# Supplementary material for: GNAS knockout potentiates HDAC3 inhibition through viral mimicry-related interferon responses in lymphoma
Source: Leukemia. 2024 Aug 8;38(10):2210–24. doi: 10.1038/s41375-024-02325-4 (PMC11436380; doi:10.1038/s41375-024-02325-4)
Supplement: Supplementary file 3 — Supplementary Data 1 [file 41375_2024_2325_MOESM3_ESM.xlsx]

## Sheet: DLBCL cell mutation analysis
Tumor_Sample_Barcode	hg19.ensGene.name2	Hugo_Symbol	Chromosome	Start_Position	End_Position	Reference_Allele	Tumor_Seq_Allele2	avsnp142	cosmic68	AAChange.ensGene	Variant_Classification*	Variant_Type	Var_Freq	Read_Depth	FILTER	Ref_counts	alt_counts
Pfeiffer	ENSG00000005339	CREBBP	16	3786740	3786740	G	T	rs201156486	ID\x3dCOSM166408\x3bOCCURENCE\x3d2(haematopoietic_and_lymphoid_tissue)	ENSG00000005339:ENST00000382070:exon26:c.C4357A:p.Q1453K,ENSG00000005339:ENST00000262367:exon27:c.C4471A:p.Q1491K	exonic nonsynonymous_SNV	SNP	0.999	1890	PASS	1	1889
SU_DHL_5	ENSG00000005339	CREBBP	16	3781286	3781286	C	T	.	.	ENSG00000005339:ENST00000382070:exon29:c.G4965A:p.V1655V,ENSG00000005339:ENST00000262367:exon30:c.G5079A:p.V1693V	exonic synonymous_SNV	SNP	0.999	953	PASS	0	953
SU_DHL_6	ENSG00000005339	CREBBP	16	3832848	3832848	TA	T	.	.	ENSG00000005339:ENST00000382070:exon5:c.1295delT:p.L432X,ENSG00000005339:ENST00000262367:exon6:c.1409delT:p.L470X	exonic stopgain	SNP	0.502	1474	PASS	738	736
*Mutation in SU-DHL-5 was synonymous so the genotype is wild-type.
