# Supplementary material for: GNAS knockout potentiates HDAC3 inhibition through viral mimicry-related interferon responses in lymphoma
Source: Leukemia. 2024 Aug 8;38(10):2210–24. doi: 10.1038/s41375-024-02325-4 (PMC11436380; doi:10.1038/s41375-024-02325-4)
Supplement: Supplementary file 4 — Supplementary Data 2 [file 41375_2024_2325_MOESM4_ESM.xlsx]

## Sheet: T14Drug_VS_DMSO
CRISPR Screen: T14Drug_VS_DMSO Gene Summary (MAGeCK analysis)
id	num	neg|score	neg|p-value	neg|fdr	neg|rank	neg|goodsgrna	neg|lfc	pos|score	pos|p-value	pos|fdr	pos|rank	pos|goodsgrna	pos|lfc
GNAS	4	1.177e-06	4.1128e-06	0.074257	1	4	-0.56813	1	1	0.999999	18055	0	-0.56813
TSC1	4	2.4551e-05	9.1854e-05	0.625413	2	3	-0.72803	0.97599	0.976	0.999204	17617	0	-0.72803
ZNF852	4	2.823e-05	0.00010392	0.625413	3	1	0.015826	0.89175	0.89137	0.999204	16051	0	0.015826
SIGLEC8	4	5.5806e-05	0.00020482	0.69604	4	2	-0.36403	0.86208	0.86167	0.999204	15557	0	-0.36403
TTLL12	4	8.4689e-05	0.00031395	0.69604	5	2	-0.27668	0.68265	0.68682	0.996125	12440	1	-0.27668
GDI2	4	8.5004e-05	0.0003145	0.69604	6	4	-0.38049	0.99991	0.99992	0.999975	18054	0	-0.38049
RXRG	4	8.7371e-05	0.00031998	0.69604	7	3	-0.562	0.99416	0.99427	0.999784	17952	0	-0.562
LIN54	4	0.00010898	0.00040333	0.69604	8	4	-0.53431	0.99989	0.99989	0.999975	18053	0	-0.53431
IGFBPL1	4	0.00011385	0.00042307	0.69604	9	2	-0.42992	0.96501	0.96492	0.999204	17417	0	-0.42992
OR4K13	4	0.00013764	0.00052617	0.69604	10	3	-0.73464	0.98909	0.98922	0.999204	17869	0	-0.73464
XYLT1	4	0.00014115	0.00053659	0.69604	11	3	-0.43404	0.69204	0.69489	0.996408	12590	1	-0.43404
SAP130	4	0.00014258	0.00054427	0.69604	12	4	-0.76366	0.99986	0.99987	0.999975	18052	0	-0.76366
KBTBD2	4	0.0001526	0.00058375	0.69604	13	3	-0.55105	0.97883	0.97891	0.999204	17681	0	-0.55105
COX6A2	4	0.000186	0.00070001	0.69604	14	4	-0.43285	0.99981	0.99982	0.999975	18051	0	-0.43285
PHTF1	4	0.0001976	0.00074333	0.69604	15	3	-0.44455	0.20398	0.31991	0.994488	5713	1	-0.44455
THBS3	4	0.00025405	0.00093197	0.69604	16	1	0.014731	0.055412	0.12834	0.987675	2312	1	0.014731
CEBPG	4	0.00025626	0.00093965	0.69604	17	4	-0.32305	0.99974	0.99975	0.999975	18050	0	-0.32305
TCTE1	4	0.00026341	0.00096816	0.69604	18	3	-0.65779	0.90902	0.90875	0.999204	16367	0	-0.65779
PITX1	4	0.00027145	0.00099558	0.69604	19	4	-0.39867	0.99973	0.99973	0.999975	18049	0	-0.39867
ZC3H18	4	0.00027384	0.0010055	0.69604	20	4	-0.65078	0.99973	0.99973	0.999975	18048	0	-0.65078
KCNJ11	4	0.0002771	0.0010148	0.69604	21	4	-0.61459	0.99972	0.99973	0.999975	18047	0	-0.61459
SLC24A3	4	0.0003105	0.0011283	0.69604	22	2	-0.28073	0.29692	0.42779	0.994488	7663	1	-0.28073
CSNK1A1	4	0.00031518	0.001148	0.69604	23	4	-0.62888	0.99968	0.9997	0.999975	18046	0	-0.62888
ZDHHC5	4	0.00031721	0.0011524	0.69604	24	3	-0.63426	0.96375	0.96365	0.999204	17395	0	-0.63426
PTEN	4	0.00032811	0.001187	0.69604	25	4	-0.70156	0.99924	0.99925	0.999975	18037	0	-0.70156
SP5	4	0.00032944	0.0011914	0.69604	26	4	-0.47962	0.99967	0.99969	0.999975	18045	0	-0.47962
MFF	4	0.00033022	0.0011941	0.69604	27	3	-0.33421	0.28724	0.41663	0.994488	7463	1	-0.33421
ELAC1	4	0.00033458	0.0012127	0.69604	28	4	-0.42302	0.99967	0.99969	0.999975	18044	0	-0.42302
RFX7	4	0.00033909	0.0012265	0.69604	29	3	-0.40756	0.9543	0.95415	0.999204	17223	0	-0.40756
SIX6	4	0.00035595	0.0012868	0.69604	30	2	-0.28415	0.8538	0.85326	0.999082	15418	0	-0.28415
ELOVL3	4	0.00036489	0.0013274	0.69604	31	4	-0.35442	0.99964	0.99965	0.999975	18043	0	-0.35442
TMEM132C	4	0.00036695	0.0013372	0.69604	32	2	-0.17799	0.88256	0.88208	0.999204	15902	0	-0.17799
NCOR1	4	0.00036898	0.0013449	0.69604	33	3	-0.69973	0.92608	0.92585	0.999204	16680	0	-0.69973
SPA17	4	0.00037068	0.0013493	0.69604	34	3	-0.49792	0.80907	0.80862	0.996519	14636	0	-0.49792
XDH	4	0.00041137	0.0014875	0.699081	35	3	-0.55112	0.92347	0.9233	0.999204	16624	0	-0.55112
PLSCR5	4	0.00042339	0.0015253	0.699081	36	3	-0.46542	0.9725	0.97245	0.999204	17551	0	-0.46542
CDHR4	4	0.00043615	0.0015632	0.699081	37	3	-0.47697	0.034412	0.084939	0.978171	1549	1	-0.47697
GCNT2	4	0.00043653	0.0015653	0.699081	38	4	-0.4779	0.99673	0.99677	0.999784	17999	0	-0.4779
C19orf47	4	0.00044153	0.0015867	0.699081	39	4	-0.42251	0.99956	0.99958	0.999975	18042	0	-0.42251
CHRNA5	4	0.00044871	0.0016163	0.699081	40	3	-0.43446	0.78757	0.78716	0.996519	14232	0	-0.43446
FMO2	4	0.00045055	0.0016262	0.699081	41	3	-0.53363	0.38821	0.49475	0.99507	8892	1	-0.53363
C2orf42	4	0.00046898	0.0016975	0.711859	42	3	-0.53985	0.69283	0.69556	0.996408	12599	1	-0.53985
CCDC78	4	0.00047983	0.0017348	0.711859	43	2	-0.17346	0.30821	0.44092	0.994488	7885	1	-0.17346
EFCAB1	4	0.00049803	0.0017995	0.722002	44	3	-0.42505	0.96209	0.96197	0.999204	17363	0	-0.42505
SLC31A2	4	0.00053627	0.0019306	0.757749	45	1	0.12958	0.15767	0.26558	0.994332	4743	2	0.12958
ATOH1	4	0.00056895	0.0020682	0.775823	46	4	-0.43453	0.99943	0.99945	0.999975	18041	0	-0.43453
MCFD2	4	0.00056909	0.0020682	0.775823	47	2	-0.32542	0.91287	0.91267	0.999204	16445	0	-0.32542
RP9	4	0.00059314	0.0021499	0.775823	48	4	-0.58365	0.99554	0.99563	0.999784	17971	0	-0.58365
PRRC2A	4	0.00061898	0.0022459	0.775823	49	4	-0.40309	0.99938	0.9994	0.999975	18040	0	-0.40309
OR52L1	4	0.0006246	0.0022662	0.775823	50	3	-0.55406	0.98412	0.98419	0.999204	17773	0	-0.55406
STX11	4	0.00064915	0.0023561	0.775823	51	2	-0.042746	0.37248	0.48658	0.994488	8742	1	-0.042746
TMEM215	4	0.00069126	0.0025201	0.775823	52	3	-0.58064	0.94536	0.94521	0.999204	17061	0	-0.58064
ZNF428	4	0.00069586	0.0025371	0.775823	53	3	-0.49607	0.45379	0.53028	0.9952	9543	1	-0.49607
CD74	4	0.00070307	0.0025612	0.775823	54	2	-0.38755	0.22076	0.33962	0.994488	6086	2	-0.38755
EHHADH	4	0.00070487	0.00257	0.775823	55	2	-0.20359	0.22865	0.34874	0.994488	6254	2	-0.20359
ZNF850	4	0.00070488	0.00257	0.775823	56	4	-0.54713	0.9993	0.99931	0.999975	18039	0	-0.54713
KLK13	4	0.00070558	0.0025727	0.775823	57	1	0.025972	0.59905	0.62196	0.995751	11221	1	0.025972
TRIM11	4	0.00071445	0.0025985	0.775823	58	4	-0.34357	0.99929	0.99929	0.999975	18038	0	-0.34357
SPTBN4	4	0.00071942	0.0026144	0.775823	59	3	-0.51348	0.97012	0.97004	0.999204	17508	0	-0.51348
MOB3B	4	0.00072859	0.0026478	0.775823	60	3	-0.44524	0.46831	0.53857	0.9952	9704	1	-0.44524
PSG3	1	0.0007834	0.00078226	0.69604	61	1	-0.88119	0.99922	0.99925	0.999975	18036	0	-0.88119
CYLC2	4	0.00078714	0.0028524	0.775823	62	4	-0.32318	0.99921	0.99921	0.999975	18035	0	-0.32318
CLASP1	4	0.00079053	0.002865	0.775823	63	3	-0.5179	0.78781	0.7874	0.996519	14239	0	-0.5179
NAGA	4	0.00081844	0.0029725	0.775823	64	2	-0.46225	0.99167	0.9918	0.99944	17916	0	-0.46225
RPAP3	4	0.00082578	0.0029961	0.775823	65	4	-0.40457	0.99917	0.99916	0.999975	18034	0	-0.40457
C16orf80	4	0.0008266	0.0029994	0.775823	66	4	-0.71634	0.99917	0.99916	0.999975	18033	0	-0.71634
SUGP1	4	0.00083122	0.0030153	0.775823	67	2	-0.20223	0.52107	0.57002	0.995751	10277	1	-0.20223
EIF4EBP3	4	0.00083212	0.0030169	0.775823	68	4	-0.4229	0.99917	0.99915	0.999975	18032	0	-0.4229
ADAMTS19	4	0.00084106	0.0030482	0.775823	69	3	-0.35976	0.80859	0.80817	0.996519	14629	0	-0.35976
MOG	4	0.00085692	0.0031085	0.775823	70	2	-0.35055	0.75681	0.75637	0.996519	13642	0	-0.35055
HACE1	4	0.00085985	0.0031206	0.775823	71	4	-0.51598	0.99914	0.99913	0.999975	18031	0	-0.51598
TMEM220	4	0.00087486	0.0031792	0.775823	72	2	-0.16234	0.94159	0.94144	0.999204	16981	0	-0.16234
OR2A25	4	0.00087494	0.0031798	0.775823	73	3	-0.56686	0.82064	0.82013	0.996809	14851	0	-0.56686
SPG20	4	0.00092388	0.0033607	0.793815	74	3	-0.48489	0.78027	0.77978	0.996519	14097	0	-0.48489
FAM102B	4	0.00092564	0.0033673	0.793815	75	3	-0.53442	0.92279	0.92264	0.999204	16615	0	-0.53442
ALPK3	4	0.00093129	0.0033854	0.793815	76	1	-0.019089	0.81638	0.81596	0.996519	14782	0	-0.019089
OR2T4	4	0.00097021	0.003511	0.798665	77	4	-0.34441	0.99661	0.99667	0.999784	17990	0	-0.34441
NXF3	4	0.00098771	0.0035658	0.798665	78	2	-0.1526	0.7075	0.70858	0.996519	12827	1	-0.1526
FCHSD1	4	0.0010441	0.0037698	0.798665	79	1	0.20816	0.067659	0.15286	0.987675	2738	3	0.20816
CYP2J2	4	0.0010476	0.0037846	0.798665	80	2	-0.30924	0.79826	0.7979	0.996519	14422	0	-0.30924
TTC6	4	0.0010574	0.0038203	0.798665	81	4	-0.43296	0.99893	0.99892	0.999975	18029	0	-0.43296
ZNF14	4	0.0010608	0.0038323	0.798665	82	3	-0.51167	0.64806	0.65861	0.995751	11900	1	-0.51167
XPO4	4	0.0010628	0.00384	0.798665	83	4	-0.46481	0.99894	0.99893	0.999975	18030	0	-0.46481
ALMS1	4	0.0010798	0.0039064	0.798665	84	3	-0.38982	0.69728	0.69943	0.996416	12665	1	-0.38982
TDRD12	4	0.0010965	0.0039634	0.798665	85	2	-0.14885	0.22505	0.34455	0.994488	6186	2	-0.14885
FLT4	4	0.0011005	0.0039837	0.798665	86	2	-0.29067	0.064146	0.14587	0.987675	2615	1	-0.29067
MAS1	4	0.0011039	0.0039947	0.798665	87	3	-0.47018	0.93656	0.93638	0.999204	16885	0	-0.47018
MISP	4	0.0011207	0.0040473	0.798665	88	3	-0.61262	0.99144	0.99156	0.99944	17912	0	-0.61262
OR4C46	4	0.001126	0.0040698	0.798665	89	4	-0.35528	0.99887	0.99886	0.999975	18028	0	-0.35528
TUSC2	4	0.0011546	0.0041685	0.798665	90	4	-0.5499	0.9967	0.99675	0.999784	17998	0	-0.5499
MBD4	4	0.001157	0.0041795	0.798665	91	1	-0.011854	0.36146	0.48101	0.994488	8638	1	-0.011854
POU4F3	4	0.0011742	0.0042431	0.798665	92	2	-0.25771	0.25604	0.38051	0.994488	6797	2	-0.25771
PRKAA1	4	0.0011834	0.0042716	0.798665	93	4	-0.52819	0.99881	0.9988	0.999975	18027	0	-0.52819
SSX2IP	4	0.0011976	0.0043199	0.798665	94	2	-0.27997	0.92807	0.9278	0.999204	16718	0	-0.27997
AXIN1	4	0.0012094	0.0043681	0.798665	95	2	-0.34542	0.69493	0.69736	0.996416	12631	1	-0.34542
WBSCR28	4	0.001212	0.0043774	0.798665	96	3	-0.67541	0.9509	0.95079	0.999204	17150	0	-0.67541
KIAA1210	4	0.0012134	0.0043829	0.798665	97	1	0.18361	0.073313	0.16397	0.987675	2936	3	0.18361
UTP6	4	0.0012134	0.0043829	0.798665	98	3	-0.71436	0.12946	0.23233	0.987675	4188	1	-0.71436
SLC44A2	4	0.0012402	0.004497	0.798665	99	2	-0.34173	0.84289	0.84226	0.99904	15220	0	-0.34173
EIF6	4	0.0012442	0.0045101	0.798665	100	4	-0.82359	0.99876	0.99875	0.999975	18026	0	-0.82359
DUOX1	4	0.0012546	0.0045376	0.798665	101	3	-0.56215	0.84226	0.84159	0.99904	15209	0	-0.56215
RCBTB1	4	0.0012698	0.004593	0.798665	102	2	-0.12002	0.28299	0.41174	0.994488	7361	1	-0.12002
OR6C6	4	0.001278	0.0046193	0.798665	103	3	-0.38408	0.40027	0.50114	0.99507	9004	1	-0.38408
DCAF12	4	0.0012966	0.004684	0.798665	104	4	-0.4087	0.9987	0.99871	0.999975	18025	0	-0.4087
LY86	4	0.0013153	0.0047525	0.798665	105	2	-0.069391	0.048744	0.1146	0.979031	2083	2	-0.069391
FAM222B	4	0.0013262	0.0047931	0.798665	106	3	-0.3169	0.80902	0.80857	0.996519	14634	0	-0.3169
CREBBP	4	0.0013364	0.0048211	0.798665	107	4	-0.24502	0.99866	0.99868	0.999975	18024	0	-0.24502
SPTY2D1	4	0.0013369	0.0048216	0.798665	108	3	-0.42611	0.98924	0.98935	0.999204	17873	0	-0.42611
PRKCH	4	0.001355	0.0048896	0.800973	109	3	-0.51905	0.97	0.96991	0.999204	17505	0	-0.51905
TUBB6	4	0.00138	0.004973	0.800973	110	4	-0.65833	0.99862	0.99863	0.999975	18023	0	-0.65833
PCDHGB1	4	0.0013826	0.0049828	0.800973	111	2	-0.16191	0.92358	0.92342	0.999204	16625	0	-0.16191
ANP32A	4	0.0013934	0.005013	0.800973	112	3	-0.52973	0.88287	0.88238	0.999204	15907	0	-0.52973
SYTL1	4	0.0014155	0.0050986	0.807495	113	2	-0.3097	0.6946	0.69711	0.996408	12629	1	-0.3097
NEK5	4	0.001439	0.0051923	0.813655	114	1	-0.092765	0.56073	0.59539	0.995751	10761	1	-0.092765
HEXIM1	4	0.0014668	0.0052916	0.813655	115	4	-0.38444	0.99853	0.99855	0.999975	18022	0	-0.38444
ADAMTS2	4	0.0014867	0.0053596	0.813655	116	3	-0.48011	0.97573	0.97571	0.999204	17613	0	-0.48011
RMI1	4	0.0014877	0.0053645	0.813655	117	4	-0.5127	0.99776	0.99778	0.999975	18012	0	-0.5127
GALNT18	4	0.0014954	0.005398	0.813655	118	4	-0.35497	0.99682	0.99686	0.999784	18001	0	-0.35497
SNX33	4	0.0014981	0.0054078	0.813655	119	3	-0.42505	0.91199	0.91182	0.999204	16432	0	-0.42505
HIGD1A	2	0.0015426	0.0029571	0.775823	120	2	-0.78405	0.99846	0.99841	0.999975	18021	0	-0.78405
PTCD2	4	0.0015456	0.0055811	0.822627	121	3	-0.62384	0.57312	0.60378	0.995751	10913	1	-0.62384
ZNF215	4	0.0015516	0.0056042	0.822627	122	3	-0.42779	0.92896	0.92871	0.999204	16736	0	-0.42779
SHISA5	4	0.0015518	0.0056042	0.822627	123	1	-0.080307	0.40568	0.50395	0.99507	9060	1	-0.080307
PHF11	4	0.001567	0.0056546	0.823339	124	2	-0.21271	0.01981	0.05324	0.959337	990	2	-0.21271
GPR179	4	0.0015829	0.0057095	0.824673	125	4	-0.29562	0.99842	0.99844	0.999975	18020	0	-0.29562
HDAC5	4	0.0016197	0.0058416	0.829905	126	4	-0.31617	0.99838	0.9984	0.999975	18019	0	-0.31617
PCDHA3	4	0.0016284	0.0058784	0.829905	127	4	-0.26946	0.99837	0.9984	0.999975	18018	0	-0.26946
TSTA3	4	0.0016552	0.0059732	0.829905	128	3	-0.41652	0.86397	0.86355	0.999204	15583	0	-0.41652
ZNF469	4	0.0016615	0.0059891	0.829905	129	3	-0.47888	0.98941	0.98952	0.999204	17877	0	-0.47888
MTUS1	4	0.0016646	0.0060006	0.829905	130	1	0.0021162	0.79127	0.79084	0.996519	14298	0	0.0021162
YPEL5	4	0.0016898	0.0060796	0.829905	131	2	-0.38935	0.85902	0.85857	0.999204	15505	0	-0.38935
SNRNP40	4	0.0016998	0.0061092	0.829905	132	3	-0.42916	0.97873	0.97881	0.999204	17676	0	-0.42916
VSIG1	4	0.001721	0.006197	0.829905	133	2	-0.26158	0.74664	0.74614	0.996519	13467	0	-0.26158
HOMER1	4	0.0017373	0.0062567	0.829905	134	2	-0.10022	0.14869	0.25499	0.99403	4577	2	-0.10022
HABP4	4	0.0017543	0.0063116	0.829905	135	3	-0.43289	0.89751	0.89719	0.999204	16164	0	-0.43289
PGRMC1	4	0.001758	0.0063264	0.829905	136	4	-0.25904	0.99824	0.99827	0.999975	18017	0	-0.25904
ADRA2C	4	0.0017707	0.0063757	0.829905	137	3	-0.33082	0.9928	0.99292	0.99944	17934	0	-0.33082
ZNF879	4	0.0017773	0.0064053	0.829905	138	2	-0.14236	0.93936	0.93924	0.999204	16944	0	-0.14236
KLB	4	0.0017896	0.006452	0.829905	139	3	-0.49092	0.69629	0.69853	0.996416	12645	1	-0.49092
BPIFB1	4	0.0018113	0.0065183	0.829905	140	3	-0.33866	0.46221	0.53506	0.9952	9637	1	-0.33866
KIAA0825	4	0.0018142	0.0065271	0.829905	141	3	-0.48421	0.46433	0.53628	0.9952	9662	1	-0.48421
ZNF843	4	0.0018901	0.006792	0.846535	142	2	-0.24991	0.86704	0.86657	0.999204	15641	0	-0.24991
UNC13B	4	0.0018913	0.0067958	0.846535	143	3	-0.46888	0.92613	0.9259	0.999204	16681	0	-0.46888
ZFX	4	0.001892	0.0067985	0.846535	144	4	-0.32002	0.99811	0.99815	0.999975	18016	0	-0.32002
PRL	4	0.0019192	0.0069033	0.853459	145	2	-0.15796	0.11245	0.21237	0.987675	3809	2	-0.15796
WDR3	4	0.0019399	0.0069724	0.853459	146	2	-0.31417	0.70583	0.70704	0.996519	12806	1	-0.31417
DIRAS2	4	0.0019465	0.006996	0.853459	147	1	-0.010531	0.40915	0.50577	0.99507	9095	1	-0.010531
NTM	4	0.0020029	0.0071972	0.863503	148	2	0.026963	0.063662	0.14487	0.987675	2601	2	0.026963
ZNF57	4	0.0020378	0.0073217	0.863503	149	3	-0.43005	0.85974	0.85927	0.999204	15515	0	-0.43005
APPL2	4	0.0020392	0.0073239	0.863503	150	2	-0.42794	0.91621	0.91599	0.999204	16504	0	-0.42794
UFM1	4	0.0020544	0.0073738	0.863503	151	3	-0.29948	0.46043	0.53407	0.9952	9619	1	-0.29948
TSLP	4	0.0020592	0.0073875	0.863503	152	1	0.47589	0.00025348	0.00092978	0.707302	21	3	0.47589
RIPK4	4	0.0020697	0.007433	0.863503	153	2	-0.22102	0.79	0.78959	0.996519	14278	0	-0.22102
PLEK	4	0.0020943	0.0075257	0.863503	154	2	-0.20825	0.06581	0.14918	0.987675	2674	1	-0.20825
SLC34A3	4	0.0021079	0.0075674	0.863503	155	3	-0.43767	0.65594	0.66477	0.995751	12031	1	-0.43767
OR1A1	4	0.0021098	0.0075761	0.863503	156	2	-0.35781	0.92298	0.92284	0.999204	16617	0	-0.35781
SLCO2A1	4	0.0021156	0.0075964	0.863503	157	1	0.0033279	0.17711	0.28838	0.994488	5158	2	0.0033279
TSPAN7	4	0.0021176	0.0076044	0.863503	158	4	-0.362	0.99788	0.99792	0.999975	18015	0	-0.362
CDO1	4	0.0021547	0.007728	0.872061	159	4	-0.35937	0.99785	0.99788	0.999975	18014	0	-0.35937
PIK3R3	4	0.0021717	0.0077927	0.873063	160	4	-0.2653	0.99783	0.99786	0.999975	18013	0	-0.2653
ZRSR2	3	0.0021792	0.0061509	0.829905	161	2	-0.46918	0.95293	0.95322	0.999204	17195	0	-0.46918
AOC2	4	0.002191	0.007852	0.873063	162	2	-0.43631	0.25487	0.37917	0.994488	6772	1	-0.43631
GP1BA	4	0.0022284	0.0079858	0.873063	163	3	-0.38318	0.82802	0.82738	0.997755	14972	0	-0.38318
GPR39	4	0.002229	0.0079869	0.873063	164	4	-0.41224	0.99529	0.99538	0.999784	17970	0	-0.41224
KIAA0125	4	0.0022482	0.0080521	0.873063	165	2	-0.45288	0.98838	0.98848	0.999204	17848	0	-0.45288
NMI	4	0.0022717	0.0081284	0.873063	166	3	-0.4579	0.50906	0.56257	0.995751	10140	1	-0.4579
HOXB8	4	0.0022847	0.0081678	0.873063	167	1	0.11543	0.71633	0.71669	0.996519	12968	1	0.11543
FAM73B	4	0.0022899	0.0081832	0.873063	168	3	-0.48662	0.95497	0.9548	0.999204	17231	0	-0.48662
LHFPL1	4	0.0022931	0.0081947	0.873063	169	3	-0.44465	0.87226	0.87186	0.999204	15732	0	-0.44465
CACNA1I	4	0.0023141	0.0082841	0.874177	170	3	-0.30966	0.97778	0.97787	0.999204	17655	0	-0.30966
AGA	4	0.0023411	0.0083762	0.874177	171	2	-0.018891	0.41165	0.50711	0.99507	9122	1	-0.018891
CCDC94	4	0.0023871	0.0085446	0.884781	172	4	-0.80743	0.99761	0.99763	0.999975	18011	0	-0.80743
MS4A12	4	0.0023974	0.0085758	0.884781	173	2	-0.10038	0.62222	0.63891	0.995751	11554	1	-0.10038
KLHL2	4	0.0024283	0.0086915	0.891624	174	4	-0.45296	0.99592	0.996	0.999784	17977	0	-0.45296
HIGD2B	4	0.0024538	0.008776	0.89273	175	2	-0.16258	0.032926	0.081715	0.977027	1487	2	-0.16258
ATP5O	4	0.0024586	0.0088012	0.89273	176	3	-0.60279	0.99009	0.99018	0.99928	17889	0	-0.60279
KIAA0391	4	0.002509	0.0089476	0.894138	177	2	-0.1342	0.058704	0.13496	0.987675	2417	2	-0.1342
WDFY1	4	0.0025102	0.0089504	0.894138	178	1	-0.016594	0.60448	0.62585	0.995751	11292	1	-0.016594
GPR108	4	0.0025242	0.0089953	0.894138	179	3	-0.39163	0.81494	0.8145	0.996519	14753	0	-0.39163
ZNF266	4	0.0025665	0.0091418	0.894138	180	1	0.17271	0.1777	0.28907	0.994488	5167	2	0.17271
SPRY1	4	0.0025943	0.0092328	0.894138	181	3	-0.42512	0.99012	0.9902	0.99928	17890	0	-0.42512
LAMC3	4	0.0025987	0.009246	0.894138	182	4	-0.29358	0.9974	0.99743	0.999919	18010	0	-0.29358
GUCY2F	4	0.0026163	0.0093096	0.894138	183	4	-0.23439	0.99738	0.99741	0.999919	18009	0	-0.23439
ASUN	4	0.0026229	0.0093315	0.894138	184	2	-0.21851	0.45192	0.52925	0.9952	9520	1	-0.21851
ARID4A	4	0.0026267	0.0093441	0.894138	185	4	-0.65894	0.99737	0.9974	0.999919	18008	0	-0.65894
ALG9	4	0.0026287	0.0093507	0.894138	186	4	-0.29474	0.99737	0.9974	0.999919	18007	0	-0.29474
AASDH	4	0.0026332	0.0093644	0.894138	187	3	-0.46723	0.27526	0.40286	0.994488	7217	1	-0.46723
GAS2L2	4	0.0026455	0.0094094	0.894138	188	3	-0.62045	0.94765	0.94756	0.999204	17102	0	-0.62045
PPAPDC1B	4	0.0026792	0.0095147	0.899409	189	2	-0.098565	0.74226	0.74176	0.996519	13385	1	-0.098565
SYT15	4	0.0026958	0.0095783	0.900706	190	3	-0.52141	0.97971	0.97979	0.999204	17700	0	-0.52141
TNKS1BP1	4	0.0027335	0.0097077	0.904231	191	3	-0.472	0.159	0.26712	0.994332	4774	1	-0.472
CYP8B1	4	0.0027356	0.0097159	0.904231	192	3	-0.251	0.14252	0.24769	0.990667	4464	1	-0.251
APBB3	4	0.0027589	0.0097982	0.90721	193	3	-0.36849	0.89984	0.89949	0.999204	16202	0	-0.36849
ZBED6	4	0.0027919	0.0099161	0.913442	194	2	-0.16336	0.50504	0.56014	0.995751	10089	1	-0.16336
PDCD2L	4	0.0028482	0.010138	0.924847	195	2	-0.089991	0.85006	0.84944	0.999082	15343	0	-0.089991
ZSWIM8	4	0.0028553	0.010158	0.924847	196	4	-0.37068	0.99714	0.99717	0.999886	18006	0	-0.37068
CYGB	4	0.0028645	0.010194	0.924847	197	4	-0.67057	0.99599	0.99608	0.999784	17980	0	-0.67057
SMIM15	3	0.0029317	0.0082205	0.873063	198	3	-0.3833	0.99707	0.9971	0.999869	18005	0	-0.3833
C9orf163	4	0.0029599	0.01053	0.935304	199	2	-0.27586	0.32526	0.46066	0.994488	8248	1	-0.27586
ELAVL3	4	0.0029745	0.010582	0.935304	200	2	-0.23457	0.81371	0.81328	0.996519	14730	0	-0.23457
SUPV3L1	4	0.0029876	0.010622	0.935304	201	3	-0.80816	0.98906	0.98919	0.999204	17867	0	-0.80816
SLC25A20	4	0.0029929	0.010639	0.935304	202	3	-0.30803	0.83403	0.83346	0.998107	15075	0	-0.30803
DNPEP	4	0.0030173	0.010723	0.935304	203	3	-0.21524	0.041049	0.09891	0.978595	1803	1	-0.21524
SLC12A3	4	0.0030407	0.010807	0.935304	204	2	-0.19648	0.32295	0.45792	0.994488	8206	1	-0.19648
MIEN1	4	0.0030563	0.01086	0.935304	205	4	-0.34004	0.99694	0.99698	0.999807	18004	0	-0.34004
OR5M3	4	0.0030629	0.010877	0.935304	206	3	-0.62659	0.75759	0.75711	0.996519	13660	0	-0.62659
ASPN	4	0.0030736	0.010914	0.935304	207	1	0.22799	0.061972	0.14152	0.987675	2541	2	0.22799
FEM1A	4	0.0031263	0.011092	0.935304	208	3	-0.3832	0.67029	0.6765	0.995751	12247	1	-0.3832
SLIT2	4	0.0031345	0.011113	0.935304	209	4	-0.24716	0.99687	0.9969	0.999784	18003	0	-0.24716
VMAC	4	0.0031401	0.011135	0.935304	210	4	-0.3412	0.99686	0.9969	0.999784	18002	0	-0.3412
HOXA7	4	0.0031563	0.01119	0.935304	211	2	-0.31845	0.20122	0.31669	0.994488	5666	1	-0.31845
LRP2	4	0.0031862	0.0113	0.935304	212	3	-0.37424	0.90459	0.90424	0.999204	16285	0	-0.37424
SLAMF6	4	0.0031882	0.011306	0.935304	213	4	-0.50734	0.99663	0.99668	0.999784	17994	0	-0.50734
RABIF	4	0.0032149	0.011409	0.935304	214	4	-0.42069	0.99679	0.99683	0.999784	18000	0	-0.42069
RSG1	4	0.0032206	0.011431	0.935304	215	2	-0.06828	0.22367	0.34301	0.994488	6151	2	-0.06828
BEAN1	4	0.0032426	0.011514	0.935304	216	3	-0.18772	0.71007	0.71089	0.996519	12866	1	-0.18772
SLU7	4	0.0032511	0.011545	0.935304	217	3	-0.48978	0.97657	0.97661	0.999204	17632	0	-0.48978
TMEM98	4	0.0032989	0.011703	0.935304	218	3	-0.35236	0.97451	0.97449	0.999204	17588	0	-0.35236
BRAP	4	0.0033009	0.011709	0.935304	219	2	-0.42806	0.74091	0.74038	0.996519	13366	1	-0.42806
IRF2BPL	4	0.0033031	0.011713	0.935304	220	3	-0.31772	0.77334	0.77283	0.996519	13972	0	-0.31772
LRRC43	4	0.0033045	0.011721	0.935304	221	3	-0.41018	0.92566	0.92543	0.999204	16667	0	-0.41018
MIS12	4	0.0033048	0.011722	0.935304	222	2	-0.42357	0.88566	0.8852	0.999204	15942	0	-0.42357
STRADA	4	0.0033054	0.011724	0.935304	223	4	-0.37361	0.99669	0.99674	0.999784	17997	0	-0.37361
MGAT4C	4	0.0033418	0.01185	0.935304	224	4	-0.29493	0.99666	0.99671	0.999784	17996	0	-0.29493
LRPAP1	4	0.0033654	0.011929	0.935304	225	4	-0.23658	0.99663	0.99668	0.999784	17995	0	-0.23658
CHD9	4	0.0033685	0.011942	0.935304	226	4	-0.32729	0.99663	0.99668	0.999784	17993	0	-0.32729
MEF2B	4	0.003386	0.011995	0.935304	227	4	-0.42784	0.99661	0.99667	0.999784	17992	0	-0.42784
BSG	4	0.0033883	0.012003	0.935304	228	4	-0.31843	0.99661	0.99667	0.999784	17991	0	-0.31843
NDUFS7	4	0.0034082	0.012061	0.935304	229	4	-0.2882	0.99659	0.99665	0.999784	17989	0	-0.2882
C9orf69	4	0.0034115	0.01207	0.935304	230	1	0.2629	0.01199	0.03547	0.956895	654	3	0.2629
EMR3	4	0.0034679	0.012265	0.940824	231	2	-0.14879	0.32	0.45449	0.994488	8142	1	-0.14879
DLC1	4	0.0034707	0.012271	0.940824	232	4	-0.28078	0.99653	0.99658	0.999784	17988	0	-0.28078
SCEL	4	0.0034893	0.012341	0.940824	233	4	-0.2931	0.99651	0.99656	0.999784	17987	0	-0.2931
CCDC102A	4	0.003492	0.01235	0.940824	234	2	-0.23334	0.16986	0.27984	0.994488	5015	1	-0.23334
PRAF2	4	0.0035242	0.012448	0.944359	235	3	-0.55205	0.97925	0.97933	0.999204	17689	0	-0.55205
REN	4	0.0035466	0.012516	0.945545	236	3	-0.42901	0.87904	0.87853	0.999204	15850	0	-0.42901
ALKBH1	4	0.0035805	0.012624	0.94575	237	2	-0.097935	0.79265	0.79223	0.996519	14324	0	-0.097935
ZSCAN10	4	0.0036368	0.012822	0.947357	238	1	0.23143	0.042619	0.10217	0.979031	1853	3	0.23143
BIRC5	4	0.0036393	0.012837	0.947357	239	3	-0.5055	0.92804	0.92776	0.999204	16717	0	-0.5055
DYRK4	4	0.0036924	0.013024	0.947357	240	2	-0.25147	0.8302	0.82953	0.997865	15008	0	-0.25147
PCDHGB6	4	0.0036931	0.013027	0.947357	241	4	-0.32921	0.99581	0.99589	0.999784	17975	0	-0.32921
CRY1	4	0.0037049	0.013064	0.947357	242	4	-0.36122	0.9963	0.99637	0.999784	17986	0	-0.36122
MAN2B2	4	0.0037127	0.013091	0.947357	243	3	-0.31486	0.9886	0.98873	0.999204	17854	0	-0.31486
CCL1	4	0.0037229	0.013122	0.947357	244	3	-0.34672	0.24508	0.3678	0.994488	6594	1	-0.34672
YY2	4	0.003726	0.013131	0.947357	245	3	-0.54741	0.36937	0.48502	0.994488	8710	1	-0.54741
GRIN2D	4	0.0037494	0.01321	0.947357	246	2	-0.17494	0.60007	0.6227	0.995751	11234	1	-0.17494
AZGP1	4	0.0037494	0.01321	0.947357	247	2	-0.46066	0.97456	0.97454	0.999204	17589	0	-0.46066
SRRM3	4	0.0037767	0.013296	0.947357	248	4	-0.23272	0.99622	0.9963	0.999784	17985	0	-0.23272
NOSTRIN	4	0.0037781	0.013303	0.947357	249	3	-0.37955	0.90572	0.9054	0.999204	16315	0	-0.37955
CNDP1	4	0.003786	0.013328	0.947357	250	3	-0.46948	0.76503	0.76453	0.996519	13817	0	-0.46948
PPP1R13B	4	0.0038057	0.013402	0.948774	251	2	-0.17646	0.20674	0.32321	0.994488	5772	1	-0.17646
TMEM115	4	0.0038217	0.013453	0.948774	252	3	-0.52117	0.99339	0.9935	0.999784	17941	0	-0.52117
EPG5	4	0.003862	0.013597	0.950363	253	1	0.061581	0.019421	0.052413	0.959337	969	1	0.061581
RNASE11	4	0.0038796	0.013658	0.950363	254	3	-0.42511	0.23271	0.35349	0.994488	6339	1	-0.42511
TMEM261	4	0.0039183	0.01377	0.950363	255	2	-0.2896	0.92264	0.92248	0.999204	16612	0	-0.2896
COPS5	4	0.003919	0.013772	0.950363	256	2	-0.23307	0.78557	0.78511	0.996519	14196	0	-0.23307
TM9SF2	4	0.0039206	0.013776	0.950363	257	4	-0.3391	0.99608	0.99617	0.999784	17984	0	-0.3391
CAMKMT	4	0.0039268	0.013795	0.950363	258	4	-0.25207	0.99607	0.99616	0.999784	17983	0	-0.25207
USP4	4	0.0039383	0.013844	0.950363	259	4	-0.31235	0.99606	0.99615	0.999784	17982	0	-0.31235
HOXA1	4	0.0039746	0.013961	0.951186	260	1	0.29143	0.030478	0.076448	0.977027	1385	3	0.29143
LDLRAP1	4	0.0039972	0.014039	0.952933	261	4	-0.26207	0.996	0.9961	0.999784	17981	0	-0.26207
NCR2	4	0.0040309	0.014162	0.955701	262	3	-0.30878	0.72473	0.72469	0.996519	13113	1	-0.30878
ZMAT2	4	0.0040477	0.014213	0.955701	263	4	-0.41197	0.99595	0.99603	0.999784	17979	0	-0.41197
PAN2	4	0.0040814	0.014324	0.955701	264	4	-0.30359	0.99592	0.99601	0.999784	17978	0	-0.30359
TTC32	4	0.0040836	0.014332	0.955701	265	2	-0.30884	0.97211	0.97207	0.999204	17544	0	-0.30884
ZFAND6	4	0.0040872	0.014345	0.955701	266	3	-0.38951	0.986	0.98608	0.999204	17801	0	-0.38951
SNX15	4	0.004122	0.01446	0.956993	267	2	-0.21873	0.75115	0.75069	0.996519	13542	0	-0.21873
ZNF112	4	0.0041724	0.014628	0.956993	268	4	-0.21606	0.99583	0.9959	0.999784	17976	0	-0.21606
PKDCC	4	0.0041997	0.014723	0.956993	269	3	-0.28349	0.99399	0.9941	0.999784	17950	0	-0.28349
PIR	4	0.0042428	0.014878	0.956993	270	2	-0.15695	0.043127	0.10323	0.979031	1870	2	-0.15695
GXYLT2	4	0.0042907	0.01503	0.956993	271	2	-0.30188	0.26101	0.38626	0.994488	6909	1	-0.30188
RLIM	4	0.004295	0.015042	0.956993	272	3	-0.37849	0.99421	0.99434	0.999784	17953	0	-0.37849
PTPRT	4	0.0043123	0.015095	0.956993	273	1	-0.049642	0.83459	0.83404	0.998163	15082	0	-0.049642
RASAL1	4	0.0043465	0.01521	0.956993	274	4	-0.31531	0.99565	0.99574	0.999784	17974	0	-0.31531
G6PC2	4	0.0043476	0.015212	0.956993	275	3	-0.40526	0.60695	0.62761	0.995751	11329	1	-0.40526
RNPEP	4	0.0043686	0.015286	0.956993	276	2	-0.12153	0.2546	0.37887	0.994488	6765	2	-0.12153
ADIPOQ	4	0.0043801	0.015324	0.956993	277	3	-0.45392	0.98026	0.98035	0.999204	17706	0	-0.45392
KRTAP25-1	4	0.0043887	0.015365	0.956993	278	4	-0.22044	0.99561	0.9957	0.999784	17973	0	-0.22044
AS3MT	4	0.0044248	0.015476	0.956993	279	3	-0.25861	0.71974	0.71992	0.996519	13025	1	-0.25861
PDCD10	4	0.0044468	0.015544	0.956993	280	4	-0.34648	0.99555	0.99565	0.999784	17972	0	-0.34648
TIAM1	4	0.0045374	0.015852	0.956993	281	2	0.04441	0.16128	0.26979	0.994332	4829	2	0.04441
PMCH	3	0.0045386	0.012584	0.94575	282	2	-0.5236	0.14736	0.23758	0.987675	4555	1	-0.5236
CTNND1	4	0.0045907	0.016027	0.956993	283	3	-0.35766	0.76472	0.76423	0.996519	13812	0	-0.35766
CDC42EP5	4	0.0045937	0.016038	0.956993	284	2	-0.10655	0.28628	0.41551	0.994488	7438	1	-0.10655
ZNF654	4	0.0046499	0.01623	0.956993	285	1	0.013104	0.1638	0.27267	0.994488	4888	1	0.013104
MITD1	4	0.0046523	0.016234	0.956993	286	3	-0.42232	0.99388	0.99398	0.999784	17947	0	-0.42232
TRAF6	4	0.0046771	0.016322	0.956993	287	3	-0.40114	0.74787	0.74736	0.996519	13485	0	-0.40114
PLEKHA7	4	0.0046789	0.016326	0.956993	288	3	-0.31843	0.88874	0.88831	0.999204	15997	0	-0.31843
RSU1	4	0.004686	0.016355	0.956993	289	3	-0.3764	0.92295	0.9228	0.999204	16616	0	-0.3764
ANKRD24	4	0.0047062	0.016434	0.956993	290	2	-0.23823	0.12191	0.22341	0.987675	4021	1	-0.23823
USP29	4	0.0047131	0.016455	0.956993	291	4	-0.23635	0.99529	0.99537	0.999784	17969	0	-0.23635
DAO	4	0.004715	0.016463	0.956993	292	2	-0.21148	0.17392	0.28466	0.994488	5086	2	-0.21148
BNIP2	4	0.0047624	0.016623	0.956993	293	1	-0.07369	0.89321	0.89281	0.999204	16078	0	-0.07369
PDHB	4	0.0047627	0.016624	0.956993	294	3	-0.44491	0.6804	0.68489	0.996058	12410	1	-0.44491
VAMP4	4	0.0047735	0.016665	0.956993	295	3	-0.29463	0.37594	0.48835	0.994488	8781	1	-0.29463
RMDN1	4	0.0048187	0.016818	0.956993	296	2	-0.021932	0.39347	0.49753	0.99507	8939	1	-0.021932
ZFP36L2	4	0.0048252	0.016844	0.956993	297	3	-0.42415	0.98299	0.98308	0.999204	17750	0	-0.42415
SIPA1L1	4	0.0048345	0.016871	0.956993	298	2	-0.18207	0.27119	0.39808	0.994488	7136	2	-0.18207
LRPPRC	4	0.0048484	0.016917	0.956993	299	2	-0.13257	0.12145	0.2229	0.987675	4008	1	-0.13257
FMOD	4	0.0048486	0.016919	0.956993	300	4	-0.18234	0.99515	0.99523	0.999784	17968	0	-0.18234
BRF2	4	0.0049242	0.017171	0.956993	301	3	-0.44724	0.56198	0.59626	0.995751	10779	1	-0.44724
TUBG2	4	0.0049312	0.017197	0.956993	302	1	0.039406	0.20337	0.3192	0.994488	5699	2	0.039406
NIT2	4	0.0049499	0.017258	0.956993	303	3	-0.34519	0.94178	0.94164	0.999204	16987	0	-0.34519
HIST1H3F	4	0.0049875	0.017367	0.956993	304	2	-0.095649	0.68904	0.69234	0.99632	12545	1	-0.095649
RABEP1	4	0.0050164	0.017462	0.956993	305	2	-0.11664	0.13411	0.23778	0.987675	4290	2	-0.11664
TGDS	4	0.0050437	0.017562	0.956993	306	1	0.35157	0.053371	0.12422	0.986738	2245	3	0.35157
RAB5A	4	0.0050494	0.01758	0.956993	307	2	-0.20797	0.83492	0.83436	0.998163	15088	0	-0.20797
MS4A10	4	0.0050592	0.01761	0.956993	308	3	-0.50288	0.87529	0.8748	0.999204	15787	0	-0.50288
LBH	4	0.0050611	0.017616	0.956993	309	3	-0.48082	0.97488	0.97487	0.999204	17598	0	-0.48082
MPZL2	4	0.0050713	0.01765	0.956993	310	4	-0.35593	0.99493	0.99503	0.999784	17967	0	-0.35593
HIST1H2AE	4	0.0050831	0.017695	0.956993	311	4	-0.23134	0.99492	0.99502	0.999784	17966	0	-0.23134
TWIST2	4	0.0051	0.017753	0.956993	312	1	-0.02451	0.72774	0.72761	0.996519	13161	1	-0.02451
DHRS9	4	0.00511	0.017789	0.956993	313	4	-0.25944	0.99489	0.99499	0.999784	17965	0	-0.25944
EGFL6	4	0.0051165	0.017811	0.956993	314	4	-0.21657	0.99488	0.99498	0.999784	17964	0	-0.21657
B3GNT3	4	0.0051284	0.01785	0.956993	315	4	-0.50614	0.99487	0.99497	0.999784	17963	0	-0.50614
TP63	4	0.0051562	0.017929	0.956993	316	2	-0.2294	0.85713	0.85665	0.999204	15472	0	-0.2294
C5orf52	4	0.0051776	0.018013	0.956993	317	2	-0.38062	0.61322	0.63221	0.995751	11410	1	-0.38062
TMEM62	4	0.0052124	0.018129	0.956993	318	2	-0.17094	0.62997	0.64477	0.995751	11654	1	-0.17094
LACTB2	4	0.0052687	0.018318	0.956993	319	1	0.056095	0.5491	0.58772	0.995751	10617	1	0.056095
ATP1B4	4	0.0053094	0.01845	0.956993	320	3	-0.37808	0.21873	0.33732	0.994488	6043	1	-0.37808
SLC25A24	4	0.0053122	0.018458	0.956993	321	2	-0.22916	0.28697	0.4163	0.994488	7454	2	-0.22916
PRR3	4	0.0053215	0.018486	0.956993	322	4	-0.2142	0.99468	0.99478	0.999784	17962	0	-0.2142
TMPRSS11E	4	0.0053249	0.0185	0.956993	323	1	0.23669	0.047222	0.11158	0.979031	2025	2	0.23669
BLOC1S3	4	0.0053267	0.018505	0.956993	324	2	-0.4033	0.9868	0.98687	0.999204	17817	0	-0.4033
EPHX1	4	0.0053509	0.018586	0.956993	325	2	-0.15851	0.65802	0.66646	0.995751	12062	1	-0.15851
OR2C1	4	0.0053848	0.018687	0.956993	326	3	-0.45462	0.76262	0.76218	0.996519	13759	0	-0.45462
CFI	4	0.005385	0.018688	0.956993	327	2	-0.15691	0.29236	0.42254	0.994488	7556	1	-0.15691
DCBLD1	4	0.0054374	0.018871	0.956993	328	2	-0.15036	0.70515	0.70646	0.996519	12797	1	-0.15036
TMEM108	4	0.0054884	0.019035	0.956993	329	3	-0.26266	0.95614	0.95601	0.999204	17248	0	-0.26266
KLHL24	4	0.0054892	0.019037	0.956993	330	4	-0.31405	0.99451	0.99462	0.999784	17961	0	-0.31405
FAM109A	4	0.0054936	0.01906	0.956993	331	2	-0.16704	0.55921	0.59437	0.995751	10742	1	-0.16704
C6orf136	4	0.005496	0.019071	0.956993	332	4	-0.19407	0.9945	0.99461	0.999784	17960	0	-0.19407
TMEM67	4	0.0054983	0.019077	0.956993	333	4	-0.29871	0.9945	0.99461	0.999784	17959	0	-0.29871
GTF3C6	4	0.0055177	0.019134	0.956993	334	4	-0.27436	0.99448	0.99459	0.999784	17958	0	-0.27436
ZNF292	4	0.0055337	0.019179	0.956993	335	4	-0.2418	0.99447	0.99457	0.999784	17957	0	-0.2418
MYOC	4	0.0055495	0.01923	0.956993	336	3	-0.40183	0.96156	0.96143	0.999204	17350	0	-0.40183
PACRG	4	0.0055498	0.019232	0.956993	337	3	-0.19968	0.87605	0.87556	0.999204	15798	0	-0.19968
FAT4	4	0.0055814	0.019343	0.956993	338	2	-0.29833	0.90146	0.90109	0.999204	16230	0	-0.29833
POT1	4	0.0055877	0.019368	0.956993	339	4	-0.37042	0.99441	0.99453	0.999784	17956	0	-0.37042
BEND6	4	0.0056061	0.019427	0.956993	340	1	-0.044136	0.82564	0.82501	0.997392	14930	0	-0.044136
TMEM240	3	0.0056174	0.015439	0.956993	341	2	-0.34513	0.41708	0.45211	0.994488	9180	1	-0.34513
UCP1	4	0.0056311	0.019514	0.956993	342	3	-0.303	0.59266	0.61741	0.995751	11148	1	-0.303
PHLPP1	4	0.0056559	0.019575	0.956993	343	2	-0.28342	0.41017	0.5063	0.99507	9106	1	-0.28342
STK11	4	0.0056623	0.019594	0.956993	344	3	-0.41726	0.9612	0.96107	0.999204	17342	0	-0.41726
ERICH2	4	0.0056672	0.01961	0.956993	345	3	-0.41616	0.5333	0.57761	0.995751	10424	1	-0.41616
TNR	4	0.0056858	0.019659	0.956993	346	2	-0.27909	0.32067	0.45528	0.994488	8153	1	-0.27909
SVOPL	4	0.0056908	0.019674	0.956993	347	2	-0.36999	0.94853	0.94844	0.999204	17118	0	-0.36999
MXRA5	4	0.0056958	0.019686	0.956993	348	2	-0.21003	0.28619	0.41543	0.994488	7436	1	-0.21003
DBX1	4	0.0057058	0.019713	0.956993	349	3	-0.34109	0.9795	0.9796	0.999204	17692	0	-0.34109
ECM1	4	0.0057185	0.019741	0.956993	350	2	-0.29732	0.7516	0.7512	0.996519	13554	0	-0.29732
VWA9	4	0.0057236	0.01975	0.956993	351	3	-0.56148	0.79729	0.79688	0.996519	14400	0	-0.56148
TENM3	4	0.0057309	0.019771	0.956993	352	3	-0.49217	0.68367	0.68773	0.996125	12459	1	-0.49217
FANCD2	4	0.0057747	0.019874	0.956993	353	1	0.079855	0.59197	0.61691	0.995751	11139	1	0.079855
GH2	4	0.0058265	0.020001	0.956993	354	3	-0.34577	0.77362	0.7731	0.996519	13978	0	-0.34577
ANKRD30B	4	0.0058309	0.020013	0.956993	355	2	-0.2651	0.87337	0.87292	0.999204	15753	0	-0.2651
C9orf152	4	0.0058569	0.020072	0.956993	356	3	-0.39208	0.99288	0.993	0.99944	17938	0	-0.39208
MIEF2	4	0.005864	0.020097	0.956993	357	3	-0.40776	0.25283	0.37678	0.994488	6729	1	-0.40776
OR51Q1	4	0.0058846	0.020147	0.956993	358	3	-0.37619	0.6296	0.64448	0.995751	11647	1	-0.37619
ZFP69	4	0.0058872	0.020152	0.956993	359	2	-0.28478	0.52405	0.57189	0.995751	10317	1	-0.28478
ZNF708	2	0.0059056	0.011307	0.935304	360	2	-0.35711	0.96107	0.9611	0.999204	17337	0	-0.35711
SLC16A14	4	0.0059433	0.020283	0.956993	361	2	-0.24412	0.53036	0.57579	0.995751	10387	1	-0.24412
CYP1A2	4	0.0059434	0.020283	0.956993	362	2	-0.141	0.31813	0.45237	0.994488	8101	1	-0.141
NYX	4	0.0059484	0.020294	0.956993	363	3	-0.36373	0.7983	0.79794	0.996519	14423	0	-0.36373
ALDH3A2	4	0.0059638	0.020324	0.956993	364	3	-0.31474	0.19457	0.30895	0.994488	5527	1	-0.31474
ADAM17	4	0.0059714	0.020336	0.956993	365	3	-0.41383	0.95609	0.95595	0.999204	17247	0	-0.41383
PSMA6	4	0.0059838	0.020368	0.956993	366	3	-0.92673	0.85296	0.85238	0.999082	15398	0	-0.92673
ACTBL2	4	0.0059996	0.020404	0.956993	367	1	0.10646	0.062802	0.14315	0.987675	2569	2	0.10646
SEMA5B	4	0.0060495	0.020521	0.956993	368	3	-0.58666	0.97655	0.97659	0.999204	17631	0	-0.58666
OR52B2	4	0.0060558	0.020538	0.956993	369	1	0.16741	0.081855	0.17596	0.987675	3159	2	0.16741
MYH9	4	0.0060664	0.020568	0.956993	370	2	-0.1189	0.54972	0.58813	0.995751	10624	1	-0.1189
CREB3	4	0.0060819	0.02061	0.956993	371	3	-0.38668	0.99268	0.9928	0.99944	17929	0	-0.38668
NKX2-5	4	0.006112	0.020688	0.956993	372	1	0.37464	0.02771	0.070528	0.977027	1284	3	0.37464
EXOC3L1	4	0.0061368	0.020737	0.956993	373	3	-0.41626	0.7853	0.78483	0.996519	14189	0	-0.41626
TTC8	4	0.0061601	0.020789	0.956993	374	3	-0.37907	0.69774	0.69982	0.996416	12674	1	-0.37907
LHX2	4	0.0061682	0.020814	0.956993	375	1	0.08158	0.16755	0.27707	0.994488	4965	1	0.08158
UBE2D4	4	0.0061803	0.020842	0.956993	376	2	-0.31295	0.61449	0.63316	0.995751	11427	1	-0.31295
USP51	4	0.0062244	0.020937	0.956993	377	1	0.041681	0.010657	0.032436	0.956895	593	2	0.041681
AKAP5	4	0.0062806	0.021067	0.956993	378	1	-0.057542	0.12211	0.22365	0.987675	4024	1	-0.057542
SORCS1	4	0.0062837	0.021073	0.956993	379	3	-0.39988	0.97908	0.97917	0.999204	17687	0	-0.39988
NFX1	4	0.0062847	0.021075	0.956993	380	2	-0.21165	0.79472	0.7943	0.996519	14352	0	-0.21165
FAM83A	4	0.0062987	0.021105	0.956993	381	3	-0.3755	0.96126	0.96114	0.999204	17344	0	-0.3755
CNIH2	4	0.0063332	0.021187	0.956993	382	3	-0.40405	0.023032	0.060321	0.971478	1108	1	-0.40405
ACYP2	4	0.0063368	0.021195	0.956993	383	2	-0.12386	0.77274	0.77226	0.996519	13961	0	-0.12386
HEY2	4	0.0063372	0.021196	0.956993	384	2	-0.35456	0.97646	0.97649	0.999204	17627	0	-0.35456
C2CD4B	4	0.0063894	0.021327	0.956993	385	3	-0.42418	0.93305	0.93276	0.999204	16808	0	-0.42418
MZB1	4	0.006393	0.021336	0.956993	386	2	0.025499	0.20091	0.31633	0.994488	5656	2	0.025499
DHRS4L2	3	0.0064147	0.017556	0.956993	387	2	-0.35237	0.57369	0.57766	0.995751	10920	1	-0.35237
GPR139	4	0.0064285	0.021429	0.956993	388	3	-0.36117	0.22243	0.34156	0.994488	6126	1	-0.36117
LEF1	4	0.0064322	0.021435	0.956993	389	3	-0.38309	0.96282	0.9627	0.999204	17380	0	-0.38309
METAP2	4	0.0064492	0.021476	0.956993	390	2	-0.14162	0.9435	0.94335	0.999204	17020	0	-0.14162
PLOD1	4	0.0064634	0.021513	0.956993	391	3	-0.67383	0.080106	0.17384	0.987675	3118	1	-0.67383
ARMC1	4	0.0064694	0.021527	0.956993	392	2	-0.42782	0.97592	0.97593	0.999204	17614	0	-0.42782
JUNB	4	0.0065053	0.021608	0.956993	393	2	0.011393	0.10493	0.20336	0.987675	3650	2	0.011393
OR51H1P	4	0.0065225	0.021657	0.956993	394	3	-0.33163	0.96579	0.96569	0.999204	17433	0	-0.33163
SPATA12	4	0.0065615	0.021749	0.956993	395	2	-0.2434	0.17397	0.28471	0.994488	5087	1	-0.2434
FZD3	4	0.0066041	0.021855	0.956993	396	3	-0.41359	0.9362	0.93599	0.999204	16877	0	-0.41359
FAM167A	4	0.0066177	0.021884	0.956993	397	1	0.20678	0.21482	0.33274	0.994488	5948	2	0.20678
DPM2	4	0.0066739	0.022015	0.956993	398	1	0.12325	0.20845	0.32523	0.994488	5817	1	0.12325
COLGALT1	4	0.0066775	0.022023	0.956993	399	3	-0.34175	0.70486	0.70618	0.996519	12793	1	-0.34175
DCUN1D2	4	0.0067301	0.022145	0.956993	400	1	-0.061817	0.84974	0.84913	0.999082	15338	0	-0.061817
FBXO18	4	0.0067485	0.02219	0.956993	401	2	-0.25349	0.5743	0.60458	0.995751	10926	1	-0.25349
CCKAR	4	0.0067491	0.022193	0.956993	402	3	-0.31118	0.91602	0.91582	0.999204	16502	0	-0.31118
ATP5B	4	0.0067593	0.02222	0.956993	403	2	-0.67903	0.85193	0.85132	0.999082	15379	0	-0.67903
TRIM2	4	0.0067862	0.022272	0.956993	404	2	-0.19471	0.71732	0.71762	0.996519	12982	1	-0.19471
KDM3B	4	0.0068424	0.022393	0.956993	405	3	-0.32201	0.988	0.9881	0.999204	17843	0	-0.32201
NUTM1	4	0.0068519	0.022421	0.956993	406	3	-0.50805	0.96262	0.9625	0.999204	17376	0	-0.50805
PLCG1	4	0.0068847	0.022487	0.956993	407	3	-0.41238	0.43467	0.51972	0.9952	9351	1	-0.41238
INCA1	4	0.0068901	0.022501	0.956993	408	3	-0.30828	0.90987	0.90961	0.999204	16389	0	-0.30828
APOH	4	0.0068986	0.022519	0.956993	409	2	-0.054427	0.25413	0.37833	0.994488	6755	2	-0.054427
FIBP	4	0.0069143	0.022555	0.956993	410	3	-0.38203	0.97018	0.97009	0.999204	17510	0	-0.38203
ZNF224	4	0.006934	0.022604	0.956993	411	2	-0.25188	0.9791	0.97919	0.999204	17688	0	-0.25188
TMEM9	4	0.0069505	0.022643	0.956993	412	3	-0.36203	0.40334	0.50275	0.99507	9037	1	-0.36203
SIRT2	4	0.0069548	0.022653	0.956993	413	1	-0.063209	0.7753	0.77478	0.996519	14009	0	-0.063209
SCARA3	4	0.0069615	0.022672	0.956993	414	2	-0.25434	0.10535	0.2039	0.987675	3660	1	-0.25434
RNF133	4	0.0070109	0.022782	0.956993	415	2	-0.06493	0.78451	0.78404	0.996519	14171	0	-0.06493
MED20	4	0.0070111	0.022782	0.956993	416	2	-0.26979	0.56441	0.59791	0.995751	10808	1	-0.26979
SLC12A7	4	0.0070128	0.022788	0.956993	417	3	-0.36759	0.89605	0.8957	0.999204	16139	0	-0.36759
WDSUB1	4	0.0070387	0.022847	0.956993	418	2	-0.24944	0.14643	0.2524	0.992795	4534	1	-0.24944
C8orf34	4	0.0070405	0.022853	0.956993	419	3	-0.3442	0.82861	0.82795	0.997829	14981	0	-0.3442
BSND	4	0.0070671	0.022913	0.956993	420	1	-0.022515	0.81168	0.81123	0.996519	14683	0	-0.022515
F2RL1	4	0.0070719	0.022922	0.956993	421	3	-0.46637	0.46993	0.53944	0.9952	9729	1	-0.46637
KIR3DL1	4	0.0071169	0.023032	0.956993	422	3	-0.32677	0.62499	0.64105	0.995751	11582	1	-0.32677
MUT	4	0.0071232	0.023048	0.956993	423	2	-0.17573	0.43061	0.51747	0.9952	9312	1	-0.17573
DDAH1	4	0.007133	0.02307	0.956993	424	2	-0.30228	0.77139	0.77091	0.996519	13936	0	-0.30228
CABP1	3	0.0071645	0.019535	0.956993	425	3	-0.29386	0.99284	0.99296	0.99944	17935	0	-0.29386
CNOT6L	4	0.0071794	0.023185	0.956993	426	2	-0.24594	0.83415	0.83357	0.998107	15078	0	-0.24594
MRPS23	4	0.0072168	0.023272	0.956993	427	3	-0.55203	0.18613	0.29909	0.994488	5346	1	-0.55203
NOS2	4	0.0072313	0.023307	0.956993	428	3	-0.28231	0.85116	0.85058	0.999082	15368	0	-0.28231
MPZL3	4	0.0072356	0.023318	0.956993	429	1	0.054297	0.80182	0.80139	0.996519	14495	0	0.054297
OGFOD1	4	0.0072784	0.023416	0.956993	430	3	-0.39671	0.48454	0.54799	0.995751	9888	1	-0.39671
NOS1	4	0.0073122	0.023493	0.956993	431	3	-0.445	0.04961	0.11645	0.982131	2113	1	-0.445
RALA	4	0.0073138	0.023494	0.956993	432	3	-0.56734	0.91309	0.91285	0.999204	16452	0	-0.56734
IDH3B	4	0.0073178	0.023511	0.956993	433	2	-0.53872	0.98133	0.98141	0.999204	17722	0	-0.53872
ANKRD36	2	0.007352	0.013958	0.951186	434	2	-0.36443	0.99265	0.9925	0.99944	17928	0	-0.36443
SLC5A7	4	0.007404	0.023724	0.956993	435	2	-0.20362	0.54668	0.58612	0.995751	10588	1	-0.20362
DLX6	4	0.0074602	0.023866	0.956993	436	2	-0.14242	0.93789	0.93776	0.999204	16914	0	-0.14242
TBC1D9B	4	0.0074878	0.023933	0.956993	437	2	-0.34715	0.94083	0.94069	0.999204	16964	0	-0.34715
CALCB	3	0.0074976	0.020387	0.956993	438	2	-0.15363	0.42651	0.45898	0.994488	9277	1	-0.15363
ITFG1	4	0.0075163	0.024007	0.956993	439	2	-0.33279	0.28768	0.41714	0.994488	7475	1	-0.33279
SMIM1	4	0.0075563	0.024108	0.956993	440	2	-0.174	0.29845	0.42959	0.994488	7690	2	-0.174
ZNF404	4	0.0075724	0.024148	0.956993	441	1	0.14559	0.29248	0.42268	0.994488	7558	2	0.14559
FDX1	4	0.0075849	0.02418	0.956993	442	2	-0.50079	0.2937	0.42408	0.994488	7592	1	-0.50079
RASL12	4	0.0076021	0.024226	0.956993	443	2	-0.0038778	0.040638	0.098083	0.978595	1785	2	-0.0038778
STC2	4	0.0076078	0.024242	0.956993	444	3	-0.26069	0.98433	0.98439	0.999204	17777	0	-0.26069
DCTN4	4	0.0076286	0.02428	0.956993	445	1	0.15585	0.27134	0.39824	0.994488	7139	2	0.15585
STXBP5L	4	0.0076847	0.024402	0.956993	446	2	-0.047363	0.79237	0.79195	0.996519	14316	0	-0.047363
SMPD3	4	0.0077033	0.02444	0.956993	447	3	-0.43755	0.10795	0.20703	0.987675	3707	1	-0.43755
ENPP1	4	0.0077082	0.024451	0.956993	448	3	-0.31164	0.99083	0.99096	0.99928	17903	0	-0.31164
NLRC5	4	0.0077302	0.024514	0.956993	449	3	-0.33976	0.95988	0.95975	0.999204	17312	0	-0.33976
GDF11	4	0.0077409	0.024541	0.956993	450	2	-0.019826	0.36677	0.4837	0.994488	8685	1	-0.019826
NMUR2	4	0.0077719	0.024613	0.956993	451	3	-0.3545	0.87806	0.87757	0.999204	15835	0	-0.3545
XAGE3	4	0.007797	0.02466	0.956993	452	1	-0.22313	0.97435	0.97431	0.999204	17585	0	-0.22313
POU3F4	4	0.0078531	0.024797	0.956993	453	2	-0.1251	0.47343	0.5415	0.9952	9778	1	-0.1251
CLLU1	4	0.0078732	0.024835	0.956993	454	3	-0.30883	0.028403	0.072001	0.977027	1311	1	-0.30883
SEMA4G	4	0.0079092	0.024927	0.956993	455	2	-0.12833	0.82439	0.82383	0.99733	14915	0	-0.12833
TBC1D7	4	0.0079527	0.025024	0.956993	456	3	-0.38181	0.97463	0.97461	0.999204	17591	0	-0.38181
INIP	4	0.0079654	0.025054	0.956993	457	1	0.096829	0.042592	0.10212	0.979031	1850	2	0.096829
IFI35	4	0.0080178	0.025182	0.956993	458	3	-0.34537	0.73326	0.73296	0.996519	13251	1	-0.34537
ABCB4	4	0.0080205	0.025186	0.956993	459	2	-0.32856	0.39711	0.49945	0.99507	8975	1	-0.32856
PRRG3	4	0.0080215	0.025186	0.956993	460	1	-0.05005	0.15099	0.25771	0.994332	4626	1	-0.05005
NPHS1	4	0.0080971	0.025362	0.956993	461	2	-0.26026	0.17705	0.28831	0.994488	5156	1	-0.26026
FKTN	4	0.0081337	0.025443	0.956993	462	1	0.21395	0.00014115	0.00053659	0.645875	15	2	0.21395
GMNC	4	0.0081563	0.025496	0.956993	463	2	-0.16824	0.28358	0.4124	0.994488	7374	2	-0.16824
PTPN11	4	0.0081691	0.02553	0.956993	464	3	-0.27514	0.90598	0.90567	0.999204	16320	0	-0.27514
ERCC2	4	0.0081898	0.025578	0.956993	465	1	-0.059892	0.90555	0.90522	0.999204	16308	0	-0.059892
RANBP3L	4	0.0081996	0.025601	0.956993	466	3	-0.28862	0.087613	0.18267	0.987675	3281	1	-0.28862
ALG6	4	0.0082396	0.025692	0.956993	467	2	-0.38877	0.9732	0.97315	0.999204	17564	0	-0.38877
FAM19A2	4	0.0082455	0.025707	0.956993	468	3	-0.29278	0.68664	0.69026	0.996125	12506	1	-0.29278
RAPGEFL1	4	0.008246	0.025708	0.956993	469	1	0.30036	0.001743	0.0062781	0.852267	131	2	0.30036
RAB3B	4	0.0082515	0.025722	0.956993	470	2	-0.24254	0.26235	0.38783	0.994488	6940	1	-0.24254
MFAP2	4	0.0082813	0.025782	0.956993	471	3	-0.4231	0.05525	0.12803	0.987675	2306	1	-0.4231
SLC22A17	3	0.0082817	0.022432	0.956993	472	2	-0.44162	0.86439	0.86435	0.999204	15590	0	-0.44162
CCL21	4	0.0083121	0.025855	0.956993	473	3	-0.44228	0.30124	0.43284	0.994488	7745	1	-0.44228
DNMT3B	4	0.0083198	0.025874	0.956993	474	3	-0.414	0.93638	0.93619	0.999204	16882	0	-0.414
FXYD7	4	0.0083532	0.025952	0.956993	475	2	-0.15518	0.059841	0.13726	0.987675	2464	2	-0.15518
NAE1	4	0.0083582	0.025963	0.956993	476	2	-0.32803	0.61607	0.63431	0.995751	11451	1	-0.32803
ACTL9	4	0.0083592	0.025968	0.956993	477	2	-0.34148	0.93427	0.93404	0.999204	16836	0	-0.34148
KCNK12	4	0.0083712	0.025992	0.956993	478	3	-0.35022	0.98179	0.98186	0.999204	17729	0	-0.35022
PSKH2	4	0.0083772	0.026006	0.956993	479	2	-0.14343	0.2199	0.33866	0.994488	6067	2	-0.14343
AC009892.10	1	0.0083916	0.0083378	0.874177	480	1	-0.55375	0.99161	0.99163	0.99944	17914	0	-0.55375
C3orf72	4	0.0084143	0.026082	0.956993	481	2	-0.26648	0.61161	0.63098	0.995751	11390	1	-0.26648
DEK	4	0.0084494	0.026177	0.956993	482	2	-0.36232	0.95418	0.95403	0.999204	17220	0	-0.36232
REM2	4	0.0084618	0.026203	0.956993	483	3	-0.40575	0.23349	0.35441	0.994488	6358	1	-0.40575
PRICKLE1	4	0.0084675	0.026222	0.956993	484	3	-0.40298	0.93742	0.93729	0.999204	16903	0	-0.40298
WDR77	4	0.0084704	0.026227	0.956993	485	1	-0.089117	0.7916	0.79117	0.996519	14304	0	-0.089117
EGR2	4	0.0084825	0.026258	0.956993	486	3	-0.3572	0.94397	0.94382	0.999204	17031	0	-0.3572
ZNF628	4	0.0085265	0.026362	0.956993	487	3	-0.27651	0.92274	0.92259	0.999204	16614	0	-0.27651
SLC6A20	4	0.0085826	0.026508	0.956993	488	3	-0.448	0.90887	0.90858	0.999204	16365	0	-0.448
KCNQ2	4	0.0086027	0.026551	0.956993	489	3	-0.36279	0.98688	0.98695	0.999204	17820	0	-0.36279
CLDN8	4	0.0086387	0.026647	0.956993	490	1	0.065668	0.77956	0.77906	0.996519	14088	0	0.065668
PHB	4	0.0086556	0.026682	0.956993	491	2	-0.12375	0.55192	0.58958	0.995751	10649	1	-0.12375
SNX30	4	0.0086948	0.026766	0.956993	492	1	0.28112	0.01027	0.031557	0.956895	579	3	0.28112
IMPAD1	4	0.0087228	0.026838	0.956993	493	3	-0.47527	0.98658	0.98663	0.999204	17812	0	-0.47527
ZSCAN22	4	0.0087509	0.026902	0.956993	494	2	-0.25527	0.88013	0.87961	0.999204	15864	0	-0.25527
RNF157	4	0.008769	0.026953	0.956993	495	3	-0.28321	0.83015	0.82948	0.997865	15006	0	-0.28321
CYP11B2	4	0.0087822	0.026984	0.956993	496	3	-0.3043	0.65647	0.66523	0.995751	12041	1	-0.3043
TAPBPL	4	0.008807	0.027034	0.956993	497	2	-0.22473	0.82993	0.82926	0.997865	14999	0	-0.22473
ADC	4	0.0088272	0.027083	0.956993	498	3	-0.48956	0.096803	0.19364	0.987675	3480	1	-0.48956
APOD	4	0.0088703	0.027197	0.956993	499	3	-0.40478	0.88655	0.88613	0.999204	15956	0	-0.40478
TRPM1	4	0.0089319	0.027317	0.956993	500	3	-0.35954	0.85831	0.85787	0.999204	15492	0	-0.35954
SETD9	4	0.0089569	0.027377	0.956993	501	3	-0.47044	0.93993	0.93982	0.999204	16954	0	-0.47044
HSPB11	2	0.0089667	0.017027	0.956993	502	2	-0.3634	0.99103	0.99084	0.99928	17906	0	-0.3634
B3GALT5	4	0.0089693	0.027403	0.956993	503	3	-0.41411	0.41999	0.51166	0.99507	9208	1	-0.41411
EPB41	4	0.0089752	0.027422	0.956993	504	1	0.19594	0.11868	0.21959	0.987675	3946	2	0.19594
FGD2	4	0.008988	0.027447	0.956993	505	2	-0.24289	0.44072	0.52303	0.9952	9408	1	-0.24289
DMPK	4	0.0089942	0.027463	0.956993	506	2	-0.34323	0.91282	0.91262	0.999204	16443	0	-0.34323
RELL2	4	0.0090313	0.027554	0.956993	507	1	0.005594	0.77949	0.77899	0.996519	14085	0	0.005594
MTMR8	4	0.0090564	0.027623	0.956993	508	2	-0.29499	0.88512	0.88464	0.999204	15932	0	-0.29499
ZNF480	4	0.0090874	0.027686	0.956993	509	2	-0.15187	0.51519	0.56633	0.995751	10215	1	-0.15187
CEP164	4	0.0091001	0.027714	0.956993	510	2	-0.31874	0.97774	0.97783	0.999204	17653	0	-0.31874
C10orf55	4	0.0091022	0.027719	0.956993	511	3	-0.33549	0.67511	0.68045	0.995751	12331	1	-0.33549
WIPF3	4	0.0091434	0.027815	0.956993	512	2	0.001411	0.10301	0.201	0.987675	3615	1	0.001411
HHAT	4	0.0091689	0.027878	0.956993	513	2	-0.22999	0.032981	0.081838	0.977027	1489	1	-0.22999
AOX1	4	0.009184	0.027911	0.956993	514	3	-0.36544	0.78952	0.78912	0.996519	14269	0	-0.36544
PADI3	4	0.0091995	0.027946	0.956993	515	2	-0.19201	0.96194	0.96181	0.999204	17359	0	-0.19201
RBM4B	4	0.0092087	0.02797	0.956993	516	3	-0.35089	0.90975	0.90948	0.999204	16384	0	-0.35089
ARHGEF10	4	0.0092114	0.027974	0.956993	517	3	-0.31582	0.61598	0.63425	0.995751	11450	1	-0.31582
KDM5D	4	0.0092128	0.027977	0.956993	518	3	-0.34687	0.75626	0.75581	0.996519	13632	0	-0.34687
PPP5C	4	0.0092251	0.028007	0.956993	519	3	-0.29365	0.9903	0.99038	0.99928	17892	0	-0.29365
FBXL3	4	0.0092306	0.028027	0.956993	520	3	-0.71282	0.65602	0.66484	0.995751	12034	1	-0.71282
AP2B1	4	0.0092556	0.02809	0.956993	521	2	-0.08166	0.285	0.414	0.994488	7406	2	-0.08166
RC3H2	4	0.0092608	0.028104	0.956993	522	3	-0.32879	0.49083	0.55169	0.995751	9946	1	-0.32879
RNF139	4	0.0093117	0.028233	0.957327	523	3	-0.28765	0.89607	0.89572	0.999204	16140	0	-0.28765
RBM20	4	0.0093325	0.02828	0.957327	524	3	-0.37985	0.9412	0.94107	0.999204	16969	0	-0.37985
XKR6	4	0.0093452	0.028314	0.957327	525	2	-0.12025	0.25372	0.37786	0.994488	6743	2	-0.12025
PCDHB4	4	0.0093677	0.028375	0.957592	526	3	-0.3361	0.98538	0.98544	0.999204	17793	0	-0.3361
CYP2F1	4	0.0094238	0.028503	0.95976	527	2	-0.25526	0.84734	0.84672	0.999082	15297	0	-0.25526
USP34	4	0.0094434	0.028546	0.95976	528	3	-0.75859	0.8549	0.85437	0.999101	15438	0	-0.75859
RBM8A	3	0.0094766	0.02546	0.956993	529	3	-0.63402	0.98243	0.98258	0.999204	17740	0	-0.63402
SEL1L	4	0.0094881	0.028639	0.960754	530	3	-0.39662	0.13327	0.23678	0.987675	4269	1	-0.39662
SYT12	4	0.0095048	0.028682	0.960754	531	3	-0.52978	0.47287	0.54118	0.9952	9770	1	-0.52978
ING4	4	0.0095614	0.028826	0.963816	532	2	-0.34317	0.61728	0.63522	0.995751	11471	1	-0.34317
TSPAN17	4	0.0096382	0.029001	0.964118	533	2	-0.13968	0.87363	0.87318	0.999204	15762	0	-0.13968
CAMK2D	4	0.0096453	0.02902	0.964118	534	3	-0.38892	0.91564	0.91544	0.999204	16496	0	-0.38892
WAC	4	0.009648	0.029024	0.964118	535	1	-0.05098	0.73407	0.7337	0.996519	13267	1	-0.05098
COQ5	4	0.0096575	0.029049	0.964118	536	3	-0.35725	0.64734	0.65807	0.995751	11889	1	-0.35725
AIFM2	4	0.0097041	0.029171	0.96492	537	1	-0.013118	0.53321	0.57755	0.995751	10423	1	-0.013118
DDAH2	4	0.0097089	0.02918	0.96492	538	2	-0.30315	0.72402	0.72405	0.996519	13099	1	-0.30315
OR9Q1	4	0.0098057	0.029415	0.969236	539	2	-0.14854	0.2807	0.40911	0.994488	7326	2	-0.14854
ZC3H12A	4	0.009864	0.029548	0.969236	540	2	-0.38467	0.38056	0.49077	0.994906	8821	1	-0.38467
ZNF181	3	0.0098658	0.026469	0.956993	541	3	-0.4042	0.99013	0.99023	0.99928	17891	0	-0.4042
TBC1D20	4	0.0099243	0.029697	0.969236	542	3	-0.41339	0.68794	0.69136	0.99632	12527	1	-0.41339
TMLHE	4	0.0099746	0.029811	0.969236	543	2	-0.28622	0.97954	0.97963	0.999204	17694	0	-0.28622
PKD2L1	4	0.010017	0.0299	0.969236	544	3	-0.40737	0.95444	0.95429	0.999204	17226	0	-0.40737
MITF	4	0.010027	0.029921	0.969236	545	2	-0.12367	0.23388	0.35487	0.994488	6367	2	-0.12367
PANK1	4	0.010033	0.029935	0.969236	546	2	-0.17277	0.53493	0.57866	0.995751	10445	1	-0.17277
IGFL3	4	0.01004	0.029952	0.969236	547	1	0.13837	0.52686	0.57361	0.995751	10344	1	0.13837
MOSPD2	4	0.010096	0.030076	0.969236	548	1	0.11723	0.74358	0.74306	0.996519	13414	1	0.11723
AMZ1	4	0.010112	0.030106	0.969236	549	3	-0.34795	0.97624	0.97627	0.999204	17626	0	-0.34795
PNPLA7	4	0.01013	0.030149	0.969236	550	3	-0.2964	0.98344	0.98352	0.999204	17763	0	-0.2964
HDHD3	4	0.010132	0.030153	0.969236	551	2	-0.14328	0.32523	0.46061	0.994488	8247	2	-0.14328
ANXA13	4	0.010152	0.030218	0.969236	552	3	-0.31018	0.97961	0.97971	0.999204	17697	0	-0.31018
EMB	4	0.010168	0.030255	0.969236	553	3	-0.37122	0.25934	0.38433	0.994488	6870	1	-0.37122
PCSK1	4	0.010208	0.03034	0.969236	554	2	-0.11501	0.93181	0.9315	0.999204	16785	0	-0.11501
ANXA1	4	0.010223	0.030376	0.969236	555	3	-0.25314	0.75425	0.75384	0.996519	13591	0	-0.25314
RHOXF1	4	0.010244	0.030419	0.969236	556	2	-0.13594	0.64287	0.65462	0.995751	11831	1	-0.13594
SLCO6A1	4	0.010299	0.030561	0.969236	557	3	-0.34972	0.70307	0.70456	0.996416	12765	1	-0.34972
ABHD1	4	0.01032	0.030601	0.969236	558	1	0.1473	0.57772	0.60694	0.995751	10968	1	0.1473
SLC3A2	4	0.010391	0.030767	0.969236	559	3	-0.3196	0.18589	0.29878	0.994488	5342	1	-0.3196
BARX2	4	0.010409	0.03081	0.969236	560	3	-0.42829	0.73825	0.73778	0.996519	13324	1	-0.42829
ATP6V0D2	4	0.010416	0.030825	0.969236	561	2	-0.18068	0.81074	0.81027	0.996519	14666	0	-0.18068
LEFTY2	1	0.010424	0.010342	0.933639	562	1	-0.53263	0.98958	0.98959	0.999204	17881	0	-0.53263
ANKRD36C	4	0.010433	0.030862	0.969236	563	2	0.026393	0.2444	0.36701	0.994488	6581	2	0.026393
GOLPH3	4	0.010459	0.030926	0.969236	564	3	-0.37895	0.59353	0.61803	0.995751	11159	1	-0.37895
NHP2	4	0.010462	0.030933	0.969236	565	3	-0.5386	0.94338	0.94323	0.999204	17019	0	-0.5386
OLFM2	4	0.010489	0.030999	0.969236	566	3	-0.37598	0.95099	0.95087	0.999204	17153	0	-0.37598
DYNC1I2	4	0.010489	0.030999	0.969236	567	2	-0.40545	0.83102	0.83037	0.997865	15021	0	-0.40545
MSX1	4	0.010495	0.031007	0.969236	568	3	-0.33415	0.95089	0.95078	0.999204	17149	0	-0.33415
C15orf32	3	0.010523	0.028145	0.956993	569	3	-0.2172	0.98948	0.98957	0.999204	17879	0	-0.2172
TAL1	4	0.010536	0.031097	0.969236	570	3	-0.42366	0.99387	0.99397	0.999784	17946	0	-0.42366
ZNF662	4	0.010545	0.031115	0.969236	571	2	-0.18898	0.86566	0.86523	0.999204	15618	0	-0.18898
COPZ1	4	0.010555	0.031136	0.969236	572	3	-0.35471	0.94684	0.94674	0.999204	17086	0	-0.35471
GFM1	4	0.01059	0.031221	0.969236	573	3	-0.33918	0.97336	0.97331	0.999204	17566	0	-0.33918
PRKAG1	4	0.010596	0.031233	0.969236	574	3	-0.55711	0.92585	0.92563	0.999204	16673	0	-0.55711
ACSL6	4	0.010601	0.031245	0.969236	575	1	-0.020879	0.63926	0.65179	0.995751	11780	1	-0.020879
C11orf49	4	0.010603	0.03125	0.969236	576	3	-0.32112	0.9398	0.93967	0.999204	16952	0	-0.32112
CCP110	4	0.01062	0.031297	0.969236	577	3	-0.434	0.84216	0.84149	0.99904	15207	0	-0.434
MS4A8	4	0.010713	0.031492	0.970509	578	1	0.032077	0.27566	0.40332	0.994488	7224	2	0.032077
ZNF552	4	0.010735	0.031549	0.970509	579	3	-0.33561	0.78072	0.78021	0.996519	14103	0	-0.33561
PPP1R18	4	0.010758	0.031595	0.970509	580	3	-0.35959	0.9911	0.99121	0.999404	17907	0	-0.35959
PHOX2B	4	0.010769	0.031619	0.970509	581	2	-0.12181	0.54289	0.58371	0.995751	10540	1	-0.12181
TMEM45B	4	0.010825	0.031761	0.970509	582	3	-0.15804	0.7337	0.73335	0.996519	13261	1	-0.15804
OR4N4	4	0.010826	0.031764	0.970509	583	2	-0.27706	0.41619	0.5096	0.99507	9168	1	-0.27706
TNKS2	4	0.010881	0.03189	0.970509	584	1	-0.063832	0.73323	0.73294	0.996519	13250	1	-0.063832
TRAF4	4	0.010937	0.032016	0.970509	585	1	0.10888	0.13541	0.23933	0.987675	4322	2	0.10888
CWH43	4	0.010948	0.032037	0.970509	586	2	-0.2922	0.51078	0.56358	0.995751	10164	1	-0.2922
ZNF154	4	0.010993	0.032142	0.970509	587	1	-0.12856	0.11239	0.21232	0.987675	3808	1	-0.12856
NKG7	4	0.01103	0.032237	0.970509	588	2	-0.18063	0.24398	0.36656	0.994488	6572	1	-0.18063
ZFP92	4	0.01105	0.032289	0.970509	589	3	-0.46124	0.018085	0.049369	0.959337	901	1	-0.46124
FBXL6	4	0.011105	0.032417	0.970509	590	1	0.072229	0.081696	0.17576	0.987675	3154	1	0.072229
TRIM65	4	0.011167	0.032564	0.970509	591	2	-0.18853	0.88236	0.88186	0.999204	15900	0	-0.18853
TADA2B	4	0.011201	0.032652	0.970509	592	3	-0.67432	0.92341	0.92324	0.999204	16622	0	-0.67432
HMCN1	4	0.01121	0.03267	0.970509	593	3	-0.29679	0.75561	0.75515	0.996519	13620	0	-0.29679
DNASE1L3	4	0.011217	0.032684	0.970509	594	2	-0.28786	0.936	0.93578	0.999204	16871	0	-0.28786
TMCO5A	4	0.011236	0.032718	0.970509	595	2	-0.36552	0.92695	0.92669	0.999204	16693	0	-0.36552
RASGEF1A	4	0.011259	0.032772	0.970509	596	3	-0.46938	0.63286	0.64689	0.995751	11698	1	-0.46938
HOXC11	4	0.01127	0.032795	0.970509	597	3	-0.51853	0.60197	0.62407	0.995751	11256	1	-0.51853
SCFD1	4	0.011273	0.032799	0.970509	598	2	-0.25317	0.40724	0.50477	0.99507	9072	1	-0.25317
TMEM63A	4	0.011326	0.032924	0.970509	599	2	-0.10692	0.29848	0.42963	0.994488	7691	2	-0.10692
CAPNS2	4	0.011329	0.03293	0.970509	600	2	-0.13297	0.28105	0.40953	0.994488	7333	1	-0.13297
ATP6V0D1	4	0.011378	0.033046	0.970509	601	3	-0.41438	0.84616	0.84555	0.999082	15270	0	-0.41438
CHST1	4	0.011384	0.033063	0.970509	602	1	0.31492	0.039519	0.095715	0.978595	1734	3	0.31492
OR52I2	2	0.011387	0.021571	0.956993	603	1	-0.34927	0.6	0.59962	0.995751	11233	0	-0.34927
TRIM42	4	0.011388	0.033069	0.970509	604	2	-0.20782	0.45286	0.52975	0.9952	9532	1	-0.20782
SLC9C2	4	0.0114	0.033093	0.970509	605	3	-0.36307	0.99273	0.99284	0.99944	17930	0	-0.36307
SOHLH1	4	0.01144	0.03319	0.970509	606	3	-0.19563	0.69325	0.69592	0.996408	12607	1	-0.19563
DIRAS1	4	0.011444	0.033196	0.970509	607	3	-0.23403	0.1727	0.28322	0.994488	5059	1	-0.23403
MSH2	4	0.01145	0.033211	0.970509	608	3	-0.3534	0.87207	0.87167	0.999204	15731	0	-0.3534
SLC9A8	4	0.011451	0.033211	0.970509	609	2	-0.1691	0.54223	0.58328	0.995751	10531	1	-0.1691
MS4A6A	4	0.01146	0.033233	0.970509	610	3	-0.30666	0.84644	0.84582	0.999082	15277	0	-0.30666
HSPB1	4	0.011496	0.033309	0.970509	611	2	-0.26703	0.83823	0.83759	0.998947	15136	0	-0.26703
OR52E4	4	0.011532	0.033404	0.970509	612	3	-0.28681	0.36352	0.48207	0.994488	8655	1	-0.28681
SGPP2	4	0.011534	0.033408	0.970509	613	2	-0.003669	0.082536	0.17676	0.987675	3179	2	-0.003669
TBPL2	4	0.011539	0.033418	0.970509	614	3	-0.35016	0.83611	0.83548	0.998388	15109	0	-0.35016
DESI2	4	0.011552	0.033445	0.970509	615	2	-0.12009	0.1401	0.24489	0.989814	4415	2	-0.12009
HIATL1	4	0.011608	0.033564	0.970509	616	3	-0.316	0.37985	0.4904	0.994906	8809	1	-0.316
THOC5	4	0.011634	0.033624	0.970509	617	3	-0.43123	0.98497	0.98505	0.999204	17789	0	-0.43123
SAMD14	4	0.011639	0.033632	0.970509	618	2	-0.090092	0.024223	0.062995	0.971478	1160	2	-0.090092
MN1	4	0.011664	0.033689	0.970509	619	3	-0.58569	0.24978	0.37323	0.994488	6670	1	-0.58569
NRG3	4	0.011688	0.033745	0.970509	620	3	-0.38001	0.66768	0.67435	0.995751	12201	1	-0.38001
ATXN1	4	0.011701	0.033775	0.970509	621	3	-0.31798	0.95165	0.95152	0.999204	17166	0	-0.31798
SETBP1	4	0.011709	0.033793	0.970509	622	2	-0.15724	0.29052	0.42044	0.994488	7520	2	-0.15724
SKP2	4	0.01172	0.033815	0.970509	623	1	-0.028464	0.073938	0.16517	0.987675	2962	1	-0.028464
ATPAF2	4	0.01173	0.033832	0.970509	624	2	-0.33121	0.98472	0.98478	0.999204	17784	0	-0.33121
CR2	3	0.011735	0.031155	0.969236	625	2	-0.58841	0.9607	0.96099	0.999204	17330	0	-0.58841
CASP9	4	0.011744	0.033864	0.970509	626	2	-0.28252	0.89446	0.8941	0.999204	16108	0	-0.28252
WDR36	4	0.011773	0.033937	0.971042	627	2	-0.1175	0.63067	0.64527	0.995751	11661	1	-0.1175
C21orf91	4	0.011832	0.034073	0.971444	628	1	0.17516	0.054756	0.12707	0.987675	2291	3	0.17516
MEPE	4	0.011864	0.034153	0.971444	629	3	-0.34532	0.92638	0.92614	0.999204	16688	0	-0.34532
CASQ1	4	0.011888	0.034196	0.971444	630	2	-0.23817	0.87545	0.87496	0.999204	15788	0	-0.23817
RUFY4	4	0.011896	0.034215	0.971444	631	3	-0.34712	0.062641	0.14282	0.987675	2562	1	-0.34712
NAPA	4	0.011907	0.034242	0.971444	632	2	-0.28119	0.55467	0.59139	0.995751	10684	1	-0.28119
MCPH1	4	0.011944	0.034332	0.971444	633	1	-0.10894	0.23293	0.35375	0.994488	6345	2	-0.10894
DHX40	4	0.011961	0.034376	0.971444	634	3	-0.41642	0.41984	0.51158	0.99507	9206	1	-0.41642
ICA1L	4	0.011971	0.034392	0.971444	635	2	-0.22429	0.90726	0.907	0.999204	16341	0	-0.22429
GLI1	4	0.012039	0.034543	0.971444	636	3	-0.53458	0.96448	0.96439	0.999204	17406	0	-0.53458
HLA-DOA	4	0.012056	0.034574	0.971444	637	1	-0.0092509	0.015855	0.044355	0.959337	814	1	-0.0092509
MDFIC	4	0.012092	0.034652	0.971444	638	2	-0.2069	0.014627	0.041559	0.959337	765	1	-0.2069
PAFAH2	4	0.012112	0.034697	0.971444	639	2	-0.095518	0.56383	0.5975	0.995751	10801	1	-0.095518
2010-09-01	4	0.012192	0.034875	0.971444	640	2	-0.25959	0.98163	0.9817	0.999204	17724	0	-0.25959
LCN9	4	0.012224	0.034956	0.971444	641	3	-0.3041	0.64175	0.65376	0.995751	11813	1	-0.3041
CLIC2	4	0.012278	0.035072	0.971444	642	3	-0.32735	0.090509	0.18619	0.987675	3333	1	-0.32735
SDHB	4	0.01228	0.035077	0.971444	643	1	-0.13108	0.90682	0.90654	0.999204	16335	0	-0.13108
AMMECR1L	4	0.012321	0.035171	0.971444	644	2	-0.27715	0.97813	0.97823	0.999204	17667	0	-0.27715
RUNX1	4	0.012335	0.035216	0.971444	645	3	-0.2531	0.65243	0.66197	0.995751	11973	1	-0.2531
OR1J4	4	0.012336	0.035217	0.971444	646	1	0.020248	0.18065	0.29259	0.994488	5235	1	0.020248
ZNRF3	4	0.01235	0.035249	0.971444	647	3	-0.28298	0.85131	0.85073	0.999082	15370	0	-0.28298
luciferase	24	0.012364	0.070593	0.971444	648	6	-0.010348	0.51018	0.81999	0.996809	10155	7	-0.010348
ZNF521	4	0.01239	0.035336	0.971444	649	3	-0.35338	0.12554	0.22766	0.987675	4098	1	-0.35338
HNRNPAB	4	0.012437	0.035441	0.971444	650	3	-0.34032	0.46659	0.53758	0.9952	9682	1	-0.34032
KIR2DL4	4	0.012448	0.035467	0.971444	651	1	-0.15527	0.7553	0.75485	0.996519	13610	0	-0.15527
EFNB1	4	0.012486	0.035551	0.971444	652	3	-0.27385	0.97355	0.9735	0.999204	17570	0	-0.27385
GPR20	4	0.012504	0.035596	0.971444	653	2	-0.12236	0.32814	0.46402	0.994488	8308	2	-0.12236
CYP1A1	4	0.01256	0.03572	0.971444	654	2	-0.14389	0.84293	0.8423	0.99904	15221	0	-0.14389
MANBAL	4	0.01256	0.03572	0.971444	655	2	-0.24818	0.90885	0.90856	0.999204	16363	0	-0.24818
PRDM7	2	0.012565	0.023759	0.956993	656	1	-2.0661	0.58977	0.58951	0.995751	11108	0	-2.0661
NANOG	2	0.012706	0.02404	0.956993	657	1	-0.74256	0.92434	0.92417	0.999204	16642	0	-0.74256
TBC1D19	4	0.01272	0.036095	0.971444	658	2	-0.32706	0.41442	0.50862	0.99507	9146	1	-0.32706
PTPRO	4	0.012734	0.036127	0.971444	659	3	-0.3313	0.75093	0.75047	0.996519	13535	0	-0.3313
MREG	4	0.012747	0.036152	0.971444	660	3	-0.27787	0.021978	0.05798	0.969099	1071	1	-0.27787
C6orf57	4	0.012783	0.036244	0.971444	661	3	-0.2754	0.93851	0.93836	0.999204	16923	0	-0.2754
RCN2	4	0.012839	0.03638	0.971444	662	3	-0.3076	0.96841	0.96831	0.999204	17483	0	-0.3076
IGFBP6	4	0.012895	0.036502	0.971444	663	1	-0.036761	0.62791	0.6432	0.995751	11621	1	-0.036761
ANKRD28	4	0.012896	0.036503	0.971444	664	2	-0.17746	0.26284	0.38842	0.994488	6951	2	-0.17746
RER1	4	0.012899	0.036514	0.971444	665	3	-0.46558	0.93115	0.93085	0.999204	16771	0	-0.46558
EVA1A	4	0.012911	0.03654	0.971444	666	2	-0.22542	0.33409	0.46737	0.994488	8383	1	-0.22542
CCDC38	4	0.01294	0.036616	0.971444	667	3	-0.41753	0.876	0.87551	0.999204	15796	0	-0.41753
ALDH1A1	4	0.012992	0.036737	0.971444	668	2	-0.16548	0.68071	0.68516	0.996065	12416	1	-0.16548
NUCKS1	4	0.013007	0.03677	0.971444	669	3	-0.23205	0.92815	0.92789	0.999204	16721	0	-0.23205
DHRS4	4	0.013018	0.0368	0.971444	670	3	-0.30586	0.98737	0.98746	0.999204	17833	0	-0.30586
USP50	4	0.013043	0.036855	0.971444	671	3	-0.29481	0.91166	0.91146	0.999204	16426	0	-0.29481
RALY	4	0.0131	0.036993	0.971444	672	3	-0.29375	0.45336	0.53004	0.9952	9537	1	-0.29375
NR1D2	4	0.013119	0.037035	0.971444	673	2	-0.15117	0.8293	0.82862	0.997865	14989	0	-0.15117
TOX	4	0.013128	0.03705	0.971444	674	3	-0.49999	0.12523	0.22728	0.987675	4093	1	-0.49999
CLCN4	4	0.013155	0.037103	0.971444	675	3	-0.30369	0.99223	0.99235	0.99944	17920	0	-0.30369
EIF4ENIF1	4	0.013169	0.037132	0.971444	676	3	-0.48855	0.86878	0.86831	0.999204	15666	0	-0.48855
SPINK13	4	0.013175	0.03715	0.971444	677	2	-0.11533	0.70927	0.71018	0.996519	12854	1	-0.11533
IFT81	4	0.01323	0.03728	0.971444	678	1	0.10233	0.26483	0.39076	0.994488	6988	2	0.10233
USP49	4	0.013235	0.03729	0.971444	679	3	-0.30206	0.057952	0.13347	0.987675	2389	1	-0.30206
EXOC8	4	0.013252	0.037337	0.971444	680	3	-0.31817	0.96084	0.96072	0.999204	17333	0	-0.31817
NT5DC1	4	0.013258	0.03735	0.971444	681	2	-0.19922	0.55223	0.58978	0.995751	10654	1	-0.19922
BTNL8	4	0.013286	0.03742	0.971444	682	2	-0.27608	0.85105	0.85046	0.999082	15364	0	-0.27608
UGT1A10	2	0.013288	0.02507	0.956993	683	2	-0.4871	0.98671	0.98659	0.999204	17814	0	-0.4871
RANBP6	4	0.01329	0.03743	0.971444	684	3	-0.37897	0.94472	0.94456	0.999204	17046	0	-0.37897
NUP35	4	0.013342	0.037558	0.971444	685	1	0.17994	0.22135	0.3403	0.994488	6102	2	0.17994
IGFBP4	4	0.01337	0.037623	0.971444	686	2	-0.15703	0.34674	0.47355	0.994488	8494	1	-0.15703
ISLR	4	0.013378	0.037638	0.971444	687	2	-0.27048	0.59873	0.62174	0.995751	11215	1	-0.27048
TMEM182	4	0.013394	0.037687	0.971444	688	3	-0.37209	0.19168	0.3056	0.994488	5461	1	-0.37209
FGFR4	4	0.013398	0.037694	0.971444	689	2	-0.047451	0.54705	0.58637	0.995751	10594	1	-0.047451
MORC3	4	0.0134	0.037696	0.971444	690	2	-0.33219	0.24022	0.36214	0.994488	6490	1	-0.33219
LGALSL	4	0.01343	0.037764	0.971444	691	2	-0.194	0.77638	0.77585	0.996519	14025	0	-0.194
KLLN	4	0.01345	0.037803	0.971444	692	3	-0.34807	0.13282	0.23625	0.987675	4261	1	-0.34807
RHCE	3	0.013469	0.035501	0.971444	693	1	-0.024173	0.27998	0.35946	0.994488	7309	1	-0.024173
ST6GALNAC6	4	0.013475	0.037849	0.971444	694	2	-0.17321	0.28689	0.41622	0.994488	7452	1	-0.17321
NUDT7	4	0.01351	0.037941	0.971444	695	1	-0.070299	0.9137	0.91347	0.999204	16463	0	-0.070299
EFHC2	4	0.013566	0.038068	0.971444	696	2	-0.15548	0.77982	0.77932	0.996519	14092	0	-0.15548
NOTCH2	4	0.013575	0.038097	0.971444	697	3	-0.32774	0.56866	0.60074	0.995751	10864	1	-0.32774
LSM10	4	0.013622	0.038208	0.971444	698	1	-0.0085215	0.15298	0.26007	0.994332	4663	1	-0.0085215
OTUB2	4	0.013625	0.038217	0.971444	699	3	-0.5261	0.39823	0.50004	0.99507	8982	1	-0.5261
C1orf174	4	0.013651	0.038273	0.971444	700	3	-0.29477	0.31223	0.4456	0.994488	7965	1	-0.29477
RGS2	4	0.013678	0.038336	0.971444	701	2	-0.13445	0.10857	0.20778	0.987675	3721	1	-0.13445
SKIV2L	4	0.013713	0.038419	0.971444	702	3	-0.47443	0.55415	0.59105	0.995751	10678	1	-0.47443
CLDN18	4	0.013733	0.038461	0.971444	703	2	-0.24077	0.96724	0.96713	0.999204	17461	0	-0.24077
CNBD2	4	0.013734	0.038461	0.971444	704	3	-0.35086	0.91282	0.91262	0.999204	16444	0	-0.35086
AQP5	4	0.013769	0.038541	0.971444	705	2	-0.25685	0.13747	0.24179	0.988702	4363	2	-0.25685
NPAS2	4	0.013787	0.038579	0.971444	706	3	-0.2724	0.79726	0.79684	0.996519	14398	0	-0.2724
MLIP	4	0.013789	0.038588	0.971444	707	2	-0.21263	0.72158	0.72168	0.996519	13058	1	-0.21263
ZCWPW1	4	0.013801	0.038615	0.971444	708	3	-0.3215	0.98343	0.98351	0.999204	17761	0	-0.3215
PIK3R5	4	0.013845	0.038735	0.971444	709	1	0.015646	0.23733	0.35884	0.994488	6431	1	0.015646
IGFBP1	4	0.013901	0.038863	0.971444	710	1	-0.076531	0.53132	0.57636	0.995751	10400	1	-0.076531
PHF16	4	0.013908	0.038874	0.971444	711	3	-0.33968	0.92808	0.92781	0.999204	16719	0	-0.33968
MYO18A	4	0.013957	0.038991	0.971444	712	2	-0.13587	0.14638	0.25234	0.992795	4533	1	-0.13587
TLX3	4	0.013967	0.039012	0.971444	713	2	-0.26732	0.58789	0.61401	0.995751	11080	1	-0.26732
BIN2	3	0.013983	0.036801	0.971444	714	2	-0.64431	0.75388	0.75403	0.996519	13582	0	-0.64431
RNF216	4	0.014022	0.03914	0.971444	715	3	-0.3181	0.59508	0.61914	0.995751	11178	1	-0.3181
MAPT	4	0.014051	0.039204	0.971444	716	3	-0.50703	0.80075	0.80033	0.996519	14476	0	-0.50703
GPR123	4	0.014069	0.039244	0.971444	717	2	-0.11671	0.91347	0.91324	0.999204	16458	0	-0.11671
MRPL53	4	0.014082	0.039277	0.971444	718	2	-0.45669	0.97042	0.97035	0.999204	17517	0	-0.45669
UNC80	4	0.014115	0.039361	0.971444	719	3	-0.31089	0.60587	0.62684	0.995751	11316	1	-0.31089
FBXO30	4	0.01412	0.039379	0.971444	720	2	-0.15365	0.67343	0.67909	0.995751	12305	1	-0.15365
RNF6	4	0.014136	0.039416	0.971444	721	2	-0.41193	0.85863	0.8582	0.999204	15499	0	-0.41193
SH3TC2	4	0.01414	0.039424	0.971444	722	3	-0.29542	0.031108	0.077841	0.977027	1411	1	-0.29542
FBXO24	4	0.014151	0.039451	0.971444	723	2	-0.22154	0.38461	0.4929	0.995038	8862	1	-0.22154
GLIS2	4	0.01418	0.039519	0.971444	724	1	0.48662	0.002348	0.0083982	0.877999	166	3	0.48662
PATZ1	4	0.014183	0.039524	0.971444	725	3	-0.44972	0.58856	0.61447	0.995751	11093	1	-0.44972
PPFIBP1	4	0.014212	0.03959	0.971444	726	2	-0.27312	0.94819	0.94811	0.999204	17113	0	-0.27312
ADRA2B	4	0.014236	0.039651	0.971444	727	2	-0.17731	0.73552	0.73508	0.996519	13286	1	-0.17731
POLR2C	4	0.014245	0.039676	0.971444	728	3	-0.86652	0.47992	0.5453	0.995564	9841	1	-0.86652
LUC7L	4	0.014289	0.039787	0.971444	729	2	-0.20377	0.70391	0.70532	0.996416	12780	1	-0.20377
NRAS	4	0.014292	0.039795	0.971444	730	1	0.056221	0.5522	0.58975	0.995751	10653	1	0.056221
ALDH1L1	4	0.014296	0.039802	0.971444	731	3	-0.32127	0.23719	0.35868	0.994488	6427	1	-0.32127
AMACR	4	0.014299	0.03981	0.971444	732	3	-0.29832	0.13119	0.23435	0.987675	4228	1	-0.29832
CLEC14A	4	0.014404	0.040058	0.971444	733	2	-0.26027	0.9888	0.98894	0.999204	17862	0	-0.26027
MAP4K4	4	0.014408	0.040068	0.971444	734	3	-0.28366	0.92927	0.929	0.999204	16739	0	-0.28366
ADCY3	4	0.014412	0.04008	0.971444	735	3	-0.33087	0.98041	0.9805	0.999204	17707	0	-0.33087
MAN2A2	4	0.014441	0.040149	0.971444	736	3	-0.28469	0.20883	0.32567	0.994488	5825	1	-0.28469
USP8	4	0.01446	0.040192	0.971444	737	2	-0.30233	0.7368	0.73632	0.996519	13304	1	-0.30233
PRELID2	4	0.014516	0.040334	0.971444	738	1	0.060727	0.34114	0.47078	0.994488	8436	1	0.060727
MGAT4A	4	0.014558	0.040434	0.971444	739	3	-0.42683	0.94763	0.94754	0.999204	17099	0	-0.42683
MYH13	4	0.014571	0.040458	0.971444	740	2	-0.11954	0.24357	0.36605	0.994488	6565	1	-0.11954
RNASE6	4	0.014573	0.040461	0.971444	741	3	-0.29416	0.34846	0.47443	0.994488	8512	1	-0.29416
DNAJC16	4	0.014623	0.040568	0.971444	742	3	-0.34851	0.9869	0.98698	0.999204	17821	0	-0.34851
TOR4A	4	0.014627	0.040583	0.971444	743	1	0.10102	0.7437	0.74319	0.996519	13415	1	0.10102
UBE2H	4	0.014628	0.040583	0.971444	744	3	-0.3384	0.94192	0.94178	0.999204	16989	0	-0.3384
SSC5D	4	0.014683	0.040705	0.971444	745	1	0.11459	0.69892	0.70088	0.996416	12695	1	0.11459
MRPL33	4	0.014693	0.040725	0.971444	746	2	-0.35862	0.84244	0.8418	0.99904	15214	0	-0.35862
CNP	4	0.014739	0.040828	0.971444	747	3	-0.36415	0.97672	0.97676	0.999204	17636	0	-0.36415
RLF	4	0.014749	0.040851	0.971444	748	3	-0.3787	0.62758	0.64297	0.995751	11618	1	-0.3787
VANGL2	4	0.014756	0.040867	0.971444	749	3	-0.43017	0.77469	0.77416	0.996519	13998	0	-0.43017
PHYHD1	4	0.014786	0.040931	0.971444	750	3	-0.34995	0.88597	0.88553	0.999204	15948	0	-0.34995
ZNF774	4	0.014801	0.040971	0.971444	751	3	-0.30381	0.32816	0.46404	0.994488	8309	1	-0.30381
WFIKKN1	4	0.014851	0.041101	0.971444	752	2	-0.11455	0.072697	0.16276	0.987675	2906	2	-0.11455
FAM117A	4	0.014906	0.041246	0.971444	753	1	-0.17975	0.17734	0.28866	0.994488	5161	1	-0.17975
TREML2	4	0.01495	0.041348	0.971444	754	3	-0.36213	0.75555	0.75509	0.996519	13617	0	-0.36213
SH3GL3	4	0.01496	0.041374	0.971444	755	3	-0.32301	0.80411	0.80367	0.996519	14536	0	-0.32301
ATP7B	4	0.014962	0.04138	0.971444	756	1	0.4708	0.0051062	0.017778	0.937833	335	3	0.4708
EXOC4	4	0.015015	0.041505	0.971444	757	2	-0.45312	0.88848	0.88808	0.999204	15990	0	-0.45312
EXPH5	4	0.015018	0.041515	0.971444	758	2	-0.13497	0.14754	0.25363	0.992795	4561	1	-0.13497
SPAG17	4	0.015058	0.041607	0.971444	759	3	-0.32762	0.22144	0.34041	0.994488	6103	1	-0.32762
CACFD1	4	0.015074	0.041645	0.971444	760	1	0.12905	0.019694	0.052981	0.959337	982	2	0.12905
TMEM174	4	0.015122	0.041749	0.971444	761	2	-0.25975	0.94115	0.94102	0.999204	16968	0	-0.25975
SLC9A6	4	0.01513	0.04177	0.971444	762	2	-0.043701	0.75591	0.75545	0.996519	13624	0	-0.043701
R3HCC1	4	0.015141	0.041794	0.971444	763	2	-0.24539	0.47614	0.54308	0.995279	9799	1	-0.24539
DDA1	4	0.015186	0.041881	0.971444	764	1	-0.075927	0.96251	0.9624	0.999204	17374	0	-0.075927
ANKRD30A	4	0.015205	0.041919	0.971444	765	2	-0.23765	0.90939	0.90914	0.999204	16376	0	-0.23765
GSKIP	4	0.015238	0.041997	0.971444	766	3	-0.28312	0.68612	0.68983	0.996125	12496	1	-0.28312
DLL4	4	0.015241	0.042004	0.971444	767	1	0.17854	0.0040309	0.014162	0.937833	266	2	0.17854
RPP25	4	0.015297	0.042134	0.971444	768	2	-0.20641	0.902	0.90161	0.999204	16242	0	-0.20641
RHBDD3	4	0.0153	0.042142	0.971444	769	2	-0.29939	0.98666	0.98672	0.999204	17813	0	-0.29939
MYB	4	0.015308	0.042161	0.971444	770	3	-0.30754	0.63094	0.64546	0.995751	11665	1	-0.30754
RFC4	4	0.015325	0.042198	0.971444	771	3	-0.3219	0.050154	0.11757	0.982298	2134	1	-0.3219
INHBA	4	0.015333	0.042215	0.971444	772	3	-0.3182	0.62062	0.63775	0.995751	11530	1	-0.3182
ADAT2	3	0.015355	0.04019	0.971444	773	3	-0.23931	0.98465	0.98481	0.999204	17783	0	-0.23931
RNASEH1	4	0.015372	0.042301	0.971444	774	3	-0.39773	0.51289	0.56486	0.995751	10189	1	-0.39773
PRSS12	4	0.015409	0.042381	0.971444	775	2	-0.12421	0.20432	0.32032	0.994488	5720	2	-0.12421
CCDC108	4	0.01542	0.042406	0.971444	776	3	-0.30396	0.79432	0.79391	0.996519	14346	0	-0.30396
VAV3	4	0.015465	0.042508	0.971444	777	1	-0.15921	0.34546	0.47296	0.994488	8479	1	-0.15921
PARP4	4	0.015477	0.042545	0.971444	778	3	-0.29674	0.15029	0.25688	0.994332	4613	1	-0.29674
HYAL1	4	0.015485	0.042571	0.971444	779	3	-0.40079	0.70545	0.70671	0.996519	12800	1	-0.40079
P2RX5	4	0.0155	0.042602	0.971444	780	3	-0.32613	0.97835	0.97843	0.999204	17673	0	-0.32613
SMTNL2	4	0.01552	0.042643	0.971444	781	3	-0.33276	0.32084	0.45548	0.994488	8158	1	-0.33276
ECHS1	4	0.015576	0.042782	0.971444	782	3	-0.27392	0.19	0.3036	0.994488	5428	1	-0.27392
PYY	4	0.015678	0.043017	0.971444	783	3	-0.34236	0.62278	0.63935	0.995751	11559	1	-0.34236
HPSE2	4	0.015733	0.043136	0.971444	784	2	-0.22139	0.039297	0.095246	0.978595	1725	1	-0.22139
WDR93	4	0.015744	0.043156	0.971444	785	3	-0.27914	0.98829	0.98838	0.999204	17847	0	-0.27914
GPR137B	4	0.015749	0.043169	0.971444	786	2	-0.16366	0.45174	0.52914	0.9952	9519	1	-0.16366
ZNF410	4	0.015799	0.043276	0.971444	787	1	-0.16845	0.92718	0.92692	0.999204	16698	0	-0.16845
ARC	4	0.015834	0.043357	0.971444	788	3	-0.36106	0.91169	0.91151	0.999204	16427	0	-0.36106
TEF	4	0.015855	0.043411	0.971444	789	2	-0.28709	0.89216	0.89177	0.999204	16057	0	-0.28709
RNLS	4	0.015892	0.043492	0.971444	790	3	-0.34968	0.78658	0.78616	0.996519	14218	0	-0.34968
ADCK5	4	0.015927	0.043577	0.971444	791	3	-0.31475	0.96601	0.9659	0.999204	17436	0	-0.31475
ARHGEF15	4	0.015935	0.043595	0.971444	792	2	-0.16695	0.80478	0.80437	0.996519	14553	0	-0.16695
COL14A1	4	0.015959	0.043656	0.971444	793	2	-0.1828	0.93306	0.93278	0.999204	16810	0	-0.1828
TPBG	4	0.015967	0.043677	0.971444	794	1	-0.093778	0.72282	0.72289	0.996519	13081	1	-0.093778
MYEF2	4	0.016016	0.043792	0.971444	795	2	-0.19882	0.53677	0.57983	0.995751	10466	1	-0.19882
ALAS1	4	0.016023	0.043805	0.971444	796	3	-0.39001	0.99371	0.99381	0.999784	17944	0	-0.39001
LIPC	4	0.016078	0.043951	0.971444	797	3	-0.30781	0.92759	0.9273	0.999204	16706	0	-0.30781
GLS2	4	0.016134	0.044066	0.971444	798	2	-0.25079	0.35311	0.47678	0.994488	8564	1	-0.25079
HSPA4	4	0.016141	0.044082	0.971444	799	3	-0.27206	0.47339	0.54148	0.9952	9777	1	-0.27206
GAS2	4	0.016208	0.04424	0.971444	800	3	-0.27079	0.84411	0.84348	0.999082	15236	0	-0.27079
GTPBP8	4	0.016246	0.044332	0.971444	801	2	-0.22139	0.93108	0.93078	0.999204	16770	0	-0.22139
AACS	4	0.016247	0.044336	0.971444	802	3	-0.25233	0.15537	0.26288	0.994332	4700	1	-0.25233
C1orf198	4	0.016301	0.044466	0.971444	803	1	0.019525	0.46015	0.53391	0.9952	9616	1	0.019525
CH25H	4	0.016302	0.044468	0.971444	804	3	-0.28084	0.99257	0.9927	0.99944	17926	0	-0.28084
CCSER2	4	0.016357	0.044584	0.971444	805	1	0.012082	0.13725	0.24152	0.988247	4359	2	0.012082
EP300	4	0.016408	0.044693	0.971444	806	2	-0.12756	0.76233	0.76189	0.996519	13752	0	-0.12756
PLD1	4	0.016413	0.044701	0.971444	807	3	-0.33998	0.40907	0.50572	0.99507	9093	1	-0.33998
CYB5D1	4	0.016448	0.044782	0.971444	808	3	-0.52182	0.634	0.64775	0.995751	11713	1	-0.52182
OR2AK2	4	0.016462	0.044823	0.971444	809	3	-0.29846	0.20826	0.32499	0.994488	5813	1	-0.29846
BAG1	4	0.016469	0.044838	0.971444	810	1	0.28733	0.080499	0.17429	0.987675	3128	2	0.28733
ID2	4	0.016472	0.044847	0.971444	811	3	-0.28444	0.9605	0.96039	0.999204	17327	0	-0.28444
ZFYVE1	4	0.016482	0.044858	0.971444	812	2	-0.2849	0.50411	0.55957	0.995751	10077	1	-0.2849
FOXH1	4	0.016524	0.044948	0.971444	813	3	-0.24938	0.5853	0.61219	0.995751	11048	1	-0.24938
MYCL	4	0.016532	0.044965	0.971444	814	3	-0.30128	0.94149	0.94135	0.999204	16978	0	-0.30128
C15orf62	4	0.016543	0.044992	0.971444	815	3	-0.29951	0.86071	0.86023	0.999204	15532	0	-0.29951
SEC31B	4	0.01658	0.045075	0.971444	816	1	0.017773	0.092138	0.18812	0.987675	3373	1	0.017773
ST5	4	0.016648	0.045217	0.971444	817	2	-0.21023	0.22233	0.34145	0.994488	6122	1	-0.21023
NUDT5	4	0.016671	0.045273	0.971444	818	3	-0.26019	0.98578	0.98584	0.999204	17797	0	-0.26019
DDX28	4	0.016692	0.045315	0.971444	819	1	0.026286	0.45415	0.53047	0.9952	9546	1	0.026286
GAL3ST2	4	0.016705	0.045348	0.971444	820	3	-0.28646	0.93555	0.93534	0.999204	16859	0	-0.28646
TAS2R8	4	0.016722	0.045378	0.971444	821	2	-0.24282	0.62675	0.64233	0.995751	11602	1	-0.24282
LETM2	4	0.016722	0.04538	0.971444	822	3	-0.30276	0.63855	0.65123	0.995751	11774	1	-0.30276
SHPRH	4	0.01673	0.045395	0.971444	823	2	-0.23484	0.97405	0.97399	0.999204	17580	0	-0.23484
PRMT5	4	0.016746	0.045438	0.971444	824	3	-0.62273	0.92411	0.92393	0.999204	16635	0	-0.62273
KIAA1429	4	0.016764	0.045487	0.971444	825	2	-0.17035	0.70298	0.70449	0.996416	12763	1	-0.17035
C14orf80	4	0.016803	0.045564	0.971444	826	1	0.1368	0.28021	0.40852	0.994488	7317	1	0.1368
ZBTB43	4	0.016915	0.045826	0.971444	827	1	-0.10158	0.74228	0.74177	0.996519	13386	1	-0.10158
GYS2	4	0.01693	0.045863	0.971444	828	2	-0.32174	0.84632	0.8457	0.999082	15274	0	-0.32174
C8orf47	4	0.01697	0.045955	0.971444	829	1	-0.075729	0.26554	0.39157	0.994488	7004	1	-0.075729
GPD1	4	0.016997	0.04602	0.971444	830	3	-0.37454	0.43868	0.5219	0.9952	9390	1	-0.37454
PLIN4	4	0.017026	0.04609	0.971444	831	1	0.17854	0.15753	0.2654	0.994332	4740	2	0.17854
FAF1	4	0.01704	0.046127	0.971444	832	3	-0.26612	0.9879	0.98799	0.999204	17841	0	-0.26612
ATP6V1D	4	0.017055	0.046158	0.971444	833	2	-0.37679	0.62015	0.63741	0.995751	11520	1	-0.37679
RAX	4	0.017082	0.046214	0.971444	834	2	-0.16029	0.45447	0.53066	0.9952	9550	1	-0.16029
HPS3	4	0.017109	0.046279	0.971444	835	3	-0.42693	0.88104	0.8805	0.999204	15880	0	-0.42693
GBX2	4	0.017138	0.046349	0.971444	836	1	-0.063757	0.727	0.72689	0.996519	13145	1	-0.063757
DPM3	4	0.017181	0.046433	0.971444	837	2	-0.18277	0.7197	0.71989	0.996519	13024	1	-0.18277
LGMN	4	0.017193	0.046462	0.971444	838	2	-0.13368	0.98194	0.98202	0.999204	17734	0	-0.13368
COL6A3	4	0.017215	0.046508	0.971444	839	3	-0.37595	0.25735	0.38201	0.994488	6826	1	-0.37595
FSD1L	4	0.017248	0.046591	0.971444	840	2	-0.35039	0.95983	0.9597	0.999204	17310	0	-0.35039
PAAF1	4	0.017249	0.046593	0.971444	841	2	-0.17916	0.04787	0.11287	0.979031	2043	1	-0.17916
PTCHD3	4	0.017252	0.046598	0.971444	842	3	-0.27351	0.88814	0.88772	0.999204	15984	0	-0.27351
VIPR1	4	0.017264	0.046625	0.971444	843	3	-0.36018	0.80269	0.80223	0.996519	14510	0	-0.36018
DPCD	4	0.017305	0.046718	0.971444	844	2	-0.011742	0.14759	0.25369	0.992795	4562	2	-0.011742
DERA	4	0.017324	0.046761	0.971444	845	2	-0.12509	0.025637	0.066081	0.976773	1206	2	-0.12509
CNTN3	4	0.017416	0.046967	0.971444	846	1	-0.12046	0.70958	0.71045	0.996519	12859	1	-0.12046
PRIM1	4	0.017432	0.046997	0.971444	847	3	-0.55453	0.38724	0.49427	0.99507	8882	1	-0.55453
PSMA3	4	0.017469	0.04707	0.971444	848	3	-0.50335	0.53337	0.57767	0.995751	10425	1	-0.50335
FAM186A	4	0.017472	0.047079	0.971444	849	1	-0.011298	0.87816	0.87767	0.999204	15838	0	-0.011298
FCRL2	4	0.01751	0.047165	0.971444	850	3	-0.36687	0.83346	0.83286	0.997901	15068	0	-0.36687
STXBP5	4	0.017528	0.047208	0.971444	851	2	-0.3072	0.12962	0.23251	0.987675	4193	1	-0.3072
YIPF7	4	0.017563	0.047287	0.971444	852	3	-0.19475	0.72475	0.7247	0.996519	13114	1	-0.19475
ZNF570	4	0.017569	0.047302	0.971444	853	3	-0.35759	0.8918	0.89142	0.999204	16052	0	-0.35759
INSIG1	4	0.017578	0.047325	0.971444	854	2	-0.2842	0.49318	0.55303	0.995751	9969	1	-0.2842
POU6F1	4	0.017637	0.047454	0.971444	855	2	-0.17744	0.3413	0.47088	0.994488	8438	1	-0.17744
EXOC6B	4	0.017639	0.047458	0.971444	856	1	-0.077494	0.93918	0.93906	0.999204	16941	0	-0.077494
NAGLU	4	0.017642	0.04746	0.971444	857	3	-0.22975	0.71765	0.71797	0.996519	12991	1	-0.22975
TUBB4B	4	0.017646	0.047465	0.971444	858	2	-0.12853	0.69462	0.69713	0.996408	12630	1	-0.12853
TREM1	4	0.01768	0.047532	0.971444	859	2	-0.20959	0.22467	0.3441	0.994488	6176	1	-0.20959
CPNE2	4	0.017695	0.047572	0.971444	860	2	-0.16777	0.86533	0.86491	0.999204	15611	0	-0.16777
NARF	4	0.017697	0.047577	0.971444	861	2	-0.25519	0.060703	0.13893	0.987675	2495	1	-0.25519
CR1	4	0.017705	0.047597	0.971444	862	3	-0.49202	0.0027356	0.0097159	0.877999	192	1	-0.49202
KRT20	4	0.017722	0.047636	0.971444	863	2	-0.23433	0.9488	0.94871	0.999204	17120	0	-0.23433
BEX5	4	0.017751	0.047702	0.971444	864	2	-0.0019989	0.24116	0.36326	0.994488	6507	2	-0.0019989
GARS	4	0.017773	0.047755	0.971444	865	3	-0.44716	0.9603	0.96017	0.999204	17323	0	-0.44716
OR4C5	4	0.01779	0.047791	0.971444	866	3	-0.26504	0.95081	0.9507	0.999204	17148	0	-0.26504
FAM96A	4	0.017862	0.047964	0.971444	867	1	0.051314	0.40522	0.50372	0.99507	9057	1	0.051314
CAV3	4	0.017867	0.047972	0.971444	868	2	-0.22958	0.97464	0.97462	0.999204	17592	0	-0.22958
NUAK2	4	0.017918	0.048098	0.971444	869	2	-0.24053	0.7969	0.7965	0.996519	14395	0	-0.24053
BIN1	4	0.017973	0.048217	0.971444	870	2	-0.075041	0.67898	0.68369	0.99601	12390	1	-0.075041
AMN	4	0.018017	0.048313	0.971444	871	3	-0.32358	0.088351	0.18359	0.987675	3293	1	-0.32358
IBSP	4	0.018029	0.048338	0.971444	872	2	0.030985	0.023386	0.061152	0.971478	1126	2	0.030985
TLCD2	4	0.018054	0.048393	0.971444	873	3	-0.37863	0.9198	0.9196	0.999204	16568	0	-0.37863
MGAM	4	0.018085	0.048461	0.971444	874	1	0.17553	0.12449	0.22643	0.987675	4077	2	0.17553
PIK3R2	4	0.018142	0.048598	0.971444	875	2	-0.15283	0.761	0.76053	0.996519	13722	0	-0.15283
ZXDC	4	0.018176	0.048675	0.971444	876	3	-0.31982	0.29318	0.4235	0.994488	7579	1	-0.31982
SMYD2	4	0.018185	0.048697	0.971444	877	3	-0.31674	0.78263	0.78218	0.996519	14133	0	-0.31674
LPPR5	4	0.018196	0.048726	0.971444	878	3	-0.22921	0.99398	0.9941	0.999784	17949	0	-0.22921
PSENEN	4	0.018206	0.048745	0.971444	879	3	-0.262	0.64298	0.6547	0.995751	11832	1	-0.262
ZBED2	4	0.018236	0.048821	0.971444	880	2	-0.18182	0.14037	0.2452	0.990217	4418	2	-0.18182
HPCAL1	4	0.018252	0.048855	0.971444	881	2	-0.178	0.92962	0.92935	0.999204	16744	0	-0.178
TAGAP	4	0.018254	0.04886	0.971444	882	3	-0.2995	0.7373	0.73683	0.996519	13310	1	-0.2995
PSMB4	4	0.018271	0.048905	0.971444	883	2	-0.47318	0.3615	0.48103	0.994488	8639	1	-0.47318
GID8	4	0.01829	0.048952	0.971444	884	3	-0.27145	0.57073	0.60213	0.995751	10888	1	-0.27145
CENPE	4	0.018308	0.048991	0.971444	885	2	-0.0072461	0.67433	0.67981	0.995751	12320	1	-0.0072461
ACOT6	4	0.018314	0.049005	0.971444	886	2	-0.41815	0.81083	0.81035	0.996519	14668	0	-0.41815
MRGPRX2	4	0.018363	0.049104	0.971444	887	2	-0.080642	0.29231	0.42248	0.994488	7554	1	-0.080642
TFAP2B	4	0.018401	0.049196	0.971444	888	3	-0.323	0.49233	0.55256	0.995751	9960	1	-0.323
APH1B	4	0.018405	0.049205	0.971444	889	3	-0.35643	0.5523	0.58982	0.995751	10656	1	-0.35643
KCNA5	4	0.018419	0.049235	0.971444	890	2	-0.13908	0.9448	0.94463	0.999204	17048	0	-0.13908
ZNF500	4	0.018439	0.049272	0.971444	891	3	-0.23053	0.44196	0.5237	0.9952	9420	1	-0.23053
JPH1	4	0.018453	0.049302	0.971444	892	2	-0.12345	0.30079	0.43233	0.994488	7739	2	-0.12345
USP21	4	0.01847	0.049352	0.971444	893	2	-0.35805	0.97243	0.97239	0.999204	17550	0	-0.35805
HPS4	4	0.018475	0.049363	0.971444	894	1	-0.0053528	0.65731	0.66591	0.995751	12053	1	-0.0053528
TOPBP1	4	0.018515	0.049452	0.971444	895	3	-0.4267	0.2555	0.37987	0.994488	6785	1	-0.4267
GPR50	4	0.018524	0.04947	0.971444	896	3	-0.34235	0.37069	0.48569	0.994488	8724	1	-0.34235
MCM2	4	0.01853	0.049484	0.971444	897	2	-0.18818	0.0034115	0.01207	0.895313	235	2	-0.18818
FOXO3	4	0.018541	0.049506	0.971444	898	3	-0.35558	0.98981	0.9899	0.999249	17886	0	-0.35558
C14orf79	4	0.018586	0.049612	0.971444	899	2	-0.11065	0.79315	0.79272	0.996519	14334	0	-0.11065
RAMP1	4	0.018618	0.049684	0.971444	900	3	-0.28508	0.22429	0.34367	0.994488	6171	1	-0.28508
C6orf211	3	0.018639	0.048241	0.971444	901	2	-0.43146	0.74828	0.74846	0.996519	13491	0	-0.43146
SPINK14	4	0.018642	0.04974	0.971444	902	2	-0.22847	0.70159	0.70323	0.996416	12741	1	-0.22847
TRPT1	4	0.018656	0.049768	0.971444	903	3	-0.36399	0.54182	0.58303	0.995751	10528	1	-0.36399
SLC9A4	4	0.018661	0.049782	0.971444	904	2	-0.09353	0.24261	0.36493	0.994488	6547	2	-0.09353
C4orf26	4	0.018695	0.049855	0.971444	905	3	-0.3447	0.96474	0.96467	0.999204	17410	0	-0.3447
PRMT10	4	0.018697	0.049859	0.971444	906	1	-0.00092486	0.1399	0.24465	0.989734	4411	1	-0.00092486
NKD1	4	0.018749	0.049978	0.971444	907	2	-0.067853	0.060433	0.13843	0.987675	2482	2	-0.067853
PLB1	4	0.018751	0.049986	0.971444	908	3	-0.25406	0.93697	0.93682	0.999204	16890	0	-0.25406
TSPAN9	4	0.018753	0.049989	0.971444	909	2	-0.21568	0.51758	0.56782	0.995751	10235	1	-0.21568
PHGR1	4	0.018755	0.049995	0.971444	910	3	-0.28573	0.9525	0.95236	0.999204	17188	0	-0.28573
WFDC10A	2	0.018756	0.034889	0.971444	911	2	-0.30873	0.98124	0.98118	0.999204	17719	0	-0.30873
RAD17	4	0.018757	0.049999	0.971444	912	2	-0.10896	0.12507	0.22708	0.987675	4090	2	-0.10896
ADAM33	4	0.018809	0.050121	0.971444	913	1	-0.1122	0.63028	0.64498	0.995751	11656	1	-0.1122
TECPR1	4	0.018845	0.05021	0.971444	914	2	-0.23282	0.58821	0.61423	0.995751	11087	1	-0.23282
CREB3L4	4	0.018864	0.050253	0.971444	915	1	0.056186	0.52744	0.57397	0.995751	10350	1	0.056186
AMBRA1	4	0.018871	0.050267	0.971444	916	2	-0.06502	0.1471	0.25313	0.992795	4549	2	-0.06502
CES5A	4	0.018906	0.050345	0.971444	917	2	-0.27149	0.68379	0.68783	0.996125	12462	1	-0.27149
ZNF484	4	0.018954	0.050455	0.971444	918	3	-0.24578	0.96108	0.96094	0.999204	17338	0	-0.24578
FABP12	4	0.018976	0.050506	0.971444	919	1	-0.12721	0.64999	0.66012	0.995751	11931	1	-0.12721
NQO2	4	0.018997	0.050556	0.971444	920	3	-0.24474	0.50943	0.56277	0.995751	10146	1	-0.24474
ITPR1	4	0.019006	0.050575	0.971444	921	3	-0.24318	0.86254	0.86212	0.999204	15562	0	-0.24318
ADCY9	4	0.01901	0.050587	0.971444	922	3	-0.26765	0.22751	0.34743	0.994488	6230	1	-0.26765
KRTAP19-8	4	0.019023	0.050618	0.971444	923	3	-0.247	0.82243	0.8219	0.996809	14887	0	-0.247
POU6F2	4	0.019029	0.050634	0.971444	924	2	-0.24469	0.28391	0.41276	0.994488	7381	1	-0.24469
IGFL4	4	0.019031	0.050638	0.971444	925	3	-0.25886	0.42295	0.51324	0.99507	9234	1	-0.25886
XPA	4	0.019066	0.050723	0.971444	926	3	-0.41654	0.031493	0.078688	0.977027	1427	1	-0.41654
CMTM1	4	0.019073	0.050741	0.971444	927	3	-0.64434	0.53267	0.57723	0.995751	10416	1	-0.64434
LMNA	3	0.019076	0.04934	0.971444	928	3	-0.22098	0.98092	0.98106	0.999204	17713	0	-0.22098
PORCN	4	0.019087	0.050774	0.971444	929	1	0.052163	0.23145	0.35204	0.994488	6307	2	0.052163
CPNE5	4	0.019135	0.05087	0.971444	930	2	-0.30779	0.98547	0.98554	0.999204	17794	0	-0.30779
NLRP2	4	0.019143	0.050888	0.971444	931	2	-0.19244	0.93719	0.93703	0.999204	16898	0	-0.19244
TAS1R3	3	0.019154	0.049513	0.971444	932	2	-0.42363	0.70287	0.70296	0.996416	12761	0	-0.42363
ZNF821	4	0.019197	0.051003	0.971444	933	2	-0.14316	0.12605	0.22827	0.987675	4111	2	-0.14316
SCUBE1	4	0.019223	0.051063	0.971444	934	2	-0.18494	0.77719	0.77667	0.996519	14047	0	-0.18494
ZNF212	4	0.019254	0.051142	0.971444	935	3	-0.28673	0.67755	0.68246	0.99601	12367	1	-0.28673
PMVK	4	0.019254	0.051143	0.971444	936	2	-0.2441	0.23011	0.35048	0.994488	6286	1	-0.2441
GPR61	4	0.019267	0.051174	0.971444	937	2	-0.83562	0.86961	0.86916	0.999204	15685	0	-0.83562
FBXO21	4	0.019275	0.051188	0.971444	938	3	-0.2808	0.85203	0.85142	0.999082	15382	0	-0.2808
TK2	4	0.019289	0.051226	0.971444	939	3	-0.2643	0.67642	0.68151	0.995766	12354	1	-0.2643
ALDH8A1	4	0.019303	0.05126	0.971444	940	2	-0.070981	0.031769	0.079241	0.977027	1437	2	-0.070981
NDUFA10	4	0.01931	0.051275	0.971444	941	3	-0.38064	0.98192	0.98199	0.999204	17733	0	-0.38064
GRIN2B	4	0.019341	0.051348	0.971444	942	3	-0.3361	0.98727	0.98736	0.999204	17829	0	-0.3361
GZMB	4	0.019407	0.051502	0.971444	943	3	-0.39078	0.5463	0.58589	0.995751	10582	1	-0.39078
C2orf48	4	0.019418	0.05153	0.971444	944	2	-0.24815	0.82889	0.82824	0.997865	14985	0	-0.24815
KIAA0319L	4	0.019421	0.051534	0.971444	945	1	-0.031217	0.7077	0.70877	0.996519	12828	1	-0.031217
SERPINB4	4	0.01948	0.05167	0.971444	946	3	-0.35175	0.75483	0.75436	0.996519	13601	0	-0.35175
FAM25E	4	0.019489	0.051696	0.971444	947	2	-0.19768	0.24522	0.36796	0.994488	6596	1	-0.19768
YEATS4	4	0.019532	0.051776	0.971444	948	2	-0.36307	0.46263	0.53531	0.9952	9643	1	-0.36307
SCAMP3	4	0.019618	0.051951	0.971444	949	3	-0.30544	0.96549	0.96538	0.999204	17430	0	-0.30544
SEC14L1	4	0.019641	0.052003	0.971444	950	3	-0.34726	0.70141	0.70305	0.996416	12738	1	-0.34726
DEFA4	4	0.019643	0.052009	0.971444	951	1	0.1209	0.66096	0.66884	0.995751	12112	1	0.1209
GALE	4	0.019649	0.052022	0.971444	952	3	-0.43982	0.55639	0.59248	0.995751	10704	1	-0.43982
CFHR4	4	0.019667	0.052049	0.971444	953	2	-0.27898	0.90817	0.90789	0.999204	16353	0	-0.27898
CYP4F22	4	0.019685	0.05209	0.971444	954	2	-0.18848	0.73808	0.73761	0.996519	13322	1	-0.18848
GALNTL5	4	0.019699	0.052124	0.971444	955	3	-0.28653	0.97687	0.97692	0.999204	17639	0	-0.28653
TMEM150C	4	0.019734	0.052209	0.971444	956	3	-0.29287	0.98717	0.98725	0.999204	17828	0	-0.29287
ACBD7	4	0.019755	0.052249	0.971444	957	2	-0.060452	0.67888	0.6836	0.99601	12388	1	-0.060452
ZFHX2	4	0.019757	0.052253	0.971444	958	2	-0.23203	0.94602	0.9459	0.999204	17076	0	-0.23203
TMEM41B	4	0.0198	0.052344	0.971444	959	3	-0.29304	0.67374	0.67933	0.995751	12308	1	-0.29304
CLIC5	4	0.01981	0.052372	0.971444	960	1	0.27795	0.019618	0.052825	0.959337	977	3	0.27795
NRIP3	4	0.019814	0.052379	0.971444	961	3	-0.4144	0.48848	0.55029	0.995751	9924	1	-0.4144
PLEKHA4	4	0.019921	0.052632	0.971444	962	1	-0.008713	0.50817	0.56204	0.995751	10129	1	-0.008713
C20orf24	4	0.019927	0.052646	0.971444	963	2	-0.45189	0.91969	0.9195	0.999204	16564	0	-0.45189
GNAQ	4	0.019934	0.052664	0.971444	964	3	-0.28789	0.59895	0.62187	0.995751	11218	1	-0.28789
OTOP1	4	0.019963	0.05273	0.971444	965	2	-0.11065	0.65789	0.66637	0.995751	12060	1	-0.11065
GRK7	4	0.019988	0.052786	0.971444	966	3	-0.32261	0.98956	0.98967	0.999204	17880	0	-0.32261
F7	4	0.020008	0.05282	0.971444	967	2	-0.21144	0.1407	0.2456	0.99025	4426	1	-0.21144
PRRC2C	4	0.02001	0.052825	0.971444	968	3	-0.62723	0.88703	0.8866	0.999204	15968	0	-0.62723
FAM43A	4	0.020017	0.052842	0.971444	969	2	-0.21825	0.27822	0.40623	0.994488	7272	1	-0.21825
MTCP1	4	0.020033	0.052874	0.971444	970	1	0.1047	0.67304	0.67878	0.995751	12297	1	0.1047
IL18R1	4	0.020064	0.052949	0.971444	971	3	-0.24893	0.10732	0.20627	0.987675	3697	1	-0.24893
TMEM173	4	0.020088	0.05301	0.971444	972	1	0.070988	0.60015	0.62276	0.995751	11235	1	0.070988
TRIM54	4	0.020144	0.053148	0.971444	973	1	0.036845	0.28411	0.41296	0.994488	7385	2	0.036845
PEX6	4	0.020158	0.053172	0.971444	974	3	-0.21119	0.32912	0.46498	0.994488	8332	1	-0.21119
LRRC4C	4	0.020199	0.053265	0.971444	975	2	-0.034878	0.43659	0.52076	0.9952	9369	1	-0.034878
MAP7D2	4	0.020255	0.053388	0.971444	976	2	-0.23826	0.98086	0.98093	0.999204	17711	0	-0.23826
KLHL40	4	0.020306	0.053493	0.971444	977	2	-0.13456	0.30424	0.43634	0.994488	7806	2	-0.13456
LRIT3	4	0.020311	0.053499	0.971444	978	2	-0.16457	0.66756	0.67425	0.995751	12199	1	-0.16457
PRKCQ	4	0.020325	0.053531	0.971444	979	3	-0.21819	0.56959	0.60136	0.995751	10876	1	-0.21819
ICAM2	4	0.020351	0.053596	0.971444	980	2	-0.23464	0.91087	0.91065	0.999204	16411	0	-0.23464
CTF1	4	0.020366	0.053634	0.971444	981	2	-0.038305	0.59859	0.62163	0.995751	11213	1	-0.038305
TEX40	2	0.020404	0.037854	0.971444	982	2	-0.57381	0.94881	0.94868	0.999204	17121	0	-0.57381
CLIC6	4	0.020422	0.053762	0.971444	983	1	0.035602	0.83159	0.83095	0.997865	15032	0	0.035602
PI4KA	4	0.020477	0.053888	0.971444	984	2	-0.29286	0.64801	0.65857	0.995751	11899	1	-0.29286
SLC25A18	4	0.020478	0.05389	0.971444	985	2	-0.26069	0.96868	0.96858	0.999204	17490	0	-0.26069
MMAB	4	0.020497	0.053934	0.971444	986	3	-0.22068	0.98945	0.98956	0.999204	17878	0	-0.22068
AKAP10	4	0.020533	0.054014	0.971444	987	1	0.1313	0.47833	0.54437	0.995279	9824	1	0.1313
GRIK4	4	0.02057	0.054093	0.971444	988	2	-0.10499	0.29262	0.42286	0.994488	7561	2	-0.10499
ASCL2	4	0.020589	0.05414	0.971444	989	1	-0.10604	0.5805	0.60887	0.995751	10997	1	-0.10604
FAM120AOS	4	0.020615	0.054196	0.971444	990	3	-0.3441	0.95227	0.95213	0.999204	17181	0	-0.3441
DMP1	4	0.020642	0.054252	0.971444	991	2	-0.2405	0.97765	0.97772	0.999204	17651	0	-0.2405
ABAT	4	0.020644	0.054254	0.971444	992	2	-0.17605	0.82362	0.82308	0.996878	14908	0	-0.17605
C1QB	4	0.020679	0.054327	0.971444	993	2	-0.22453	0.3285	0.46444	0.994488	8318	2	-0.22453
MVD	4	0.0207	0.054376	0.971444	994	1	0.2783	0.16905	0.27885	0.994488	5001	2	0.2783
PAXIP1	4	0.020707	0.054395	0.971444	995	3	-0.37994	0.96669	0.9666	0.999204	17452	0	-0.37994
MIP	4	0.020755	0.05448	0.971444	996	1	-0.042517	0.74973	0.74926	0.996519	13513	0	-0.042517
DGCR2	4	0.02077	0.054515	0.971444	997	3	-0.3104	0.095704	0.19232	0.987675	3455	1	-0.3104
CDCA2	4	0.02078	0.054529	0.971444	998	2	-0.23497	0.096698	0.19352	0.987675	3476	1	-0.23497
ARHGEF3	4	0.020789	0.054552	0.971444	999	2	-0.024017	0.072822	0.16301	0.987675	2911	2	-0.024017
DHODH	4	0.020835	0.054658	0.971444	1000	2	-0.2076	0.76789	0.76744	0.996519	13861	0	-0.2076
KLF6	4	0.020844	0.054677	0.971444	1001	2	-0.17187	0.66229	0.6699	0.995751	12131	1	-0.17187
SMARCA1	4	0.020849	0.05469	0.971444	1002	3	-0.29074	0.94764	0.94755	0.999204	17101	0	-0.29074
OR1F1	4	0.020871	0.054731	0.971444	1003	2	-0.12024	0.28685	0.41617	0.994488	7450	1	-0.12024
PPFIA1	4	0.020899	0.054784	0.971444	1004	3	-0.34713	0.41811	0.51064	0.99507	9187	1	-0.34713
AKR1A1	4	0.020922	0.054835	0.971444	1005	1	0.069954	0.73069	0.73042	0.996519	13211	1	0.069954
TENC1	4	0.020978	0.054945	0.971444	1006	1	0.030966	0.70407	0.70547	0.996416	12784	1	0.030966
TMCO4	4	0.021	0.054993	0.971444	1007	2	-0.13094	0.56162	0.596	0.995751	10773	1	-0.13094
DCAF4L2	4	0.021089	0.055194	0.971444	1008	1	0.17117	0.024538	0.06368	0.971478	1172	2	0.17117
OR2A5	4	0.021144	0.055333	0.971444	1009	2	-0.079946	0.069453	0.15641	0.987675	2802	1	-0.079946
TM4SF4	4	0.021153	0.055355	0.971444	1010	3	-0.24715	0.56116	0.5957	0.995751	10768	1	-0.24715
SORBS1	4	0.0212	0.055466	0.971444	1011	1	-0.1182	0.32211	0.45694	0.994488	8187	1	-0.1182
APOBEC3H	4	0.021223	0.055513	0.971444	1012	3	-0.3732	0.043891	0.10484	0.979031	1903	1	-0.3732
CYC1	4	0.021256	0.055581	0.971444	1013	2	-0.33869	0.86949	0.86904	0.999204	15684	0	-0.33869
ARPP21	4	0.021265	0.055608	0.971444	1014	3	-0.2898	0.99361	0.99371	0.999784	17942	0	-0.2898
NAA40	4	0.021311	0.055699	0.971444	1015	2	-0.28746	0.59404	0.61839	0.995751	11163	1	-0.28746
TMEM251	4	0.021323	0.055726	0.971444	1016	2	-0.28387	0.98104	0.98111	0.999204	17714	0	-0.28387
XRN2	4	0.021349	0.055785	0.971444	1017	3	-0.42251	0.35888	0.47971	0.994488	8609	1	-0.42251
GLI3	4	0.021351	0.05579	0.971444	1018	2	-0.37773	0.80311	0.80267	0.996519	14519	0	-0.37773
TTC7A	4	0.021386	0.055852	0.971444	1019	3	-0.6249	0.95437	0.95423	0.999204	17224	0	-0.6249
OPTN	4	0.021422	0.055935	0.971444	1020	1	-0.10593	0.40315	0.50265	0.99507	9035	1	-0.10593
GPRC5A	4	0.021428	0.055944	0.971444	1021	3	-0.34244	0.25771	0.38242	0.994488	6833	1	-0.34244
RABL5	4	0.021442	0.05598	0.971444	1022	3	-0.38517	0.98653	0.98659	0.999204	17811	0	-0.38517
THSD7A	4	0.021451	0.056003	0.971444	1023	3	-0.44853	0.37586	0.48831	0.994488	8780	1	-0.44853
SLC16A1	4	0.021461	0.056022	0.971444	1024	3	-0.42099	0.94621	0.94608	0.999204	17080	0	-0.42099
MPI	4	0.021509	0.056132	0.971444	1025	2	-0.33948	0.047326	0.11177	0.979031	2029	1	-0.33948
PALM3	4	0.021518	0.056156	0.971444	1026	2	-0.078169	0.26834	0.39477	0.994488	7067	2	-0.078169
NABP1	4	0.021533	0.056194	0.971444	1027	2	-0.13724	0.61961	0.637	0.995751	11512	1	-0.13724
ZNF574	4	0.021546	0.056219	0.971444	1028	3	-0.50275	0.73748	0.73703	0.996519	13314	1	-0.50275
CNRIP1	4	0.021564	0.056265	0.971444	1029	2	-0.2634	0.87235	0.87193	0.999204	15735	0	-0.2634
OSGEP	4	0.021573	0.056286	0.971444	1030	3	-0.60859	0.66493	0.67206	0.995751	12165	1	-0.60859
OR6P1	4	0.021587	0.056323	0.971444	1031	3	-0.28078	0.2964	0.42716	0.994488	7650	1	-0.28078
GATAD2A	4	0.021589	0.056327	0.971444	1032	1	-0.13387	0.17973	0.29146	0.994488	5215	1	-0.13387
PRKRA	4	0.021644	0.056438	0.971444	1033	2	0.17342	0.0021191	0.0076101	0.877999	153	2	0.17342
UBAP1	4	0.021681	0.056523	0.971444	1034	3	-0.58676	0.50956	0.56284	0.995751	10148	1	-0.58676
RGS10	4	0.021686	0.056536	0.971444	1035	3	-0.18134	0.64986	0.66002	0.995751	11928	1	-0.18134
PARN	4	0.021691	0.05655	0.971444	1036	3	-0.2508	0.19327	0.30742	0.994488	5502	1	-0.2508
PPP1R7	4	0.0217	0.05657	0.971444	1037	2	-0.18092	0.86655	0.86609	0.999204	15631	0	-0.18092
LPPR3	4	0.0217	0.056571	0.971444	1038	3	-0.34851	0.9822	0.98227	0.999204	17737	0	-0.34851
KDM8	4	0.021723	0.056623	0.971444	1039	2	-0.26433	0.95341	0.95327	0.999204	17204	0	-0.26433
TMPRSS9	4	0.021728	0.056633	0.971444	1040	3	-0.31338	0.99304	0.99315	0.999521	17940	0	-0.31338
PAPPA	4	0.021766	0.056722	0.971444	1041	3	-0.22021	0.39661	0.49918	0.99507	8968	1	-0.22021
ATP5G3	4	0.021804	0.056804	0.971444	1042	3	-0.22977	0.4729	0.54121	0.9952	9771	1	-0.22977
STRBP	4	0.021811	0.05682	0.971444	1043	2	0.013678	0.12896	0.23171	0.987675	4172	2	0.013678
CENPV	4	0.021817	0.056828	0.971444	1044	2	-0.19747	0.83039	0.82972	0.997865	15010	0	-0.19747
ACP6	4	0.021842	0.056875	0.971444	1045	3	-0.28853	0.73765	0.73719	0.996519	13317	1	-0.28853
VWCE	4	0.021889	0.056973	0.971444	1046	3	-0.28372	0.87315	0.8727	0.999204	15749	0	-0.28372
TMEM116	4	0.021891	0.056978	0.971444	1047	2	-0.12379	0.59554	0.61946	0.995751	11186	1	-0.12379
POLR2I	4	0.021941	0.057083	0.971444	1048	3	-0.56789	0.98175	0.98182	0.999204	17727	0	-0.56789
TEX261	4	0.021978	0.057161	0.971444	1049	2	-0.06408	0.42347	0.51352	0.99507	9240	1	-0.06408
C19orf44	4	0.022089	0.057406	0.971444	1050	1	0.13342	0.086096	0.18092	0.987675	3246	2	0.13342
SLC6A19	4	0.022112	0.057463	0.971444	1051	3	-0.25179	0.69944	0.70135	0.996416	12701	1	-0.25179
TRIM40	4	0.022127	0.057496	0.971444	1052	3	-0.30076	0.74859	0.7481	0.996519	13497	0	-0.30076
HSBP1L1	1	0.02214	0.02207	0.956993	1053	1	-0.72161	0.97786	0.97795	0.999204	17659	0	-0.72161
LMLN	4	0.022144	0.057534	0.971444	1054	2	-0.1983	0.56859	0.60068	0.995751	10863	1	-0.1983
CMPK1	4	0.022155	0.057556	0.971444	1055	2	-0.28506	0.21742	0.33574	0.994488	6008	2	-0.28506
CCL2	4	0.0222	0.057676	0.971444	1056	2	-0.05965	0.097064	0.19396	0.987675	3485	1	-0.05965
UTP11L	4	0.022202	0.057678	0.971444	1057	2	-0.52822	0.73769	0.73724	0.996519	13318	1	-0.52822
PRKG2	4	0.022236	0.057758	0.971444	1058	3	-0.33003	0.91251	0.91232	0.999204	16439	0	-0.33003
UNC13C	4	0.022255	0.057798	0.971444	1059	1	0.14006	0.023861	0.062178	0.971478	1142	2	0.14006
SLC9C1	4	0.022287	0.057861	0.971444	1060	3	-0.28989	0.67789	0.68277	0.99601	12371	1	-0.28989
PRPSAP1	4	0.022311	0.057909	0.971444	1061	2	-0.22516	0.3233	0.45834	0.994488	8212	2	-0.22516
TSC2	4	0.022385	0.058067	0.971444	1062	3	-0.45219	0.98736	0.98745	0.999204	17832	0	-0.45219
MESDC2	4	0.022429	0.058158	0.971444	1063	2	-0.25677	0.4367	0.52082	0.9952	9370	1	-0.25677
CABIN1	4	0.022477	0.058268	0.971444	1064	1	-0.1529	0.97972	0.97981	0.999204	17701	0	-0.1529
KDELR2	4	0.022486	0.058288	0.971444	1065	2	-0.18676	0.589	0.61476	0.995751	11098	1	-0.18676
GRWD1	4	0.022495	0.058312	0.971444	1066	2	-0.24884	0.90506	0.90472	0.999204	16298	0	-0.24884
BMP7	4	0.022533	0.058395	0.971444	1067	2	-0.41957	0.94383	0.94369	0.999204	17027	0	-0.41957
C6orf203	4	0.022553	0.058448	0.971444	1068	3	-0.29085	0.06865	0.15481	0.987675	2772	1	-0.29085
SMCO2	4	0.022563	0.058469	0.971444	1069	3	-0.26925	0.96635	0.96624	0.999204	17442	0	-0.26925
CXXC1	4	0.022577	0.058501	0.971444	1070	3	-0.28745	0.85336	0.85278	0.999082	15410	0	-0.28745
LGI3	4	0.022588	0.058522	0.971444	1071	1	0.13153	0.7788	0.77827	0.996519	14073	0	0.13153
TMEM160	4	0.02259	0.058527	0.971444	1072	2	-0.23031	0.5567	0.5927	0.995751	10709	1	-0.23031
NQO1	4	0.022611	0.058572	0.971444	1073	3	-0.27822	0.92465	0.92443	0.999204	16646	0	-0.27822
MYO10	4	0.022645	0.058651	0.971444	1074	3	-0.25482	0.18148	0.29357	0.994488	5248	1	-0.25482
KRT34	4	0.02266	0.058681	0.971444	1075	3	-0.24446	0.45476	0.53082	0.9952	9554	1	-0.24446
FBLN1	4	0.022699	0.058764	0.971444	1076	1	-0.047129	0.32611	0.46164	0.994488	8267	1	-0.047129
AP4E1	4	0.022703	0.058772	0.971444	1077	3	-0.25669	0.43313	0.51888	0.9952	9336	1	-0.25669
ATCAY	4	0.022755	0.058903	0.971444	1078	1	0.077374	0.046182	0.10949	0.979031	1991	2	0.077374
SYT10	4	0.022824	0.059051	0.971444	1079	3	-0.3469	0.90589	0.90556	0.999204	16318	0	-0.3469
NRD1	4	0.022828	0.059065	0.971444	1080	3	-0.33365	0.3895	0.49542	0.99507	8904	1	-0.33365
STARD9	4	0.022849	0.059101	0.971444	1081	3	-0.23345	0.5632	0.59707	0.995751	10795	1	-0.23345
EXOSC1	4	0.022857	0.059116	0.971444	1082	2	-0.23021	0.11487	0.21514	0.987675	3869	1	-0.23021
TVP23A	4	0.022859	0.059119	0.971444	1083	3	-0.25446	0.98902	0.98916	0.999204	17866	0	-0.25446
SMEK2	4	0.022866	0.05914	0.971444	1084	2	-0.21905	0.91139	0.91119	0.999204	16419	0	-0.21905
ANAPC2	4	0.022905	0.059235	0.971444	1085	2	-0.37407	0.64206	0.65399	0.995751	11818	1	-0.37407
PTPLAD2	4	0.022919	0.059269	0.971444	1086	3	-0.22128	0.95596	0.95581	0.999204	17246	0	-0.22128
KHNYN	4	0.022921	0.059269	0.971444	1087	2	-0.17832	0.73237	0.7321	0.996519	13237	1	-0.17832
SLC35G1	4	0.022934	0.059289	0.971444	1088	2	-0.033677	0.075975	0.16889	0.987675	3039	2	-0.033677
KIFC2	4	0.022977	0.059382	0.971444	1089	2	-0.12512	0.31995	0.45444	0.994488	8141	1	-0.12512
WNT8B	4	0.022991	0.059422	0.971444	1090	2	-0.28288	0.73885	0.73835	0.996519	13333	1	-0.28288
TMEM214	4	0.023005	0.059456	0.971444	1091	3	-0.28231	0.89694	0.89659	0.999204	16154	0	-0.28231
TWISTNB	4	0.023032	0.059521	0.971444	1092	2	-0.34891	0.76442	0.76394	0.996519	13804	0	-0.34891
MEP1A	4	0.023039	0.059533	0.971444	1093	3	-0.32116	0.71924	0.71944	0.996519	13017	1	-0.32116
BAIAP3	4	0.023088	0.059634	0.971444	1094	1	0.13027	0.012671	0.037005	0.956895	684	2	0.13027
MFSD1	4	0.023097	0.059649	0.971444	1095	2	-0.19273	0.72683	0.72672	0.996519	13143	1	-0.19273
EVX1	4	0.023132	0.059734	0.971444	1096	3	-0.32841	0.79755	0.79715	0.996519	14407	0	-0.32841
ARHGEF19	4	0.023143	0.059775	0.971444	1097	2	-0.029301	0.21785	0.33627	0.994488	6023	2	-0.029301
ARNT2	4	0.023199	0.059914	0.971444	1098	2	-0.26186	0.87564	0.87516	0.999204	15791	0	-0.26186
ASPHD2	4	0.02325	0.06003	0.971444	1099	3	-0.32361	0.98691	0.98699	0.999204	17822	0	-0.32361
TIPRL	4	0.023318	0.060184	0.971444	1100	2	-0.39584	0.97161	0.97156	0.999204	17532	0	-0.39584
ZBTB38	4	0.023365	0.060308	0.971444	1101	3	-0.25855	0.99074	0.99085	0.99928	17901	0	-0.25855
HSP90B1	4	0.023368	0.060314	0.971444	1102	3	-0.29382	0.54786	0.58691	0.995751	10609	1	-0.29382
ARCN1	4	0.023403	0.060393	0.971444	1103	3	-0.5642	0.40211	0.5021	0.99507	9026	1	-0.5642
ITM2A	4	0.02342	0.060421	0.971444	1104	2	-0.16073	0.71734	0.71764	0.996519	12983	1	-0.16073
KRTAP22-1	4	0.023531	0.060666	0.971444	1105	2	-0.2118	0.84319	0.84256	0.999082	15226	0	-0.2118
GMPPB	4	0.023561	0.060734	0.971444	1106	3	-0.54356	0.42433	0.51398	0.99507	9252	1	-0.54356
PATL2	4	0.023587	0.06079	0.971444	1107	2	-0.19761	0.36158	0.48109	0.994488	8640	1	-0.19761
RBM27	4	0.023599	0.060824	0.971444	1108	3	-0.39861	0.58337	0.61084	0.995751	11027	1	-0.39861
DHFR	3	0.023631	0.057726	0.971444	1109	1	0.045556	0.75726	0.75745	0.996519	13652	0	0.045556
DPY19L3	4	0.02364	0.060924	0.971444	1110	3	-0.39061	0.76661	0.76612	0.996519	13838	0	-0.39061
ATL1	4	0.023642	0.060926	0.971444	1111	2	-0.28843	0.96617	0.96607	0.999204	17439	0	-0.28843
SMTN	4	0.023685	0.061027	0.971444	1112	3	-0.29727	0.99239	0.99251	0.99944	17922	0	-0.29727
IFNA2	4	0.023686	0.061028	0.971444	1113	2	-0.26186	0.93489	0.93467	0.999204	16843	0	-0.26186
ZNF805	4	0.023705	0.061067	0.971444	1114	3	-0.23176	0.72999	0.72975	0.996519	13197	1	-0.23176
MINPP1	3	0.023714	0.057869	0.971444	1115	1	0.016681	0.61273	0.61377	0.995751	11402	1	0.016681
TPP2	4	0.023744	0.061143	0.971444	1116	2	-0.24394	0.8099	0.80944	0.996519	14651	0	-0.24394
SLC39A9	4	0.023753	0.061162	0.971444	1117	1	0.0033987	0.73082	0.73054	0.996519	13214	1	0.0033987
ACOT7	4	0.02378	0.06122	0.971444	1118	3	-0.33868	0.91939	0.91918	0.999204	16559	0	-0.33868
NAP1L4	4	0.023783	0.061226	0.971444	1119	2	-0.17646	0.040666	0.09813	0.978595	1786	1	-0.17646
NOTCH4	3	0.023798	0.058	0.971444	1120	2	-0.29136	0.41279	0.44901	0.994488	9135	1	-0.29136
MCIDAS	4	0.023809	0.061273	0.971444	1121	1	-0.11242	0.94892	0.94882	0.999204	17122	0	-0.11242
VIMP	4	0.023812	0.061279	0.971444	1122	2	-0.17784	0.64259	0.6544	0.995751	11828	1	-0.17784
GPR63	4	0.023814	0.061282	0.971444	1123	3	-0.41803	0.92409	0.9239	0.999204	16634	0	-0.41803
KIAA1161	3	0.023847	0.058084	0.971444	1124	2	-0.50027	0.8568	0.85671	0.999204	15464	0	-0.50027
ZNF488	4	0.023861	0.06139	0.971444	1125	3	-0.40983	0.96526	0.96515	0.999204	17423	0	-0.40983
RNF144A	4	0.023899	0.061483	0.971444	1126	3	-0.22776	0.31474	0.44846	0.994488	8026	1	-0.22776
ARL4D	4	0.02392	0.061531	0.971444	1127	1	-0.034674	0.24224	0.3645	0.994488	6535	1	-0.034674
TMEM101	4	0.023924	0.061543	0.971444	1128	3	-0.28266	0.135	0.23883	0.987675	4312	1	-0.28266
R3HDM2	4	0.023929	0.061553	0.971444	1129	2	-0.046649	0.094273	0.19062	0.987675	3422	2	-0.046649
MS4A4E	4	0.023975	0.06166	0.971444	1130	3	-0.30116	0.92788	0.92759	0.999204	16714	0	-0.30116
IL10	4	0.024056	0.061847	0.971444	1131	2	-0.27612	0.83908	0.83841	0.998981	15151	0	-0.27612
MYOM2	4	0.024086	0.061904	0.971444	1132	2	-0.19425	0.80151	0.80109	0.996519	14492	0	-0.19425
HCN2	4	0.02411	0.061961	0.971444	1133	3	-0.38099	0.95397	0.95382	0.999204	17217	0	-0.38099
ZKSCAN8	4	0.024135	0.062015	0.971444	1134	2	-0.17789	0.18022	0.29206	0.994488	5226	1	-0.17789
CYP4B1	4	0.024141	0.062033	0.971444	1135	2	-0.17294	0.30632	0.43871	0.994488	7842	1	-0.17294
SCGB3A1	4	0.024155	0.062064	0.971444	1136	3	-0.19827	0.51817	0.56817	0.995751	10241	1	-0.19827
RAB10	4	0.024165	0.062084	0.971444	1137	3	-0.28814	0.18231	0.29452	0.994488	5267	1	-0.28814
DOCK8	4	0.024197	0.062155	0.971444	1138	1	0.069658	0.35111	0.4758	0.994488	8542	1	0.069658
LRP3	4	0.024231	0.062231	0.971444	1139	3	-0.33216	0.93544	0.93523	0.999204	16855	0	-0.33216
GCM2	4	0.024246	0.062263	0.971444	1140	3	-0.36839	0.87138	0.87095	0.999204	15720	0	-0.36839
ZAR1L	4	0.024252	0.062278	0.971444	1141	3	-0.27755	0.76976	0.76926	0.996519	13899	0	-0.27755
NRIP1	4	0.024307	0.062387	0.971444	1142	3	-0.34374	0.26119	0.38647	0.994488	6914	1	-0.34374
RNF215	4	0.024308	0.062389	0.971444	1143	1	-0.12929	0.74845	0.74796	0.996519	13495	0	-0.12929
AKR7A3	4	0.024363	0.062522	0.971444	1144	1	0.29602	0.016121	0.044978	0.959337	829	3	0.29602
TMF1	4	0.024378	0.062557	0.971444	1145	3	-0.33024	0.38786	0.49457	0.99507	8889	1	-0.33024
SIX1	4	0.024388	0.062584	0.971444	1146	3	-0.3192	0.98261	0.98268	0.999204	17742	0	-0.3192
MYL9	4	0.024419	0.062644	0.971444	1147	2	-0.15454	0.49379	0.55339	0.995751	9977	1	-0.15454
PABPC4L	4	0.024474	0.062761	0.971444	1148	3	-0.26584	0.828	0.82737	0.997755	14971	0	-0.26584
C5orf42	4	0.024508	0.062834	0.971444	1149	2	-0.20148	0.6771	0.68208	0.995945	12361	1	-0.20148
LPO	4	0.024529	0.062887	0.971444	1150	1	0.076386	0.062318	0.14221	0.987675	2552	2	0.076386
SIRPB2	4	0.024585	0.06301	0.971444	1151	1	0.053723	0.20645	0.32287	0.994488	5768	2	0.053723
CUL5	4	0.02464	0.063143	0.971444	1152	2	-0.08039	0.1985	0.31349	0.994488	5602	2	-0.08039
ETV2	4	0.024657	0.063177	0.971444	1153	3	-0.22512	0.88652	0.8861	0.999204	15955	0	-0.22512
ZSCAN21	4	0.024667	0.063203	0.971444	1154	3	-0.28719	0.98639	0.98645	0.999204	17809	0	-0.28719
PYHIN1	4	0.024713	0.063301	0.971444	1155	3	-0.27827	0.81889	0.81841	0.996809	14818	0	-0.27827
CCL26	4	0.024728	0.063338	0.971444	1156	3	-0.29028	0.95918	0.95906	0.999204	17300	0	-0.29028
L3MBTL3	4	0.024751	0.063397	0.971444	1157	2	-0.16513	0.80146	0.80104	0.996519	14489	0	-0.16513
CNTD1	4	0.024759	0.063413	0.971444	1158	3	-0.34894	0.67137	0.67738	0.995751	12269	1	-0.34894
DIP2C	4	0.024785	0.063465	0.971444	1159	2	-0.23353	0.91365	0.91342	0.999204	16461	0	-0.23353
GPR153	4	0.024795	0.063488	0.971444	1160	2	-0.15845	0.77256	0.77209	0.996519	13957	0	-0.15845
EMC6	4	0.0248	0.063495	0.971444	1161	3	-0.44374	0.65531	0.66425	0.995751	12020	1	-0.44374
PHLDB3	4	0.024806	0.063511	0.971444	1162	1	0.12854	0.31344	0.447	0.994488	7993	2	0.12854
PARVG	4	0.024835	0.063565	0.971444	1163	3	-0.29993	0.49761	0.55566	0.995751	10015	1	-0.29993
MLPH	4	0.024862	0.063629	0.971444	1164	2	-0.12911	0.84413	0.8435	0.999082	15237	0	-0.12911
AKAP4	4	0.024867	0.063642	0.971444	1165	3	-0.29375	0.9928	0.99292	0.99944	17933	0	-0.29375
KIAA0753	4	0.024882	0.06368	0.971444	1166	3	-0.2494	0.81401	0.81357	0.996519	14736	0	-0.2494
INSL4	4	0.024917	0.063757	0.971444	1167	1	0.011528	0.85947	0.85902	0.999204	15511	0	0.011528
SRSF5	4	0.024934	0.063795	0.971444	1168	2	-0.17774	0.21256	0.33012	0.994488	5903	1	-0.17774
NOX3	4	0.024944	0.063822	0.971444	1169	3	-0.23916	0.40816	0.50524	0.99507	9081	1	-0.23916
ADAM9	4	0.025028	0.064001	0.971444	1170	2	0.245	0.0014002	0.0050443	0.778836	113	2	0.245
ARSE	4	0.025093	0.064143	0.971444	1171	3	-0.28948	0.74652	0.74603	0.996519	13464	0	-0.28948
ARL13A	4	0.025093	0.064144	0.971444	1172	2	-0.18685	0.60507	0.62627	0.995751	11306	1	-0.18685
FOXA3	4	0.025139	0.064248	0.971444	1173	2	-0.36259	0.20256	0.31828	0.994488	5689	1	-0.36259
TYMS	4	0.025143	0.064262	0.971444	1174	2	-0.23712	0.53311	0.57749	0.995751	10421	1	-0.23712
BTLA	4	0.025194	0.064367	0.971444	1175	2	-0.20652	0.90405	0.9037	0.999204	16276	0	-0.20652
UBE3C	4	0.025222	0.064418	0.971444	1176	3	-0.33314	0.92633	0.9261	0.999204	16687	0	-0.33314
ZEB1	4	0.025227	0.064431	0.971444	1177	3	-0.25146	0.2974	0.42837	0.994488	7672	1	-0.25146
IDI1	4	0.025253	0.064486	0.971444	1178	3	-0.25905	0.9882	0.9883	0.999204	17846	0	-0.25905
CCDC176	4	0.025305	0.064615	0.971444	1179	2	0.069172	0.087307	0.18233	0.987675	3273	2	0.069172
RNF5	4	0.02531	0.064627	0.971444	1180	3	-0.34822	0.83659	0.83596	0.998512	15116	0	-0.34822
ALG3	4	0.025333	0.064676	0.971444	1181	2	-0.33316	0.93402	0.93378	0.999204	16827	0	-0.33316
KIF2B	3	0.025339	0.06041	0.971444	1182	1	0.047043	0.60664	0.60805	0.995751	11324	1	0.047043
CD59	4	0.025357	0.064727	0.971444	1183	3	-0.37603	0.66667	0.67352	0.995751	12190	1	-0.37603
OR2A2	4	0.02536	0.064734	0.971444	1184	3	-0.17008	0.88693	0.88649	0.999204	15963	0	-0.17008
PACS2	4	0.025393	0.064799	0.971444	1185	3	-0.30165	0.33733	0.46893	0.994488	8410	1	-0.30165
LSM7	4	0.025393	0.0648	0.971444	1186	2	-0.29182	0.1791	0.29074	0.994488	5200	1	-0.29182
HPS6	4	0.025416	0.064847	0.971444	1187	2	0.025981	0.2644	0.39025	0.994488	6979	2	0.025981
LEPRE1	4	0.025435	0.064887	0.971444	1188	3	-0.2566	0.32766	0.46344	0.994488	8295	1	-0.2566
E2F1	4	0.025471	0.064956	0.971444	1189	1	0.14479	0.24389	0.36644	0.994488	6569	2	0.14479
HOXC6	4	0.025527	0.065078	0.971444	1190	1	0.018964	0.38512	0.49316	0.995038	8867	1	0.018964
UGDH	4	0.025565	0.065153	0.971444	1191	3	-0.35633	0.97375	0.97369	0.999204	17573	0	-0.35633
KIF2A	4	0.025584	0.065187	0.971444	1192	3	-0.43323	0.99136	0.99147	0.99944	17910	0	-0.43323
DBNDD2	4	0.025586	0.065191	0.971444	1193	3	-0.26899	0.80473	0.80432	0.996519	14551	0	-0.26899
PTPN23	4	0.025637	0.065323	0.971444	1194	2	0.22448	0.045825	0.10878	0.979031	1974	2	0.22448
ZSCAN4	4	0.025685	0.065419	0.971444	1195	3	-0.40564	0.81579	0.81538	0.996519	14771	0	-0.40564
OR51E1	4	0.025693	0.065433	0.971444	1196	1	0.02679	0.15089	0.25758	0.994332	4623	1	0.02679
OR6C1	4	0.025695	0.065435	0.971444	1197	3	-0.27301	0.4088	0.50559	0.99507	9089	1	-0.27301
PPP4R4	4	0.025715	0.065476	0.971444	1198	2	-0.17913	0.82254	0.82201	0.996822	14888	0	-0.17913
C14orf166	4	0.025748	0.065548	0.971444	1199	3	-0.28503	0.12895	0.23171	0.987675	4171	1	-0.28503
GPR150	4	0.025748	0.065549	0.971444	1200	2	-0.031788	0.15428	0.26158	0.994332	4688	2	-0.031788
SYCP2	4	0.025803	0.065665	0.971444	1201	2	-0.067251	0.20536	0.32153	0.994488	5743	1	-0.067251
BTBD17	4	0.025874	0.06582	0.971444	1202	3	-0.29422	0.76951	0.76903	0.996519	13896	0	-0.29422
RNF103	4	0.025876	0.065826	0.971444	1203	2	-0.23172	0.7088	0.70976	0.996519	12847	1	-0.23172
TOE1	4	0.025884	0.065845	0.971444	1204	3	-0.2185	0.95132	0.95122	0.999204	17158	0	-0.2185
CYP4V2	4	0.025914	0.065908	0.971444	1205	2	0.15104	0.0040496	0.014216	0.937833	267	2	0.15104
TAF12	4	0.025916	0.065913	0.971444	1206	3	-0.40954	0.51408	0.56558	0.995751	10198	1	-0.40954
KIAA0513	4	0.026018	0.066127	0.971444	1207	2	-0.069209	0.13454	0.2383	0.987675	4301	2	-0.069209
TAF13	4	0.026025	0.066139	0.971444	1208	2	-0.54034	0.53808	0.58065	0.995751	10486	1	-0.54034
SLC43A3	4	0.026028	0.066144	0.971444	1209	2	-0.13709	0.097718	0.19473	0.987675	3501	2	-0.13709
LNX1	4	0.026053	0.066199	0.971444	1210	3	-0.27501	0.87642	0.87593	0.999204	15807	0	-0.27501
ERO1L	4	0.02608	0.066256	0.971444	1211	3	-0.42213	0.99061	0.9907	0.99928	17897	0	-0.42213
ACSM4	4	0.026136	0.06636	0.971444	1212	2	-0.022536	0.42534	0.51454	0.99507	9267	1	-0.022536
AIP	4	0.026191	0.066485	0.971444	1213	2	0.016078	0.20427	0.32025	0.994488	5719	2	0.016078
GPATCH2L	4	0.026214	0.066549	0.971444	1214	3	-0.29274	0.87965	0.87912	0.999204	15857	0	-0.29274
TRPM3	4	0.026246	0.066611	0.971444	1215	1	0.15196	0.30654	0.43898	0.994488	7850	2	0.15196
NFKB2	4	0.026248	0.066618	0.971444	1216	3	-0.23258	0.932	0.93169	0.999204	16788	0	-0.23258
GATA3	4	0.026292	0.06671	0.971444	1217	2	-0.37084	0.98214	0.98221	0.999204	17736	0	-0.37084
ZIC5	4	0.026343	0.066823	0.971444	1218	2	-0.26158	0.96227	0.96216	0.999204	17368	0	-0.26158
ZNF433	4	0.026392	0.066935	0.971444	1219	3	-0.24638	0.78537	0.7849	0.996519	14190	0	-0.24638
ENTPD6	4	0.026412	0.06698	0.971444	1220	1	0.015684	0.22728	0.34716	0.994488	6226	1	0.015684
EML4	4	0.026425	0.067003	0.971444	1221	2	-0.20041	0.89924	0.89891	0.999204	16194	0	-0.20041
COQ3	4	0.026455	0.067068	0.971444	1222	2	-0.26073	0.61549	0.63388	0.995751	11445	1	-0.26073
PCDHB5	4	0.026468	0.067088	0.971444	1223	3	-0.22601	0.9835	0.98357	0.999204	17764	0	-0.22601
ITGA3	4	0.026476	0.067104	0.971444	1224	2	-0.27522	0.92036	0.92013	0.999204	16580	0	-0.27522
AGL	4	0.026546	0.067245	0.971444	1225	3	-0.24313	0.99165	0.99178	0.99944	17915	0	-0.24313
DLL1	4	0.026562	0.067281	0.971444	1226	3	-0.23838	0.94161	0.94146	0.999204	16982	0	-0.23838
PRSS23	4	0.026578	0.067317	0.971444	1227	1	-0.045316	0.76816	0.76768	0.996519	13863	0	-0.045316
LSM12	2	0.026605	0.048986	0.971444	1228	2	-0.46921	0.9734	0.97334	0.999204	17567	0	-0.46921
RSPO3	4	0.026634	0.067434	0.971444	1229	1	-0.095641	0.9459	0.94578	0.999204	17073	0	-0.095641
ATP2A2	4	0.026664	0.067499	0.971444	1230	3	-0.49333	0.98674	0.98681	0.999204	17816	0	-0.49333
ZFP30	4	0.026689	0.067553	0.971444	1231	1	0.14129	0.063555	0.14466	0.987675	2597	2	0.14129
LDLRAD2	4	0.026696	0.067578	0.971444	1232	3	-0.27246	0.90978	0.90951	0.999204	16386	0	-0.27246
CAMTA2	4	0.026734	0.067655	0.971444	1233	3	-0.38205	0.37228	0.48648	0.994488	8739	1	-0.38205
HNRNPH2	4	0.026744	0.067674	0.971444	1234	3	-0.31023	0.88018	0.87966	0.999204	15866	0	-0.31023
CXADR	4	0.026798	0.067794	0.971444	1235	3	-0.23013	0.87639	0.8759	0.999204	15806	0	-0.23013
GFM2	4	0.026855	0.06791	0.971444	1236	1	0.11447	0.2642	0.39001	0.994488	6976	2	0.11447
B3GNT7	4	0.026868	0.067944	0.971444	1237	3	-0.37552	0.97803	0.97812	0.999204	17665	0	-0.37552
SYNC	4	0.02691	0.068037	0.971444	1238	1	-0.088173	0.24613	0.369	0.994488	6615	1	-0.088173
SYN1	4	0.026922	0.068056	0.971444	1239	3	-0.23942	0.99001	0.99009	0.99928	17887	0	-0.23942
UNC50	4	0.026927	0.068066	0.971444	1240	3	-0.24417	0.79801	0.79764	0.996519	14415	0	-0.24417
SLC12A1	4	0.026966	0.068151	0.971444	1241	1	-0.023606	0.76948	0.76899	0.996519	13894	0	-0.023606
KIF1B	4	0.026968	0.068156	0.971444	1242	3	-0.38479	0.86711	0.86662	0.999204	15643	0	-0.38479
ODC1	4	0.027013	0.06825	0.971444	1243	3	-0.31403	0.59765	0.62095	0.995751	11208	1	-0.31403
GSAP	4	0.027021	0.068273	0.971444	1244	1	0.20543	0.21501	0.33295	0.994488	5957	2	0.20543
IL8	4	0.027076	0.068384	0.971444	1245	3	-0.38982	0.67948	0.68411	0.99601	12396	1	-0.38982
AP1S3	4	0.027164	0.068595	0.971444	1246	2	-0.24841	0.87509	0.87459	0.999204	15784	0	-0.24841
GADD45A	4	0.027185	0.068647	0.971444	1247	2	-0.094821	0.5876	0.61378	0.995751	11077	1	-0.094821
GJB1	4	0.027205	0.068688	0.971444	1248	2	-0.23725	0.8851	0.88462	0.999204	15931	0	-0.23725
FAM172A	4	0.027219	0.068729	0.971444	1249	3	-0.26205	0.32101	0.45566	0.994488	8163	1	-0.26205
ATP5C1	4	0.027226	0.068745	0.971444	1250	3	-0.24558	0.0081898	0.026682	0.953362	496	1	-0.24558
MATN3	4	0.027242	0.068776	0.971444	1251	2	-0.34995	0.020533	0.054861	0.959337	1022	1	-0.34995
AKAP9	4	0.027252	0.068793	0.971444	1252	3	-0.24554	0.99192	0.99206	0.99944	17917	0	-0.24554
BNIP1	4	0.027268	0.068832	0.971444	1253	3	-0.23765	0.56646	0.59928	0.995751	10833	1	-0.23765
GDAP1L1	4	0.027288	0.068883	0.971444	1254	2	-0.43156	0.98857	0.98868	0.999204	17853	0	-0.43156
PRRT3	4	0.027297	0.068898	0.971444	1255	1	0.055595	0.29097	0.42096	0.994488	7532	2	0.055595
OSMR	4	0.027298	0.0689	0.971444	1256	2	-0.25074	0.22537	0.34492	0.994488	6194	1	-0.25074
C20orf173	4	0.027319	0.068939	0.971444	1257	2	-0.20628	0.41849	0.51083	0.99507	9191	1	-0.20628
GJB4	4	0.027338	0.068986	0.971444	1258	3	-0.40472	0.97141	0.97137	0.999204	17528	0	-0.40472
UVRAG	4	0.02734	0.068988	0.971444	1259	2	-0.17579	0.67155	0.67752	0.995751	12273	1	-0.17579
A4GALT	4	0.027353	0.069019	0.971444	1260	2	-0.17149	0.96636	0.96625	0.999204	17444	0	-0.17149
SLC37A1	4	0.027408	0.069145	0.971444	1261	1	-0.12057	0.58144	0.60949	0.995751	11007	1	-0.12057
SNRNP70	4	0.027453	0.069234	0.971444	1262	3	-0.32344	0.93909	0.93897	0.999204	16937	0	-0.32344
UBD	4	0.027463	0.069263	0.971444	1263	1	-0.03605	0.90656	0.90625	0.999204	16333	0	-0.03605
C7orf50	4	0.027485	0.069304	0.971444	1264	2	-0.1366	0.63214	0.64636	0.995751	11687	1	-0.1366
PTPN21	4	0.027527	0.069401	0.971444	1265	3	-0.33002	0.62715	0.64265	0.995751	11608	1	-0.33002
IL17RA	4	0.027574	0.069508	0.971444	1266	1	-0.022862	0.36925	0.48496	0.994488	8708	1	-0.022862
G0S2	4	0.02762	0.069616	0.971444	1267	3	-0.40243	0.87129	0.87087	0.999204	15718	0	-0.40243
LCMT1	4	0.027629	0.069639	0.971444	1268	3	-0.22587	0.91295	0.91274	0.999204	16448	0	-0.22587
VWA1	4	0.027684	0.06976	0.971444	1269	2	-0.22201	0.13424	0.23793	0.987675	4294	1	-0.22201
TLX1	4	0.027688	0.06977	0.971444	1270	3	-0.3852	0.55115	0.58908	0.995751	10641	1	-0.3852
TXLNG	4	0.027724	0.069844	0.971444	1271	2	-0.30857	0.87628	0.8758	0.999204	15804	0	-0.30857
MYO1D	4	0.02774	0.069871	0.971444	1272	1	0.063873	0.11349	0.21356	0.987675	3832	2	0.063873
ARL9	4	0.027776	0.06995	0.971444	1273	3	-0.31817	0.67809	0.68292	0.99601	12374	1	-0.31817
SLC10A4	4	0.027795	0.069997	0.971444	1274	3	-0.25263	0.89951	0.89918	0.999204	16195	0	-0.25263
RBM33	4	0.02785	0.070124	0.971444	1275	2	-0.16504	0.94829	0.94821	0.999204	17115	0	-0.16504
PPM1J	4	0.027906	0.070236	0.971444	1276	2	-0.32426	0.94753	0.94743	0.999204	17095	0	-0.32426
TENM1	4	0.027961	0.07035	0.971444	1277	1	-0.084582	0.13017	0.23316	0.987675	4207	1	-0.084582
GLMN	4	0.028001	0.070439	0.971444	1278	3	-0.26488	0.99137	0.99147	0.99944	17911	0	-0.26488
GMFB	4	0.028016	0.070471	0.971444	1279	1	0.040361	0.65171	0.6614	0.995751	11966	1	0.040361
SNAI3	4	0.02804	0.070519	0.971444	1280	3	-0.34722	0.89473	0.89436	0.999204	16112	0	-0.34722
ADAM7	4	0.028068	0.070573	0.971444	1281	3	-0.25306	0.73975	0.73922	0.996519	13348	1	-0.25306
TPMT	4	0.028127	0.070701	0.971444	1282	1	-0.016537	0.85376	0.85322	0.999082	15417	0	-0.016537
CHURC1	4	0.028139	0.070725	0.971444	1283	3	-0.41952	0.87805	0.87756	0.999204	15834	0	-0.41952
PPP1R21	4	0.028153	0.070753	0.971444	1284	3	-0.3715	0.88895	0.88851	0.999204	16001	0	-0.3715
LCLAT1	4	0.028182	0.070813	0.971444	1285	2	-0.14856	0.073352	0.16405	0.987675	2937	1	-0.14856
RAB8B	4	0.028217	0.070876	0.971444	1286	3	-0.31284	0.14398	0.24946	0.992277	4489	1	-0.31284
ZNF398	4	0.028227	0.070895	0.971444	1287	2	-0.20778	0.69033	0.69346	0.996408	12562	1	-0.20778
ATP1B1	4	0.028237	0.070915	0.971444	1288	2	-0.20931	0.77801	0.77746	0.996519	14059	0	-0.20931
ZNF76	4	0.028245	0.070936	0.971444	1289	3	-0.29092	0.35266	0.47657	0.994488	8558	1	-0.29092
DCAF11	4	0.028267	0.070983	0.971444	1290	3	-0.32833	0.89755	0.89722	0.999204	16166	0	-0.32833
DRD3	4	0.028269	0.070987	0.971444	1291	2	0.011653	0.026814	0.06856	0.977027	1247	2	0.011653
SLC35A2	4	0.02829	0.07103	0.971444	1292	3	-0.35184	0.94844	0.94835	0.999204	17116	0	-0.35184
FAM185A	4	0.028292	0.071034	0.971444	1293	2	-0.057425	0.72478	0.72474	0.996519	13116	1	-0.057425
GRPEL2	4	0.028334	0.071131	0.971444	1294	3	-0.26067	0.52815	0.57443	0.995751	10359	1	-0.26067
HIST1H3A	4	0.028339	0.071142	0.971444	1295	3	-0.22908	0.822	0.82147	0.996809	14877	0	-0.22908
ZNF223	4	0.028348	0.071166	0.971444	1296	1	0.0909	0.2753	0.40291	0.994488	7218	1	0.0909
EPDR1	4	0.028403	0.071297	0.971444	1297	1	0.063684	0.25597	0.38043	0.994488	6796	2	0.063684
SLC35B1	4	0.028405	0.071303	0.971444	1298	2	-0.589	0.84993	0.84932	0.999082	15341	0	-0.589
RAI14	4	0.028416	0.071333	0.971444	1299	3	-0.34256	0.94263	0.94247	0.999204	17007	0	-0.34256
LDHAL6A	4	0.028458	0.071416	0.971444	1300	1	-0.051135	0.48933	0.5508	0.995751	9930	1	-0.051135
MCM3AP	4	0.028469	0.071433	0.971444	1301	2	-0.48558	0.028458	0.072119	0.977027	1312	1	-0.48558
VAX1	4	0.028543	0.071594	0.971444	1302	2	-0.21352	0.75909	0.75861	0.996519	13691	0	-0.21352
TCTN1	4	0.028606	0.071743	0.971444	1303	3	-0.35104	0.95826	0.95818	0.999204	17283	0	-0.35104
RAB13	4	0.028679	0.071916	0.971444	1304	2	0.033687	0.21267	0.33025	0.994488	5908	2	0.033687
PDE9A	4	0.028691	0.071943	0.971444	1305	2	-0.15835	0.78959	0.78918	0.996519	14271	0	-0.15835
IDI2	4	0.028719	0.072	0.971444	1306	3	-0.31769	0.9907	0.99081	0.99928	17900	0	-0.31769
RNF113A	4	0.028724	0.072012	0.971444	1307	3	-0.40238	0.47318	0.54137	0.9952	9774	1	-0.40238
FXR2	4	0.028734	0.072033	0.971444	1308	2	-0.16514	0.66573	0.67274	0.995751	12176	1	-0.16514
POLA2	4	0.028744	0.072056	0.971444	1309	2	-0.23888	0.3494	0.47491	0.994488	8523	1	-0.23888
ARID3B	4	0.028747	0.072064	0.971444	1310	3	-0.3014	0.42318	0.51336	0.99507	9237	1	-0.3014
LDB3	4	0.028752	0.072073	0.971444	1311	3	-0.35443	0.75794	0.75747	0.996519	13666	0	-0.35443
KCNH6	4	0.028754	0.072081	0.971444	1312	3	-0.33467	0.80588	0.80549	0.996519	14575	0	-0.33467
WNT6	4	0.02879	0.072167	0.971444	1313	2	-0.31756	0.5774	0.60671	0.995751	10962	1	-0.31756
KIAA1279	4	0.028834	0.072257	0.971444	1314	3	-0.32126	0.66904	0.67546	0.995751	12225	1	-0.32126
NRG2	4	0.028845	0.072283	0.971444	1315	2	-0.20624	0.84896	0.84838	0.999082	15327	0	-0.20624
NXF1	4	0.028848	0.072287	0.971444	1316	3	-0.38455	0.87762	0.87712	0.999204	15827	0	-0.38455
TMEM130	4	0.0289	0.072393	0.971444	1317	3	-0.30898	0.60483	0.62611	0.995751	11300	1	-0.30898
TRIM71	4	0.028924	0.072447	0.971444	1318	2	-0.085667	0.23619	0.35754	0.994488	6411	2	-0.085667
WT1	4	0.028938	0.072484	0.971444	1319	3	-0.28532	0.93485	0.93462	0.999204	16842	0	-0.28532
C22orf15	4	0.028955	0.072521	0.971444	1320	1	-0.056911	0.8714	0.87097	0.999204	15721	0	-0.056911
C10orf71	4	0.029011	0.072642	0.971444	1321	2	-0.2683	0.65721	0.66583	0.995751	12048	1	-0.2683
GJA3	4	0.029034	0.072682	0.971444	1322	3	-0.32393	0.68595	0.68969	0.996125	12493	1	-0.32393
ABCC8	4	0.029041	0.072692	0.971444	1323	2	-0.28501	0.94506	0.94489	0.999204	17054	0	-0.28501
ABRACL	4	0.029056	0.072732	0.971444	1324	3	-0.2666	0.89331	0.89291	0.999204	16083	0	-0.2666
SQRDL	4	0.029062	0.072744	0.971444	1325	3	-0.41062	0.40319	0.50267	0.99507	9036	1	-0.41062
HECW2	4	0.029066	0.072754	0.971444	1326	1	0.10314	0.76744	0.76696	0.996519	13853	0	0.10314
CLCN5	4	0.029073	0.07277	0.971444	1327	2	-0.1604	0.89906	0.89871	0.999204	16193	0	-0.1604
SLC27A3	4	0.029094	0.072825	0.971444	1328	2	-0.19963	0.042799	0.10256	0.979031	1862	1	-0.19963
FAM174B	4	0.029096	0.072828	0.971444	1329	3	-0.29533	0.51873	0.56852	0.995751	10248	1	-0.29533
NUP214	4	0.029113	0.072865	0.971444	1330	3	-0.35318	0.70327	0.70475	0.996416	12768	1	-0.35318
GNGT1	4	0.029121	0.07288	0.971444	1331	2	0.04145	0.20184	0.31742	0.994488	5679	2	0.04145
SHD	4	0.029152	0.072949	0.971444	1332	3	-0.33855	0.5294	0.57522	0.995751	10375	1	-0.33855
SMR3A	3	0.029163	0.066205	0.971444	1333	2	-0.39749	0.84097	0.84084	0.998981	15183	0	-0.39749
BEND2	4	0.029176	0.072996	0.971444	1334	2	-0.18461	0.50464	0.5599	0.995751	10082	1	-0.18461
APH1A	4	0.02919	0.073025	0.971444	1335	2	-0.27652	0.52218	0.5707	0.995751	10290	1	-0.27652
CYBRD1	4	0.029211	0.073072	0.971444	1336	3	-0.34453	0.69146	0.69439	0.996408	12578	1	-0.34453
ZNF286A	4	0.029231	0.073118	0.971444	1337	2	-0.083377	0.09177	0.18768	0.987675	3365	1	-0.083377
C1QTNF4	4	0.029233	0.073121	0.971444	1338	2	-0.24354	0.24746	0.37054	0.994488	6637	1	-0.24354
NINJ1	4	0.029287	0.073223	0.971444	1339	3	-0.37595	0.44101	0.52317	0.9952	9411	1	-0.37595
MOCS3	4	0.029368	0.073409	0.971444	1340	3	-0.53751	0.91067	0.91044	0.999204	16405	0	-0.53751
CLDN17	4	0.029371	0.073417	0.971444	1341	2	-0.27037	0.50966	0.5629	0.995751	10149	1	-0.27037
C1orf35	4	0.02943	0.073527	0.971444	1342	3	-0.24166	0.81646	0.81603	0.996519	14784	0	-0.24166
RBPMS	4	0.029452	0.073583	0.971444	1343	1	-0.032475	0.47715	0.54369	0.995279	9811	1	-0.032475
IL23R	4	0.0295	0.073676	0.971444	1344	2	-0.19321	0.51141	0.56398	0.995751	10174	1	-0.19321
NDUFB4	4	0.029521	0.073723	0.971444	1345	2	-0.25593	0.94319	0.94305	0.999204	17016	0	-0.25593
SFRP5	4	0.029539	0.07377	0.971444	1346	3	-0.30795	0.86251	0.8621	0.999204	15561	0	-0.30795
MRPS12	4	0.029543	0.073781	0.971444	1347	2	-0.29184	0.96114	0.961	0.999204	17339	0	-0.29184
KIF21B	4	0.029573	0.07384	0.971444	1348	3	-0.27733	0.90251	0.90214	0.999204	16247	0	-0.27733
NARS2	4	0.029602	0.073897	0.971444	1349	3	-0.45219	0.76369	0.76322	0.996519	13786	0	-0.45219
RAB1A	4	0.029618	0.073934	0.971444	1350	1	-0.12665	0.68068	0.68514	0.996065	12415	1	-0.12665
PRR22	4	0.029619	0.073936	0.971444	1351	3	-0.28635	0.89647	0.89613	0.999204	16144	0	-0.28635
CUTC	4	0.029629	0.073956	0.971444	1352	2	-0.19614	0.76428	0.76379	0.996519	13800	0	-0.19614
PDE7B	4	0.029653	0.07402	0.971444	1353	3	-0.18341	0.62699	0.64253	0.995751	11606	1	-0.18341
PP2D1	4	0.029673	0.074061	0.971444	1354	2	-0.14917	0.2433	0.36573	0.994488	6556	1	-0.14917
SP100	4	0.029758	0.074232	0.972614	1355	2	-0.12991	0.46578	0.53712	0.9952	9676	1	-0.12991
ANKHD1-EIF4EBP3	4	0.029784	0.07431	0.972928	1356	2	-0.2271	0.89795	0.89765	0.999204	16174	0	-0.2271
FAM227A	3	0.029828	0.067205	0.971444	1357	1	-0.072757	0.73245	0.7326	0.996519	13239	0	-0.072757
DHRS7B	4	0.029882	0.074517	0.974042	1358	3	-0.28859	0.39576	0.49875	0.99507	8962	1	-0.28859
WDR5B	4	0.029894	0.074546	0.974042	1359	1	0.16871	0.017639	0.048376	0.959337	883	2	0.16871
LYPLAL1	4	0.029905	0.074574	0.974042	1360	3	-0.22998	0.98934	0.98946	0.999204	17876	0	-0.22998
RFPL1	2	0.029911	0.054799	0.971444	1361	2	-0.26733	0.97009	0.97006	0.999204	17507	0	-0.26733
MPHOSPH9	4	0.029951	0.074659	0.974042	1362	3	-0.26844	0.99244	0.99256	0.99944	17923	0	-0.26844
ZNF501	2	0.029975	0.054919	0.971444	1363	2	-0.22597	0.97003	0.97	0.999204	17506	0	-0.22597
RPRML	4	0.030032	0.07484	0.974042	1364	3	-0.28325	0.64099	0.65315	0.995751	11800	1	-0.28325
DNMT3A	4	0.030049	0.074876	0.974042	1365	2	-0.1215	0.56186	0.59617	0.995751	10776	1	-0.1215
PABPC1	4	0.030059	0.074896	0.974042	1366	2	-0.09868	0.34443	0.47242	0.994488	8470	1	-0.09868
SELE	4	0.030066	0.074909	0.974042	1367	3	-0.21499	0.82263	0.8221	0.996832	14891	0	-0.21499
FZD7	4	0.030115	0.075016	0.974042	1368	1	-0.1305	0.77032	0.76984	0.996519	13911	0	-0.1305
SUN5	4	0.030124	0.07504	0.974042	1369	2	-0.19595	0.4973	0.55546	0.995751	10010	1	-0.19595
SMPD4	4	0.03017	0.075136	0.974042	1370	2	-0.16145	0.88987	0.88944	0.999204	16017	0	-0.16145
HIST1H2AB	3	0.030201	0.067756	0.971444	1371	1	-0.037058	0.31116	0.37943	0.994488	7944	1	-0.037058
MDFI	2	0.030215	0.055303	0.971444	1372	1	-0.090956	0.11057	0.16463	0.987675	3764	1	-0.090956
ALS2CL	4	0.030225	0.075265	0.974042	1373	2	-0.18102	0.28114	0.40963	0.994488	7334	1	-0.18102
FTCD	4	0.03028	0.075367	0.974042	1374	1	0.031863	0.20973	0.32672	0.994488	5841	1	0.031863
CD44	4	0.03033	0.075475	0.974042	1375	2	-0.23734	0.97533	0.9753	0.999204	17604	0	-0.23734
PPRC1	4	0.030352	0.075525	0.974042	1376	2	-0.23806	0.93652	0.93633	0.999204	16884	0	-0.23806
HBZ	4	0.030356	0.075535	0.974042	1377	3	-0.26098	0.63096	0.64549	0.995751	11666	1	-0.26098
CLIP3	4	0.030363	0.075552	0.974042	1378	3	-0.28771	0.93121	0.93091	0.999204	16773	0	-0.28771
ANKRD33B	4	0.030384	0.075594	0.974042	1379	2	-0.20624	0.21482	0.33274	0.994488	5949	1	-0.20624
SERP1	4	0.030391	0.075612	0.974042	1380	2	-0.11211	0.30493	0.43711	0.994488	7818	2	-0.11211
TAX1BP1	4	0.030414	0.075655	0.974042	1381	3	-0.31292	0.94555	0.94541	0.999204	17065	0	-0.31292
ZNF615	4	0.030439	0.075705	0.974042	1382	3	-0.26968	0.99427	0.99438	0.999784	17954	0	-0.26968
METTL18	4	0.030446	0.075716	0.974042	1383	2	-0.027373	0.083926	0.17838	0.987675	3199	2	-0.027373
HSH2D	4	0.030501	0.075824	0.974042	1384	1	0.06709	0.67982	0.6844	0.996044	12402	1	0.06709
ACP2	4	0.030518	0.075865	0.974042	1385	3	-0.26379	0.45293	0.52979	0.9952	9533	1	-0.26379
FANCI	4	0.030524	0.075883	0.974042	1386	3	-0.31214	0.94281	0.94266	0.999204	17012	0	-0.31214
STT3B	4	0.030556	0.075944	0.974042	1387	2	-0.29264	0.98144	0.98151	0.999204	17723	0	-0.29264
ENTPD2	4	0.030559	0.075949	0.974042	1388	3	-0.26931	0.28281	0.41153	0.994488	7357	1	-0.26931
FBXW2	4	0.030565	0.075954	0.974042	1389	3	-0.27529	0.16641	0.2758	0.994488	4941	1	-0.27529
DGKA	4	0.030652	0.076164	0.975486	1390	3	-0.17148	0.92317	0.92302	0.999204	16619	0	-0.17148
TMEM252	4	0.030666	0.076192	0.975486	1391	2	-0.12409	0.83826	0.83762	0.998947	15138	0	-0.12409
LDOC1L	4	0.030684	0.076234	0.975486	1392	2	0.02248	0.023001	0.060247	0.971478	1107	2	0.02248
TMEM155	3	0.030702	0.068471	0.971444	1393	2	-0.29683	0.19723	0.30565	0.994488	5575	1	-0.29683
GPX1	4	0.030722	0.076324	0.975916	1394	1	-0.099797	0.89999	0.89962	0.999204	16204	0	-0.099797
OR11G2	4	0.030754	0.076388	0.975916	1395	2	-0.22175	0.179	0.29063	0.994488	5199	1	-0.22175
OBSL1	4	0.030777	0.07643	0.975916	1396	1	-0.06805	0.289	0.41865	0.994488	7494	1	-0.06805
MCF2	4	0.030831	0.07655	0.976752	1397	2	-0.23464	0.58879	0.61462	0.995751	11095	1	-0.23464
MED6	4	0.030887	0.076683	0.977721	1398	2	-0.025917	0.81065	0.81017	0.996519	14664	0	-0.025917
FOXR2	4	0.030907	0.076734	0.977721	1399	2	-0.18766	0.71526	0.71569	0.996519	12950	1	-0.18766
ATP5D	4	0.030951	0.076842	0.977792	1400	3	-0.37007	0.59119	0.61633	0.995751	11128	1	-0.37007
SLN	2	0.030993	0.056631	0.971444	1401	2	-0.53555	0.96331	0.96334	0.999204	17390	0	-0.53555
FAM159B	4	0.031006	0.076952	0.977792	1402	2	-0.23259	0.89573	0.89537	0.999204	16133	0	-0.23259
TMEM134	4	0.031033	0.077019	0.977792	1403	3	-0.2402	0.9875	0.98759	0.999204	17836	0	-0.2402
YAF2	4	0.031039	0.077028	0.977792	1404	3	-0.29438	0.18638	0.29937	0.994488	5354	1	-0.29438
IRX5	4	0.031052	0.077058	0.977792	1405	2	-0.20631	0.65419	0.66337	0.995751	11998	1	-0.20631
IK	4	0.031063	0.077077	0.977792	1406	3	-0.26395	0.76181	0.76137	0.996519	13742	0	-0.26395
GZMK	4	0.031086	0.077138	0.977792	1407	3	-0.22717	0.39055	0.49598	0.99507	8917	1	-0.22717
MYPN	4	0.031116	0.077198	0.977792	1408	3	-0.27001	0.97807	0.97816	0.999204	17666	0	-0.27001
ARHGDIB	4	0.031127	0.077227	0.977792	1409	3	-0.26609	0.93579	0.93557	0.999204	16867	0	-0.26609
EGFL8	4	0.031159	0.077308	0.977803	1410	2	-0.26125	0.71885	0.71907	0.996519	13011	1	-0.26125
CDK14	4	0.03117	0.077336	0.977803	1411	3	-0.25248	0.91762	0.91742	0.999204	16524	0	-0.25248
TP53BP2	4	0.031225	0.077445	0.978061	1412	2	-0.15345	0.40981	0.50611	0.99507	9102	1	-0.15345
GLT8D1	4	0.031273	0.077548	0.978061	1413	1	-0.18993	0.66146	0.66924	0.995751	12121	1	-0.18993
CTXN1	4	0.031291	0.077581	0.978061	1414	2	-0.15445	0.247	0.37	0.994488	6628	1	-0.15445
RANBP9	4	0.031324	0.077657	0.978061	1415	2	-0.20547	0.46164	0.53475	0.9952	9629	1	-0.20547
NARFL	4	0.031328	0.077668	0.978061	1416	1	-0.14253	0.60788	0.62827	0.995751	11340	1	-0.14253
NDNL2	4	0.031334	0.077682	0.978061	1417	3	-0.50238	0.75473	0.75429	0.996519	13600	0	-0.50238
SLC20A2	4	0.031438	0.077913	0.980298	1418	2	-0.1123	0.33828	0.46939	0.994488	8417	1	-0.1123
AIG1	4	0.031501	0.078052	0.98136	1419	2	-0.19774	0.88294	0.88246	0.999204	15908	0	-0.19774
CUL4A	4	0.031549	0.078148	0.981876	1420	3	-0.24641	0.98484	0.98491	0.999204	17786	0	-0.24641
MAGEB6	4	0.031659	0.07836	0.982777	1421	1	0.0139	0.13758	0.24191	0.988702	4367	1	0.0139
REXO4	4	0.031714	0.078471	0.982777	1422	1	0.088062	0.16966	0.2796	0.994488	5012	2	0.088062
OR9I1	4	0.031769	0.078598	0.982777	1423	1	0.1212	0.44799	0.52706	0.9952	9482	1	0.1212
EEFSEC	4	0.031827	0.07872	0.982777	1424	3	-0.36162	0.63844	0.65114	0.995751	11771	1	-0.36162
VDAC2	4	0.031854	0.078777	0.982777	1425	2	-0.56046	0.94259	0.94243	0.999204	17005	0	-0.56046
OR4F6	4	0.031866	0.078795	0.982777	1426	2	-0.1501	0.63013	0.64489	0.995751	11655	1	-0.1501
DOK1	4	0.031899	0.078859	0.982777	1427	2	-0.3045	0.97894	0.97903	0.999204	17683	0	-0.3045
COL9A3	4	0.031934	0.078941	0.982777	1428	1	0.14059	0.31137	0.44462	0.994488	7948	1	0.14059
TRDN	4	0.031965	0.079011	0.982777	1429	3	-0.24808	0.93533	0.93512	0.999204	16853	0	-0.24808
VWA7	4	0.031977	0.07903	0.982777	1430	3	-0.38596	0.95914	0.95902	0.999204	17299	0	-0.38596
MYRF	4	0.031989	0.07906	0.982777	1431	2	-0.19201	0.31065	0.44376	0.994488	7934	1	-0.19201
FCN3	4	0.032019	0.07912	0.982777	1432	3	-0.35362	0.31056	0.44366	0.994488	7932	1	-0.35362
TSPAN15	4	0.032037	0.079158	0.982777	1433	3	-0.30367	0.10291	0.20089	0.987675	3614	1	-0.30367
FBXO15	4	0.032045	0.079175	0.982777	1434	2	-0.148	0.95546	0.9553	0.999204	17241	0	-0.148
TMED10	4	0.032061	0.079209	0.982777	1435	3	-0.47403	0.67394	0.6795	0.995751	12310	1	-0.47403
ALG14	4	0.032121	0.079329	0.982777	1436	3	-0.32822	0.99279	0.99291	0.99944	17931	0	-0.32822
KLHL30	4	0.032177	0.079452	0.982777	1437	2	-0.17279	0.81027	0.80982	0.996519	14657	0	-0.17279
APP	4	0.032181	0.079462	0.982777	1438	3	-0.25106	0.98797	0.98806	0.999204	17842	0	-0.25106
NR0B2	4	0.03221	0.079535	0.982777	1439	1	0.37796	0.0058215	0.020149	0.942335	378	2	0.37796
WBSCR17	4	0.032229	0.07959	0.982777	1440	3	-0.23296	0.64225	0.65415	0.995751	11820	1	-0.23296
SPATA20	4	0.032232	0.079596	0.982777	1441	2	-0.2972	0.7873	0.7869	0.996519	14226	0	-0.2972
SLC1A2	4	0.032265	0.079656	0.982777	1442	2	-0.20297	0.85866	0.85824	0.999204	15500	0	-0.20297
CPA2	4	0.032266	0.079658	0.982777	1443	2	0.093404	0.044011	0.10507	0.979031	1909	2	0.093404
GPR152	4	0.03232	0.079795	0.982777	1444	1	-0.11052	0.98418	0.98424	0.999204	17774	0	-0.11052
GABRG1	4	0.032333	0.079828	0.982777	1445	2	-0.18741	0.41487	0.50888	0.99507	9151	1	-0.18741
IDS	4	0.03238	0.079915	0.982777	1446	3	-0.30715	0.5589	0.59416	0.995751	10737	1	-0.30715
ZNF19	4	0.032411	0.079983	0.982777	1447	2	-0.19672	0.50813	0.56202	0.995751	10128	1	-0.19672
PHKA2	4	0.032478	0.080125	0.982777	1448	2	-0.14796	0.12482	0.22682	0.987675	4084	1	-0.14796
MR1	4	0.032485	0.080144	0.982777	1449	1	-0.066474	0.74609	0.74558	0.996519	13457	0	-0.066474
AMBN	4	0.032523	0.080214	0.982777	1450	2	-0.1346	0.56501	0.59829	0.995751	10817	1	-0.1346
GUCD1	4	0.03254	0.080257	0.982777	1451	2	-0.22056	0.55578	0.5921	0.995751	10693	1	-0.22056
ARNT	4	0.032573	0.080334	0.982777	1452	3	-0.33019	0.87355	0.87309	0.999204	15760	0	-0.33019
C4orf27	4	0.032579	0.08034	0.982777	1453	2	-0.14144	0.44632	0.52613	0.9952	9468	1	-0.14144
GNB2L1	4	0.032604	0.080391	0.982777	1454	3	-0.43413	0.92685	0.9266	0.999204	16692	0	-0.43413
MYH11	4	0.032634	0.080461	0.982777	1455	3	-0.26422	0.53902	0.58127	0.995751	10493	1	-0.26422
ART1	4	0.032651	0.080497	0.982777	1456	2	-0.13704	0.29894	0.43014	0.994488	7700	2	-0.13704
TMPRSS11B	4	0.032706	0.080613	0.982777	1457	2	-0.24839	0.46277	0.53539	0.9952	9645	1	-0.24839
GULP1	4	0.032761	0.080729	0.982777	1458	2	-0.13405	0.52149	0.57027	0.995751	10283	1	-0.13405
PROK1	4	0.032803	0.080824	0.982777	1459	2	-0.16451	0.55455	0.59131	0.995751	10683	1	-0.16451
OPCML	4	0.032816	0.080853	0.982777	1460	1	0.096567	0.20409	0.32004	0.994488	5715	2	0.096567
BTG1	4	0.032865	0.080953	0.982777	1461	3	-0.23806	0.12068	0.22196	0.987675	3989	1	-0.23806
NGFR	4	0.032871	0.080969	0.982777	1462	1	0.093779	0.11883	0.21977	0.987675	3950	1	0.093779
TNFAIP8L3	4	0.032915	0.08107	0.982777	1463	2	-0.28491	0.090824	0.18659	0.987675	3341	1	-0.28491
PCDH11X	4	0.032926	0.0811	0.982777	1464	2	-0.23618	0.71424	0.71472	0.996519	12931	1	-0.23618
MRVI1	4	0.032956	0.08117	0.982777	1465	3	-0.28355	0.324	0.45916	0.994488	8225	1	-0.28355
ADRA2A	4	0.032975	0.081211	0.982777	1466	3	-0.26049	0.98672	0.98679	0.999204	17815	0	-0.26049
DCTPP1	4	0.032981	0.081225	0.982777	1467	2	-0.18585	0.30538	0.4376	0.994488	7826	1	-0.18585
ACTL7A	4	0.032994	0.081255	0.982777	1468	3	-0.40993	0.98729	0.98737	0.999204	17830	0	-0.40993
IL22RA2	4	0.033016	0.081301	0.982777	1469	2	-0.21682	0.8007	0.80029	0.996519	14475	0	-0.21682
CHST5	4	0.033028	0.081323	0.982777	1470	2	-0.20454	0.50414	0.55958	0.995751	10078	1	-0.20454
KCNH3	4	0.033036	0.081335	0.982777	1471	1	0.020962	0.73891	0.73841	0.996519	13334	1	0.020962
CCDC149	4	0.033174	0.081614	0.982777	1472	3	-0.24253	0.97568	0.97566	0.999204	17612	0	-0.24253
SNAP25	4	0.033176	0.081618	0.982777	1473	3	-0.22596	0.96745	0.96735	0.999204	17465	0	-0.22596
FAM65B	4	0.033242	0.081761	0.982777	1474	2	-0.30271	0.62119	0.63816	0.995751	11541	1	-0.30271
SMIM5	4	0.033256	0.081792	0.982777	1475	3	-0.27523	0.9059	0.90559	0.999204	16319	0	-0.27523
ZC3H8	4	0.033311	0.081925	0.982777	1476	1	0.0044265	0.47161	0.54044	0.9952	9752	1	0.0044265
MLK4	4	0.033344	0.082001	0.982777	1477	3	-0.31029	0.9202	0.91999	0.999204	16575	0	-0.31029
COLEC10	4	0.033366	0.082056	0.982777	1478	2	-0.095319	0.19735	0.31219	0.994488	5577	2	-0.095319
NLRP14	4	0.033379	0.08209	0.982777	1479	3	-0.19769	0.44149	0.52345	0.9952	9415	1	-0.19769
EIF3E	4	0.033421	0.082167	0.982777	1480	1	0.24034	0.30275	0.43461	0.994488	7770	1	0.24034
COMMD10	4	0.033457	0.082266	0.982777	1481	2	-0.22751	0.93504	0.93482	0.999204	16846	0	-0.22751
MNDA	4	0.033476	0.082308	0.982777	1482	1	0.0079477	0.1967	0.31145	0.994488	5565	2	0.0079477
IHH	4	0.033478	0.082309	0.982777	1483	3	-0.33914	0.23326	0.35412	0.994488	6352	1	-0.33914
C10orf40	4	0.033515	0.082387	0.982777	1484	3	-0.21117	0.94981	0.94969	0.999204	17135	0	-0.21117
PPM1A	4	0.033531	0.082425	0.982777	1485	1	0.27693	0.066722	0.15099	0.987675	2707	3	0.27693
RIC8A	4	0.033586	0.082537	0.982777	1486	1	0.040722	0.28404	0.41289	0.994488	7382	1	0.040722
GAL3ST3	4	0.033601	0.082563	0.982777	1487	3	-0.24333	0.89566	0.89531	0.999204	16131	0	-0.24333
DGKB	4	0.033613	0.082596	0.982777	1488	3	-0.21731	0.76699	0.7665	0.996519	13846	0	-0.21731
CEP112	4	0.033663	0.082694	0.982777	1489	3	-0.24747	0.96811	0.968	0.999204	17476	0	-0.24747
C3orf58	4	0.033672	0.082718	0.982777	1490	2	-0.15078	0.31408	0.4477	0.994488	8011	2	-0.15078
ZNF208	4	0.033696	0.082773	0.982777	1491	3	-0.43896	0.98638	0.98644	0.999204	17808	0	-0.43896
TBC1D16	4	0.033729	0.082832	0.982777	1492	2	-0.074466	0.15102	0.25775	0.994332	4628	2	-0.074466
SRRD	4	0.033786	0.08296	0.982777	1493	2	-0.24625	0.070683	0.15885	0.987675	2837	1	-0.24625
NIF3L1	4	0.033843	0.083091	0.982777	1494	2	-0.19964	0.22968	0.34998	0.994488	6279	2	-0.19964
NAT1	4	0.033862	0.083124	0.982777	1495	1	0.19899	0.02176	0.057535	0.969099	1064	2	0.19899
METTL10	4	0.033917	0.083248	0.982777	1496	1	-0.030768	0.092401	0.18843	0.987675	3380	1	-0.030768
ZNF549	4	0.033972	0.083367	0.982777	1497	2	0.035309	0.0042341	0.014848	0.937833	276	2	0.035309
SAT2	4	0.03398	0.083379	0.982777	1498	2	-0.17433	0.68486	0.68875	0.996125	12477	1	-0.17433
EFCAB5	4	0.034027	0.083497	0.982777	1499	2	-0.1063	0.28523	0.41426	0.994488	7409	2	-0.1063
C11orf63	4	0.034047	0.083538	0.982777	1500	3	-0.31293	0.98567	0.98575	0.999204	17796	0	-0.31293
SMPDL3B	4	0.03406	0.083571	0.982777	1501	2	-0.30651	0.52075	0.56978	0.995751	10273	1	-0.30651
COA3	4	0.034082	0.083625	0.982777	1502	2	0.06374	0.054319	0.12618	0.987675	2272	2	0.06374
OVOL2	4	0.034105	0.083677	0.982777	1503	2	-0.10866	0.16934	0.27921	0.994488	5007	2	-0.10866
C1orf170	4	0.034137	0.083749	0.982777	1504	1	0.02751	0.030832	0.077215	0.977027	1401	2	0.02751
TLR8	4	0.034192	0.083873	0.982777	1505	3	-0.25364	0.64532	0.65649	0.995751	11863	1	-0.25364
OR4X1	4	0.034197	0.083876	0.982777	1506	2	-0.3233	0.97739	0.97745	0.999204	17646	0	-0.3233
ABHD17B	4	0.034208	0.083903	0.982777	1507	2	-0.18666	0.4408	0.52306	0.9952	9409	1	-0.18666
STARD3	4	0.034284	0.084065	0.982777	1508	3	-0.24294	0.80918	0.80875	0.996519	14637	0	-0.24294
CNPY1	4	0.034303	0.084104	0.982777	1509	3	-0.24747	0.36524	0.48292	0.994488	8669	1	-0.24747
CIB1	4	0.034357	0.084233	0.982777	1510	1	-0.063745	0.93633	0.93614	0.999204	16881	0	-0.063745
FCER1G	4	0.03438	0.084283	0.982777	1511	2	-0.17967	0.74593	0.74542	0.996519	13456	0	-0.17967
GYPA	3	0.034409	0.074062	0.971444	1512	2	-0.28951	0.07581	0.13741	0.987675	3032	1	-0.28951
CSNK2A1	3	0.034427	0.074089	0.971444	1513	2	-0.22664	0.29532	0.36915	0.994488	7626	1	-0.22664
STAG2	4	0.034441	0.084415	0.982777	1514	3	-0.22971	0.97251	0.97246	0.999204	17552	0	-0.22971
TACC1	4	0.034449	0.084428	0.982777	1515	2	-0.25858	0.97034	0.97026	0.999204	17512	0	-0.25858
CYP11B1	4	0.034454	0.084436	0.982777	1516	3	-0.17472	0.79145	0.79102	0.996519	14301	0	-0.17472
ARPP19	4	0.034497	0.084531	0.982777	1517	3	-0.22055	0.78861	0.78819	0.996519	14252	0	-0.22055
ZNF660	4	0.034522	0.084572	0.982777	1518	1	0.0044153	0.45307	0.52986	0.9952	9535	1	0.0044153
C19orf60	4	0.034541	0.08461	0.982777	1519	2	-0.39876	0.96739	0.96729	0.999204	17464	0	-0.39876
CCDC47	4	0.034577	0.084689	0.982777	1520	2	-0.24327	0.68678	0.69038	0.996125	12508	1	-0.24327
TXNL1	4	0.034592	0.084718	0.982777	1521	3	-0.23047	0.53499	0.57869	0.995751	10446	1	-0.23047
CUL3	4	0.034609	0.084748	0.982777	1522	2	-0.5345	0.51174	0.56417	0.995751	10176	1	-0.5345
SET	4	0.034611	0.08475	0.982777	1523	3	-0.28079	0.93756	0.93743	0.999204	16906	0	-0.28079
SERTAD4	4	0.034632	0.084792	0.982777	1524	2	-0.11339	0.78206	0.78158	0.996519	14123	0	-0.11339
SRSF11	4	0.034632	0.084793	0.982777	1525	3	-0.38332	0.96056	0.96043	0.999204	17328	0	-0.38332
GPX6	4	0.034687	0.084902	0.982777	1526	2	0.014142	0.16321	0.27201	0.994332	4879	2	0.014142
BANP	4	0.034721	0.084977	0.982777	1527	3	-0.38354	0.95496	0.95479	0.999204	17230	0	-0.38354
PTPN14	4	0.034742	0.08502	0.982777	1528	2	-0.1584	0.0064492	0.022193	0.945285	418	1	-0.1584
WBSCR16	4	0.034743	0.085021	0.982777	1529	3	-0.32995	0.97146	0.97143	0.999204	17529	0	-0.32995
PDE8A	4	0.034797	0.08514	0.982777	1530	2	-0.19275	0.85086	0.85028	0.999082	15363	0	-0.19275
RAET1G	4	0.0348	0.085145	0.982777	1531	3	-0.22574	0.96161	0.96149	0.999204	17353	0	-0.22574
LGR6	4	0.034812	0.085166	0.982777	1532	3	-0.21886	0.69423	0.6968	0.996408	12622	1	-0.21886
C12orf50	4	0.034852	0.085247	0.982777	1533	1	0.46414	0.013418	0.038742	0.956895	718	3	0.46414
HBB	4	0.034875	0.085302	0.982777	1534	3	-0.17759	0.9498	0.94968	0.999204	17133	0	-0.17759
IPCEF1	4	0.034951	0.085457	0.982777	1535	3	-0.21797	0.95007	0.94996	0.999204	17137	0	-0.21797
LBP	4	0.034962	0.085475	0.982777	1536	1	0.098682	0.59922	0.62208	0.995751	11224	1	0.098682
C11orf68	4	0.035014	0.085586	0.982777	1537	3	-0.31485	0.41128	0.50689	0.99507	9117	1	-0.31485
SH3GLB1	4	0.035036	0.085642	0.982777	1538	2	-0.16621	0.60321	0.62497	0.995751	11269	1	-0.16621
FYN	4	0.035071	0.085711	0.982777	1539	1	0.18221	0.18383	0.29635	0.994488	5297	2	0.18221
ZNF787	4	0.035084	0.085737	0.982777	1540	3	-0.37129	0.90972	0.90946	0.999204	16383	0	-0.37129
PTPN22	4	0.035126	0.085822	0.982777	1541	1	0.084737	0.068033	0.15356	0.987675	2752	2	0.084737
RAB3D	4	0.03514	0.085851	0.982777	1542	2	-0.22156	0.79524	0.79483	0.996519	14363	0	-0.22156
CEP70	4	0.035181	0.085938	0.982777	1543	1	-0.04201	0.65688	0.66556	0.995751	12046	1	-0.04201
TGOLN2	4	0.035186	0.08595	0.982777	1544	2	-0.31541	0.95394	0.95379	0.999204	17216	0	-0.31541
ERF	4	0.035192	0.085965	0.982777	1545	3	-0.23085	0.97384	0.97378	0.999204	17575	0	-0.23085
TOR1AIP2	4	0.035221	0.08603	0.982777	1546	2	-0.13924	0.19835	0.31331	0.994488	5598	2	-0.13924
TOMM7	4	0.035291	0.086184	0.982777	1547	2	-0.16959	0.90744	0.90717	0.999204	16343	0	-0.16959
NDUFB10	4	0.035294	0.086189	0.982777	1548	3	-0.41633	0.88996	0.88954	0.999204	16019	0	-0.41633
HMGXB4	4	0.035346	0.08629	0.982777	1549	2	-0.054445	0.20849	0.32529	0.994488	5818	2	-0.054445
SLC5A6	4	0.035364	0.086338	0.982777	1550	3	-0.26673	0.97834	0.97842	0.999204	17672	0	-0.26673
PCDH8	4	0.035396	0.086405	0.982777	1551	3	-0.23605	0.91502	0.91481	0.999204	16485	0	-0.23605
GZMM	4	0.035401	0.086423	0.982777	1552	1	0.10198	0.089885	0.18543	0.987675	3320	2	0.10198
TCEB3B	4	0.035418	0.086451	0.982777	1553	2	-0.28591	0.066775	0.15111	0.987675	2710	1	-0.28591
FNTB	4	0.035428	0.086473	0.982777	1554	3	-0.34952	0.84781	0.84721	0.999082	15305	0	-0.34952
KIAA0907	4	0.035456	0.08654	0.982777	1555	2	-0.058797	0.10883	0.20809	0.987675	3727	1	-0.058797
GPHN	4	0.035511	0.086636	0.982777	1556	2	-0.2587	0.77741	0.77689	0.996519	14049	0	-0.2587
ZIC3	4	0.035566	0.086759	0.982777	1557	1	-0.063335	0.4569	0.53205	0.9952	9580	1	-0.063335
SS18L2	4	0.035621	0.086871	0.982777	1558	1	-0.18634	0.74995	0.7495	0.996519	13517	0	-0.18634
FBXO47	4	0.035628	0.086883	0.982777	1559	2	-0.27623	0.98438	0.98444	0.999204	17778	0	-0.27623
TAF9	2	0.035635	0.064692	0.971444	1560	2	-0.33546	0.96437	0.96436	0.999204	17404	0	-0.33546
SLC25A25	4	0.035676	0.08699	0.982777	1561	1	0.072605	0.71859	0.71883	0.996519	13007	1	0.072605
CRYBG3	4	0.035728	0.087103	0.982777	1562	3	-0.21427	0.12773	0.23023	0.987675	4152	1	-0.21427
NEDD4	4	0.035731	0.087108	0.982777	1563	1	0.056848	0.33317	0.46692	0.994488	8372	1	0.056848
SFSWAP	4	0.035756	0.087158	0.982777	1564	2	-0.28794	0.81519	0.81475	0.996519	14761	0	-0.28794
HPDL	4	0.035826	0.087307	0.982777	1565	2	-0.15959	0.78254	0.78208	0.996519	14131	0	-0.15959
KCNQ3	4	0.035841	0.087334	0.982777	1566	3	-0.23259	0.97683	0.97687	0.999204	17638	0	-0.23259
XPNPEP1	4	0.035872	0.087402	0.982777	1567	3	-0.25382	0.68083	0.68527	0.996065	12418	1	-0.25382
DISP1	4	0.035895	0.087458	0.982777	1568	3	-0.19774	0.89336	0.89296	0.999204	16084	0	-0.19774
ARSI	4	0.035919	0.087514	0.982777	1569	2	-0.19723	0.416	0.50949	0.99507	9166	1	-0.19723
SCG2	4	0.03594	0.087561	0.982777	1570	3	-0.26983	0.91537	0.91516	0.999204	16494	0	-0.26983
ZYX	4	0.035951	0.087582	0.982777	1571	1	-0.028085	0.0098722	0.03064	0.956895	562	1	-0.028085
TMEM125	4	0.035972	0.087629	0.982777	1572	3	-0.20987	0.98913	0.98925	0.999204	17871	0	-0.20987
SCGB1A1	4	0.035979	0.087643	0.982777	1573	3	-0.19854	0.98458	0.98465	0.999204	17782	0	-0.19854
SH3PXD2A	4	0.036006	0.087698	0.982777	1574	2	-0.025473	0.14123	0.24621	0.990667	4433	2	-0.025473
PPP2R3A	4	0.036036	0.087763	0.982777	1575	2	-0.29601	0.68061	0.68508	0.996065	12414	1	-0.29601
PSEN2	4	0.036059	0.087807	0.982777	1576	2	0.027375	0.061282	0.14009	0.987675	2518	2	0.027375
PNLIPRP3	4	0.036115	0.087927	0.982777	1577	1	-0.015809	0.29594	0.42665	0.994488	7641	2	-0.015809
ALDH2	4	0.036134	0.087958	0.982777	1578	3	-0.30514	0.98344	0.98352	0.999204	17762	0	-0.30514
BEGAIN	4	0.03614	0.087974	0.982777	1579	3	-0.23674	0.32046	0.45503	0.994488	8151	1	-0.23674
ZNF526	4	0.03617	0.088041	0.982777	1580	1	-0.033782	0.90256	0.90219	0.999204	16248	0	-0.033782
ARHGAP10	4	0.036211	0.088142	0.982777	1581	3	-0.21411	0.19984	0.31507	0.994488	5631	1	-0.21411
DCTN1	4	0.036225	0.088174	0.982777	1582	1	0.041434	0.029452	0.074267	0.977027	1352	1	0.041434
ARMC9	4	0.036237	0.088202	0.982777	1583	3	-0.28087	0.97953	0.97962	0.999204	17693	0	-0.28087
OR51G2	4	0.03625	0.08823	0.982777	1584	3	-0.2338	0.63413	0.64784	0.995751	11717	1	-0.2338
SAMD11	4	0.03628	0.088299	0.982777	1585	1	0.16546	0.075847	0.16873	0.987675	3033	2	0.16546
GPR32	4	0.036335	0.088405	0.982777	1586	1	0.059926	0.19375	0.30798	0.994488	5512	1	0.059926
RYR1	4	0.036341	0.088418	0.982777	1587	3	-0.25326	0.22051	0.33933	0.994488	6080	1	-0.25326
UBASH3B	4	0.03639	0.088523	0.982777	1588	1	0.15409	0.055575	0.12867	0.987675	2316	2	0.15409
FGF5	4	0.0364	0.088539	0.982777	1589	2	-0.2803	0.41158	0.50706	0.99507	9121	1	-0.2803
NEFH	4	0.036423	0.088599	0.982777	1590	2	-0.26544	0.96091	0.96078	0.999204	17335	0	-0.26544
USP40	4	0.036445	0.088656	0.982777	1591	1	0.015793	0.64767	0.65831	0.995751	11893	1	0.015793
MYLK4	4	0.036458	0.088686	0.982777	1592	2	-0.17686	0.90747	0.9072	0.999204	16344	0	-0.17686
GRAMD1C	4	0.0365	0.08878	0.982777	1593	1	0.00032664	0.6285	0.64365	0.995751	11631	1	0.00032664
ABCC12	4	0.036517	0.08882	0.982777	1594	2	-0.12592	0.23545	0.35672	0.994488	6398	2	-0.12592
COX6B2	4	0.036548	0.088885	0.982777	1595	3	-0.22131	0.35879	0.47967	0.994488	8608	1	-0.22131
BPIFB6	4	0.036555	0.088903	0.982777	1596	1	0.132	0.19226	0.30627	0.994488	5477	2	0.132
BTBD9	4	0.036658	0.089129	0.982777	1597	2	-0.28799	0.76415	0.76367	0.996519	13796	0	-0.28799
TXNRD3	4	0.036705	0.089218	0.982777	1598	3	-0.26431	0.98789	0.98797	0.999204	17839	0	-0.26431
TRIM64C	2	0.036709	0.066565	0.971444	1599	1	-0.22127	0.32918	0.34071	0.994488	8334	1	-0.22127
ITPR3	4	0.036711	0.089229	0.982777	1600	3	-0.1938	0.46758	0.53814	0.9952	9693	1	-0.1938
TMEM50A	4	0.036718	0.089248	0.982777	1601	3	-0.29379	0.71325	0.71378	0.996519	12918	1	-0.29379
OR10T2	4	0.036719	0.089249	0.982777	1602	1	0.16893	0.1075	0.20649	0.987675	3701	2	0.16893
CPNE7	4	0.036774	0.089359	0.982777	1603	1	0.45126	0.0059797	0.020648	0.942335	388	3	0.45126
XIAP	4	0.036776	0.089362	0.982777	1604	3	-0.20343	0.71236	0.71296	0.996519	12903	1	-0.20343
FAM92A1	4	0.036809	0.089429	0.982777	1605	3	-0.29171	0.47854	0.5445	0.995279	9828	1	-0.29171
PRKACB	4	0.036816	0.089441	0.982777	1606	3	-0.22723	0.70209	0.7037	0.996416	12747	1	-0.22723
WNT7B	4	0.036829	0.089471	0.982777	1607	1	-0.13401	0.43893	0.52205	0.9952	9393	1	-0.13401
VPS35	4	0.036848	0.089507	0.982777	1608	3	-0.34744	0.81546	0.81503	0.996519	14766	0	-0.34744
REM1	4	0.036884	0.089593	0.982777	1609	2	-0.23367	0.95502	0.95486	0.999204	17234	0	-0.23367
COL4A4	4	0.036895	0.089617	0.982777	1610	2	-0.17852	0.69636	0.6986	0.996416	12646	1	-0.17852
XPC	4	0.036939	0.089712	0.982777	1611	2	-0.25144	0.36516	0.48287	0.994488	8668	1	-0.25144
CHRNE	4	0.036942	0.089717	0.982777	1612	2	-0.25332	0.48485	0.54816	0.995751	9890	1	-0.25332
RNASET2	4	0.036994	0.089817	0.982777	1613	2	-0.20625	0.9373	0.93716	0.999204	16901	0	-0.20625
SAPCD1	4	0.037001	0.089831	0.982777	1614	2	-0.18455	0.69314	0.69583	0.996408	12604	1	-0.18455
FAM32A	4	0.037012	0.089859	0.982777	1615	3	-0.23561	0.89889	0.89855	0.999204	16190	0	-0.23561
PLD6	4	0.037013	0.08986	0.982777	1616	2	-0.19981	0.66003	0.66811	0.995751	12096	1	-0.19981
KNOP1	4	0.037025	0.089879	0.982777	1617	3	-0.26583	0.82619	0.82555	0.997392	14940	0	-0.26583
BATF3	4	0.037049	0.089927	0.982777	1618	2	-0.11596	0.12956	0.23245	0.987675	4191	1	-0.11596
NKIRAS2	4	0.037051	0.089933	0.982777	1619	3	-0.35544	0.94053	0.94037	0.999204	16960	0	-0.35544
WEE2	4	0.037104	0.090064	0.982777	1620	2	0.0061841	0.22188	0.34091	0.994488	6114	2	0.0061841
CAPN11	4	0.037155	0.090174	0.982777	1621	2	-0.081845	0.83158	0.83094	0.997865	15031	0	-0.081845
ZNF562	4	0.037156	0.090177	0.982777	1622	3	-0.29894	0.8008	0.80039	0.996519	14477	0	-0.29894
RFTN2	4	0.037202	0.090285	0.982777	1623	2	-0.15347	0.0066177	0.022728	0.945285	427	1	-0.15347
TTBK2	4	0.037215	0.09031	0.982777	1624	3	-0.25391	0.0501	0.11746	0.982298	2131	1	-0.25391
SLC7A3	4	0.037301	0.090502	0.982777	1625	3	-0.20634	0.87127	0.87084	0.999204	15717	0	-0.20634
XIRP2	4	0.037307	0.090521	0.982777	1626	3	-0.19001	0.92712	0.92687	0.999204	16697	0	-0.19001
CCDC155	4	0.037309	0.090522	0.982777	1627	3	-0.29069	0.17294	0.2835	0.994488	5066	1	-0.29069
ATP5H	4	0.037333	0.090579	0.982777	1628	2	-0.086734	0.67602	0.68117	0.995751	12349	1	-0.086734
BMP5	4	0.037378	0.090657	0.982777	1629	3	-0.40301	0.98854	0.98865	0.999204	17851	0	-0.40301
RIOK2	4	0.037381	0.090661	0.982777	1630	2	-0.12468	0.26894	0.39547	0.994488	7081	2	-0.12468
TMEM210	4	0.037433	0.090774	0.982777	1631	2	-0.13319	0.30768	0.44028	0.994488	7875	2	-0.13319
S100A7L2	4	0.037472	0.090859	0.982777	1632	3	-0.2717	0.97896	0.97905	0.999204	17684	0	-0.2717
OR13H1	4	0.037476	0.090862	0.982777	1633	2	-0.1998	0.78423	0.78376	0.996519	14165	0	-0.1998
KLF10	4	0.037479	0.090869	0.982777	1634	3	-0.21199	0.76339	0.76291	0.996519	13780	0	-0.21199
PLAGL2	4	0.037488	0.090896	0.982777	1635	2	-0.22233	0.65604	0.66487	0.995751	12035	1	-0.22233
ADPRM	4	0.037488	0.090896	0.982777	1636	2	-0.16336	0.95239	0.95225	0.999204	17185	0	-0.16336
C20orf96	4	0.0375	0.09091	0.982777	1637	2	-0.0897	0.1142	0.2144	0.987675	3850	2	-0.0897
DLK2	4	0.037543	0.091009	0.982777	1638	2	-0.14117	0.9686	0.9685	0.999204	17486	0	-0.14117
INTS7	4	0.037552	0.091029	0.982777	1639	3	-0.35775	0.99136	0.99147	0.99944	17909	0	-0.35775
STK11IP	4	0.037559	0.091047	0.982777	1640	2	-0.17508	0.5846	0.61168	0.995751	11040	1	-0.17508
PBX1	4	0.037571	0.091073	0.982777	1641	2	-0.20324	0.67533	0.68062	0.995751	12336	1	-0.20324
CRAMP1L	4	0.037571	0.091073	0.982777	1642	3	-0.30838	0.70402	0.70542	0.996416	12783	1	-0.30838
PSMB5	4	0.037595	0.09111	0.982777	1643	2	-0.23099	0.94298	0.94284	0.999204	17014	0	-0.23099
ZNF630	4	0.037598	0.091116	0.982777	1644	2	-0.42241	0.49545	0.55438	0.995751	9992	1	-0.42241
ATP6V1H	4	0.037631	0.091189	0.982777	1645	2	-0.45001	0.13353	0.23708	0.987675	4276	1	-0.45001
TNRC6B	4	0.037652	0.091236	0.982777	1646	2	-0.18632	0.62871	0.64382	0.995751	11634	1	-0.18632
PAGE3	4	0.037664	0.09126	0.982777	1647	3	-0.20001	0.33355	0.4671	0.994488	8377	1	-0.20001
TMOD2	4	0.037677	0.091284	0.982777	1648	3	-0.23043	0.40177	0.50191	0.99507	9021	1	-0.23043
STAM	4	0.037704	0.09134	0.982777	1649	3	-0.18309	0.32228	0.45713	0.994488	8192	1	-0.18309
H2AFY2	4	0.037707	0.091347	0.982777	1650	1	0.083525	0.81132	0.81086	0.996519	14677	0	0.083525
UBE2D2	4	0.03777	0.09148	0.982777	1651	3	-0.3257	0.12032	0.22154	0.987675	3982	1	-0.3257
VRK2	4	0.03781	0.091577	0.982777	1652	3	-0.34234	0.29218	0.42233	0.994488	7551	1	-0.34234
MRTO4	4	0.037817	0.091594	0.982777	1653	3	-0.23603	0.98501	0.98508	0.999204	17790	0	-0.23603
RIPK1	4	0.037863	0.091692	0.982777	1654	3	-0.29572	0.93149	0.9312	0.999204	16777	0	-0.29572
ACTC1	4	0.037872	0.091716	0.982777	1655	2	-0.037639	0.16714	0.2766	0.994488	4954	2	-0.037639
FAM76B	4	0.037883	0.09174	0.982777	1656	3	-0.30003	0.91542	0.91521	0.999204	16495	0	-0.30003
IPO13	4	0.037905	0.09178	0.982777	1657	2	-0.39216	0.66006	0.66812	0.995751	12097	1	-0.39216
KCNC4	4	0.037927	0.091829	0.982777	1658	2	-0.34155	0.73905	0.73855	0.996519	13337	1	-0.34155
KLF13	4	0.037982	0.091945	0.982777	1659	2	-0.042582	0.29405	0.42446	0.994488	7598	1	-0.042582
MED28	4	0.038009	0.092009	0.982777	1660	3	-0.35472	0.98627	0.98633	0.999204	17806	0	-0.35472
IL18BP	4	0.038025	0.092047	0.982777	1661	3	-0.27471	0.81633	0.81591	0.996519	14781	0	-0.27471
NDUFC1	4	0.038036	0.092075	0.982777	1662	2	-0.24371	0.63107	0.64555	0.995751	11667	1	-0.24371
ST6GALNAC1	4	0.038037	0.092077	0.982777	1663	2	-0.22702	0.52657	0.57344	0.995751	10341	1	-0.22702
PSMC1	4	0.038073	0.09216	0.982777	1664	2	-0.2659	0.14448	0.25006	0.992561	4496	1	-0.2659
HSPG2	4	0.038085	0.092182	0.982777	1665	2	-0.19034	0.091718	0.18763	0.987675	3364	1	-0.19034
NDUFV2	4	0.038089	0.092188	0.982777	1666	3	-0.26976	0.63347	0.64736	0.995751	11707	1	-0.26976
SNTG2	4	0.038091	0.092192	0.982777	1667	1	0.10634	0.31689	0.45096	0.994488	8075	2	0.10634
MTMR10	4	0.038096	0.092201	0.982777	1668	3	-0.22381	0.5995	0.62228	0.995751	11226	1	-0.22381
TSEN54	4	0.038109	0.092233	0.982777	1669	2	-0.45683	0.5078	0.56183	0.995751	10123	1	-0.45683
GGH	4	0.038146	0.092306	0.982777	1670	1	-0.017957	0.081007	0.17491	0.987675	3139	1	-0.017957
SLC39A3	4	0.038193	0.092404	0.982777	1671	2	-0.22509	0.79896	0.79861	0.996519	14432	0	-0.22509
TMEM147	4	0.038201	0.092424	0.982777	1672	1	0.043914	0.76714	0.76666	0.996519	13849	0	0.043914
OR8S1	4	0.038229	0.092481	0.982777	1673	2	-0.30668	0.38751	0.4944	0.99507	8885	1	-0.30668
FXR1	4	0.038256	0.092536	0.982787	1674	1	-0.092454	0.40196	0.50202	0.99507	9024	1	-0.092454
NSMCE2	4	0.038311	0.092659	0.982935	1675	1	0.06021	0.80868	0.80825	0.996519	14630	0	0.06021
COPS3	4	0.038365	0.09279	0.983341	1676	2	-0.30226	0.84638	0.84576	0.999082	15276	0	-0.30226
SFR1	4	0.038373	0.092807	0.983341	1677	2	-0.33697	0.10223	0.20009	0.987675	3596	1	-0.33697
CHM	4	0.03842	0.092916	0.983341	1678	2	-0.10422	0.60335	0.62507	0.995751	11272	1	-0.10422
ITGB3	4	0.038447	0.092985	0.983341	1679	3	-0.20613	0.49335	0.55313	0.995751	9971	1	-0.20613
HSF1	4	0.038464	0.093017	0.983341	1680	3	-0.24487	0.98866	0.98878	0.999204	17857	0	-0.24487
PDX1	4	0.038475	0.093034	0.983341	1681	1	0.26782	0.035036	0.086217	0.978595	1571	2	0.26782
TRIM15	4	0.038493	0.093078	0.983341	1682	2	-0.29573	0.36933	0.485	0.994488	8709	1	-0.29573
FAM98C	4	0.03853	0.093146	0.983484	1683	2	-0.097525	0.25681	0.38141	0.994488	6810	1	-0.097525
ZSCAN5A	4	0.038585	0.093254	0.984043	1684	2	-0.17657	0.2954	0.426	0.994488	7629	1	-0.17657
NIPBL	4	0.038638	0.093367	0.98466	1685	3	-0.36774	0.76488	0.76439	0.996519	13816	0	-0.36774
TTC16	4	0.038672	0.093452	0.984846	1686	3	-0.18566	0.97031	0.97022	0.999204	17511	0	-0.18566
ADGB	4	0.038749	0.093608	0.984846	1687	1	-0.13456	0.86881	0.86834	0.999204	15669	0	-0.13456
PTGDR2	4	0.038759	0.093628	0.984846	1688	3	-0.2658	0.27197	0.39898	0.994488	7151	1	-0.2658
MUC4	4	0.038783	0.093674	0.984846	1689	2	-0.21719	0.29744	0.42841	0.994488	7673	1	-0.21719
FAM126A	4	0.038819	0.093744	0.984846	1690	2	-0.21614	0.74047	0.73996	0.996519	13358	1	-0.21614
GPC1	4	0.03882	0.093746	0.984846	1691	3	-0.30902	0.92027	0.92005	0.999204	16577	0	-0.30902
IST1	4	0.038855	0.093813	0.984846	1692	2	-0.11353	0.77521	0.77469	0.996519	14006	0	-0.11353
SCGB3A2	4	0.038859	0.093821	0.984846	1693	2	-0.028836	0.071431	0.16034	0.987675	2864	2	-0.028836
CNGA2	4	0.038914	0.093946	0.985428	1694	1	-0.16324	0.7714	0.77093	0.996519	13937	0	-0.16324
ARHGAP18	4	0.039016	0.094164	0.985428	1695	3	-0.20908	0.86879	0.86832	0.999204	15667	0	-0.20908
IGF2BP1	4	0.039023	0.09418	0.985428	1696	2	-0.027534	0.20378	0.31966	0.994488	5705	2	-0.027534
SNAP47	4	0.039049	0.094237	0.985428	1697	2	-0.10198	0.69071	0.69377	0.996408	12567	1	-0.10198
PROSER1	4	0.039078	0.094308	0.985428	1698	1	-0.051673	0.13048	0.23349	0.987675	4210	1	-0.051673
KCNAB3	4	0.039098	0.094356	0.985428	1699	3	-0.25174	0.83334	0.83273	0.997901	15066	0	-0.25174
GPT	4	0.039111	0.094373	0.985428	1700	3	-0.33795	0.98223	0.98231	0.999204	17738	0	-0.33795
PRSS21	4	0.039133	0.094411	0.985428	1701	2	-0.06172	0.74177	0.74125	0.996519	13379	1	-0.06172
SLC30A3	4	0.039193	0.094527	0.985428	1702	3	-0.23309	0.97335	0.97331	0.999204	17565	0	-0.23309
ULK1	4	0.039206	0.094551	0.985428	1703	3	-0.2356	0.15607	0.26369	0.994332	4718	1	-0.2356
MADD	4	0.039213	0.094569	0.985428	1704	3	-0.34026	0.13651	0.24066	0.987725	4344	1	-0.34026
ADAM18	4	0.03924	0.094623	0.985428	1705	3	-0.25012	0.26518	0.39117	0.994488	6995	1	-0.25012
PCDHGA10	4	0.039297	0.094742	0.985428	1706	1	0.17583	0.12733	0.22973	0.987675	4140	2	0.17583
IFNGR2	4	0.039383	0.09491	0.985428	1707	3	-0.2476	0.98865	0.98877	0.999204	17855	0	-0.2476
ABHD12B	4	0.039407	0.094967	0.985428	1708	2	-0.15558	0.92843	0.92818	0.999204	16728	0	-0.15558
CLEC10A	4	0.039413	0.094982	0.985428	1709	2	-0.11219	0.038036	0.092604	0.978595	1675	1	-0.11219
ANO4	4	0.039431	0.095019	0.985428	1710	3	-0.19752	0.093188	0.18936	0.987675	3399	1	-0.19752
ATG16L1	4	0.039516	0.09521	0.985428	1711	1	0.052306	0.83557	0.83497	0.998205	15103	0	0.052306
SYNE3	4	0.039596	0.095378	0.985428	1712	2	-0.21057	0.47273	0.54111	0.9952	9768	1	-0.21057
SULT1A1	2	0.039672	0.071734	0.971444	1713	1	-0.12134	0.31117	0.32536	0.994488	7945	1	-0.12134
PCDHGA9	4	0.039681	0.095564	0.985428	1714	2	0.012719	0.15277	0.25981	0.994332	4660	2	0.012719
IFNG	4	0.039735	0.095689	0.985428	1715	2	-0.014274	0.20627	0.32263	0.994488	5766	2	-0.014274
TMEM139	4	0.039786	0.095789	0.985428	1716	3	-0.38093	0.9767	0.97675	0.999204	17635	0	-0.38093
HDAC2	4	0.039815	0.095848	0.985428	1717	2	-0.21703	0.92877	0.92852	0.999204	16732	0	-0.21703
FOXN2	4	0.039834	0.095879	0.985428	1718	3	-0.21058	0.20041	0.31575	0.994488	5643	1	-0.21058
SLC35F4	4	0.039841	0.0959	0.985428	1719	3	-0.26259	0.86328	0.86286	0.999204	15575	0	-0.26259
UGCG	4	0.039845	0.095907	0.985428	1720	2	-0.17434	0.69784	0.6999	0.996416	12676	1	-0.17434
APOBEC4	4	0.039868	0.095965	0.985428	1721	3	-0.21124	0.42739	0.51567	0.9952	9286	1	-0.21124
RNF8	4	0.039882	0.09599	0.985428	1722	3	-0.21949	0.91847	0.91823	0.999204	16541	0	-0.21949
MAP4K3	4	0.0399	0.096035	0.985428	1723	1	0.21013	0.073263	0.16387	0.987675	2933	2	0.21013
ZNF619	4	0.039907	0.096052	0.985428	1724	2	-0.14919	0.031438	0.078563	0.977027	1423	1	-0.14919
FGFBP1	4	0.039938	0.096117	0.985428	1725	2	-0.10912	0.089773	0.1853	0.987675	3318	2	-0.10912
EP400NL	4	0.039954	0.096151	0.985428	1726	1	-0.13324	0.048197	0.11352	0.979031	2062	1	-0.13324
FAM229B	4	0.040009	0.096264	0.985428	1727	3	-0.18877	0.30249	0.4343	0.994488	7767	1	-0.18877
SNAI1	4	0.040023	0.096301	0.985428	1728	2	-0.21023	0.95188	0.95176	0.999204	17173	0	-0.21023
MPV17L	4	0.040026	0.096307	0.985428	1729	3	-0.24214	0.26599	0.3921	0.994488	7017	1	-0.24214
USP42	4	0.040097	0.096465	0.985428	1730	2	-0.22129	0.43427	0.51949	0.9952	9348	1	-0.22129
ANAPC7	4	0.040108	0.096484	0.985428	1731	3	-0.25762	0.40869	0.50553	0.99507	9086	1	-0.25762
TMEM86B	4	0.040129	0.096532	0.985428	1732	3	-0.22162	0.69719	0.69934	0.996416	12662	1	-0.22162
DERL3	4	0.04017	0.096602	0.985428	1733	2	-0.16902	0.29387	0.42427	0.994488	7595	2	-0.16902
PRSS45	4	0.040173	0.096606	0.985428	1734	2	-0.13603	0.42976	0.51699	0.9952	9306	1	-0.13603
P2RY14	4	0.040183	0.096629	0.985428	1735	2	-0.23194	0.91029	0.91005	0.999204	16396	0	-0.23194
KIAA0586	4	0.040228	0.096732	0.985428	1736	2	-0.055342	0.69777	0.69984	0.996416	12675	1	-0.055342
ANKRD26	4	0.040281	0.09685	0.985428	1737	3	-0.5241	0.21181	0.32923	0.994488	5884	1	-0.5241
PHOSPHO2	4	0.040283	0.096853	0.985428	1738	2	-0.1101	0.25794	0.3827	0.994488	6837	1	-0.1101
CYP51A1	4	0.040288	0.096863	0.985428	1739	3	-0.21618	0.69001	0.69315	0.996408	12560	1	-0.21618
PLTP	4	0.040301	0.096893	0.985428	1740	3	-0.29377	0.95675	0.95662	0.999204	17261	0	-0.29377
FAIM	4	0.040322	0.096935	0.985428	1741	3	-0.18869	0.8732	0.87275	0.999204	15752	0	-0.18869
ZNF512	4	0.040342	0.09698	0.985428	1742	2	-0.11112	0.19773	0.3126	0.994488	5584	2	-0.11112
EDIL3	4	0.040355	0.097009	0.985428	1743	2	-0.23449	0.76365	0.7632	0.996519	13785	0	-0.23449
FBXW4	4	0.040428	0.097152	0.985428	1744	2	-0.063691	0.0074602	0.024983	0.953362	460	2	-0.063691
SNRPA1	4	0.040441	0.097186	0.985428	1745	2	-0.21871	0.604	0.62553	0.995751	11286	1	-0.21871
ECHDC2	4	0.040447	0.097203	0.985428	1746	1	0.16766	0.13959	0.24429	0.989614	4402	2	0.16766
NXPH4	4	0.040474	0.097259	0.985428	1747	3	-0.28678	0.65363	0.6629	0.995751	11988	1	-0.28678
CEP95	4	0.040545	0.097412	0.985428	1748	2	-0.15656	0.56655	0.59934	0.995751	10835	1	-0.15656
REG3G	4	0.040545	0.097412	0.985428	1749	2	-0.11048	0.15589	0.26348	0.994332	4715	2	-0.11048
LYRM1	4	0.040557	0.097432	0.985428	1750	1	0.16723	0.079628	0.1733	0.987675	3106	2	0.16723
STX12	4	0.040601	0.097528	0.985428	1751	2	-0.23668	0.54292	0.58373	0.995751	10542	1	-0.23668
TNFRSF14	4	0.040611	0.097549	0.985428	1752	1	-0.12786	0.7449	0.74435	0.996519	13435	0	-0.12786
AMICA1	4	0.040721	0.097749	0.985428	1753	2	-0.11635	0.51138	0.56396	0.995751	10173	1	-0.11635
FAM50B	4	0.040738	0.097779	0.985428	1754	3	-0.24087	0.97777	0.97786	0.999204	17654	0	-0.24087
PTPRR	4	0.040776	0.097858	0.985428	1755	2	-0.21106	0.19217	0.30616	0.994488	5474	1	-0.21106
C16orf3	4	0.040786	0.097886	0.985428	1756	2	-0.05165	0.14149	0.24649	0.990667	4436	2	-0.05165
MRPL49	4	0.04086	0.098042	0.985428	1757	2	-0.16995	0.86581	0.86536	0.999204	15622	0	-0.16995
ST14	4	0.040877	0.098077	0.985428	1758	3	-0.25816	0.39606	0.49891	0.99507	8966	1	-0.25816
FAM106A	4	0.040885	0.098091	0.985428	1759	2	-0.21972	0.31648	0.45047	0.994488	8064	1	-0.21972
HTR1F	4	0.040934	0.098206	0.985428	1760	3	-0.23894	0.9928	0.99292	0.99944	17932	0	-0.23894
JAM3	4	0.04094	0.09822	0.985428	1761	1	0.0079336	0.27842	0.40647	0.994488	7278	2	0.0079336
ZHX1-C8ORF76	2	0.040944	0.073938	0.971444	1762	1	-0.56468	0.91531	0.91515	0.999204	16492	0	-0.56468
KLHL3	4	0.040981	0.098298	0.985428	1763	3	-0.2856	0.71541	0.71583	0.996519	12954	1	-0.2856
EBNA1BP2	4	0.040995	0.098335	0.985428	1764	3	-0.39152	0.80846	0.80803	0.996519	14624	0	-0.39152
DEFB124	4	0.041008	0.098361	0.985428	1765	2	0.0046338	0.025937	0.066716	0.976806	1217	2	0.0046338
SUMO3	4	0.04102	0.098381	0.985428	1766	2	-0.15057	0.15582	0.2634	0.994332	4713	1	-0.15057
CDCP1	4	0.041037	0.098412	0.985428	1767	3	-0.24808	0.22425	0.34362	0.994488	6170	1	-0.24808
UROC1	4	0.041051	0.098442	0.985428	1768	3	-0.22807	0.99259	0.99272	0.99944	17927	0	-0.22807
CCDC89	4	0.041065	0.098477	0.985428	1769	3	-0.28817	0.96862	0.96852	0.999204	17487	0	-0.28817
ESYT1	4	0.041104	0.098557	0.985428	1770	1	0.012611	0.48268	0.5469	0.995601	9871	1	0.012611
DNAJC19	3	0.041113	0.084179	0.982777	1771	1	0.17101	0.17992	0.2823	0.994488	5222	2	0.17101
IQCG	4	0.041121	0.09859	0.985428	1772	3	-0.22475	0.10207	0.19992	0.987675	3593	1	-0.22475
SH2B1	4	0.041157	0.098661	0.985428	1773	3	-0.319	0.33509	0.46785	0.994488	8391	1	-0.319
AKAP6	4	0.041159	0.098668	0.985428	1774	2	-0.077429	0.13636	0.24048	0.987725	4341	2	-0.077429
GRK6	4	0.041184	0.098715	0.985428	1775	3	-0.24882	0.96419	0.96413	0.999204	17402	0	-0.24882
PPP5D1	4	0.041213	0.098778	0.985428	1776	1	-0.058497	0.91143	0.91121	0.999204	16421	0	-0.058497
PRADC1	4	0.041254	0.098857	0.985428	1777	3	-0.27899	0.38661	0.49394	0.99507	8876	1	-0.27899
POLL	4	0.041268	0.098882	0.985428	1778	1	0.1838	0.21498	0.33292	0.994488	5956	2	0.1838
PLEKHM1	4	0.041296	0.098939	0.985428	1779	3	-0.42227	0.9704	0.97033	0.999204	17514	0	-0.42227
OR4L1	4	0.041306	0.09896	0.985428	1780	3	-0.27588	0.31363	0.44721	0.994488	7998	1	-0.27588
PRAP1	4	0.041323	0.098997	0.985428	1781	3	-0.19867	0.98964	0.98973	0.999204	17882	0	-0.19867
EDA	4	0.041343	0.099041	0.985428	1782	3	-0.27171	0.92732	0.92705	0.999204	16702	0	-0.27171
OR5B12	4	0.041355	0.099073	0.985428	1783	2	-0.24724	0.95231	0.95217	0.999204	17183	0	-0.24724
SHANK3	4	0.041432	0.099224	0.985428	1784	3	-0.23584	0.84027	0.83958	0.998981	15173	0	-0.23584
ZNF598	4	0.041479	0.099331	0.985428	1785	2	-0.26374	0.81801	0.81753	0.996809	14808	0	-0.26374
PSMG3	4	0.041492	0.099359	0.985428	1786	3	-0.47826	0.9793	0.97939	0.999204	17690	0	-0.47826
FAM150B	4	0.041517	0.099412	0.985428	1787	3	-0.23354	0.16902	0.27882	0.994488	5000	1	-0.23354
BTRC	4	0.041542	0.099452	0.985428	1788	2	-0.11448	0.81679	0.81635	0.996519	14792	0	-0.11448
DNAL1	4	0.041542	0.099452	0.985428	1789	2	-0.17554	0.84062	0.83993	0.998981	15178	0	-0.17554
ETV3	4	0.041567	0.09951	0.985428	1790	2	-0.17985	0.86428	0.86387	0.999204	15587	0	-0.17985
CMAS	4	0.041591	0.099567	0.985428	1791	2	-0.2234	0.60642	0.62723	0.995751	11322	1	-0.2234
TNFRSF11B	4	0.041596	0.099578	0.985428	1792	1	-0.12102	0.61878	0.63636	0.995751	11495	1	-0.12102
ARID3A	4	0.04164	0.099674	0.985428	1793	3	-0.24909	0.60483	0.62611	0.995751	11301	1	-0.24909
C20orf141	4	0.041651	0.099695	0.985428	1794	1	0.25008	0.032816	0.081471	0.977027	1483	3	0.25008
SOWAHA	4	0.041654	0.099704	0.985428	1795	3	-0.29623	0.2927	0.42295	0.994488	7563	1	-0.29623
RFXANK	4	0.041666	0.099726	0.985428	1796	2	-0.096569	0.78539	0.78492	0.996519	14191	0	-0.096569
PRSS56	4	0.041679	0.099748	0.985428	1797	2	-0.15924	0.63421	0.6479	0.995751	11720	1	-0.15924
ZNF367	4	0.041746	0.099901	0.985428	1798	3	-0.23626	0.15731	0.26515	0.994332	4736	1	-0.23626
COL4A5	4	0.04176	0.09993	0.985428	1799	2	-0.074611	0.62037	0.63756	0.995751	11524	1	-0.074611
CD48	4	0.041767	0.099944	0.985428	1800	3	-0.23102	0.99391	0.994	0.999784	17948	0	-0.23102
ATAD5	4	0.041816	0.10004	0.985428	1801	3	-0.3087	0.87354	0.87308	0.999204	15759	0	-0.3087
SPHK2	4	0.041823	0.10006	0.985428	1802	3	-0.30823	0.98885	0.98898	0.999204	17863	0	-0.30823
TTYH2	4	0.041828	0.10007	0.985428	1803	2	-0.22115	0.61593	0.63421	0.995751	11449	1	-0.22115
CDH1	4	0.04187	0.10015	0.985428	1804	2	-0.22534	0.97785	0.97794	0.999204	17658	0	-0.22534
FOXK1	4	0.041916	0.10025	0.985428	1805	2	-0.25549	0.78548	0.78501	0.996519	14194	0	-0.25549
RHOT2	4	0.041924	0.10026	0.985428	1806	1	0.14471	0.013088	0.037969	0.956895	701	2	0.14471
PRDX1	3	0.041977	0.085476	0.982777	1807	1	0.17	0.15571	0.24899	0.992277	4709	2	0.17
HCN3	4	0.041978	0.10037	0.985428	1808	2	-0.18806	0.86104	0.86057	0.999204	15540	0	-0.18806
MTA1	4	0.042003	0.10043	0.985428	1809	2	-0.25038	0.94352	0.94337	0.999204	17022	0	-0.25038
RHOBTB3	4	0.042034	0.10048	0.985428	1810	3	-0.21799	0.90767	0.90739	0.999204	16348	0	-0.21799
PCDHA12	4	0.042088	0.1006	0.985428	1811	1	0.16707	0.24275	0.3651	0.994488	6550	2	0.16707
DCLK1	4	0.042092	0.10061	0.985428	1812	3	-0.19023	0.97017	0.97008	0.999204	17509	0	-0.19023
LYNX1	4	0.042116	0.10065	0.985428	1813	2	-0.11302	0.66798	0.67459	0.995751	12208	1	-0.11302
CRYBB3	4	0.042143	0.10071	0.985428	1814	1	0.11895	0.27446	0.40192	0.994488	7197	2	0.11895
HEPHL1	4	0.042163	0.10076	0.985428	1815	3	-0.2109	0.45787	0.53261	0.9952	9590	1	-0.2109
PLA2G1B	4	0.04217	0.10077	0.985428	1816	3	-0.22156	0.98931	0.98944	0.999204	17875	0	-0.22156
TRPC7	4	0.042198	0.10084	0.985428	1817	2	-0.28497	0.93305	0.93277	0.999204	16809	0	-0.28497
MUSK	4	0.042248	0.10094	0.985428	1818	3	-0.21532	0.7351	0.73467	0.996519	13280	1	-0.21532
CCDC60	4	0.042255	0.10095	0.985428	1819	3	-0.24691	0.5437	0.58423	0.995751	10551	1	-0.24691
HOXD13	4	0.042307	0.10106	0.985428	1820	1	0.11359	0.31839	0.45267	0.994488	8107	2	0.11359
TMEM127	4	0.042362	0.10119	0.985428	1821	1	0.27706	0.019936	0.053531	0.959337	996	2	0.27706
SEC61B	4	0.042412	0.10129	0.985428	1822	3	-0.25967	0.22443	0.34384	0.994488	6174	1	-0.25967
LY6G6F	4	0.042416	0.1013	0.985428	1823	1	0.04397	0.88061	0.88009	0.999204	15873	0	0.04397
PLA2G4D	4	0.042455	0.10139	0.985428	1824	3	-0.25314	0.65238	0.66192	0.995751	11971	1	-0.25314
INHBE	4	0.042471	0.10141	0.985428	1825	1	-0.0014067	0.39475	0.49823	0.99507	8952	1	-0.0014067
NAA50	4	0.042483	0.10144	0.985428	1826	3	-0.22906	0.92554	0.9253	0.999204	16664	0	-0.22906
GPAM	4	0.042504	0.10147	0.985428	1827	3	-0.32659	0.93919	0.93906	0.999204	16942	0	-0.32659
SEC62	4	0.042526	0.10152	0.985428	1828	2	-0.2617	0.033531	0.083027	0.977027	1512	1	-0.2617
SLC25A34	4	0.04258	0.10164	0.985428	1829	1	0.25138	0.209	0.32586	0.994488	5830	2	0.25138
C4orf33	3	0.042635	0.086462	0.982777	1830	2	-0.32882	0.978	0.97816	0.999204	17663	0	-0.32882
NUP43	4	0.042635	0.10177	0.985428	1831	2	-0.24002	0.22149	0.34047	0.994488	6105	1	-0.24002
DCAF15	4	0.042636	0.10177	0.985428	1832	3	-0.2244	0.075004	0.16725	0.987675	3007	1	-0.2244
AK2	4	0.04269	0.10189	0.985428	1833	3	-0.62908	0.68183	0.68612	0.996125	12431	1	-0.62908
KRBA2	4	0.042693	0.1019	0.985428	1834	2	-0.17633	0.32791	0.46374	0.994488	8302	1	-0.17633
CMSS1	4	0.042718	0.10196	0.985428	1835	2	-0.15768	0.012727	0.037132	0.956895	686	1	-0.15768
ZNF711	4	0.042744	0.10201	0.985428	1836	1	0.068804	0.027408	0.069868	0.977027	1268	1	0.068804
COX7C	4	0.042769	0.10205	0.985428	1837	2	0.1797	0.30855	0.44129	0.994488	7894	1	0.1797
LAMP5	4	0.04279	0.10211	0.985428	1838	3	-0.30678	0.59001	0.61548	0.995751	11111	1	-0.30678
DNAJA2	4	0.042794	0.10211	0.985428	1839	2	-0.11122	0.54636	0.58593	0.995751	10583	1	-0.11122
SLC47A2	4	0.042797	0.10212	0.985428	1840	3	-0.26204	0.86293	0.86251	0.999204	15566	0	-0.26204
LIFR	4	0.042799	0.10212	0.985428	1841	1	0.40121	0.010118	0.031194	0.956895	573	3	0.40121
OR51G1	4	0.042805	0.10213	0.985428	1842	3	-0.30222	0.57136	0.60257	0.995751	10894	1	-0.30222
FSIP2	4	0.042857	0.10225	0.985428	1843	2	-0.27449	0.71789	0.71817	0.996519	12996	1	-0.27449
C7orf73	4	0.04287	0.10228	0.985428	1844	2	-0.19828	0.16335	0.27217	0.994332	4881	1	-0.19828
FAM69A	4	0.042883	0.10231	0.985428	1845	3	-0.27811	0.26805	0.39443	0.994488	7061	1	-0.27811
SETDB2	4	0.042898	0.10234	0.985428	1846	3	-0.235	0.70664	0.70781	0.996519	12814	1	-0.235
BMP8A	3	0.042921	0.086921	0.982777	1847	2	-0.24699	0.25966	0.3469	0.994488	6879	1	-0.24699
TSHR	4	0.042955	0.10247	0.985922	1848	3	-0.22923	0.89713	0.89679	0.999204	16158	0	-0.22923
RBP3	4	0.043017	0.10259	0.985922	1849	2	-0.15915	0.02525	0.065242	0.97584	1193	1	-0.15915
STAU1	4	0.043072	0.10269	0.985922	1850	1	-0.044833	0.70461	0.70596	0.996519	12791	1	-0.044833
LRRC28	4	0.043084	0.10272	0.985922	1851	2	-0.10524	0.66961	0.67593	0.995751	12236	1	-0.10524
THAP2	4	0.043097	0.10274	0.985922	1852	2	-0.26766	0.49128	0.55194	0.995751	9951	1	-0.26766
KIF5B	4	0.043113	0.10277	0.985922	1853	3	-0.27802	0.19294	0.30705	0.994488	5493	1	-0.27802
ELAVL4	4	0.043127	0.1028	0.985922	1854	1	0.25085	0.015886	0.044427	0.959337	817	2	0.25085
KRT76	4	0.043156	0.10286	0.985922	1855	3	-0.31815	0.49794	0.55585	0.995751	10021	1	-0.31815
KANSL1	4	0.043249	0.10306	0.985922	1856	2	-0.22782	0.90087	0.90049	0.999204	16217	0	-0.22782
SH2D5	4	0.043287	0.10314	0.985922	1857	2	-0.24097	0.792	0.79157	0.996519	14310	0	-0.24097
PTPRA	4	0.0433	0.10316	0.985922	1858	3	-0.28337	0.82121	0.82069	0.996809	14861	0	-0.28337
FGF14	4	0.043337	0.10324	0.985922	1859	2	-0.28032	0.42702	0.51546	0.9952	9281	1	-0.28032
IL1F10	4	0.043344	0.10326	0.985922	1860	3	-0.28615	0.80132	0.80092	0.996519	14485	0	-0.28615
C7orf49	4	0.043345	0.10326	0.985922	1861	1	0.15072	0.67559	0.68085	0.995751	12341	1	0.15072
SFN	4	0.043363	0.1033	0.985922	1862	2	-0.044866	0.047631	0.1124	0.979031	2037	2	-0.044866
TMEM61	4	0.043454	0.10348	0.985922	1863	2	-0.047267	0.64506	0.65629	0.995751	11859	1	-0.047267
LAT2	4	0.043481	0.10355	0.985922	1864	3	-0.24559	0.63776	0.6506	0.995751	11763	1	-0.24559
VRK3	4	0.043517	0.10363	0.985922	1865	3	-0.23836	0.90457	0.90422	0.999204	16284	0	-0.23836
PCSK5	4	0.043564	0.10372	0.985922	1866	2	-0.11385	0.68725	0.69077	0.996279	12518	1	-0.11385
MED31	4	0.043618	0.10384	0.985922	1867	1	0.025619	0.80231	0.80186	0.996519	14504	0	0.025619
FAT2	4	0.043712	0.10404	0.985922	1868	3	-0.366	0.81162	0.81115	0.996519	14681	0	-0.366
STX8	4	0.043727	0.10406	0.985922	1869	3	-0.22867	0.23663	0.35806	0.994488	6418	1	-0.22867
KIAA1009	4	0.043782	0.10417	0.985922	1870	1	0.19574	0.022467	0.059057	0.969099	1091	2	0.19574
TUBG1	4	0.043785	0.10418	0.985922	1871	3	-0.22254	0.94773	0.94764	0.999204	17104	0	-0.22254
OR7A17	4	0.043792	0.10419	0.985922	1872	3	-0.24801	0.96487	0.96479	0.999204	17412	0	-0.24801
RPL3	4	0.0438	0.10421	0.985922	1873	3	-0.4491	0.72953	0.7293	0.996519	13191	1	-0.4491
DHX34	4	0.043837	0.1043	0.985922	1874	2	-0.069801	0.71642	0.71677	0.996519	12969	1	-0.069801
PTPRD	4	0.043871	0.10438	0.985922	1875	3	-0.24706	0.60891	0.629	0.995751	11355	1	-0.24706
OR6C74	4	0.043896	0.10442	0.985922	1876	2	-0.23929	0.49989	0.55704	0.995751	10044	1	-0.23929
CLEC4C	4	0.043946	0.10452	0.985922	1877	2	-0.12569	0.3138	0.44739	0.994488	8004	1	-0.12569
GSK3B	4	0.043952	0.10453	0.985922	1878	3	-0.24427	0.95919	0.95908	0.999204	17301	0	-0.24427
TSHZ2	4	0.04396	0.10454	0.985922	1879	2	-0.32687	0.58943	0.61506	0.995751	11104	1	-0.32687
CYP4X1	4	0.043974	0.10458	0.985922	1880	3	-0.25264	0.7119	0.71255	0.996519	12893	1	-0.25264
CSK	4	0.043998	0.10463	0.985922	1881	2	-0.35654	0.91518	0.91497	0.999204	16488	0	-0.35654
OCIAD1	4	0.044032	0.1047	0.985922	1882	3	-0.22214	0.91642	0.9162	0.999204	16508	0	-0.22214
OR6M1	4	0.044054	0.10474	0.985922	1883	3	-0.22267	0.85076	0.85016	0.999082	15358	0	-0.22267
LYZL4	4	0.044088	0.10482	0.985922	1884	2	-0.22847	0.019365	0.052288	0.959337	966	1	-0.22847
HHLA3	4	0.044098	0.10484	0.985922	1885	3	-0.19827	0.43589	0.52039	0.9952	9361	1	-0.19827
ROR2	4	0.04411	0.10487	0.985922	1886	2	-0.18707	0.8071	0.80669	0.996519	14598	0	-0.18707
FRYL	4	0.044164	0.10499	0.985922	1887	2	-0.073824	0.75132	0.75089	0.996519	13546	0	-0.073824
PRR12	4	0.04419	0.10505	0.985922	1888	2	-0.21569	0.26226	0.38773	0.994488	6938	1	-0.21569
TRIB1	4	0.044229	0.10513	0.985922	1889	3	-0.2151	0.85246	0.85186	0.999082	15389	0	-0.2151
SLCO1B7	4	0.044244	0.10516	0.985922	1890	3	-0.16924	0.015018	0.042479	0.959337	781	1	-0.16924
NDRG1	4	0.044273	0.10522	0.985922	1891	2	-0.22547	0.42917	0.51667	0.9952	9300	1	-0.22547
TOR1AIP1	4	0.044328	0.10532	0.985922	1892	2	-0.016612	0.10215	0.20001	0.987675	3595	2	-0.016612
DENND5A	4	0.044368	0.10541	0.985922	1893	3	-0.26128	0.9238	0.92364	0.999204	16629	0	-0.26128
TMEM248	4	0.044382	0.10543	0.985922	1894	3	-0.2818	0.84956	0.84894	0.999082	15335	0	-0.2818
COPA	4	0.044433	0.10552	0.985922	1895	2	-0.008266	0.57713	0.60653	0.995751	10958	1	-0.008266
PDZD3	4	0.044437	0.10553	0.985922	1896	2	-0.043576	0.7691	0.76861	0.996519	13886	0	-0.043576
CHRDL2	4	0.044456	0.10557	0.985922	1897	3	-0.2546	0.877	0.8765	0.999204	15818	0	-0.2546
GRID2IP	4	0.044458	0.10557	0.985922	1898	2	0.0069085	0.050326	0.11792	0.982298	2140	2	0.0069085
EFNA1	4	0.0445	0.10566	0.985922	1899	3	-0.24974	0.60606	0.62697	0.995751	11320	1	-0.24974
GTF3C2	4	0.044507	0.10568	0.985922	1900	3	-0.25574	0.49551	0.55441	0.995751	9993	1	-0.25574
MTMR14	4	0.044533	0.10574	0.985922	1901	3	-0.23091	0.96794	0.96784	0.999204	17473	0	-0.23091
CIDEA	4	0.044548	0.10576	0.985922	1902	2	-0.17206	0.53126	0.57633	0.995751	10399	1	-0.17206
PTGFR	4	0.044566	0.1058	0.985922	1903	3	-0.28618	0.90332	0.90298	0.999204	16263	0	-0.28618
NEDD9	4	0.04461	0.10588	0.985922	1904	3	-0.36866	0.95997	0.95985	0.999204	17314	0	-0.36866
PLEKHH3	4	0.044638	0.10594	0.985922	1905	3	-0.27876	0.71882	0.71904	0.996519	13010	1	-0.27876
CBLN3	4	0.044647	0.10596	0.985922	1906	3	-0.28003	0.61824	0.63595	0.995751	11489	1	-0.28003
CEP97	4	0.044655	0.10597	0.985922	1907	1	-0.049257	0.64394	0.65544	0.995751	11844	1	-0.049257
MAL	4	0.044715	0.10611	0.985922	1908	2	-0.30362	0.49297	0.55293	0.995751	9968	1	-0.30362
CLSTN1	4	0.044728	0.10614	0.985922	1909	2	-0.17957	0.27047	0.39722	0.994488	7119	2	-0.17957
GLRX3	4	0.044735	0.10615	0.985922	1910	3	-0.21337	0.968	0.9679	0.999204	17474	0	-0.21337
RNPS1	4	0.04475	0.10618	0.985922	1911	3	-0.43672	0.96478	0.96471	0.999204	17411	0	-0.43672
CAMK1D	4	0.044757	0.10619	0.985922	1912	3	-0.23667	0.92406	0.92388	0.999204	16633	0	-0.23667
DMRT1	4	0.044764	0.10621	0.985922	1913	1	0.14281	0.22904	0.34922	0.994488	6265	2	0.14281
ZNF467	4	0.044766	0.10621	0.985922	1914	2	-0.2238	0.38084	0.49092	0.994906	8824	1	-0.2238
TMPPE	3	0.044814	0.08977	0.982777	1915	1	0.063121	0.76471	0.76489	0.996519	13811	0	0.063121
PDPK1	4	0.044818	0.10632	0.985942	1916	2	-0.10483	0.23608	0.35743	0.994488	6408	2	-0.10483
HCFC1R1	4	0.044819	0.10632	0.985942	1917	2	0.030738	0.071508	0.16048	0.987675	2870	2	0.030738
QSOX1	4	0.044873	0.10645	0.98662	1918	2	-0.032547	0.28442	0.41333	0.994488	7393	2	-0.032547
GNPDA1	4	0.044921	0.10655	0.986669	1919	2	-0.2547	0.46036	0.53403	0.9952	9618	1	-0.2547
C10orf32	4	0.044928	0.10656	0.986669	1920	1	0.26263	0.059894	0.13738	0.987675	2467	2	0.26263
SLPI	4	0.044983	0.10667	0.986752	1921	1	-0.021406	0.58103	0.60923	0.995751	11003	1	-0.021406
SPN	4	0.045024	0.10675	0.986752	1922	2	-0.098624	0.088966	0.18433	0.987675	3302	2	-0.098624
RNF207	4	0.045037	0.10678	0.986752	1923	2	-0.22981	0.67069	0.67682	0.995751	12258	1	-0.22981
C11orf83	4	0.045075	0.10685	0.986752	1924	2	-0.12807	0.61813	0.63587	0.995751	11486	1	-0.12807
TMX1	4	0.045092	0.10688	0.986752	1925	2	-0.2743	0.93374	0.93349	0.999204	16822	0	-0.2743
GLG1	4	0.045127	0.10695	0.986752	1926	3	-0.31416	0.56283	0.59682	0.995751	10788	1	-0.31416
C8orf12	4	0.045178	0.10704	0.986752	1927	2	-0.18991	0.96812	0.96801	0.999204	17477	0	-0.18991
ZFR	4	0.045191	0.10707	0.986752	1928	2	-0.22726	0.66897	0.67541	0.995751	12224	1	-0.22726
FZD9	4	0.0452	0.10709	0.986752	1929	3	-0.28662	0.85961	0.85915	0.999204	15512	0	-0.28662
WDR62	4	0.045274	0.10724	0.986752	1930	3	-0.23796	0.55084	0.58888	0.995751	10636	1	-0.23796
KIAA0430	4	0.045294	0.10727	0.986752	1931	3	-0.23481	0.97881	0.97889	0.999204	17680	0	-0.23481
OR14A2	4	0.045307	0.1073	0.986752	1932	2	-0.14876	0.61078	0.63036	0.995751	11380	1	-0.14876
PPCDC	4	0.045311	0.10731	0.986752	1933	3	-0.27759	0.99095	0.99105	0.999299	17905	0	-0.27759
CD164L2	4	0.045346	0.10739	0.986752	1934	2	-0.16714	0.80366	0.80322	0.996519	14528	0	-0.16714
C3orf38	4	0.045359	0.10742	0.986752	1935	2	-0.1666	0.60355	0.62523	0.995751	11275	1	-0.1666
SGSM3	4	0.045419	0.10754	0.986752	1936	1	-0.044747	0.2872	0.41658	0.994488	7462	1	-0.044747
MAN2C1	4	0.045437	0.10759	0.986752	1937	2	-0.18689	0.76377	0.76329	0.996519	13788	0	-0.18689
C1orf189	4	0.045437	0.10759	0.986752	1938	3	-0.22074	0.97355	0.9735	0.999204	17571	0	-0.22074
TLE4	4	0.045467	0.10765	0.986752	1939	3	-0.20751	0.77002	0.76954	0.996519	13904	0	-0.20751
SULT2A1	4	0.045473	0.10767	0.986752	1940	1	0.16611	0.14461	0.25022	0.992561	4499	2	0.16611
ERGIC1	4	0.045514	0.10775	0.986987	1941	2	-0.24589	0.98682	0.98689	0.999204	17818	0	-0.24589
SPAG4	4	0.045579	0.10786	0.987017	1942	2	-0.1747	0.010937	0.03307	0.956895	604	1	-0.1747
SLC29A2	4	0.045582	0.10787	0.987017	1943	2	0.090705	0.089612	0.1851	0.987675	3316	2	0.090705
SALL3	4	0.0456	0.10791	0.987017	1944	3	-0.15866	0.80633	0.80591	0.996519	14583	0	-0.15866
BMP6	4	0.045747	0.10821	0.988891	1945	2	-0.26946	0.54711	0.58641	0.995751	10596	1	-0.26946
RGS1	4	0.045799	0.10832	0.988891	1946	2	-0.046411	0.022145	0.058355	0.969099	1075	2	-0.046411
DEFB116	4	0.045817	0.10838	0.988891	1947	3	-0.23342	0.52464	0.57226	0.995751	10325	1	-0.23342
RPTOR	4	0.045846	0.10843	0.988891	1948	3	-0.31571	0.93023	0.92995	0.999204	16756	0	-0.31571
IGBP1	4	0.045855	0.10845	0.988891	1949	1	0.093802	0.72734	0.72722	0.996519	13155	1	0.093802
SIGLEC11	4	0.045968	0.10869	0.990611	1950	2	-0.24595	0.77692	0.77639	0.996519	14044	0	-0.24595
ANKRD22	4	0.045994	0.10875	0.990611	1951	2	-0.26583	0.97594	0.97596	0.999204	17615	0	-0.26583
C11orf73	4	0.046056	0.10888	0.9908	1952	3	-0.22673	0.96279	0.96268	0.999204	17379	0	-0.22673
KRTAP4-4	1	0.046122	0.046103	0.971444	1953	1	-0.37318	0.95388	0.95417	0.999204	17214	0	-0.37318
MSMB	4	0.046189	0.10913	0.991736	1954	2	-0.24854	0.6424	0.65426	0.995751	11824	1	-0.24854
RHOBTB1	4	0.046202	0.10915	0.991736	1955	2	-0.19236	0.76256	0.76213	0.996519	13758	0	-0.19236
OR8U1	4	0.046236	0.10922	0.991736	1956	1	0.292	0.004674	0.016306	0.937833	301	2	0.292
LIG3	4	0.046251	0.10925	0.991736	1957	3	-0.29237	0.90281	0.90246	0.999204	16251	0	-0.29237
TAS2R46	1	0.046277	0.04627	0.971444	1958	1	-0.42425	0.95372	0.954	0.999204	17211	0	-0.42425
IL6R	4	0.046291	0.10933	0.991736	1959	2	-0.12917	0.90328	0.90295	0.999204	16261	0	-0.12917
TK1	4	0.046333	0.10942	0.991736	1960	3	-0.33593	0.98282	0.9829	0.999204	17748	0	-0.33593
TNRC6A	4	0.046345	0.10945	0.991736	1961	2	-0.24598	0.7325	0.73224	0.996519	13241	1	-0.24598
LRRC39	4	0.046345	0.10945	0.991736	1962	2	-0.11384	0.33517	0.46789	0.994488	8392	1	-0.11384
OR4K2	4	0.046358	0.10947	0.991736	1963	2	-0.25765	0.29614	0.42687	0.994488	7645	1	-0.25765
SPSB3	4	0.0464	0.10955	0.991842	1964	2	0.010688	0.017082	0.047141	0.959337	867	2	0.010688
FMO1	4	0.046454	0.10965	0.991842	1965	1	-0.13578	0.63211	0.64633	0.995751	11686	1	-0.13578
PHLPP2	4	0.046484	0.1097	0.991842	1966	3	-0.26549	0.31261	0.44605	0.994488	7976	1	-0.26549
C20orf85	4	0.046509	0.10975	0.991842	1967	1	0.12864	0.05755	0.13263	0.987675	2374	2	0.12864
SH2D1B	4	0.046515	0.10976	0.991842	1968	3	-0.29224	0.96075	0.96062	0.999204	17331	0	-0.29224
C1QA	4	0.046554	0.10984	0.991842	1969	2	-0.2628	0.0041997	0.014723	0.937833	275	1	-0.2628
PCDHGA7	4	0.046606	0.10995	0.991842	1970	2	-0.20633	0.63615	0.64936	0.995751	11743	1	-0.20633
CLVS2	4	0.046619	0.10998	0.991842	1971	3	-0.22098	0.1771	0.28837	0.994488	5157	1	-0.22098
MIS18A	3	0.04662	0.092477	0.982777	1972	1	-0.30296	0.95589	0.95618	0.999204	17244	0	-0.30296
SEMA3G	4	0.046672	0.11009	0.991927	1973	1	0.086339	0.76786	0.76739	0.996519	13860	0	0.086339
TSPYL5	4	0.046727	0.1102	0.991927	1974	1	0.1695	0.17462	0.28546	0.994488	5100	2	0.1695
LAMTOR3	4	0.046732	0.11021	0.991927	1975	3	-0.30751	0.88706	0.88662	0.999204	15969	0	-0.30751
OPA3	3	0.046735	0.092631	0.982935	1976	2	-0.40815	0.94615	0.94634	0.999204	17079	0	-0.40815
SCG3	4	0.046763	0.11028	0.991927	1977	2	-0.10526	0.65556	0.66446	0.995751	12024	1	-0.10526
MAP1LC3A	4	0.046777	0.11031	0.991927	1978	2	-0.33778	0.88361	0.88312	0.999204	15916	0	-0.33778
POU4F2	4	0.046781	0.11032	0.991927	1979	1	-0.070385	0.82695	0.82632	0.997442	14957	0	-0.070385
OR52A5	4	0.046836	0.11042	0.991927	1980	2	0.14423	0.0020088	0.0072191	0.874776	147	2	0.14423
PROB1	4	0.046846	0.11045	0.991927	1981	3	-0.21432	0.14548	0.25126	0.992561	4515	1	-0.21432
NACA2	4	0.046884	0.11053	0.991927	1982	3	-0.22565	0.80065	0.80024	0.996519	14474	0	-0.22565
GAS2L1	4	0.046891	0.11054	0.991927	1983	3	-0.26541	0.71336	0.71389	0.996519	12920	1	-0.26541
DNAH12	4	0.046999	0.11076	0.992884	1984	1	-0.052166	0.50621	0.56085	0.995751	10102	1	-0.052166
MSANTD1	4	0.046999	0.11076	0.992884	1985	2	0.020857	0.051602	0.12056	0.983034	2185	2	0.020857
CXorf31	4	0.047065	0.1109	0.992884	1986	2	-0.11378	0.16538	0.2746	0.994488	4921	2	-0.11378
ZNF614	4	0.047078	0.11093	0.992884	1987	2	-0.20629	0.97387	0.97382	0.999204	17579	0	-0.20629
CCDC174	4	0.047103	0.11098	0.992884	1988	3	-0.20545	0.98598	0.98604	0.999204	17800	0	-0.20545
SORCS2	4	0.047108	0.11099	0.992884	1989	1	-0.062213	0.69506	0.69748	0.996416	12634	1	-0.062213
DNM3	4	0.047144	0.11106	0.992884	1990	2	-0.29321	0.70741	0.70849	0.996519	12826	1	-0.29321
ROPN1	2	0.047182	0.08448	0.982777	1991	2	-0.2607	0.95282	0.95273	0.999204	17193	0	-0.2607
TBX15	4	0.047236	0.11124	0.992884	1992	2	-0.030882	0.14982	0.2563	0.99403	4603	2	-0.030882
C6orf48	4	0.047316	0.11139	0.992884	1993	3	-0.21092	0.98202	0.9821	0.999204	17735	0	-0.21092
NCOA2	4	0.047324	0.1114	0.992884	1994	3	-0.21128	0.9719	0.97186	0.999204	17538	0	-0.21128
NPHP1	4	0.047354	0.11146	0.992884	1995	3	-0.21554	0.1591	0.26723	0.994332	4777	1	-0.21554
HOXC13	4	0.04738	0.11151	0.992884	1996	3	-0.24761	0.97211	0.97206	0.999204	17543	0	-0.24761
HLA-DMA	4	0.047415	0.11159	0.992884	1997	3	-0.24188	0.97611	0.97613	0.999204	17621	0	-0.24188
KIR3DL3	4	0.04743	0.11161	0.992884	1998	3	-0.1892	0.59387	0.61827	0.995751	11162	1	-0.1892
[truncated: 16,057 more rows]

## Sheet: T14DMSO_VS_T0
CRISPR Screen: T14DMSO_VS_T0 Gene Summary (MAGeCK analysis)
id	num	neg|score	neg|p-value	neg|fdr	neg|rank	neg|goodsgrna	neg|lfc	pos|score	pos|p-value	pos|fdr	pos|rank	pos|goodsgrna	pos|lfc
SSU72	4	3.773e-08	2.7417e-07	0.001076	1	4	-2.6499	1	1	1	18056	0	-2.6499
BUB3	4	8.8043e-08	2.7417e-07	0.001076	2	4	-2.4032	1	1	1	18055	0	-2.4032
POLR2L	4	1.0016e-07	2.7417e-07	0.001076	3	4	-3.1782	1	1	1	18054	0	-3.1782
SMU1	4	1.1039e-07	2.7417e-07	0.001076	4	4	-3.4121	1	1	1	18053	0	-3.4121
PSMA5	4	1.2471e-07	8.2252e-07	0.001076	5	4	-3.1268	1	1	1	18052	0	-3.1268
ALDOA	4	1.3474e-07	8.2252e-07	0.001076	6	4	-2.5864	1	1	1	18051	0	-2.5864
CCT2	4	1.6919e-07	8.2252e-07	0.001076	7	4	-2.7155	1	1	1	18050	0	-2.7155
GPN3	4	1.7179e-07	8.2252e-07	0.001076	8	4	-2.4427	1	1	1	18049	0	-2.4427
POU2AF1	4	1.8004e-07	8.2252e-07	0.001076	9	4	-1.6664	1	1	1	18048	0	-1.6664
RRM1	4	1.8053e-07	8.2252e-07	0.001076	10	4	-2.2815	1	1	1	18047	0	-2.2815
PRPF38A	4	2.0167e-07	8.2252e-07	0.001076	11	4	-2.2902	1	1	1	18046	0	-2.2902
CDK6	4	2.8528e-07	1.3709e-06	0.001076	12	4	-2.6385	1	1	1	18045	0	-2.6385
HSPA9	4	3.172e-07	1.3709e-06	0.001076	13	4	-2.3805	1	1	1	18044	0	-2.3805
DNAJC9	4	3.501e-07	1.3709e-06	0.001076	14	4	-2.9564	1	1	1	18043	0	-2.9564
RNMT	4	3.8201e-07	1.3709e-06	0.001076	15	4	-2.3005	1	1	1	18042	0	-2.3005
PSMC6	4	3.9608e-07	1.3709e-06	0.001076	16	4	-2.597	1	1	1	18041	0	-2.597
CDC73	4	4.207e-07	1.3709e-06	0.001076	17	4	-2.2594	1	1	1	18040	0	-2.2594
COPB2	4	4.5429e-07	1.3709e-06	0.001076	18	3	-2.0714	0.84871	0.85101	1	14066	1	-2.0714
HSPA5	4	4.5529e-07	1.3709e-06	0.001076	19	4	-3.3661	1	1	1	18039	0	-3.3661
HSPA8	4	5.0574e-07	1.3709e-06	0.001076	20	4	-1.61	1	1	1	18038	0	-1.61
RNGTT	4	5.7546e-07	1.3709e-06	0.001076	21	4	-1.9374	1	1	1	18037	0	-1.9374
PSMA6	4	5.8975e-07	1.3709e-06	0.001076	22	4	-2.0856	1	1	1	18036	0	-2.0856
RPS2	4	6.0732e-07	1.3709e-06	0.001076	23	4	-2.1865	0.99999	0.99999	1	17974	0	-2.1865
POLR2F	4	6.466e-07	1.9192e-06	0.001118	24	3	-2.4736	0.23859	0.40764	0.996251	7328	1	-2.4736
RAN	4	6.5345e-07	1.9192e-06	0.001118	25	4	-3.1843	1	1	1	18035	0	-3.1843
FBL	4	6.5605e-07	1.9192e-06	0.001118	26	4	-2.2942	1	1	1	18034	0	-2.2942
SUPT6H	4	6.5735e-07	1.9192e-06	0.001118	27	4	-2.5232	1	1	1	18033	0	-2.5232
CD79B	4	6.919e-07	1.9192e-06	0.001118	28	4	-2.2972	1	1	1	18032	0	-2.2972
RAE1	4	7.3015e-07	1.9192e-06	0.001118	29	3	-2.0357	0.84684	0.84937	1	14034	1	-2.0357
CHORDC1	4	7.3202e-07	1.9192e-06	0.001118	30	4	-2.4028	1	1	1	18031	0	-2.4028
RHOH	4	8.0677e-07	1.9192e-06	0.001118	31	4	-1.9299	1	1	1	18030	0	-1.9299
FAM96B	4	9.9626e-07	3.0159e-06	0.001532	32	4	-1.9108	1	1	1	18029	0	-1.9108
POLR3H	4	1.0196e-06	3.0159e-06	0.001532	33	4	-2.8494	1	1	1	18028	0	-2.8494
DHX15	4	1.0883e-06	3.0159e-06	0.001532	34	4	-1.7647	1	1	1	18027	0	-1.7647
GUK1	4	1.1094e-06	3.5643e-06	0.001532	35	4	-2.0586	1	1	1	18026	0	-2.0586
POP5	4	1.1112e-06	3.5643e-06	0.001532	36	4	-1.8286	0.99956	0.99956	1	17660	0	-1.8286
WDR1	4	1.1287e-06	3.5643e-06	0.001532	37	4	-3.0656	0.99759	0.99758	1	17400	0	-3.0656
NUP98	4	1.1465e-06	3.5643e-06	0.001532	38	4	-1.7068	1	1	1	18025	0	-1.7068
CCND3	4	1.1584e-06	3.5643e-06	0.001532	39	4	-3.0416	1	1	1	18024	0	-3.0416
WDR82	4	1.2319e-06	3.5643e-06	0.001532	40	4	-1.3369	1	1	1	18023	0	-1.3369
EIF4A1	4	1.3282e-06	3.5643e-06	0.001532	41	4	-1.9945	0.99198	0.99201	1	17104	0	-1.9945
NOP16	4	1.3329e-06	3.5643e-06	0.001532	42	4	-2.124	1	1	1	18022	0	-2.124
RPL14	4	1.3983e-06	4.1126e-06	0.00165	43	4	-2.0905	1	1	1	18021	0	-2.0905
PPP4C	4	1.4075e-06	4.1126e-06	0.00165	44	4	-1.7934	1	1	1	18020	0	-1.7934
SLC35B1	4	1.5611e-06	4.1126e-06	0.00165	45	4	-1.9389	1	1	1	18019	0	-1.9389
ACTR10	4	1.6218e-06	4.661e-06	0.00183	46	4	-1.5748	1	1	1	18018	0	-1.5748
KPNB1	4	1.7566e-06	5.2093e-06	0.002001	47	4	-2.5895	1	1	1	18017	0	-2.5895
RCL1	4	1.9084e-06	5.7577e-06	0.002166	48	4	-2.0676	1	1	1	18016	0	-2.0676
CSTF1	4	2.0119e-06	6.306e-06	0.002292	49	4	-1.5761	1	1	1	18015	0	-1.5761
SF3B3	4	2.1414e-06	6.8544e-06	0.002292	50	4	-2.302	0.99999	0.99998	1	17956	0	-2.302
TADA1	4	2.3041e-06	6.8544e-06	0.002292	51	4	-1.7648	1	1	1	18014	0	-1.7648
DKC1	4	2.3242e-06	6.8544e-06	0.002292	52	4	-1.8445	1	1	1	18013	0	-1.8445
ACTR2	4	2.3818e-06	6.8544e-06	0.002292	53	4	-2.4514	1	1	1	18012	0	-2.4514
RPE	4	2.4093e-06	6.8544e-06	0.002292	54	4	-1.9724	1	1	1	18011	0	-1.9724
STRAP	4	2.505e-06	7.4027e-06	0.002387	55	4	-3.0871	0.99996	0.99996	1	17887	0	-3.0871
URB1	4	2.5504e-06	7.4027e-06	0.002387	56	4	-1.8688	1	1	1	18010	0	-1.8688
NAA10	4	2.855e-06	9.5961e-06	0.00304	57	4	-1.7682	1	1	1	18009	0	-1.7682
ASNA1	4	2.9785e-06	1.0144e-05	0.003158	58	4	-2.0621	1	1	1	18008	0	-2.0621
CPSF3L	4	3.1668e-06	1.1241e-05	0.003383	59	4	-2.3094	0.99958	0.99958	1	17669	0	-2.3094
HINFP	4	3.2504e-06	1.1241e-05	0.003383	60	4	-1.5293	1	1	1	18007	0	-1.5293
ILF2	4	3.5822e-06	1.179e-05	0.003433	61	4	-2.0568	1	1	1	18006	0	-2.0568
SPATA5L1	4	3.6951e-06	1.2338e-05	0.003536	62	4	-2.3791	1	1	1	18005	0	-2.3791
CCT3	4	3.7815e-06	1.2886e-05	0.00358	63	4	-2.1849	1	1	1	18004	0	-2.1849
CDK4	4	3.7912e-06	1.2886e-05	0.00358	64	4	-1.0389	1	1	1	18003	0	-1.0389
RPLP2	3	3.85e-06	1.179e-05	0.003433	65	3	-2.0025	1	1	1	18002	0	-2.0025
PLK1	4	3.9839e-06	1.3983e-05	0.003825	66	4	-1.989	1	0.99999	1	18001	0	-1.989
YARS	4	4.0447e-06	1.4531e-05	0.003916	67	4	-1.9783	1	0.99999	1	18000	0	-1.9783
CCNH	4	4.4022e-06	1.6176e-05	0.004233	68	4	-1.6842	1	0.99999	1	17999	0	-1.6842
TUBB	4	4.4394e-06	1.6176e-05	0.004233	69	4	-2.7097	0.99999	0.99999	1	17986	0	-2.7097
ENO1	4	4.5172e-06	1.6725e-05	0.004314	70	4	-1.2168	1	0.99999	1	17998	0	-1.2168
CIRH1A	4	4.6855e-06	1.837e-05	0.004482	71	4	-2.3379	1	0.99999	1	17997	0	-2.3379
NUP85	4	4.7083e-06	1.837e-05	0.004482	72	4	-2.126	1	0.99999	1	17996	0	-2.126
NAMPT	4	4.7656e-06	1.837e-05	0.004482	73	4	-2.0871	1	0.99999	1	17995	0	-2.0871
EIF3A	4	4.7714e-06	1.837e-05	0.004482	74	4	-1.6149	1	0.99999	1	17994	0	-1.6149
IMP3	4	4.9348e-06	1.8918e-05	0.004554	75	4	-2.4038	1	0.99999	1	17993	0	-2.4038
IGBP1	4	4.9942e-06	1.9466e-05	0.004575	76	4	-1.509	1	0.99999	1	17992	0	-1.509
NOL9	4	5.3743e-06	2.0015e-05	0.004575	77	4	-1.6478	0.99999	0.99999	1	17991	0	-1.6478
NAA25	4	5.4567e-06	2.0015e-05	0.004575	78	4	-2.4201	0.99999	0.99999	1	17990	0	-2.4201
PSMC1	4	5.4876e-06	2.0015e-05	0.004575	79	4	-1.7427	0.99926	0.99927	1	17594	0	-1.7427
EXOSC4	4	5.8359e-06	2.166e-05	0.004889	80	4	-2.6019	0.99999	0.99999	1	17989	0	-2.6019
RPSA	4	5.9779e-06	2.2756e-05	0.005073	81	4	-1.5848	0.99999	0.99999	1	17988	0	-1.5848
SUCLG1	4	6.1644e-06	2.3305e-05	0.005132	82	4	-2.0632	0.99999	0.99999	1	17987	0	-2.0632
SYK	4	6.4125e-06	2.3853e-05	0.005189	83	4	-1.3147	0.99999	0.99999	1	17985	0	-1.3147
PCBP1	4	6.5138e-06	2.495e-05	0.005363	84	4	-1.3192	0.99999	0.99999	1	17984	0	-1.3192
IMP4	4	6.7424e-06	2.6595e-05	0.005457	85	4	-2.0318	0.99999	0.99999	1	17983	0	-2.0318
AHCY	4	6.7838e-06	2.6595e-05	0.005457	86	3	-2.6011	0.97195	0.97218	1	16470	0	-2.6011
SDHB	4	6.8078e-06	2.6595e-05	0.005457	87	4	-2.315	0.98448	0.98456	1	16813	0	-2.315
RPL8	4	6.8174e-06	2.6595e-05	0.005457	88	4	-2.6592	0.99999	0.99999	1	17982	0	-2.6592
RPL12	4	6.9082e-06	2.7143e-05	0.005507	89	4	-2.9846	0.99999	0.99999	1	17981	0	-2.9846
CDC123	4	7.0539e-06	2.7692e-05	0.005542	90	4	-2.0382	0.99999	0.99999	1	17980	0	-2.0382
RRAGC	4	7.2239e-06	2.824e-05	0.005542	91	4	-2.132	0.98552	0.98558	1	16852	0	-2.132
TCEB2	4	7.249e-06	2.824e-05	0.005542	92	4	-2.7424	0.99999	0.99999	1	17979	0	-2.7424
DLST	4	7.2965e-06	2.8788e-05	0.005589	93	4	-2.5207	0.99999	0.99999	1	17978	0	-2.5207
MATR3	4	7.6105e-06	3.0433e-05	0.005846	94	4	-1.3767	0.99999	0.99999	1	17977	0	-1.3767
RPL38	4	7.7331e-06	3.153e-05	0.005993	95	4	-1.6817	0.99999	0.99998	1	17958	0	-1.6817
WDR43	4	7.9854e-06	3.2627e-05	0.006073	96	4	-1.7467	0.99999	0.99999	1	17976	0	-1.7467
NOB1	4	8.0364e-06	3.2627e-05	0.006073	97	4	-1.8221	0.99999	0.99999	1	17975	0	-1.8221
CHMP5	4	8.1602e-06	3.3723e-05	0.006188	98	4	-2.2059	0.99985	0.99986	1	17786	0	-2.2059
CDC45	4	8.2689e-06	3.4272e-05	0.006188	99	4	-1.7435	0.99999	0.99999	1	17973	0	-1.7435
CCNC	4	8.4887e-06	3.4272e-05	0.006188	100	4	-2.3642	0.99999	0.99999	1	17972	0	-2.3642
COPB1	4	9.1154e-06	3.7014e-05	0.006617	101	3	-2.1736	0.24185	0.41053	0.998507	7359	1	-2.1736
MCM4	4	9.4793e-06	3.811e-05	0.006678	102	4	-1.5976	0.99999	0.99999	1	17971	0	-1.5976
LRR1	4	9.5858e-06	3.8659e-05	0.006678	103	4	-3.0329	0.99999	0.99999	1	17970	0	-3.0329
RPL36	4	9.6197e-06	3.8659e-05	0.006678	104	4	-2.1059	0.99965	0.99965	1	17688	0	-2.1059
TEX10	4	9.6933e-06	3.9207e-05	0.006678	105	4	-1.2703	0.99999	0.99999	1	17969	0	-1.2703
COPA	4	9.7719e-06	3.9207e-05	0.006678	106	3	-1.8105	0.74224	0.77706	1	12820	1	-1.8105
PI4KA	4	1.0264e-05	4.0852e-05	0.006796	107	4	-2.1826	0.99999	0.99999	1	17968	0	-2.1826
ADSL	4	1.0326e-05	4.0852e-05	0.006796	108	4	-1.5356	0.99999	0.99999	1	17967	0	-1.5356
CDCA8	4	1.0398e-05	4.14e-05	0.006796	109	4	-1.4896	0.99999	0.99999	1	17966	0	-1.4896
PRUNE	4	1.0638e-05	4.14e-05	0.006796	110	4	-1.8539	0.99999	0.99999	1	17965	0	-1.8539
GINS2	4	1.1043e-05	4.3045e-05	0.007002	111	4	-2.2595	0.99954	0.99955	1	17654	0	-2.2595
MED24	4	1.1228e-05	4.3594e-05	0.007028	112	4	-1.4126	0.99999	0.99999	1	17964	0	-1.4126
CYC1	4	1.1349e-05	4.469e-05	0.007141	113	4	-1.7163	0.99999	0.99998	1	17963	0	-1.7163
BCL6	4	1.1583e-05	4.6884e-05	0.007426	114	4	-1.4872	0.99999	0.99998	1	17962	0	-1.4872
ALG2	4	1.1775e-05	4.7981e-05	0.007533	115	4	-2.2986	0.99999	0.99998	1	17961	0	-2.2986
GPN2	4	1.182e-05	4.8529e-05	0.007554	116	4	-3.3626	0.99999	0.99998	1	17960	0	-3.3626
SOD2	4	1.2136e-05	5.0722e-05	0.007828	117	3	-2.2626	0.61437	0.71434	1	11796	1	-2.2626
RTEL1	4	1.2289e-05	5.1819e-05	0.007929	118	4	-2.0036	0.99998	0.99998	1	17932	0	-2.0036
ANAPC4	4	1.2589e-05	5.2367e-05	0.007946	119	4	-1.3826	0.99999	0.99998	1	17959	0	-1.3826
BCL2	4	1.3787e-05	5.5657e-05	0.008375	120	4	-1.5565	0.99999	0.99998	1	17957	0	-1.5565
CDS2	4	1.4213e-05	5.6754e-05	0.0084	121	4	-1.2556	0.99999	0.99998	1	17955	0	-1.2556
ORC6	4	1.4371e-05	5.6754e-05	0.0084	122	4	-1.781	0.99999	0.99998	1	17954	0	-1.781
WDR33	4	1.461e-05	5.7851e-05	0.008492	123	4	-2.2906	0.99999	0.99998	1	17953	0	-2.2906
CDK7	4	1.5055e-05	5.9496e-05	0.008663	124	4	-1.464	0.99998	0.99998	1	17952	0	-1.464
PHF12	4	1.5357e-05	6.0044e-05	0.008673	125	4	-1.1334	0.99998	0.99998	1	17951	0	-1.1334
ABT1	4	1.5969e-05	6.2786e-05	0.008997	126	4	-1.2974	0.99998	0.99998	1	17950	0	-1.2974
NUMA1	4	1.6133e-05	6.4431e-05	0.009025	127	4	-1.1488	0.99998	0.99998	1	17949	0	-1.1488
RARS2	4	1.6162e-05	6.4979e-05	0.009025	128	4	-1.1896	0.99998	0.99998	1	17948	0	-1.1896
PRMT5	4	1.6234e-05	6.4979e-05	0.009025	129	4	-1.451	0.99998	0.99998	1	17947	0	-1.451
ATP6V0C	4	1.6352e-05	6.5528e-05	0.009032	130	4	-2.2024	0.99996	0.99996	1	17897	0	-2.2024
TONSL	4	1.6452e-05	6.6076e-05	0.009038	131	4	-1.6582	0.99998	0.99998	1	17946	0	-1.6582
NOL11	4	1.6466e-05	6.6624e-05	0.009045	132	4	-1.3914	0.99998	0.99998	1	17945	0	-1.3914
ZNF407	4	1.6583e-05	6.7721e-05	0.009064	133	4	-1.8501	0.99998	0.99998	1	17944	0	-1.8501
OGDH	4	1.6785e-05	6.8269e-05	0.009064	134	3	-1.7046	0.9761	0.97638	1	16567	0	-1.7046
HEATR1	4	1.679e-05	6.8269e-05	0.009064	135	4	-1.3232	0.99998	0.99998	1	17943	0	-1.3232
RTCB	4	1.6953e-05	6.8818e-05	0.00907	136	4	-1.3962	0.99998	0.99998	1	17942	0	-1.3962
INTS5	4	1.7375e-05	7.0463e-05	0.009158	137	4	-1.4639	0.99998	0.99998	1	17941	0	-1.4639
PSMD2	4	1.7436e-05	7.1011e-05	0.009158	138	4	-0.92226	0.99998	0.99998	1	17940	0	-0.92226
PSMC5	4	1.7449e-05	7.1011e-05	0.009158	139	3	-2.7309	0.96248	0.96258	1	16248	0	-2.7309
EIF3E	4	1.8053e-05	7.3205e-05	0.009343	140	4	-1.8933	0.99998	0.99998	1	17939	0	-1.8933
COX5B	4	1.8084e-05	7.3479e-05	0.009343	141	4	-1.6542	0.99997	0.99997	1	17916	0	-1.6542
PPP2R4	4	1.8289e-05	7.485e-05	0.009385	142	4	-1.3765	0.99998	0.99998	1	17938	0	-1.3765
MRPS14	4	1.8454e-05	7.485e-05	0.009385	143	4	-2.3361	0.99979	0.99979	1	17752	0	-2.3361
HAUS1	3	1.942e-05	6.4431e-05	0.009025	144	3	-1.4546	0.99998	0.99998	1	17937	0	-1.4546
NOL6	4	1.9651e-05	7.9785e-05	0.009933	145	4	-2.3299	0.99998	0.99998	1	17936	0	-2.3299
TBCD	4	1.9751e-05	8.0333e-05	0.009933	146	4	-0.97479	0.99998	0.99998	1	17935	0	-0.97479
RPL27A	4	1.9984e-05	8.2527e-05	0.009933	147	4	-2.6242	0.99285	0.99289	1	17137	0	-2.6242
ARCN1	4	1.9994e-05	8.2527e-05	0.009933	148	4	-1.8017	0.99129	0.99132	1	17074	0	-1.8017
EIF3F	4	2.0156e-05	8.3623e-05	0.009933	149	4	-1.9318	0.99998	0.99998	1	17934	0	-1.9318
VARS2	4	2.0173e-05	8.3623e-05	0.009933	150	4	-0.985	0.99998	0.99998	1	17933	0	-0.985
CNOT3	4	2.0379e-05	8.3623e-05	0.009933	151	4	-1.8281	0.99131	0.99135	1	17076	0	-1.8281
ZNF830	4	2.0446e-05	8.4172e-05	0.009933	152	4	-1.4001	0.99998	0.99998	1	17931	0	-1.4001
INTS8	4	2.0528e-05	8.4172e-05	0.009933	153	4	-1.6626	0.99996	0.99996	1	17896	0	-1.6626
TRAIP	4	2.074e-05	8.472e-05	0.009933	154	4	-2.1368	0.99998	0.99998	1	17930	0	-2.1368
SYMPK	4	2.1177e-05	8.6913e-05	0.010125	155	4	-1.6075	0.99998	0.99998	1	17929	0	-1.6075
RIOK2	4	2.1496e-05	8.8558e-05	0.010243	156	4	-1.1826	0.99998	0.99998	1	17928	0	-1.1826
RPS3	4	2.1674e-05	8.9107e-05	0.010243	157	4	-2.5731	0.99998	0.99998	1	17927	0	-2.5731
MRPS34	4	2.1854e-05	8.9655e-05	0.010243	158	4	-1.227	0.99998	0.99998	1	17926	0	-1.227
GINS3	4	2.1959e-05	9.0203e-05	0.010243	159	4	-1.9153	0.99995	0.99995	1	17881	0	-1.9153
DUT	4	2.2752e-05	9.4042e-05	0.010613	160	3	-2.7879	0.87718	0.87735	1	14506	0	-2.7879
PGD	4	2.3562e-05	9.788e-05	0.010977	161	4	-3.1411	0.99998	0.99998	1	17925	0	-3.1411
UTP3	4	2.3728e-05	9.8977e-05	0.011032	162	4	-1.2522	0.99873	0.99872	1	17513	0	-1.2522
CDT1	4	2.4928e-05	0.00010117	0.011207	163	4	-1.8235	0.99998	0.99998	1	17924	0	-1.8235
ILF3	4	2.5429e-05	0.00010227	0.011221	164	4	-1.3949	0.99997	0.99998	1	17923	0	-1.3949
CFL1	4	2.551e-05	0.00010254	0.011221	165	4	-1.5191	0.99997	0.99998	1	17922	0	-1.5191
ANKLE2	4	2.5705e-05	0.00010336	0.011243	166	4	-1.564	0.99551	0.99553	1	17246	0	-1.564
HNRNPU	4	2.6882e-05	0.0001083	0.011709	167	4	-2.0384	0.99161	0.99166	1	17090	0	-2.0384
CDC6	4	2.7085e-05	0.0001094	0.011757	168	4	-1.7289	0.99997	0.99997	1	17921	0	-1.7289
PSMB7	4	2.8095e-05	0.00011269	0.012014	169	4	-2.4856	0.99997	0.99997	1	17920	0	-2.4856
NUDC	4	2.8341e-05	0.00011323	0.012014	170	4	-1.6197	0.99983	0.99984	1	17775	0	-1.6197
HAUS4	4	2.8688e-05	0.00011378	0.012014	171	4	-1.2538	0.99997	0.99997	1	17919	0	-1.2538
CPOX	4	2.929e-05	0.00011543	0.012086	172	4	-1.5766	0.99997	0.99997	1	17918	0	-1.5766
MED12	4	2.9516e-05	0.00011598	0.012086	173	4	-1.5989	0.99997	0.99997	1	17917	0	-1.5989
NCF1	4	2.9584e-05	0.00011652	0.012086	174	4	-1.5361	0.99997	0.99997	1	17915	0	-1.5361
RBM25	4	3.0177e-05	0.00011817	0.012086	175	4	-1.4731	0.99997	0.99997	1	17914	0	-1.4731
OGT	4	3.0314e-05	0.00011817	0.012086	176	4	-1.5895	0.98983	0.98983	1	17022	0	-1.5895
PKMYT1	4	3.0694e-05	0.00011872	0.012086	177	4	-1.3016	0.99697	0.99701	1	17349	0	-1.3016
POLR1A	4	3.1272e-05	0.00011981	0.012086	178	4	-1.6073	0.99997	0.99997	1	17913	0	-1.6073
RPN1	4	3.1414e-05	0.00011981	0.012086	179	4	-1.3322	0.99997	0.99997	1	17912	0	-1.3322
DHX37	4	3.1628e-05	0.00012146	0.012184	180	4	-1.7597	0.99997	0.99997	1	17911	0	-1.7597
PSMB1	4	3.1675e-05	0.00012228	0.012198	181	4	-1.4269	0.99997	0.99997	1	17910	0	-1.4269
MAT2A	4	3.2179e-05	0.0001242	0.012296	182	4	-1.495	0.99997	0.99997	1	17909	0	-1.495
NUP93	4	3.2469e-05	0.0001253	0.012296	183	4	-1.3953	0.99997	0.99997	1	17908	0	-1.3953
PPAT	4	3.2555e-05	0.0001253	0.012296	184	3	-2.3994	0.14028	0.28592	0.931237	5482	1	-2.3994
WEE1	4	3.3327e-05	0.00012859	0.01255	185	4	-2.1019	0.99997	0.99996	1	17907	0	-2.1019
TBCE	4	3.4329e-05	0.00013407	0.013015	186	4	-1.2868	0.99997	0.99996	1	17906	0	-1.2868
NDUFA11	4	3.5172e-05	0.00013572	0.013104	187	4	-1.1914	0.99996	0.99996	1	17905	0	-1.1914
DMAP1	4	3.5652e-05	0.00013681	0.01314	188	4	-1.5255	0.99996	0.99996	1	17904	0	-1.5255
KARS	4	3.5795e-05	0.00013846	0.013228	189	4	-1.8567	0.99996	0.99996	1	17903	0	-1.8567
POLR2C	4	3.6283e-05	0.0001401	0.013314	190	4	-2.6098	0.99854	0.99851	1	17491	0	-2.6098
LSM7	4	3.6825e-05	0.00014175	0.013364	191	4	-1.05	0.99996	0.99996	1	17902	0	-1.05
C3orf17	4	3.7017e-05	0.0001423	0.013364	192	3	-1.8752	0.78799	0.80538	1	13275	1	-1.8752
LSM3	4	3.7536e-05	0.00014284	0.013364	193	3	-1.5883	0.96962	0.96974	1	16408	0	-1.5883
TSSC1	4	3.7959e-05	0.00014394	0.013397	194	4	-1.0546	0.99996	0.99996	1	17901	0	-1.0546
NUP50	4	3.8135e-05	0.00014559	0.013412	195	4	-1.9574	0.98504	0.9851	1	16828	0	-1.9574
EXOSC5	4	3.8205e-05	0.00014559	0.013412	196	4	-1.5991	0.99996	0.99996	1	17900	0	-1.5991
HSCB	4	3.8923e-05	0.00015052	0.013776	197	4	-1.1751	0.99996	0.99996	1	17899	0	-1.1751
NDC1	4	3.9258e-05	0.00015107	0.013776	198	4	-1.1622	0.99996	0.99996	1	17898	0	-1.1622
FARSB	4	3.9669e-05	0.00015217	0.013807	199	3	-1.7761	0.77712	0.79824	1	13169	1	-1.7761
UTP23	4	4.005e-05	0.00015491	0.013985	200	4	-2.1539	0.99088	0.99091	1	17060	0	-2.1539
ALG1	4	4.0792e-05	0.00015765	0.014071	201	4	-1.5803	0.99996	0.99996	1	17895	0	-1.5803
CDK1	4	4.085e-05	0.0001582	0.014071	202	4	-1.8023	0.99996	0.99996	1	17894	0	-1.8023
NDUFA13	4	4.0879e-05	0.0001582	0.014071	203	4	-2.2122	0.99996	0.99996	1	17893	0	-2.2122
CPSF3	4	4.1946e-05	0.00016368	0.014395	204	3	-2.3579	0.080096	0.18362	0.850963	3841	1	-2.3579
XRCC6	4	4.1957e-05	0.00016423	0.014395	205	4	-1.0775	0.99996	0.99996	1	17892	0	-1.0775
LAMTOR5	4	4.2107e-05	0.00016423	0.014395	206	4	-1.9829	0.99914	0.99914	1	17570	0	-1.9829
LIAS	4	4.2638e-05	0.00016752	0.014595	207	4	-1.6498	0.99996	0.99996	1	17891	0	-1.6498
RPS11	4	4.2877e-05	0.00016862	0.014595	208	4	-2.8698	0.99996	0.99996	1	17890	0	-2.8698
DTYMK	4	4.3027e-05	0.00016917	0.014595	209	4	-1.4996	0.99996	0.99996	1	17889	0	-1.4996
DSCC1	4	4.3654e-05	0.00017026	0.014595	210	3	-1.7318	0.67974	0.74412	1	12297	1	-1.7318
DHDDS	4	4.4178e-05	0.00017136	0.014595	211	4	-1.8504	0.99996	0.99996	1	17888	0	-1.8504
TAF13	4	4.4233e-05	0.00017136	0.014595	212	3	-1.6386	0.10008	0.21852	0.880093	4413	1	-1.6386
SYS1	4	4.639e-05	0.00017849	0.01513	213	4	-1.3006	0.99995	0.99995	1	17886	0	-1.3006
TICRR	4	4.6868e-05	0.00018178	0.015337	214	4	-1.6667	0.99995	0.99995	1	17885	0	-1.6667
NUP205	4	4.7381e-05	0.00018507	0.015459	215	4	-1.2869	0.99995	0.99995	1	17884	0	-1.2869
LSM2	4	4.7816e-05	0.00018616	0.015459	216	4	-2.4665	0.9976	0.99759	1	17402	0	-2.4665
C7orf26	4	4.8193e-05	0.00018726	0.015459	217	4	-1.7205	0.99995	0.99995	1	17883	0	-1.7205
NOC4L	4	4.8343e-05	0.00018781	0.015459	218	4	-1.8261	0.99992	0.99992	1	17852	0	-1.8261
RPS5	4	4.8356e-05	0.00018781	0.015459	219	4	-1.745	0.99995	0.99995	1	17882	0	-1.745
CPSF1	4	4.8431e-05	0.00018836	0.015459	220	4	-1.532	0.99992	0.99992	1	17841	0	-1.532
EIF4B	4	4.9913e-05	0.00019494	0.015927	221	4	-0.78806	0.99995	0.99995	1	17880	0	-0.78806
FCGR1A	4	5.0762e-05	0.00019823	0.016023	222	4	-1.893	0.99966	0.99966	1	17692	0	-1.893
INTS6	4	5.0791e-05	0.00019823	0.016023	223	4	-1.8568	0.99995	0.99995	1	17879	0	-1.8568
DDX6	4	5.1036e-05	0.00019878	0.016023	224	3	-1.7276	0.17635	0.34342	0.962384	6368	1	-1.7276
PRKAG1	4	5.1886e-05	0.00020316	0.016304	225	4	-1.1165	0.99995	0.99995	1	17878	0	-1.1165
NLE1	4	5.2792e-05	0.00020755	0.016582	226	4	-2.8016	0.99989	0.9999	1	17817	0	-2.8016
TMEM161B	4	5.3175e-05	0.0002092	0.01664	227	4	-1.1423	0.99995	0.99994	1	17877	0	-1.1423
N6AMT1	4	5.4452e-05	0.00021413	0.016958	228	4	-1.292	0.99995	0.99994	1	17876	0	-1.292
ACO2	4	5.5259e-05	0.00021742	0.017143	229	3	-2.0088	0.95387	0.95402	1	16042	0	-2.0088
DPAGT1	4	5.5839e-05	0.00022071	0.01722	230	4	-1.6634	0.99932	0.99934	1	17605	0	-1.6634
NEDD1	4	5.5936e-05	0.00022126	0.01722	231	4	-2.2874	0.99989	0.99989	1	17810	0	-2.2874
HAUS3	4	5.613e-05	0.00022126	0.01722	232	4	-2.2516	0.9835	0.98359	1	16779	0	-2.2516
POLR2H	4	5.6814e-05	0.00022455	0.017337	233	4	-2.5569	0.99985	0.99986	1	17789	0	-2.5569
DDX11	4	5.7e-05	0.0002251	0.017337	234	4	-1.1318	0.99994	0.99994	1	17875	0	-1.1318
EIF5B	4	5.7109e-05	0.00022565	0.017337	235	4	-1.8746	0.99255	0.99258	1	17124	0	-1.8746
MRPL15	4	5.7297e-05	0.00022674	0.017348	236	4	-1.2329	0.99994	0.99994	1	17874	0	-1.2329
CKAP5	4	5.8598e-05	0.00023058	0.017567	237	4	-1.7277	0.99985	0.99986	1	17791	0	-1.7277
CDC20	4	5.8799e-05	0.00023168	0.017572	238	4	-1.6766	0.99922	0.99922	1	17588	0	-1.6766
NDUFB10	4	5.8913e-05	0.00023277	0.017572	239	4	-1.3385	0.99994	0.99994	1	17873	0	-1.3385
POLR1B	4	5.9504e-05	0.00023497	0.017572	240	4	-1.7633	0.99971	0.99971	1	17713	0	-1.7633
ZBTB11	4	5.9637e-05	0.00023497	0.017572	241	4	-1.884	0.99994	0.99994	1	17872	0	-1.884
RPS16	4	5.991e-05	0.00023552	0.017572	242	3	-1.4771	0.94397	0.94417	1	15815	0	-1.4771
RABGGTA	4	6.1263e-05	0.00024319	0.01807	243	4	-1.1237	0.99994	0.99994	1	17871	0	-1.1237
GTF2A1	4	6.2603e-05	0.00024977	0.018408	244	4	-1.3851	0.99994	0.99994	1	17870	0	-1.3851
RPP25L	4	6.2643e-05	0.00024977	0.018408	245	4	-1.7166	0.99994	0.99994	1	17869	0	-1.7166
ELP5	4	6.3924e-05	0.00025471	0.018695	246	4	-1.6995	0.99994	0.99994	1	17868	0	-1.6995
GFPT1	4	6.4386e-05	0.000258	0.01886	247	3	-1.8585	0.93191	0.93211	1	15576	0	-1.8585
POLR2G	4	6.5027e-05	0.00026019	0.018944	248	4	-2.1515	0.99833	0.99832	1	17464	0	-2.1515
CENPM	4	6.5842e-05	0.00026239	0.018989	249	4	-0.94217	0.99993	0.99994	1	17867	0	-0.94217
VPS52	4	6.6505e-05	0.00026293	0.018989	250	4	-1.3219	0.99993	0.99994	1	17866	0	-1.3219
TTC7A	4	6.6978e-05	0.00026458	0.018989	251	4	-1.8863	0.99983	0.99984	1	17774	0	-1.8863
VHL	4	6.8396e-05	0.00027061	0.018989	252	4	-1.6426	0.99993	0.99993	1	17865	0	-1.6426
ADSS	4	6.8651e-05	0.00027171	0.018989	253	4	-1.1982	0.99993	0.99993	1	17864	0	-1.1982
MRPL21	4	6.8694e-05	0.00027171	0.018989	254	4	-0.89486	0.99993	0.99993	1	17863	0	-0.89486
RPS23	4	6.8815e-05	0.00027226	0.018989	255	3	-2.1302	0.785	0.80341	1	13249	1	-2.1302
RRAGA	4	6.8907e-05	0.00027226	0.018989	256	4	-1.3663	0.99993	0.99993	1	17862	0	-1.3663
SUGT1	4	6.8966e-05	0.00027226	0.018989	257	3	-2.0163	0.8616	0.86239	1	14256	1	-2.0163
RPN2	4	6.9301e-05	0.0002728	0.018989	258	3	-1.3097	0.77756	0.79853	1	13177	1	-1.3097
SBDS	4	7.0539e-05	0.0002739	0.018989	259	4	-2.0044	0.99992	0.99992	1	17844	0	-2.0044
NUP133	4	7.0631e-05	0.00027445	0.018989	260	4	-2.0997	0.99993	0.99993	1	17861	0	-2.0997
THOC2	4	7.1241e-05	0.00027555	0.018989	261	4	-1.6205	0.99993	0.99993	1	17860	0	-1.6205
ARIH1	4	7.1285e-05	0.00027555	0.018989	262	4	-1.1036	0.99993	0.99993	1	17859	0	-1.1036
EED	4	7.2608e-05	0.00028048	0.019256	263	4	-1.3848	0.99993	0.99993	1	17858	0	-1.3848
ARID4A	4	7.292e-05	0.00028158	0.019258	264	4	-1.633	0.99993	0.99993	1	17857	0	-1.633
IARS	4	7.3874e-05	0.00028596	0.019484	265	3	-2.183	0.84145	0.84484	1	13953	1	-2.183
FAM50A	4	7.431e-05	0.00028761	0.019487	266	4	-0.9741	0.99993	0.99992	1	17856	0	-0.9741
TPR	4	7.4582e-05	0.00028816	0.019487	267	4	-1.257	0.99993	0.99992	1	17855	0	-1.257
USP37	4	7.5447e-05	0.00029254	0.019636	268	4	-1.1523	0.99992	0.99992	1	17854	0	-1.1523
RBM17	4	7.5538e-05	0.00029254	0.019636	269	4	-1.3374	0.99992	0.99992	1	17853	0	-1.3374
BCCIP	4	7.5876e-05	0.00029364	0.019637	270	3	-1.6649	0.49729	0.64568	1	10718	1	-1.6649
TOMM22	4	7.8085e-05	0.00030241	0.020149	271	4	-1.403	0.99992	0.99992	1	17851	0	-1.403
PTP4A2	4	7.9692e-05	0.00030845	0.020475	272	4	-1.3284	0.99992	0.99992	1	17850	0	-1.3284
EXOSC3	4	8.0745e-05	0.00031503	0.020785	273	4	-1.4691	0.99992	0.99992	1	17849	0	-1.4691
RPP21	4	8.1662e-05	0.00031667	0.020785	274	4	-2.1615	0.99992	0.99992	1	17848	0	-2.1615
MASTL	4	8.1973e-05	0.00031777	0.020785	275	3	-1.9991	0.9365	0.93666	1	15660	0	-1.9991
POU2F2	4	8.2295e-05	0.00031832	0.020785	276	4	-1.3523	0.99992	0.99992	1	17847	0	-1.3523
DDX51	4	8.2539e-05	0.00031886	0.020785	277	4	-1.3167	0.99992	0.99992	1	17846	0	-1.3167
NUP155	4	8.3078e-05	0.00032106	0.020853	278	4	-1.1282	0.99992	0.99992	1	17845	0	-1.1282
PSMD13	4	8.362e-05	0.0003227	0.020866	279	4	-1.107	0.99992	0.99992	1	17843	0	-1.107
MYC	4	8.4313e-05	0.0003249	0.020866	280	4	-2.8782	0.99992	0.99992	1	17842	0	-2.8782
PCNA	4	8.5091e-05	0.00032819	0.020866	281	4	-2.7556	0.99299	0.99303	1	17140	0	-2.7556
THOC3	4	8.5311e-05	0.00032928	0.020866	282	4	-2.6119	0.99991	0.99992	1	17840	0	-2.6119
C9orf114	4	8.6723e-05	0.00033148	0.020866	283	4	-1.3829	0.99991	0.99992	1	17839	0	-1.3829
GCLC	4	8.7078e-05	0.00033312	0.020866	284	4	-1.1544	0.99991	0.99992	1	17838	0	-1.1544
AK2	4	8.7435e-05	0.00033422	0.020866	285	4	-2.256	0.99991	0.99992	1	17837	0	-2.256
VPS29	4	8.7468e-05	0.00033422	0.020866	286	3	-1.7718	0.23398	0.4035	0.99347	7267	1	-1.7718
2005-09-01	4	8.7793e-05	0.00033477	0.020866	287	4	-1.0547	0.99991	0.99992	1	17836	0	-1.0547
MCM3AP	4	8.8152e-05	0.00033532	0.020866	288	4	-1.6672	0.99991	0.99991	1	17835	0	-1.6672
EIF3D	4	8.8357e-05	0.00033532	0.020866	289	4	-1.854	0.99991	0.99991	1	17834	0	-1.854
RPLP0	4	8.8385e-05	0.00033586	0.020866	290	4	-2.226	0.99613	0.99616	1	17292	0	-2.226
NOL12	4	8.8912e-05	0.00033806	0.020866	291	4	-1.3503	0.99874	0.99874	1	17515	0	-1.3503
C19orf70	4	8.9235e-05	0.00033861	0.020866	292	4	-1.0398	0.99991	0.99991	1	17833	0	-1.0398
PPP1R1A	4	9.1169e-05	0.00034848	0.021329	293	4	-0.68543	0.99991	0.99991	1	17832	0	-0.68543
MRPS24	4	9.1749e-05	0.00035122	0.021424	294	4	-1.4088	0.99991	0.99991	1	17831	0	-1.4088
PPP1R8	4	9.2706e-05	0.00035396	0.021519	295	4	-1.5209	0.99991	0.99991	1	17830	0	-1.5209
PSMB4	4	9.4158e-05	0.00036109	0.021879	296	3	-1.6918	0.9343	0.93448	1	15629	0	-1.6918
RPA2	4	9.4587e-05	0.00036328	0.021938	297	4	-1.6939	0.99991	0.99991	1	17829	0	-1.6939
NXF1	4	9.4858e-05	0.00036602	0.021942	298	4	-1.3793	0.99991	0.99991	1	17828	0	-1.3793
SNRPB	4	9.4874e-05	0.00036602	0.021942	299	3	-1.8539	0.28282	0.448	1	7865	1	-1.8539
ATP1B3	4	9.5401e-05	0.00036822	0.021942	300	4	-1.7117	0.9999	0.99991	1	17827	0	-1.7117
PTBP1	4	9.6441e-05	0.0003726	0.022131	301	4	-0.88804	0.9999	0.99991	1	17826	0	-0.88804
MED13	4	9.7486e-05	0.00037754	0.022334	302	3	-1.6943	0.9275	0.92779	1	15482	0	-1.6943
CD19	4	9.8211e-05	0.00037973	0.022334	303	4	-0.95686	0.9999	0.9999	1	17825	0	-0.95686
OSBP	4	9.8267e-05	0.00037973	0.022334	304	4	-1.4301	0.9999	0.9999	1	17824	0	-1.4301
SRP19	4	9.9748e-05	0.00038357	0.022486	305	3	-1.9748	0.89161	0.89175	1	14781	0	-1.9748
DBF4	4	0.00010097	0.00038796	0.02267	306	4	-1.8478	0.9999	0.9999	1	17823	0	-1.8478
NDC80	4	0.00010335	0.00039289	0.022763	307	4	-1.2831	0.99987	0.99988	1	17803	0	-1.2831
NXT1	4	0.00010413	0.00039454	0.022763	308	4	-0.7841	0.9999	0.9999	1	17822	0	-0.7841
TPT1	4	0.00010419	0.00039454	0.022763	309	4	-1.4573	0.9999	0.9999	1	17821	0	-1.4573
H2AFZ	4	0.00010425	0.00039509	0.022763	310	4	-1.0305	0.9999	0.9999	1	17820	0	-1.0305
CDC37	4	0.00010452	0.00039618	0.022763	311	3	-1.5418	0.67984	0.74416	1	12300	1	-1.5418
TRAPPC3	4	0.00010513	0.00039783	0.022763	312	4	-1.0747	0.99989	0.9999	1	17819	0	-1.0747
NUDT4	4	0.00010524	0.00039838	0.022763	313	4	-1.363	0.99989	0.9999	1	17818	0	-1.363
RRN3	4	0.00010731	0.00040825	0.023253	314	3	-1.7582	0.82611	0.83262	1	13759	1	-1.7582
DDX55	3	0.00010784	0.00033861	0.020866	315	3	-1.653	0.99989	0.99989	1	17816	0	-1.653
RPL10	3	0.00010928	0.00034354	0.021099	316	2	-2.8296	0.46422	0.56088	1	10222	1	-2.8296
PPP1CB	4	0.00010975	0.00041483	0.023503	317	4	-1.7955	0.98903	0.98909	1	16991	0	-1.7955
MTG2	4	0.00011026	0.00041812	0.023503	318	4	-0.79665	0.99989	0.99989	1	17815	0	-0.79665
INTS10	4	0.0001105	0.00041921	0.023503	319	4	-1.1318	0.99989	0.99989	1	17814	0	-1.1318
GLRX5	4	0.00011051	0.00041921	0.023503	320	4	-2.2092	0.99984	0.99985	1	17781	0	-2.2092
RUVBL1	4	0.00011081	0.00041976	0.023503	321	4	-2.3941	0.99876	0.99876	1	17519	0	-2.3941
SF3B4	4	0.00011127	0.00042195	0.023503	322	4	-1.6124	0.99965	0.99965	1	17687	0	-1.6124
ATP5A1	4	0.00011142	0.0004225	0.023503	323	4	-1.1159	0.99989	0.99989	1	17813	0	-1.1159
NSF	4	0.00011158	0.00042305	0.023503	324	3	-2.7452	0.76573	0.79104	1	13062	1	-2.7452
GPN1	4	0.00011277	0.00042689	0.023644	325	4	-2.355	0.99989	0.99989	1	17812	0	-2.355
CTR9	4	0.00011302	0.00042853	0.023662	326	4	-2.0437	0.99989	0.99989	1	17811	0	-2.0437
RAD51D	4	0.00011343	0.00043018	0.023681	327	3	-1.3529	0.97618	0.97646	1	16569	0	-1.3529
DBR1	4	0.00011539	0.00043621	0.023897	328	4	-2.0717	0.99988	0.99989	1	17809	0	-2.0717
BCAS2	4	0.00011558	0.00043676	0.023897	329	4	-1.0455	0.99988	0.99989	1	17808	0	-1.0455
THOC7	4	0.00011751	0.00044444	0.024244	330	4	-1.4676	0.99988	0.99989	1	17805	0	-1.4676
RPS19	3	0.00011802	0.00036822	0.021942	331	3	-2.2093	0.99988	0.99988	1	17807	0	-2.2093
DHX33	4	0.00011814	0.00044828	0.024321	332	3	-2.1738	0.94197	0.94215	1	15761	0	-2.1738
PPP1R2	4	0.00011818	0.00044855	0.024321	333	4	-1.2952	0.99988	0.99989	1	17806	0	-1.2952
DDX56	4	0.00012006	0.00045979	0.024738	334	3	-1.4538	0.37708	0.53412	1	9075	1	-1.4538
ZDHHC19	4	0.00012082	0.00046034	0.024738	335	4	-0.87046	0.99988	0.99989	1	17804	0	-0.87046
TRAPPC4	4	0.00012364	0.00047021	0.025193	336	4	-1.6357	0.99544	0.99546	1	17243	0	-1.6357
CDK9	4	0.0001243	0.00047213	0.025221	337	4	-1.3555	0.99978	0.99978	1	17749	0	-1.3555
VPS16	4	0.00012625	0.00048063	0.025536	338	4	-1.1301	0.99987	0.99988	1	17802	0	-1.1301
HUWE1	4	0.00012665	0.00048172	0.025536	339	4	-1.0372	0.99987	0.99988	1	17801	0	-1.0372
MTOR	4	0.00012685	0.00048227	0.025536	340	4	-1.458	0.99987	0.99988	1	17800	0	-1.458
PSMA3	4	0.00012719	0.00048392	0.025549	341	4	-1.2542	0.99987	0.99988	1	17799	0	-1.2542
NARS	4	0.00012745	0.00048556	0.025561	342	3	-1.9641	0.92863	0.92891	1	15504	0	-1.9641
NONO	4	0.0001295	0.00049214	0.025832	343	4	-1.4029	0.99987	0.99988	1	17798	0	-1.4029
SYVN1	4	0.00013168	0.00050147	0.026245	344	4	-1.8503	0.98958	0.9896	1	17013	0	-1.8503
CRNKL1	4	0.00013306	0.0005064	0.026426	345	3	-1.6989	0.97917	0.97941	1	16654	0	-1.6989
WNK1	4	0.00013381	0.00051134	0.026607	346	4	-0.74012	0.99987	0.99987	1	17797	0	-0.74012
SNW1	4	0.0001343	0.00051627	0.026787	347	4	-1.5519	0.99987	0.99987	1	17796	0	-1.5519
GMPPB	4	0.00013607	0.00052175	0.026994	348	3	-1.8581	0.34464	0.50443	1	8661	1	-1.8581
IPO13	4	0.00013759	0.00052888	0.027284	349	4	-1.8613	0.99669	0.99673	1	17330	0	-1.8613
UBE2M	4	0.00013959	0.00053491	0.027517	350	4	-1.3577	0.99986	0.99986	1	17795	0	-1.3577
ISG20L2	4	0.00014007	0.0005382	0.027607	351	4	-2.0217	0.99982	0.99983	1	17767	0	-2.0217
SDE2	4	0.00014078	0.00054095	0.027669	352	4	-1.7296	0.99784	0.99785	1	17418	0	-1.7296
RPS19BP1	4	0.00014186	0.00054753	0.027881	353	4	-2.0632	0.99944	0.99945	1	17632	0	-2.0632
LEO1	4	0.00014229	0.00054917	0.027881	354	4	-0.90024	0.99986	0.99986	1	17794	0	-0.90024
AKIRIN2	4	0.00014251	0.00054972	0.027881	355	4	-1.0769	0.99986	0.99986	1	17793	0	-1.0769
CENPN	4	0.00014457	0.0005574	0.028191	356	4	-1.3292	0.99954	0.99955	1	17653	0	-1.3292
XPO1	3	0.00014607	0.00045924	0.024738	357	3	-2.6616	0.99985	0.99985	1	17792	0	-2.6616
CINP	4	0.00014669	0.00056562	0.028503	358	3	-1.7476	0.38143	0.53807	1	9138	1	-1.7476
DNAJA3	4	0.00014781	0.00056672	0.028503	359	4	-1.4523	0.99985	0.99986	1	17790	0	-1.4523
RPL11	4	0.00014857	0.00056836	0.028507	360	4	-2.0648	0.99985	0.99986	1	17788	0	-2.0648
CHERP	4	0.00014919	0.00057056	0.028537	361	3	-2.0799	0.10269	0.22289	0.884808	4477	1	-2.0799
PTCD3	4	0.00014948	0.00057275	0.028568	362	4	-0.80189	0.99985	0.99986	1	17787	0	-0.80189
GNAI2	4	0.00015029	0.00057549	0.028626	363	3	-1.8258	0.84739	0.84985	1	14039	1	-1.8258
CENPW	4	0.00015248	0.00058098	0.028819	364	4	-1.2332	0.99985	0.99985	1	17785	0	-1.2332
TRAPPC11	4	0.00015318	0.00058427	0.028903	365	4	-1.8974	0.99985	0.99985	1	17784	0	-1.8974
MGEA5	4	0.00015615	0.00059414	0.029258	366	4	-1.0436	0.99932	0.99933	1	17603	0	-1.0436
NDUFS2	4	0.00015647	0.00059468	0.029258	367	4	-1.0453	0.99984	0.99985	1	17783	0	-1.0453
NFS1	4	0.0001573	0.00059688	0.029286	368	3	-1.6682	0.058269	0.14373	0.808525	3153	1	-1.6682
MED17	4	0.00015869	0.00060236	0.029422	369	4	-1.2424	0.99984	0.99985	1	17782	0	-1.2424
CTPS1	4	0.00015904	0.00060291	0.029422	370	4	-1.2698	0.99982	0.99982	1	17764	0	-1.2698
MED14	4	0.00015981	0.00060565	0.029476	371	4	-1.7025	0.99984	0.99985	1	17780	0	-1.7025
TOP2A	4	0.00016199	0.00061278	0.029663	372	4	-1.054	0.99984	0.99984	1	17779	0	-1.054
GPI	4	0.00016207	0.00061278	0.029663	373	4	-0.81256	0.99984	0.99984	1	17778	0	-0.81256
CDK11A	4	0.00016329	0.00061772	0.029822	374	4	-1.0496	0.99984	0.99984	1	17777	0	-1.0496
NCAPH2	4	0.00016476	0.00062265	0.02998	375	4	-0.95477	0.99984	0.99984	1	17776	0	-0.95477
RANGAP1	4	0.00016822	0.00062868	0.03019	376	4	-2.6849	0.99976	0.99977	1	17737	0	-2.6849
PSMC3	4	0.00016933	0.00063417	0.030369	377	3	-1.799	0.9696	0.96973	1	16407	0	-1.799
PSMD12	4	0.00016954	0.00063581	0.030369	378	3	-1.5683	0.90442	0.90459	1	15009	0	-1.5683
SRM	4	0.00017025	0.00063746	0.030369	379	4	-1.4221	0.99983	0.99984	1	17773	0	-1.4221
NAE1	4	0.00017152	0.00064239	0.030524	380	4	-1.0769	0.99983	0.99983	1	17772	0	-1.0769
DDX52	4	0.00017218	0.00064513	0.030574	381	3	-1.3956	0.794	0.80946	1	13358	1	-1.3956
YY1	4	0.00017304	0.00064842	0.030649	382	4	-0.85973	0.99983	0.99983	1	17771	0	-0.85973
PMPCA	4	0.00017423	0.00065226	0.03075	383	4	-1.6569	0.99982	0.99983	1	17766	0	-1.6569
SRSF1	4	0.0001751	0.0006572	0.030847	384	4	-1.5953	0.99982	0.99983	1	17770	0	-1.5953
PDRG1	4	0.00017526	0.00065774	0.030847	385	3	-2.1207	0.606	0.71079	1	11738	1	-2.1207
HNRNPK	4	0.00017579	0.00066049	0.030854	386	4	-1.6108	0.99982	0.99983	1	17769	0	-1.6108
CCT6A	4	0.00017859	0.00066707	0.03101	387	4	-2.8997	0.99935	0.99936	1	17611	0	-2.8997
PRPF38B	4	0.00017917	0.00066816	0.03101	388	4	-1.3422	0.99982	0.99983	1	17768	0	-1.3422
NDOR1	4	0.00017999	0.00066981	0.03101	389	3	-2.1503	0.69923	0.75383	1	12460	1	-2.1503
MIOS	4	0.00018216	0.00067749	0.031286	390	4	-1.4736	0.99982	0.99982	1	17765	0	-1.4736
SETD2	4	0.00018408	0.00068187	0.031408	391	4	-1.5321	0.99964	0.99964	1	17685	0	-1.5321
ORAOV1	4	0.00018556	0.00068516	0.031479	392	4	-1.2648	0.98347	0.98355	1	16777	0	-1.2648
PES1	4	0.00018817	0.00069394	0.031666	393	4	-1.9049	0.999	0.99899	1	17548	0	-1.9049
POP7	4	0.00018826	0.00069394	0.031666	394	4	-1.9624	0.99981	0.99982	1	17763	0	-1.9624
SMC3	4	0.00018839	0.00069448	0.031666	395	4	-1.7646	0.99965	0.99965	1	17689	0	-1.7646
RPL35	4	0.00018999	0.00070052	0.03175	396	4	-0.91354	0.99981	0.99981	1	17762	0	-0.91354
RPP30	4	0.00019008	0.00070106	0.03175	397	4	-1.5899	0.99981	0.99981	1	17761	0	-1.5899
TCP1	4	0.00019034	0.00070161	0.03175	398	4	-1.5186	0.99943	0.99944	1	17626	0	-1.5186
OXA1L	4	0.00019118	0.00070435	0.031789	399	4	-1.0695	0.99981	0.99981	1	17760	0	-1.0695
NHP2L1	4	0.00019144	0.000706	0.031789	400	3	-1.3363	0.86042	0.86131	1	14234	1	-1.3363
MST1	4	0.00019298	0.00070874	0.031833	401	3	-1.4822	0.8215	0.82913	1	13689	1	-1.4822
GADD45B	4	0.00019646	0.00072464	0.032239	402	4	-0.86249	0.9998	0.99981	1	17759	0	-0.86249
SF3A2	4	0.00019652	0.00072519	0.032239	403	4	-1.7994	0.98061	0.98077	1	16691	0	-1.7994
EIF3M	4	0.00019665	0.00072574	0.032239	404	4	-1.1776	0.9998	0.99981	1	17758	0	-1.1776
SHFM1	4	0.0001975	0.00072793	0.032239	405	4	-1.5155	0.9998	0.9998	1	17757	0	-1.5155
SF3B2	4	0.00019757	0.00072793	0.032239	406	2	-0.32862	0.95485	0.95498	1	16066	0	-0.32862
DRD5	4	0.00019809	0.00072848	0.032239	407	4	-2.4174	0.99502	0.99506	1	17225	0	-2.4174
RPAP1	4	0.00019988	0.00073397	0.032402	408	4	-1.247	0.99977	0.99978	1	17745	0	-1.247
PUF60	4	0.00020101	0.0007389	0.03254	409	4	-1.3464	0.99883	0.99882	1	17526	0	-1.3464
SF3A3	4	0.00020234	0.00074548	0.03264	410	4	-1.8533	0.9998	0.9998	1	17756	0	-1.8533
NAA50	4	0.00020237	0.00074548	0.03264	411	4	-1.1766	0.99979	0.9998	1	17753	0	-1.1766
PSMA4	4	0.00020281	0.00074658	0.03264	412	4	-2.5444	0.9998	0.9998	1	17755	0	-2.5444
SUPT16H	4	0.00020328	0.00074877	0.032657	413	4	-2.2808	0.99936	0.99937	1	17613	0	-2.2808
COPS6	4	0.00020455	0.00075371	0.032738	414	4	-1.7736	0.9998	0.9998	1	17754	0	-1.7736
TMX2	4	0.00020466	0.00075425	0.032738	415	4	-1.753	0.99963	0.99963	1	17684	0	-1.753
ATP6AP2	4	0.00020669	0.00076138	0.032968	416	3	-1.7352	0.75934	0.78718	1	12999	1	-1.7352
RABGGTB	4	0.00020927	0.00077016	0.033268	417	4	-2.1013	0.98942	0.98945	1	17009	0	-2.1013
EMC7	4	0.00021365	0.00078496	0.033826	418	3	-1.3841	0.72177	0.7657	1	12636	1	-1.3841
PRELID1	4	0.00021566	0.00079099	0.034005	419	3	-1.1732	0.70297	0.75575	1	12488	1	-1.1732
DDX23	4	0.00021719	0.00079593	0.034136	420	4	-1.0394	0.99978	0.99979	1	17751	0	-1.0394
RPL10A	3	0.00021741	0.00066131	0.030854	421	3	-2.5025	0.99978	0.99978	1	17750	0	-2.5025
ZNF574	4	0.0002211	0.00081293	0.034747	422	3	-1.7468	0.43628	0.58862	1	9830	1	-1.7468
POLA1	4	0.00022136	0.00081402	0.034747	423	4	-0.84632	0.99978	0.99978	1	17748	0	-0.84632
HMGCS1	4	0.00022518	0.00082225	0.034956	424	4	-2.088	0.99977	0.99978	1	17747	0	-2.088
DOLK	4	0.00022528	0.0008228	0.034956	425	4	-1.1577	0.99977	0.99978	1	17746	0	-1.1577
EIF2B2	4	0.00022694	0.00082965	0.035117	426	4	-1.0138	0.99977	0.99978	1	17744	0	-1.0138
DHX8	4	0.00022718	0.00083047	0.035117	427	3	-1.0996	0.97162	0.97183	1	16462	0	-1.0996
GNL3	4	0.00022816	0.00083486	0.03522	428	4	-1.9872	0.99784	0.99786	1	17419	0	-1.9872
C15orf53	4	0.00022904	0.00083705	0.03523	429	4	-0.779	0.99977	0.99977	1	17743	0	-0.779
CSE1L	4	0.00023041	0.00084144	0.03533	430	4	-1.0437	0.99977	0.99977	1	17742	0	-1.0437
SLC16A1	4	0.00023115	0.00084418	0.03533	431	4	-1.1383	0.99977	0.99977	1	17741	0	-1.1383
BRF1	4	0.00023187	0.00084528	0.03533	432	3	-2.5302	0.53227	0.67856	1	11232	1	-2.5302
EIF2B5	4	0.00023253	0.00084747	0.035339	433	4	-1.7918	0.99977	0.99977	1	17740	0	-1.7918
SAMM50	4	0.00023412	0.00085186	0.035441	434	4	-1.5774	0.99972	0.99972	1	17719	0	-1.5774
UBL5	4	0.0002353	0.0008557	0.03546	435	4	-1.4916	0.99976	0.99977	1	17739	0	-1.4916
ERH	4	0.00023562	0.00085625	0.03546	436	3	-3.2413	0.082056	0.18715	0.854073	3898	1	-3.2413
HAUS8	4	0.00023713	0.00085954	0.035501	437	3	-1.3288	0.94997	0.95014	1	15965	0	-1.3288
CCDC84	4	0.00023735	0.00086118	0.035501	438	4	-1.8237	0.99976	0.99977	1	17738	0	-1.8237
NCAPG	4	0.00024115	0.00087763	0.03606	439	4	-0.93948	0.99976	0.99976	1	17736	0	-0.93948
POLR2D	4	0.00024145	0.00087873	0.03606	440	3	-1.2099	0.94222	0.94239	1	15768	0	-1.2099
CDC40	4	0.00024411	0.0008875	0.0363	441	4	-1.1049	0.99976	0.99976	1	17735	0	-1.1049
ABCC6	4	0.00024466	0.0008886	0.0363	442	4	-0.96866	0.99976	0.99976	1	17734	0	-0.96866
PNN	4	0.0002461	0.00089189	0.036352	443	4	-0.96639	0.99975	0.99976	1	17733	0	-0.96639
KANSL3	4	0.0002517	0.00091657	0.037274	444	4	-1.1448	0.99975	0.99975	1	17732	0	-1.1448
NDUFAF3	4	0.00025294	0.0009204	0.037346	445	4	-1.1422	0.99975	0.99975	1	17731	0	-1.1422
MRPL53	4	0.00025658	0.00093247	0.037652	446	4	-0.8666	0.99974	0.99975	1	17730	0	-0.8666
LARS2	4	0.00025693	0.00093356	0.037652	447	4	-0.709	0.99974	0.99975	1	17729	0	-0.709
MZT2B	4	0.0002575	0.00093521	0.037652	448	4	-0.75603	0.99974	0.99975	1	17728	0	-0.75603
CHAF1B	4	0.00025789	0.00093631	0.037652	449	3	-1.4494	0.90006	0.90019	1	14929	0	-1.4494
TUBGCP3	4	0.00026111	0.00094563	0.037943	450	3	-1.2897	0.97522	0.97547	1	16544	0	-1.2897
OTUB1	4	0.00026177	0.00094837	0.037968	451	4	-1.3477	0.99974	0.99974	1	17727	0	-1.3477
GALNT6	4	0.00026352	0.00095495	0.038147	452	4	-0.75771	0.99974	0.99974	1	17726	0	-0.75771
VARS	4	0.0002641	0.00095769	0.038172	453	4	-1.572	0.99974	0.99974	1	17725	0	-1.572
MOCS3	4	0.00026489	0.00095988	0.038176	454	4	-1.6008	0.99728	0.99729	1	17374	0	-1.6008
WDR74	4	0.00027263	0.00098456	0.038943	455	4	-2.0574	0.99973	0.99973	1	17724	0	-2.0574
RAC2	4	0.00027275	0.00098566	0.038943	456	4	-0.88825	0.99973	0.99973	1	17723	0	-0.88825
CCT8	4	0.00027284	0.00098566	0.038943	457	4	-1.2915	0.9997	0.9997	1	17707	0	-1.2915
RHOD	4	0.00027419	0.00099059	0.039053	458	4	-0.97364	0.99973	0.99973	1	17722	0	-0.97364
VPS72	4	0.00027527	0.00099443	0.039119	459	4	-1.1348	0.99972	0.99973	1	17721	0	-1.1348
NARFL	4	0.00027915	0.0010065	0.039421	460	4	-1.4232	0.99972	0.99972	1	17720	0	-1.4232
PRMT1	4	0.00027982	0.0010098	0.039465	461	4	-0.94189	0.99792	0.99793	1	17424	0	-0.94189
NVL	4	0.00028357	0.0010208	0.039699	462	4	-1.85	0.99972	0.99972	1	17718	0	-1.85
POLR3C	4	0.00028463	0.001024	0.039699	463	4	-1.7151	0.99959	0.99959	1	17673	0	-1.7151
YTHDC1	4	0.00028491	0.0010246	0.039699	464	3	-1.5672	0.97524	0.97549	1	16545	0	-1.5672
HOXA11	4	0.0002853	0.0010262	0.039699	465	4	-0.80186	0.99971	0.99972	1	17717	0	-0.80186
NPC1L1	4	0.00028604	0.0010284	0.039699	466	4	-1.0349	0.99971	0.99972	1	17716	0	-1.0349
LONP1	4	0.00028629	0.001029	0.039699	467	4	-1.0702	0.99971	0.99972	1	17715	0	-1.0702
TPX2	4	0.00028834	0.0010402	0.040047	468	4	-1.3111	0.99971	0.99971	1	17712	0	-1.3111
ATP2A2	4	0.00028966	0.0010443	0.04012	469	4	-0.97916	0.99971	0.99971	1	17714	0	-0.97916
PHB2	4	0.0002907	0.0010487	0.040203	470	4	-1.9481	0.999	0.999	1	17549	0	-1.9481
KAT2A	4	0.00029483	0.0010668	0.040611	471	4	-0.69962	0.99971	0.99971	1	17711	0	-0.69962
ATP6V1B2	4	0.00029509	0.0010679	0.040611	472	4	-0.89402	0.9997	0.99971	1	17710	0	-0.89402
MBNL1	4	0.00029534	0.0010679	0.040611	473	4	-1.6076	0.9997	0.99971	1	17709	0	-1.6076
C21orf59	4	0.00029587	0.0010696	0.040611	474	4	-1.7304	0.98794	0.98802	1	16945	0	-1.7304
DHX9	4	0.00029611	0.0010707	0.040611	475	4	-1.2844	0.9997	0.9997	1	17708	0	-1.2844
SMG5	4	0.00029675	0.0010728	0.040611	476	3	-1.0828	0.72326	0.76656	1	12649	1	-1.0828
RANBP2	4	0.00029763	0.0010756	0.040629	477	4	-1.5818	0.99891	0.9989	1	17534	0	-1.5818
RNF40	4	0.0002988	0.0010783	0.040646	478	4	-1.5608	0.99681	0.99685	1	17341	0	-1.5608
ANAPC11	4	0.00029939	0.0010805	0.040646	479	4	-1.261	0.99955	0.99956	1	17657	0	-1.261
MPHOSPH10	4	0.00030086	0.0010844	0.040705	480	4	-2.3839	0.99799	0.998	1	17435	0	-2.3839
MRPL44	4	0.00030279	0.0010931	0.040906	481	4	-1.0602	0.9997	0.9997	1	17706	0	-1.0602
PPP6C	4	0.00030305	0.0010942	0.040906	482	4	-0.84551	0.9997	0.9997	1	17705	0	-0.84551
TBCC	4	0.00030422	0.0010992	0.041005	483	4	-0.9722	0.9997	0.9997	1	17704	0	-0.9722
DLD	4	0.00030539	0.0011025	0.041043	484	4	-1.1026	0.99969	0.99969	1	17703	0	-1.1026
MRPL45	4	0.00030748	0.0011118	0.041126	485	4	-1.0343	0.99969	0.99969	1	17702	0	-1.0343
ELP4	4	0.00030761	0.0011134	0.041126	486	4	-0.89676	0.99969	0.99969	1	17701	0	-0.89676
GPX4	4	0.0003083	0.0011151	0.041126	487	4	-1.6867	0.99663	0.99668	1	17324	0	-1.6867
WDR25	4	0.00030848	0.0011156	0.041126	488	3	-1.006	0.97776	0.97804	1	16608	0	-1.006
CMPK1	4	0.00030891	0.0011167	0.041126	489	3	-1.8699	0.76498	0.79059	1	13052	1	-1.8699
GMPS	4	0.00030939	0.0011184	0.041126	490	4	-1.4705	0.99969	0.99969	1	17700	0	-1.4705
NAA20	4	0.00031101	0.0011255	0.041304	491	4	-2.3948	0.99866	0.99863	1	17505	0	-2.3948
FARSA	4	0.00031556	0.0011414	0.041803	492	3	-2.0475	0.45932	0.61013	1	10152	1	-2.0475
BYSL	4	0.0003173	0.0011463	0.04187	493	4	-1.034	0.99968	0.99968	1	17699	0	-1.034
RFC3	4	0.0003177	0.0011485	0.04187	494	4	-1.4432	0.99968	0.99968	1	17698	0	-1.4432
INO80B	4	0.00031817	0.0011502	0.04187	495	4	-0.86073	0.99968	0.99968	1	17697	0	-0.86073
SNRNP27	4	0.00031904	0.0011535	0.041905	496	4	-1.4144	0.99968	0.99968	1	17696	0	-1.4144
PRIM1	4	0.00032355	0.0011688	0.042377	497	4	-1.56	0.99701	0.99705	1	17353	0	-1.56
KLF16	4	0.00032502	0.0011715	0.042392	498	4	-1.0563	0.99967	0.99967	1	17695	0	-1.0563
PAX5	4	0.0003301	0.0011902	0.04298	499	4	-1.6579	0.99962	0.99962	1	17680	0	-1.6579
DNAJC11	4	0.00033121	0.0011962	0.043098	500	4	-1.217	0.99967	0.99966	1	17694	0	-1.217
EIF3K	4	0.00033293	0.0011995	0.043098	501	4	-1.0382	0.99723	0.99724	1	17369	0	-1.0382
AKT2	4	0.00033343	0.0012006	0.043098	502	4	-0.94528	0.99967	0.99966	1	17693	0	-0.94528
TEKT4	4	0.00033451	0.0012061	0.043209	503	4	-1.6489	0.99838	0.99838	1	17474	0	-1.6489
PSMD4	4	0.00034343	0.001236	0.044134	504	4	-1.3555	0.99966	0.99965	1	17691	0	-1.3555
MAX	4	0.00034358	0.0012368	0.044134	505	4	-0.85799	0.99966	0.99965	1	17690	0	-0.85799
IPO11	4	0.00034442	0.0012401	0.044164	506	4	-1.4265	0.99884	0.99883	1	17530	0	-1.4265
PWP2	4	0.00034688	0.0012434	0.044194	507	3	-1.5371	0.96166	0.96176	1	16233	0	-1.5371
SDHD	4	0.00035643	0.0012768	0.045205	508	4	-0.69999	0.99964	0.99964	1	17686	0	-0.69999
LARS	4	0.0003618	0.0012949	0.045756	509	3	-1.6549	0.97528	0.97552	1	16548	0	-1.6549
MAU2	4	0.00036381	0.0013037	0.045976	510	3	-1.1055	0.56242	0.6932	1	11465	1	-1.1055
EIF1AD	4	0.00036481	0.0013081	0.046041	511	4	-1.2592	0.99741	0.99741	1	17386	0	-1.2592
NUDT21	4	0.00036649	0.0013174	0.046176	512	4	-1.8136	0.99963	0.99963	1	17683	0	-1.8136
ZNHIT2	4	0.00036664	0.001318	0.046176	513	4	-1.1945	0.99963	0.99963	1	17682	0	-1.1945
TAF7	4	0.00036683	0.0013196	0.046176	514	4	-1.1506	0.99688	0.99692	1	17343	0	-1.1506
WBSCR22	4	0.00037088	0.0013382	0.046738	515	3	-1.8262	0.77729	0.79836	1	13172	1	-1.8262
POLRMT	4	0.00037326	0.0013465	0.046934	516	3	-1.1324	0.60206	0.70916	1	11716	1	-1.1324
PPIE	4	0.00037616	0.0013536	0.047092	517	4	-1.0993	0.99962	0.99962	1	17681	0	-1.0993
SNAPC3	4	0.00037906	0.0013668	0.047386	518	4	-1.0563	0.99962	0.99962	1	17679	0	-1.0563
DDX5	4	0.00037937	0.0013673	0.047386	519	4	-0.86686	0.99962	0.99962	1	17678	0	-0.86686
CHD7	4	0.0003806	0.0013717	0.047421	520	4	-0.85806	0.99962	0.99962	1	17677	0	-0.85806
PPM1G	4	0.00038137	0.001375	0.047421	521	4	-0.80443	0.99962	0.99962	1	17676	0	-0.80443
MRPL41	4	0.0003823	0.0013766	0.047421	522	4	-0.95603	0.99962	0.99962	1	17675	0	-0.95603
FAU	4	0.00038348	0.0013788	0.047421	523	4	-1.5092	0.9967	0.99675	1	17332	0	-1.5092
GPKOW	4	0.00038564	0.001386	0.04756	524	3	-1.8382	0.96938	0.96951	1	16403	0	-1.8382
PLEKHG2	4	0.00038632	0.0013881	0.04756	525	4	-0.73524	0.99961	0.99961	1	17674	0	-0.73524
DDOST	4	0.00038886	0.0013953	0.047714	526	3	-1.6621	0.34003	0.50025	1	8606	1	-1.6621
DDB1	4	0.00039053	0.0014013	0.04783	527	3	-1.1077	0.93331	0.93351	1	15602	0	-1.1077
TIMELESS	4	0.00039123	0.0014051	0.04787	528	3	-2.2855	0.88248	0.88267	1	14609	0	-2.2855
POLR2E	4	0.00039652	0.0014232	0.048342	529	3	-1.364	0.31281	0.47545	1	8256	1	-1.364
PSMG3	4	0.00039687	0.0014243	0.048342	530	4	-1.5871	0.99795	0.99796	1	17429	0	-1.5871
DYNC1I2	4	0.00039936	0.0014323	0.04852	531	4	-1.5266	0.99957	0.99957	1	17664	0	-1.5266
SSRP1	4	0.00040797	0.0014704	0.049718	532	4	-1.8684	0.99148	0.99153	1	17086	0	-1.8684
HIRA	4	0.00041194	0.0014868	0.05018	533	3	-1.157	0.94431	0.9445	1	15825	0	-1.157
CD79A	4	0.00041297	0.0014926	0.050213	534	4	-1.3192	0.99959	0.99959	1	17672	0	-1.3192
RPS9	4	0.00041376	0.001494	0.050213	535	4	-1.9943	0.99825	0.99825	1	17459	0	-1.9943
USPL1	4	0.00041477	0.0014962	0.050213	536	4	-1.0693	0.99959	0.99959	1	17671	0	-1.0693
UBA1	4	0.00041668	0.0015038	0.050276	537	3	-1.554	0.63947	0.72525	1	11986	1	-1.554
AURKAIP1	4	0.0004169	0.0015044	0.050276	538	4	-1.1109	0.99958	0.99959	1	17670	0	-1.1109
EXOSC7	4	0.00041851	0.001511	0.050276	539	4	-1.4879	0.99938	0.99939	1	17614	0	-1.4879
NCAPH	4	0.00041872	0.0015115	0.050276	540	4	-1.0739	0.99958	0.99958	1	17668	0	-1.0739
ALDH16A1	4	0.00042145	0.0015187	0.050276	541	3	-0.90185	0.91473	0.91492	1	15209	0	-0.90185
COPS8	4	0.00042154	0.0015187	0.050276	542	4	-0.90005	0.99958	0.99958	1	17667	0	-0.90005
DYNC1H1	4	0.00042189	0.0015197	0.050276	543	2	-0.86233	0.06446	0.15516	0.817467	3369	2	-0.86233
ARID2	4	0.00042203	0.0015203	0.050276	544	4	-0.86438	0.99958	0.99958	1	17666	0	-0.86438
SRP14	4	0.00042515	0.0015285	0.050455	545	3	-1.379	0.97947	0.97969	1	16658	0	-1.379
HARS	4	0.00042663	0.0015351	0.050542	546	3	-1.2233	0.91003	0.91019	1	15115	0	-1.2233
TSEN54	4	0.00042688	0.0015367	0.050542	547	4	-1.3356	0.99957	0.99957	1	17665	0	-1.3356
EFTUD1	4	0.00043041	0.0015499	0.050882	548	4	-1.7101	0.99957	0.99957	1	17663	0	-1.7101
DDX46	4	0.0004326	0.0015543	0.050933	549	3	-1.9031	0.92024	0.9205	1	15315	0	-1.9031
EFR3A	4	0.00043788	0.0015751	0.051523	550	4	-0.87435	0.99956	0.99956	1	17662	0	-0.87435
MRPL13	4	0.00043976	0.0015845	0.051694	551	4	-0.84597	0.99956	0.99956	1	17661	0	-0.84597
ETF1	4	0.00044034	0.0015861	0.051694	552	4	-1.9371	0.99699	0.99702	1	17351	0	-1.9371
CDC27	4	0.00044167	0.0015916	0.05178	553	3	-1.8917	0.66176	0.73546	1	12153	1	-1.8917
CDK12	4	0.00044354	0.0016009	0.051989	554	4	-1.1802	0.99956	0.99956	1	17659	0	-1.1802
COQ2	4	0.00044475	0.0016083	0.052136	555	4	-0.72298	0.99956	0.99956	1	17658	0	-0.72298
PLA2G12A	4	0.00044753	0.0016212	0.052459	556	4	-0.78541	0.99955	0.99956	1	17656	0	-0.78541
POLR1E	4	0.00045241	0.0016442	0.053109	557	4	-1.1163	0.99955	0.99955	1	17655	0	-1.1163
MVD	4	0.00045626	0.0016585	0.053474	558	3	-1.7542	0.0014952	0.0053017	0.475811	196	1	-1.7542
NIP7	4	0.00046251	0.0016799	0.054067	559	4	-1.397	0.99221	0.99224	1	17114	0	-1.397
SF3B5	4	0.00046447	0.0016903	0.054306	560	4	-1.4186	0.98609	0.98617	1	16871	0	-1.4186
CTDNEP1	4	0.00046658	0.0017013	0.054561	561	4	-0.70357	0.99953	0.99954	1	17652	0	-0.70357
POLD3	4	0.00047277	0.0017226	0.0549	562	3	-1.4374	0.96384	0.96397	1	16284	0	-1.4374
ECD	4	0.00047317	0.0017237	0.0549	563	3	-2.9205	0.55852	0.69168	1	11444	1	-2.9205
SLMO2	4	0.00047394	0.0017259	0.0549	564	4	-1.1598	0.99179	0.99183	1	17096	0	-1.1598
RPA1	4	0.00047476	0.001727	0.0549	565	3	-1.3847	0.037593	0.1047	0.753148	2459	1	-1.3847
TACC3	4	0.00047556	0.0017303	0.054908	566	3	-1.5922	0.8817	0.88189	1	14593	0	-1.5922
MED11	4	0.00047876	0.0017407	0.054972	567	4	-1.4445	0.99618	0.99621	1	17295	0	-1.4445
SUZ12	4	0.00047977	0.0017435	0.054972	568	4	-1.2939	0.99443	0.99448	1	17195	0	-1.2939
TRAPPC1	4	0.0004798	0.0017435	0.054972	569	4	-2.0922	0.99952	0.99952	1	17651	0	-2.0922
EIF2S1	4	0.00048077	0.0017479	0.054972	570	3	-2.4413	0.056054	0.13972	0.806575	3076	1	-2.4413
SLC2A1	4	0.0004809	0.0017484	0.054972	571	4	-1.0687	0.99952	0.99952	1	17650	0	-1.0687
RAD51C	4	0.00048141	0.0017506	0.054972	572	4	-0.96622	0.99203	0.99206	1	17106	0	-0.96622
CTNNBL1	4	0.00048348	0.0017594	0.055152	573	4	-1.0571	0.99952	0.99952	1	17649	0	-1.0571
RAD21	4	0.00048569	0.0017649	0.055228	574	4	-0.99113	0.99951	0.99952	1	17648	0	-0.99113
LRP10	4	0.00049163	0.0017846	0.055749	575	4	-1.223	0.99951	0.99951	1	17647	0	-1.223
RBBP5	4	0.00049499	0.0017978	0.056034	576	4	-0.88708	0.9899	0.9899	1	17023	0	-0.88708
MTHFD1	4	0.0004963	0.0018	0.056034	577	4	-1.9711	0.9995	0.99951	1	17646	0	-1.9711
SRP54	4	0.00050114	0.0018191	0.056534	578	3	-0.9372	0.27961	0.44506	1	7819	1	-0.9372
FAM166B	4	0.00050423	0.0018268	0.056676	579	4	-0.76083	0.9995	0.9995	1	17645	0	-0.76083
RPL30	2	0.00050516	0.00099662	0.03912	580	2	-3.0385	0.99949	0.9995	1	17644	0	-3.0385
DDX24	4	0.00050612	0.0018318	0.056731	581	4	-1.3765	0.99	0.99001	1	17029	0	-1.3765
EIF4A3	4	0.00050862	0.0018389	0.056854	582	4	-0.98862	0.99949	0.9995	1	17643	0	-0.98862
COX7C	4	0.00051053	0.0018466	0.056994	583	4	-2.0617	0.99949	0.99949	1	17642	0	-2.0617
EIF3G	4	0.00051112	0.0018499	0.056998	584	4	-1.9749	0.99938	0.99939	1	17615	0	-1.9749
CIAO1	4	0.0005128	0.0018575	0.057107	585	4	-1.4931	0.99553	0.99554	1	17248	0	-1.4931
C16orf80	4	0.00051649	0.001869	0.057296	586	3	-1.3643	0.15903	0.31622	0.948415	5949	1	-1.3643
CYP27B1	4	0.00051824	0.0018751	0.057357	587	4	-0.9017	0.99948	0.99949	1	17641	0	-0.9017
GAPDH	4	0.00051911	0.0018789	0.057357	588	4	-1.4299	0.99647	0.99651	1	17311	0	-1.4299
CSNK2B	4	0.00051954	0.0018806	0.057357	589	4	-1.3197	0.99388	0.99394	1	17171	0	-1.3197
SMC4	4	0.00052389	0.0018992	0.057784	590	4	-1.2524	0.99948	0.99948	1	17640	0	-1.2524
NSUN5	4	0.00052548	0.0019025	0.057784	591	3	-1.3619	0.34723	0.50683	1	8702	1	-1.3619
ARHGAP30	4	0.00052644	0.0019041	0.057784	592	4	-0.74904	0.99947	0.99948	1	17639	0	-0.74904
FTSJ3	4	0.00053037	0.0019168	0.058069	593	4	-1.2056	0.99947	0.99948	1	17638	0	-1.2056
CBLL1	4	0.00053373	0.0019294	0.058305	594	4	-1.2398	0.99947	0.99948	1	17637	0	-1.2398
MAP2K2	4	0.00053405	0.001931	0.058305	595	3	-0.82269	0.35576	0.5146	1	8809	1	-0.82269
KIF11	4	0.00053771	0.0019414	0.058522	596	4	-1.5954	0.99946	0.99947	1	17636	0	-1.5954
CFDP1	4	0.00054228	0.0019573	0.058903	597	4	-1.2618	0.9815	0.98161	1	16711	0	-1.2618
APEX2	4	0.00054311	0.0019617	0.058936	598	4	-0.91224	0.99946	0.99947	1	17635	0	-0.91224
CTCF	4	0.00054576	0.0019727	0.059167	599	3	-1.565	0.89317	0.89328	1	14805	0	-1.565
SNAPC4	4	0.00054751	0.0019776	0.059217	600	3	-1.1455	0.84297	0.84611	1	13976	1	-1.1455
EIF3I	4	0.00054971	0.0019842	0.059316	601	4	-1.4343	0.99396	0.99402	1	17174	0	-1.4343
EBF1	4	0.00055384	0.0020001	0.059544	602	4	-1.8554	0.99945	0.99945	1	17634	0	-1.8554
PAXIP1	4	0.00055424	0.0020017	0.059544	603	4	-0.6172	0.99945	0.99945	1	17633	0	-0.6172
NMT1	4	0.00055455	0.0020023	0.059544	604	4	-1.3724	0.98505	0.9851	1	16829	0	-1.3724
SKIV2L2	4	0.00055543	0.002005	0.059544	605	3	-1.7333	0.36396	0.52211	1	8913	1	-1.7333
SLC1A5	4	0.00055588	0.0020094	0.059577	606	4	-1.396	0.99944	0.99945	1	17631	0	-1.396
PFAS	4	0.00055854	0.0020204	0.059804	607	4	-1.7983	0.99944	0.99945	1	17630	0	-1.7983
BANF1	4	0.00056246	0.0020418	0.060222	608	4	-1.5321	0.99493	0.99498	1	17217	0	-1.5321
MCMBP	4	0.00056327	0.0020434	0.060222	609	4	-1.1395	0.99944	0.99945	1	17629	0	-1.1395
ELL	4	0.00056342	0.0020445	0.060222	610	4	-1.8457	0.99927	0.99928	1	17596	0	-1.8457
PDE4DIP	4	0.00056617	0.0020621	0.06064	611	4	-0.80897	0.99943	0.99945	1	17628	0	-0.80897
SLC7A6OS	4	0.00057178	0.0020835	0.061169	612	4	-1.3907	0.99943	0.99944	1	17627	0	-1.3907
G3BP1	4	0.00057471	0.00209	0.061211	613	4	-0.64034	0.99943	0.99944	1	17625	0	-0.64034
GABPB1	4	0.0005751	0.0020917	0.061211	614	3	-1.7705	0.97341	0.97367	1	16498	0	-1.7705
LAGE3	4	0.00057873	0.0021037	0.061465	615	4	-1.6145	0.99776	0.99778	1	17411	0	-1.6145
TUT1	4	0.00058205	0.0021131	0.061637	616	4	-1.1781	0.99916	0.99917	1	17573	0	-1.1781
CARM1	4	0.00058845	0.0021361	0.062209	617	4	-0.653	0.99941	0.99942	1	17624	0	-0.653
ACTR3	4	0.00059294	0.0021487	0.062475	618	4	-1.3189	0.99941	0.99942	1	17623	0	-1.3189
MCM10	4	0.00059569	0.0021591	0.062677	619	3	-1.7754	0.64545	0.72796	1	12034	1	-1.7754
AURKA	4	0.00059801	0.0021663	0.062709	620	4	-1.2711	0.98613	0.98621	1	16873	0	-1.2711
CEBPD	4	0.00059811	0.0021673	0.062709	621	4	-0.87256	0.9994	0.99942	1	17622	0	-0.87256
CCNK	4	0.00059876	0.0021706	0.062709	622	4	-1.5356	0.9994	0.99942	1	17621	0	-1.5356
IPO7	4	0.0006007	0.0021778	0.062793	623	4	-0.99646	0.9994	0.99942	1	17620	0	-0.99646
CEBPZ	4	0.00060179	0.0021805	0.062793	624	4	-1.6687	0.9994	0.99942	1	17619	0	-1.6687
ATP5O	4	0.00060352	0.0021865	0.06283	625	4	-0.86834	0.9994	0.99941	1	17618	0	-0.86834
SS18L2	4	0.00060406	0.0021887	0.06283	626	3	-1.7313	0.9588	0.95895	1	16166	0	-1.7313
NUP62	4	0.0006057	0.0021964	0.06295	627	4	-1.3693	0.99939	0.99941	1	17617	0	-1.3693
ANAPC2	4	0.000607	0.002203	0.063038	628	3	-1.5718	0.52014	0.66717	1	11055	1	-1.5718
PAK2	4	0.00060827	0.0022074	0.063064	629	4	-1.0567	0.99812	0.99812	1	17444	0	-1.0567
TXK	4	0.00061469	0.0022304	0.063621	630	4	-0.52484	0.99939	0.9994	1	17616	0	-0.52484
MED21	4	0.00061865	0.0022458	0.063857	631	3	-1.4078	0.77619	0.79765	1	13160	1	-1.4078
ARPC4	4	0.00061881	0.0022458	0.063857	632	3	-1.1733	0.96138	0.96146	1	16229	0	-1.1733
KIF23	4	0.00062391	0.0022606	0.064177	633	4	-1.0737	0.98538	0.98544	1	16841	0	-1.0737
QRSL1	4	0.00062915	0.0022754	0.064496	634	3	-0.92559	0.97986	0.98006	1	16671	0	-0.92559
CUL2	4	0.00063492	0.0022984	0.064976	635	4	-1.2899	0.99121	0.99125	1	17068	0	-1.2899
AP2S1	4	0.00063589	0.0022995	0.064976	636	3	-1.6603	0.96869	0.96884	1	16384	0	-1.6603
RPS29	2	0.00064216	0.0012543	0.044496	637	2	-1.7484	0.99936	0.99937	1	17612	0	-1.7484
POLR3K	4	0.00064906	0.0023423	0.066061	638	4	-1.449	0.99737	0.99737	1	17380	0	-1.449
PSMD3	4	0.00065049	0.0023472	0.066061	639	4	-1.1911	0.99801	0.99801	1	17437	0	-1.1911
COX5A	4	0.00065147	0.0023489	0.066061	640	4	-1.3955	0.99859	0.99856	1	17494	0	-1.3955
RTF1	4	0.00065245	0.0023538	0.066096	641	4	-0.9939	0.99912	0.99912	1	17566	0	-0.9939
RRS1	4	0.00065495	0.0023659	0.066332	642	3	-1.6955	0.95589	0.95604	1	16097	0	-1.6955
GART	4	0.00065669	0.0023708	0.066367	643	2	-0.66276	0.20339	0.37547	0.976437	6877	1	-0.66276
KANSL2	4	0.00066171	0.0023889	0.066667	644	4	-0.9267	0.99934	0.99935	1	17610	0	-0.9267
SACM1L	4	0.00066416	0.0023966	0.066778	645	4	-1.2712	0.99934	0.99935	1	17609	0	-1.2712
EEF1G	4	0.00067074	0.0024212	0.067325	646	4	-1.5815	0.98517	0.98524	1	16833	0	-1.5815
STAG3	4	0.0006719	0.0024251	0.067325	647	4	-0.86051	0.99933	0.99934	1	17608	0	-0.86051
PRPF8	4	0.00067355	0.00243	0.067325	648	4	-1.0684	0.99933	0.99934	1	17607	0	-1.0684
HYPK	4	0.00067449	0.0024311	0.067325	649	4	-0.76091	0.99933	0.99934	1	17606	0	-0.76091
NOSIP	4	0.00068066	0.0024629	0.068102	650	4	-0.8616	0.99932	0.99933	1	17604	0	-0.8616
NCBP2	4	0.00068316	0.0024728	0.068256	651	2	-1.1382	0.23259	0.40218	0.993452	7242	2	-1.1382
RNF113A	4	0.00068439	0.0024761	0.068256	652	3	-0.87164	0.94986	0.95003	1	15961	0	-0.87164
MRPL38	4	0.00068663	0.0024832	0.068349	653	4	-1.6538	0.99931	0.99933	1	17602	0	-1.6538
TTI1	4	0.00068782	0.0024887	0.068395	654	4	-0.84184	0.99931	0.99933	1	17601	0	-0.84184
RFC5	4	0.00068998	0.0024931	0.068412	655	3	-1.349	0.74539	0.77889	1	12850	1	-1.349
RBBP6	4	0.00069151	0.0024991	0.068473	656	3	-1.2511	0.8288	0.83474	1	13797	1	-1.2511
SARS	4	0.00070023	0.0025271	0.069134	657	4	-1.2922	0.99497	0.99502	1	17223	0	-1.2922
PRPF39	4	0.00070332	0.0025364	0.069284	658	3	-1.1379	0.2324	0.40202	0.993452	7240	1	-1.1379
ATP5D	4	0.0007059	0.0025474	0.069479	659	4	-0.95927	0.99929	0.9993	1	17600	0	-0.95927
NUF2	4	0.00071195	0.0025731	0.070015	660	4	-1.716	0.99898	0.99897	1	17543	0	-1.716
THAP1	4	0.00071265	0.0025748	0.070015	661	3	-1.2289	0.90989	0.91005	1	15112	0	-1.2289
ABCF1	4	0.00071559	0.002583	0.070133	662	2	-0.92495	0.20077	0.37309	0.974656	6841	1	-0.92495
NDUFC1	4	0.00071854	0.0025901	0.070221	663	4	-1.0839	0.99928	0.9993	1	17599	0	-1.0839
INTS1	4	0.00072152	0.0026016	0.070426	664	4	-1.213	0.99928	0.99929	1	17598	0	-1.213
RPS6KB1	4	0.00072276	0.0026055	0.070426	665	4	-0.49303	0.99928	0.99929	1	17597	0	-0.49303
CPSF4	4	0.00072627	0.0026154	0.070587	666	4	-1.1229	0.99895	0.99895	1	17540	0	-1.1229
PSMD14	4	0.00072775	0.0026214	0.070644	667	4	-1.4985	0.99927	0.99928	1	17595	0	-1.4985
GPS1	4	0.00073024	0.0026302	0.070775	668	4	-1.2658	0.99866	0.99863	1	17503	0	-1.2658
BUD31	4	0.0007358	0.0026532	0.071289	669	3	-1.4647	0.4023	0.55743	1	9397	1	-1.4647
CCT5	4	0.00074273	0.0026713	0.071562	670	4	-1.1592	0.98902	0.98907	1	16989	0	-1.1592
COA5	4	0.00074487	0.0026779	0.071599	671	4	-0.87401	0.99696	0.997	1	17347	0	-0.87401
PSMG1	4	0.00074541	0.0026806	0.071599	672	4	-0.78747	0.99868	0.99866	1	17508	0	-0.78747
ATP5B	4	0.00075104	0.0027003	0.07202	673	4	-0.74474	0.99925	0.99926	1	17593	0	-0.74474
CS	4	0.00075402	0.0027086	0.072133	674	3	-1.1079	0.973	0.97325	1	16490	0	-1.1079
C17orf89	4	0.00075926	0.0027267	0.072508	675	4	-1.0185	0.99924	0.99925	1	17592	0	-1.0185
SAP30BP	4	0.00076052	0.0027327	0.072561	676	4	-1.225	0.988	0.98809	1	16948	0	-1.225
CLASRP	4	0.00076433	0.0027459	0.072711	677	4	-1.31	0.9863	0.98635	1	16880	0	-1.31
TIMM44	4	0.00076496	0.0027464	0.072711	678	4	-1.3419	0.99924	0.99924	1	17591	0	-1.3419
MCM5	4	0.00076886	0.0027596	0.072953	679	4	-1.877	0.99923	0.99923	1	17590	0	-1.877
PSMC2	4	0.00077129	0.0027711	0.073058	680	3	-1.1089	0.76349	0.78967	1	13040	1	-1.1089
DHPS	4	0.00077199	0.0027716	0.073058	681	3	-1.7739	0.88337	0.88358	1	14626	0	-1.7739
CCT7	4	0.00077363	0.0027771	0.073096	682	4	-1.9574	0.99877	0.99876	1	17520	0	-1.9574
CHST8	4	0.00077749	0.0027886	0.073292	683	3	-0.95723	0.75591	0.78515	1	12962	1	-0.95723
NAA16	4	0.00077882	0.002793	0.0733	684	4	-0.67595	0.99922	0.99922	1	17589	0	-0.67595
DHX29	4	0.00078489	0.0028117	0.073683	685	4	-1.0121	0.99922	0.99922	1	17587	0	-1.0121
TOP1	4	0.00079113	0.0028358	0.074093	686	4	-0.59815	0.99921	0.99921	1	17586	0	-0.59815
KIN	4	0.00079135	0.0028358	0.074093	687	3	-1.6772	0.87669	0.8769	1	14493	1	-1.6772
DTL	4	0.00079233	0.0028396	0.074093	688	4	-1.0406	0.99921	0.99921	1	17585	0	-1.0406
PSMA1	4	0.00079415	0.0028484	0.074186	689	3	-1.1693	0.47188	0.62186	1	10332	1	-1.1693
MED6	4	0.00079607	0.0028544	0.074186	690	3	-1.2176	0.13801	0.2822	0.929717	5420	1	-1.2176
OS9	4	0.00079633	0.0028555	0.074186	691	4	-0.96124	0.9992	0.99921	1	17584	0	-0.96124
PZP	4	0.00079928	0.0028687	0.074279	692	4	-0.65584	0.9992	0.99921	1	17583	0	-0.65584
DICER1	4	0.00080116	0.0028742	0.074279	693	4	-0.78375	0.9992	0.9992	1	17582	0	-0.78375
USE1	4	0.00080377	0.0028846	0.074279	694	4	-0.99295	0.98863	0.98869	1	16971	0	-0.99295
MRPS31	4	0.00080385	0.0028851	0.074279	695	4	-0.89244	0.9992	0.9992	1	17581	0	-0.89244
LDB1	4	0.00080493	0.0028868	0.074279	696	4	-0.73241	0.9992	0.9992	1	17580	0	-0.73241
CDC7	4	0.00080537	0.0028873	0.074279	697	4	-1.535	0.99441	0.99446	1	17192	0	-1.535
IGF2BP3	4	0.00080574	0.0028879	0.074279	698	4	-1.0576	0.99919	0.9992	1	17579	0	-1.0576
CHKA	4	0.00081442	0.0029131	0.074821	699	4	-0.94557	0.99919	0.99919	1	17578	0	-0.94557
KLHL6	3	0.00081616	0.0023757	0.066403	700	3	-1.4252	0.99918	0.99919	1	17577	0	-1.4252
NSMCE1	4	0.00081769	0.0029219	0.07494	701	4	-0.71331	0.99918	0.99918	1	17576	0	-0.71331
UTP14A	4	0.00082097	0.0029372	0.075226	702	4	-1.0072	0.99918	0.99918	1	17575	0	-1.0072
TEFM	4	0.00082527	0.0029537	0.075541	703	4	-1.3498	0.99148	0.99153	1	17085	0	-1.3498
CHMP4B	4	0.00082929	0.0029674	0.075784	704	4	-1.1254	0.98883	0.98888	1	16978	0	-1.1254
NDUFS3	4	0.00083217	0.0029778	0.075943	705	4	-1.0048	0.9901	0.99011	1	17033	0	-1.0048
XPOT	4	0.00083447	0.0029871	0.076073	706	4	-1.0321	0.99917	0.99917	1	17574	0	-1.0321
MDM2	4	0.00083863	0.0030025	0.076356	707	4	-0.99967	0.99916	0.99916	1	17572	0	-0.99967
COX4I1	4	0.00084026	0.0030085	0.076402	708	3	-0.89422	0.71042	0.75955	1	12542	1	-0.89422
TSFM	4	0.00084925	0.0030453	0.077226	709	4	-0.72205	0.99915	0.99915	1	17571	0	-0.72205
C19orf25	4	0.0008567	0.0030732	0.077787	710	3	-1.0925	0.61081	0.71283	1	11775	1	-1.0925
GTF2A2	4	0.00085743	0.003076	0.077787	711	4	-1.5951	0.99914	0.99914	1	17569	0	-1.5951
UQCRFS1	4	0.00086722	0.0031138	0.078633	712	4	-1.8719	0.99758	0.99758	1	17399	0	-1.8719
NDUFB7	4	0.00087137	0.0031303	0.078802	713	3	-1.4015	0.9494	0.94957	1	15949	0	-1.4015
GATAD1	4	0.00087223	0.0031319	0.078802	714	4	-0.78879	0.99913	0.99913	1	17568	0	-0.78879
NAPA	4	0.0008727	0.0031341	0.078802	715	3	-1.223	0.0022281	0.0079283	0.51696	266	1	-1.223
DHRS12	4	0.00087338	0.0031379	0.078802	716	4	-0.67192	0.99913	0.99913	1	17567	0	-0.67192
EIF4G1	4	0.0008839	0.0031823	0.079776	717	3	-1.1581	0.82143	0.82908	1	13688	1	-1.1581
RPS15A	2	0.00088556	0.0017084	0.054692	718	2	-2.57	0.99911	0.99913	1	17565	0	-2.57
LYRM4	4	0.0008863	0.0031911	0.079776	719	4	-1.0044	0.98899	0.98904	1	16987	0	-1.0044
AUP1	4	0.00088665	0.0031911	0.079776	720	4	-0.58256	0.99911	0.99911	1	17564	0	-0.58256
ERBB2	4	0.00088781	0.0031944	0.079776	721	4	-0.58017	0.99911	0.99911	1	17563	0	-0.58017
SF3B1	4	0.00089293	0.0032054	0.07994	722	3	-1.3365	0.9693	0.96943	1	16399	0	-1.3365
TRIM43	4	0.00089714	0.0032185	0.080114	723	4	-0.6102	0.9991	0.9991	1	17562	0	-0.6102
PARL	4	0.00089831	0.0032213	0.080114	724	4	-0.69635	0.9991	0.9991	1	17561	0	-0.69635
SKA2	4	0.00089977	0.0032257	0.080114	725	4	-1.0155	0.9991	0.9991	1	17560	0	-1.0155
WBSCR27	4	0.00090713	0.0032454	0.080493	726	4	-0.60734	0.99909	0.99909	1	17559	0	-0.60734
RPL3	4	0.00091097	0.0032613	0.080666	727	4	-1.317	0.99909	0.99909	1	17558	0	-1.317
COQ4	4	0.0009136	0.0032684	0.080732	728	3	-1.0712	0.97027	0.97042	1	16421	0	-1.0712
LUC7L3	4	0.00091974	0.0032931	0.08123	729	4	-1.8904	0.98006	0.98024	1	16675	0	-1.8904
UBA52	3	0.00092053	0.0026631	0.071447	730	2	-2.4909	0.83736	0.83727	1	13897	0	-2.4909
KRR1	4	0.00092159	0.003303	0.081362	731	3	-1.3452	0.94362	0.94383	1	15806	0	-1.3452
NFE2	4	0.00093579	0.0033534	0.082493	732	4	-0.70238	0.99906	0.99906	1	17557	0	-0.70238
GABPA	4	0.00093972	0.003366	0.082613	733	4	-0.72484	0.99906	0.99906	1	17556	0	-0.72484
SMG7	4	0.00094145	0.003371	0.082613	734	3	-1.2686	0.9253	0.9256	1	15437	0	-1.2686
TIMM50	4	0.00094207	0.0033721	0.082613	735	3	-0.94545	0.82211	0.82958	1	13699	1	-0.94545
PGK1	4	0.00094708	0.0033924	0.082907	736	3	-1.2273	0.75424	0.78416	1	12942	1	-1.2273
NGDN	4	0.00094834	0.0033973	0.082907	737	4	-1.7711	0.98769	0.98776	1	16934	0	-1.7711
URM1	4	0.00094861	0.0033978	0.082907	738	2	-0.71425	0.34395	0.50381	1	8652	2	-0.71425
TMEM151A	4	0.00095588	0.003428	0.08353	739	4	-0.55369	0.99904	0.99904	1	17555	0	-0.55369
UROS	4	0.00095957	0.0034395	0.083698	740	4	-1.2778	0.99904	0.99904	1	17554	0	-1.2778
FXN	4	0.00096142	0.0034461	0.083745	741	4	-1.4113	0.99904	0.99903	1	17553	0	-1.4113
RPL31	2	0.00096628	0.0018597	0.057107	742	2	-2.22	0.99903	0.99903	1	17552	0	-2.22
KAT8	4	0.00096921	0.0034735	0.084152	743	3	-1.4633	0.97417	0.97441	1	16516	0	-1.4633
BMS1	4	0.00096946	0.0034746	0.084152	744	4	-0.786	0.99903	0.99903	1	17551	0	-0.786
EZH2	4	0.00096977	0.0034768	0.084152	745	4	-0.6799	0.99903	0.99903	1	17550	0	-0.6799
SMARCB1	4	0.00097751	0.0035009	0.084622	746	4	-1.2326	0.98414	0.98422	1	16803	0	-1.2326
ATP1A1	4	0.00098758	0.0035377	0.085282	747	3	-0.52591	0.50649	0.65432	1	10860	1	-0.52591
SAE1	4	0.00099685	0.0035651	0.085758	748	4	-1.3598	0.98529	0.98536	1	16839	0	-1.3598
PSMD11	4	0.00099749	0.0035684	0.085758	749	3	-1.4041	0.88357	0.88378	1	14633	0	-1.4041
NUTF2	4	0.00099814	0.0035717	0.085758	750	3	-0.80091	0.96583	0.96596	1	16331	0	-0.80091
PSMB2	4	0.0010046	0.0035985	0.086251	751	4	-1.5021	0.99034	0.99037	1	17039	0	-1.5021
CWC25	4	0.0010091	0.0036144	0.086251	752	4	-0.99938	0.99899	0.99899	1	17547	0	-0.99938
CDC25B	4	0.0010098	0.003615	0.086251	753	4	-0.67753	0.99899	0.99899	1	17546	0	-0.67753
TSR1	4	0.0010103	0.0036161	0.086251	754	4	-1.5703	0.9934	0.99346	1	17157	0	-1.5703
RRP15	4	0.0010104	0.0036161	0.086251	755	4	-0.57243	0.99899	0.99899	1	17545	0	-0.57243
NHP2	4	0.0010138	0.0036287	0.086438	756	4	-1.2599	0.99841	0.99841	1	17477	0	-1.2599
MRPL47	4	0.0010184	0.0036473	0.086767	757	4	-0.75457	0.99898	0.99898	1	17544	0	-0.75457
TRMT112	4	0.0010249	0.0036687	0.087161	758	4	-1.39	0.99898	0.99897	1	17542	0	-1.39
PAXBP1	4	0.0010263	0.0036737	0.087164	759	3	-1.2699	0.80051	0.81394	1	13451	1	-1.2699
SMNDC1	4	0.0010356	0.0037142	0.087948	760	4	-0.99702	0.99896	0.99896	1	17541	0	-0.99702
HYOU1	4	0.0010364	0.0037164	0.087948	761	3	-1.3807	0.79926	0.81309	1	13433	1	-1.3807
TTC27	4	0.001044	0.0037444	0.088493	762	3	-1.4729	0.85407	0.85562	1	14151	1	-1.4729
SRCAP	4	0.0010496	0.0037663	0.088895	763	3	-1.5001	0.43606	0.58844	1	9826	1	-1.5001
DDX41	4	0.0010517	0.0037773	0.08896	764	4	-0.95366	0.99895	0.99895	1	17539	0	-0.95366
TADA2A	4	0.0010523	0.0037789	0.08896	765	4	-0.77129	0.99895	0.99895	1	17538	0	-0.77129
EIF2B3	4	0.0010605	0.003808	0.089463	766	4	-0.91537	0.98968	0.98969	1	17018	0	-0.91537
SRPRB	4	0.0010613	0.0038102	0.089463	767	4	-0.76593	0.99894	0.99894	1	17537	0	-0.76593
THOC5	4	0.0010639	0.0038201	0.089539	768	4	-1.1324	0.99894	0.99894	1	17536	0	-1.1324
ERCC3	4	0.0010658	0.003825	0.089539	769	3	-1.4258	0.92342	0.92372	1	15395	0	-1.4258
TINF2	4	0.0010665	0.0038283	0.089539	770	4	-1.702	0.99575	0.99576	1	17261	0	-1.702
EIF4H	4	0.0010723	0.0038508	0.08987	771	4	-0.54921	0.99893	0.99892	1	17535	0	-0.54921
SLC38A1	4	0.0010895	0.0039144	0.091198	772	4	-1.4039	0.99883	0.99882	1	17529	0	-1.4039
NELFB	4	0.0011003	0.0039539	0.091999	773	4	-1.2166	0.9989	0.99889	1	17533	0	-1.2166
EWSR1	4	0.001107	0.0039731	0.092326	774	4	-1.3138	0.99359	0.99364	1	17159	0	-1.3138
RPL13	3	0.0011273	0.0032531	0.080573	775	3	-2.6192	0.96375	0.96398	1	16279	0	-2.6192
GRK1	4	0.001131	0.0040482	0.093951	776	4	-0.69201	0.99887	0.99886	1	17532	0	-0.69201
PSMD7	4	0.0011329	0.0040564	0.094002	777	4	-0.95575	0.99616	0.99619	1	17293	0	-0.95575
MAD2L2	4	0.0011343	0.0040608	0.094002	778	3	-1.1465	0.95235	0.95251	1	16009	0	-1.1465
NOP58	4	0.0011385	0.0040762	0.09423	779	4	-2.1726	0.99885	0.99885	1	17531	0	-2.1726
EXOSC8	4	0.0011393	0.0040811	0.09423	780	4	-1.4709	0.99553	0.99555	1	17250	0	-1.4709
TAF1A	4	0.0011508	0.0041255	0.095013	781	2	-0.73549	0.28944	0.45406	1	7944	2	-0.73549
INTS4	4	0.0011568	0.0041513	0.095485	782	3	-0.65854	0.72803	0.76915	1	12692	1	-0.65854
TYRO3	4	0.0011719	0.0042012	0.096437	783	4	-0.60878	0.99883	0.99882	1	17528	0	-0.60878
LEP	4	0.001173	0.0042034	0.096437	784	4	-0.51438	0.99883	0.99882	1	17527	0	-0.51438
COPS4	4	0.0011823	0.004233	0.09687	785	3	-0.91113	0.86932	0.86964	1	14380	1	-0.91113
INHBE	4	0.0011823	0.004233	0.09687	786	4	-0.5848	0.99882	0.99881	1	17525	0	-0.5848
DAPK3	4	0.001192	0.0042659	0.0975	787	4	-0.42107	0.99881	0.9988	1	17524	0	-0.42107
WDR12	4	0.0011953	0.0042736	0.097552	788	4	-1.2483	0.9988	0.99879	1	17523	0	-1.2483
MED16	4	0.0012012	0.0043026	0.09803	789	3	-0.82671	0.95439	0.95453	1	16056	0	-0.82671
HGS	4	0.0012027	0.0043054	0.09803	790	4	-1.7265	0.99756	0.99756	1	17397	0	-1.7265
NUDCD3	4	0.0012078	0.004324	0.09833	791	3	-1.4051	0.66921	0.739	1	12214	1	-1.4051
POLR3B	4	0.0012114	0.0043344	0.098443	792	4	-1.9989	0.99718	0.9972	1	17364	0	-1.9989
TUBGCP5	4	0.0012185	0.0043553	0.098792	793	3	-1.0018	0.93178	0.93199	1	15572	0	-1.0018
ZBTB45	4	0.0012246	0.0043777	0.099178	794	4	-0.47543	0.99878	0.99877	1	17522	0	-0.47543
CENPI	4	0.0012305	0.004398	0.099512	795	4	-1.1414	0.99877	0.99876	1	17521	0	-1.1414
NDUFA6	4	0.0012345	0.0044134	0.099735	796	3	-1.2958	0.6536	0.73169	1	12093	1	-1.2958
BEST3	4	0.0012383	0.0044282	0.099944	797	4	-0.57008	0.99876	0.99875	1	17518	0	-0.57008
TSR2	4	0.0012471	0.0044523	0.100363	798	3	-1.2474	0.78247	0.80173	1	13224	1	-1.2474
SPC25	4	0.0012518	0.0044655	0.100535	799	4	-1.0611	0.99875	0.99874	1	17517	0	-1.0611
TUBGCP4	4	0.0012548	0.0044732	0.100582	800	4	-0.97193	0.99875	0.99874	1	17516	0	-0.97193
PPCS	4	0.0012591	0.0044902	0.100839	801	3	-0.8606	0.060318	0.14748	0.80899	3234	1	-0.8606
SART3	4	0.0012623	0.0045011	0.100959	802	4	-1.4141	0.99338	0.99344	1	17156	0	-1.4141
CCNA2	4	0.0012688	0.0045231	0.101246	803	4	-1.3021	0.99873	0.99872	1	17514	0	-1.3021
FBXW11	4	0.0012696	0.004528	0.101246	804	3	-1.2046	0.85907	0.86007	1	14221	1	-1.2046
PPIB	4	0.0012706	0.0045307	0.101246	805	3	-0.99472	0.83834	0.84233	1	13907	1	-0.99472
PCBP2	4	0.001276	0.0045477	0.1015	806	4	-1.0658	0.99509	0.99513	1	17228	0	-1.0658
TFDP1	4	0.0012776	0.0045538	0.10151	807	4	-0.78286	0.99872	0.99871	1	17512	0	-0.78286
PCID2	4	0.0012813	0.0045636	0.101604	808	3	-1.2442	0.94086	0.94101	1	15734	0	-1.2442
ZNF131	4	0.0012948	0.0046075	0.102455	809	4	-0.69233	0.99871	0.99869	1	17511	0	-0.69233
TBCB	4	0.0012998	0.0046229	0.102665	810	4	-1.2295	0.99115	0.99118	1	17065	0	-1.2295
IBA57	4	0.0013021	0.0046283	0.102665	811	4	-0.98685	0.99788	0.99789	1	17422	0	-0.98685
DDX3Y	4	0.001308	0.0046536	0.102991	812	4	-0.63889	0.99869	0.99867	1	17510	0	-0.63889
UPK3B	4	0.0013083	0.0046552	0.102991	813	4	-1.0166	0.98425	0.98432	1	16807	0	-1.0166
POLR3A	4	0.0013103	0.0046601	0.102991	814	4	-1.5227	0.99869	0.99867	1	17509	0	-1.5227
QARS	4	0.0013121	0.0046684	0.103047	815	4	-1.8936	0.99673	0.99677	1	17333	0	-1.8936
WDR46	4	0.001326	0.0047161	0.103972	816	3	-1.1196	0.53574	0.68178	1	11283	1	-1.1196
CUL3	4	0.0013302	0.0047298	0.104093	817	4	-1.5449	0.99867	0.99864	1	17507	0	-1.5449
KCNH3	4	0.001331	0.0047331	0.104093	818	4	-0.74401	0.99867	0.99864	1	17506	0	-0.74401
DDX54	4	0.0013395	0.0047594	0.10443	819	3	-1.1336	0.59865	0.70771	1	11691	1	-1.1336
UBAP1	4	0.0013397	0.0047599	0.10443	820	4	-0.89545	0.99866	0.99863	1	17504	0	-0.89545
WAPAL	4	0.001344	0.0047747	0.104627	821	4	-1.162	0.99866	0.99862	1	17502	0	-1.162
MED26	4	0.0013476	0.0047863	0.104751	822	4	-0.63572	0.99865	0.99862	1	17501	0	-0.63572
ACTB	3	0.0013483	0.0038524	0.08987	823	3	-1.242	0.99865	0.99869	1	17500	0	-1.242
DONSON	4	0.0013488	0.0047923	0.104751	824	4	-1.2383	0.99865	0.99862	1	17499	0	-1.2383
TNPO1	4	0.0013508	0.0047978	0.104751	825	4	-1.1513	0.99865	0.99862	1	17498	0	-1.1513
TMEM127	4	0.001368	0.0048554	0.10588	826	3	-0.77956	0.60754	0.71142	1	11751	1	-0.77956
WDR77	4	0.0013744	0.0048773	0.10623	827	4	-2.114	0.99188	0.99192	1	17099	0	-2.114
FAF2	4	0.0013805	0.0049009	0.106615	828	4	-0.68522	0.99862	0.99859	1	17497	0	-0.68522
RFC2	4	0.0013847	0.004919	0.106879	829	3	-0.93167	0.021086	0.066789	0.683236	1709	1	-0.93167
DOT1L	4	0.0013886	0.0049283	0.106953	830	4	-1.1678	0.99861	0.99858	1	17496	0	-1.1678
JTB	4	0.0014034	0.0049853	0.108015	831	3	-1.0375	0.41169	0.56609	1	9500	1	-1.0375
NDUFA4L2	4	0.0014041	0.0049892	0.108015	832	4	-0.39571	0.9986	0.99856	1	17495	0	-0.39571
TKT	4	0.0014108	0.0050105	0.108325	833	4	-1.1222	0.99825	0.99826	1	17460	0	-1.1222
GZMM	4	0.0014123	0.0050155	0.108325	834	4	-0.49958	0.99859	0.99856	1	17493	0	-0.49958
WDR18	4	0.0014156	0.0050303	0.108421	835	4	-1.9528	0.99833	0.99832	1	17465	0	-1.9528
NUP188	4	0.0014165	0.0050319	0.108421	836	3	-1.4207	0.53786	0.68379	1	11315	1	-1.4207
MED20	4	0.0014279	0.0050709	0.109129	837	2	-0.62819	0.80823	0.81935	1	13544	1	-0.62819
GPR182	4	0.0014361	0.0051054	0.109742	838	3	-1.2097	0.49051	0.63929	1	10603	1	-1.2097
ZBTB2	4	0.0014394	0.0051147	0.109812	839	3	-0.90139	0.53038	0.67681	1	11200	1	-0.90139
MARS	4	0.0014444	0.0051284	0.10995	840	3	-0.88708	0.23189	0.40157	0.993452	7227	1	-0.88708
AFG3L2	4	0.0014458	0.0051334	0.10995	841	2	-1.2052	0.42719	0.58034	1	9718	1	-1.2052
GLS	4	0.0014477	0.005141	0.109984	842	3	-1.7542	0.611	0.71292	1	11777	1	-1.7542
GNB1L	3	0.0014494	0.004114	0.094869	843	3	-1.0342	0.99855	0.99858	1	17492	0	-1.0342
UQCRC2	4	0.0014602	0.0051822	0.110733	844	3	-1.2227	0.72165	0.76564	1	12635	1	-1.2227
SNRPD2	4	0.0014717	0.0052249	0.111515	845	4	-1.8436	0.99697	0.99701	1	17348	0	-1.8436
ELOF1	4	0.0014827	0.0052578	0.111865	846	4	-0.75026	0.99852	0.99849	1	17490	0	-0.75026
UBE2S	4	0.0014835	0.0052622	0.111865	847	4	-0.63654	0.99852	0.99849	1	17489	0	-0.63654
NDUFA2	4	0.0014852	0.0052683	0.111865	848	4	-0.60646	0.99851	0.99849	1	17488	0	-0.60646
ZNF207	4	0.0014861	0.0052721	0.111865	849	4	-0.91167	0.99851	0.99849	1	17487	0	-0.91167
CNPY2	4	0.0014869	0.0052732	0.111865	850	4	-0.64141	0.99851	0.99849	1	17486	0	-0.64141
BCL2L1	4	0.0014895	0.005282	0.111865	851	4	-0.94704	0.99851	0.99849	1	17485	0	-0.94704
ELP6	4	0.0014903	0.0052847	0.111865	852	4	-1.018	0.99851	0.99848	1	17484	0	-1.018
PDCD11	4	0.0014996	0.0053143	0.11236	853	4	-1.0303	0.99791	0.99792	1	17423	0	-1.0303
ZNHIT1	4	0.0015183	0.0053988	0.114012	854	3	-0.88666	0.34682	0.50643	1	8697	1	-0.88666
C12orf10	4	0.0015223	0.0054158	0.114237	855	4	-0.81774	0.99848	0.99846	1	17483	0	-0.81774
LSG1	4	0.0015278	0.0054322	0.114451	856	3	-1.0691	0.9789	0.97913	1	16646	0	-1.0691
DHX35	4	0.0015306	0.0054421	0.114525	857	4	-1.4453	0.99847	0.99845	1	17482	0	-1.4453
FKBP6	4	0.0015415	0.0054755	0.115095	858	3	-1.0695	0.93213	0.93234	1	15579	0	-1.0695
RPP40	4	0.0015499	0.0055035	0.115548	859	4	-1.2433	0.99845	0.99844	1	17481	0	-1.2433
NUP43	4	0.0015545	0.0055183	0.115682	860	3	-1.143	0.01914	0.061178	0.673713	1585	1	-1.143
UXT	4	0.0015559	0.0055227	0.115682	861	2	-0.3947	0.3365	0.49702	1	8562	2	-0.3947
GRPEL1	4	0.0015583	0.0055298	0.115697	862	4	-1.5654	0.99844	0.99843	1	17480	0	-1.5654
RPL4	4	0.0015615	0.0055435	0.115807	863	3	-1.4651	0.65547	0.73254	1	12111	1	-1.4651
MLLT1	4	0.0015627	0.0055479	0.115807	864	4	-0.81578	0.99844	0.99843	1	17479	0	-0.81578
CHEK1	4	0.0015693	0.0055731	0.116199	865	3	-0.96491	0.13092	0.2705	0.921821	5238	1	-0.96491
DNM1L	4	0.0015837	0.0056214	0.11707	866	4	-0.82009	0.99842	0.99841	1	17478	0	-0.82009
POLR1C	4	0.001593	0.0056581	0.117532	867	4	-1.1004	0.99492	0.99497	1	17216	0	-1.1004
RPS13	4	0.0015935	0.0056592	0.117532	868	2	-1.5793	0.75306	0.78347	1	12927	1	-1.5793
SLC25A33	4	0.0015945	0.0056631	0.117532	869	4	-0.56709	0.99841	0.9984	1	17476	0	-0.56709
LSM10	4	0.0015989	0.0056795	0.117738	870	3	-0.8584	0.19036	0.3637	0.96773	6713	1	-0.8584
COX11	4	0.0016026	0.0056971	0.117966	871	4	-0.66003	0.9984	0.99839	1	17475	0	-0.66003
MATK	4	0.0016089	0.0057179	0.118262	872	4	-0.7307	0.99303	0.99307	1	17143	0	-0.7307
RNF31	4	0.0016194	0.0057525	0.118569	873	4	-0.6593	0.99838	0.99838	1	17473	0	-0.6593
TOMM40	4	0.0016196	0.0057525	0.118569	874	4	-1.1338	0.9972	0.99722	1	17366	0	-1.1338
INTS2	4	0.0016212	0.0057596	0.118569	875	4	-0.78591	0.99838	0.99837	1	17472	0	-0.78591
STAB1	4	0.001623	0.0057645	0.118569	876	4	-0.49752	0.99838	0.99837	1	17471	0	-0.49752
TAF3	4	0.0016233	0.0057656	0.118569	877	3	-0.94064	0.40891	0.56345	1	9467	1	-0.94064
EIF3L	4	0.0016321	0.0058029	0.1192	878	4	-1.0438	0.99209	0.99212	1	17107	0	-1.0438
UTP20	4	0.001637	0.0058205	0.119425	879	3	-1.9007	0.77519	0.79701	1	13148	1	-1.9007
TRNAU1AP	4	0.0016464	0.0058495	0.119849	880	4	-1.2425	0.99835	0.99835	1	17470	0	-1.2425
ZNF683	4	0.0016483	0.0058572	0.119849	881	4	-0.63895	0.99835	0.99835	1	17469	0	-0.63895
FTSJ2	4	0.0016497	0.005861	0.119849	882	4	-0.55374	0.99835	0.99834	1	17468	0	-0.55374
KRT82	4	0.0016547	0.0058758	0.120016	883	4	-0.57275	0.99835	0.99834	1	17467	0	-0.57275
PREB	4	0.0016668	0.005917	0.120719	884	4	-1.4924	0.99833	0.99833	1	17466	0	-1.4924
GTPBP4	4	0.0016755	0.0059499	0.121254	885	3	-1.3875	0.12802	0.26572	0.918411	5163	1	-1.3875
GSPT1	4	0.0016818	0.0059691	0.121508	886	4	-1.0704	0.99155	0.99159	1	17088	0	-1.0704
SLC31A1	4	0.0016949	0.0060168	0.122341	887	4	-0.80041	0.99238	0.99241	1	17119	0	-0.80041
BUB1B	4	0.0017056	0.0060502	0.122883	888	3	-0.71205	0.97958	0.9798	1	16661	0	-0.71205
DHODH	4	0.0017112	0.0060705	0.123156	889	3	-0.72502	0.79445	0.80975	1	13367	1	-0.72502
MCL1	4	0.001713	0.0060776	0.123162	890	3	-2.4223	0.91689	0.91707	1	15245	0	-2.4223
ACTR1A	4	0.0017256	0.0061281	0.123962	891	3	-0.85226	0.1163	0.24614	0.901648	4857	1	-0.85226
AATF	4	0.0017263	0.0061308	0.123962	892	4	-1.0794	0.99827	0.99828	1	17463	0	-1.0794
ACTR6	4	0.0017369	0.0061604	0.124421	893	2	-0.63715	0.038124	0.10572	0.75624	2472	2	-0.63715
POLD2	4	0.0017387	0.0061687	0.124448	894	4	-1.7665	0.99826	0.99827	1	17462	0	-1.7665
MCM2	4	0.0017425	0.0061829	0.124597	895	3	-2.3356	0.87907	0.87926	1	14546	0	-2.3356
DGCR8	4	0.0017465	0.0061961	0.124723	896	4	-1.1235	0.99825	0.99826	1	17461	0	-1.1235
CPSF2	4	0.0017493	0.0062043	0.124749	897	3	-0.85148	0.73882	0.77508	1	12790	1	-0.85148
2009-03-01	4	0.0017596	0.006246	0.125308	898	4	-0.94058	0.98387	0.98395	1	16794	0	-0.94058
PLK4	4	0.0017625	0.0062542	0.125334	899	3	-1.0882	0.82182	0.82936	1	13695	1	-1.0882
RPF2	4	0.0017708	0.0062855	0.125821	900	4	-1.8318	0.99624	0.99628	1	17298	0	-1.8318
WDR4	4	0.0017757	0.0063019	0.12601	901	3	-0.77644	0.97026	0.97041	1	16420	0	-0.77644
FBXO5	4	0.0017898	0.006348	0.126791	902	4	-1.5222	0.99821	0.99821	1	17458	0	-1.5222
RPS18	2	0.0017957	0.0035262	0.085118	903	2	-2.3634	0.9982	0.99818	1	17457	0	-2.3634
ST6GAL1	4	0.0017994	0.0063776	0.12691	904	4	-0.87707	0.98382	0.9839	1	16792	0	-0.87707
METTL1	4	0.0018016	0.0063825	0.12691	905	4	-0.73903	0.9982	0.9982	1	17456	0	-0.73903
APOF	4	0.0018026	0.0063831	0.12691	906	4	-0.53298	0.9982	0.9982	1	17455	0	-0.53298
HAUS6	4	0.0018031	0.0063842	0.12691	907	4	-1.4896	0.9982	0.9982	1	17454	0	-1.4896
C18orf21	4	0.0018051	0.0063891	0.12691	908	4	-1.5347	0.99609	0.99611	1	17288	0	-1.5347
RPP14	4	0.001816	0.0064231	0.127445	909	4	-0.807	0.99818	0.99819	1	17453	0	-0.807
USP39	4	0.0018259	0.006467	0.128165	910	4	-0.6501	0.99817	0.99818	1	17452	0	-0.6501
2002-03-01	4	0.0018272	0.0064735	0.128165	911	3	-0.97403	0.97877	0.97901	1	16637	0	-0.97403
RPF1	4	0.0018314	0.0064878	0.128296	912	4	-1.0927	0.99817	0.99817	1	17451	0	-1.0927
NUBP1	4	0.0018335	0.0064944	0.128296	913	3	-1.6285	0.43253	0.58526	1	9778	1	-1.6285
NDUFB4	4	0.0018399	0.0065218	0.128697	914	4	-0.75919	0.99816	0.99816	1	17450	0	-0.75919
SNRPA1	4	0.0018419	0.0065289	0.128697	915	4	-1.4649	0.99816	0.99816	1	17449	0	-1.4649
YAE1D1	4	0.0018495	0.0065635	0.129237	916	3	-0.73627	0.97853	0.97877	1	16628	0	-0.73627
ELAC2	4	0.0018514	0.0065717	0.129258	917	3	-0.78228	0.64253	0.72661	1	12011	1	-0.78228
PMVK	4	0.0018555	0.0065859	0.129397	918	4	-0.43655	0.99814	0.99814	1	17448	0	-0.43655
DCST2	4	0.0018676	0.0066298	0.130117	919	4	-0.43507	0.99813	0.99814	1	17447	0	-0.43507
MNAT1	4	0.0018697	0.0066386	0.130148	920	4	-1.6993	0.99813	0.99814	1	17446	0	-1.6993
OTUD5	4	0.0018763	0.0066583	0.130393	921	4	-0.62317	0.99812	0.99813	1	17445	0	-0.62317
PDCD2	4	0.0018955	0.0067324	0.1317	922	4	-0.88204	0.9978	0.99782	1	17414	0	-0.88204
PGAP2	4	0.0019086	0.0067817	0.132522	923	4	-0.53231	0.99809	0.9981	1	17443	0	-0.53231
SRBD1	4	0.0019143	0.0068025	0.132786	924	3	-1.8986	0.90283	0.90302	1	14976	0	-1.8986
MALL	4	0.0019225	0.0068283	0.133145	925	4	-0.47646	0.99808	0.99808	1	17442	0	-0.47646
NUFIP1	4	0.0019407	0.0068875	0.134155	926	4	-0.78976	0.99806	0.99806	1	17441	0	-0.78976
DDIT3	4	0.001948	0.0069144	0.134533	927	4	-0.72104	0.99805	0.99806	1	17440	0	-0.72104
TTC37	4	0.0019569	0.0069473	0.134925	928	4	-1.5513	0.99804	0.99804	1	17439	0	-1.5513
KIF24	4	0.0019574	0.0069495	0.134925	929	3	-1.0808	0.044813	0.11855	0.779269	2693	1	-1.0808
ZNHIT3	4	0.0019665	0.0069786	0.135344	930	4	-0.81372	0.98375	0.98383	1	16789	0	-0.81372
SMAD9	4	0.0019743	0.0070065	0.13574	931	4	-0.46229	0.99803	0.99803	1	17438	0	-0.46229
RIOK1	4	0.001997	0.0070899	0.137085	932	3	-1.4422	0.86959	0.86989	1	14387	1	-1.4422
FAM3D	4	0.0019982	0.0070932	0.137085	933	4	-0.57077	0.998	0.99801	1	17436	0	-0.57077
ESPL1	4	0.0019993	0.0070997	0.137085	934	3	-2.946	0.55839	0.69164	1	11443	1	-2.946
PTPMT1	4	0.002001	0.0071063	0.137085	935	4	-0.96324	0.99093	0.99097	1	17063	0	-0.96324
SETD1A	4	0.0020132	0.0071518	0.137713	936	4	-0.83918	0.99799	0.99799	1	17434	0	-0.83918
ITPRIPL1	4	0.0020164	0.0071628	0.137713	937	4	-0.63318	0.99798	0.99799	1	17433	0	-0.63318
NDUFAB1	4	0.0020174	0.0071666	0.137713	938	4	-1.273	0.99416	0.99423	1	17184	0	-1.273
DPY30	4	0.0020186	0.0071694	0.137713	939	4	-0.66945	0.99798	0.99799	1	17432	0	-0.66945
TOP3A	4	0.0020298	0.0072056	0.138115	940	3	-1.0268	0.068802	0.16312	0.824091	3515	1	-1.0268
KRT85	4	0.0020364	0.0072346	0.138252	941	4	-0.60142	0.99796	0.99797	1	17431	0	-0.60142
SLC39A5	4	0.0020369	0.0072357	0.138252	942	4	-0.82226	0.99796	0.99797	1	17430	0	-0.82226
MLST8	4	0.002037	0.0072357	0.138252	943	4	-1.4327	0.99722	0.99723	1	17368	0	-1.4327
SEC61A1	4	0.002057	0.0073092	0.139509	944	3	-1.3611	0.91287	0.91299	1	15171	0	-1.3611
SLC7A1	4	0.0020614	0.0073224	0.139601	945	4	-0.5036	0.99794	0.99795	1	17428	0	-0.5036
ATP6AP1	4	0.0020631	0.0073295	0.139601	946	4	-1.2694	0.98931	0.98935	1	17004	0	-1.2694
PLEKHG6	4	0.0020702	0.0073564	0.139965	947	4	-1.2102	0.99793	0.99794	1	17427	0	-1.2102
SLC25A1	4	0.0020745	0.007369	0.139981	948	3	-0.98622	0.95958	0.95974	1	16193	0	-0.98622
MTFMT	4	0.0020776	0.0073772	0.139981	949	4	-0.6845	0.99792	0.99793	1	17426	0	-0.6845
CAMSAP3	4	0.0020784	0.0073805	0.139981	950	4	-0.51197	0.99792	0.99793	1	17425	0	-0.51197
RPL7A	4	0.002084	0.0073986	0.140177	951	3	-0.81721	0.05897	0.14498	0.808525	3184	1	-0.81721
PET100	4	0.002105	0.0074825	0.141618	952	4	-0.9333	0.99491	0.99495	1	17214	0	-0.9333
PDE4A	4	0.0021209	0.0075412	0.142579	953	4	-0.71173	0.98875	0.98881	1	16975	0	-0.71173
YKT6	4	0.0021241	0.0075521	0.142637	954	3	-1.2321	0.83566	0.84019	1	13876	1	-1.2321
PRPF3	4	0.0021277	0.0075647	0.142726	955	4	-1.4629	0.99787	0.99788	1	17421	0	-1.4629
PA2G4	4	0.002138	0.0075966	0.143177	956	3	-1.0201	0.85224	0.85403	1	14123	1	-1.0201
BPTF	4	0.0021474	0.0076349	0.143735	957	4	-0.70683	0.99785	0.99786	1	17420	0	-0.70683
DIS3	4	0.0021497	0.0076421	0.143735	958	3	-1.6496	0.60333	0.70969	1	11726	1	-1.6496
TBP	4	0.0021685	0.0077117	0.144245	959	2	-0.83303	0.95717	0.95732	1	16127	0	-0.83303
RNF4	4	0.0021701	0.0077166	0.144245	960	4	-0.92458	0.99496	0.99501	1	17222	0	-0.92458
PRPF19	4	0.0021717	0.0077254	0.144245	961	4	-0.89407	0.99443	0.99448	1	17193	0	-0.89407
NAA30	4	0.0021723	0.0077271	0.144245	962	4	-0.84669	0.99511	0.99515	1	17231	0	-0.84669
OIP5	4	0.0021748	0.0077314	0.144245	963	3	-1.2804	0.48012	0.62964	1	10469	1	-1.2804
CHTF8	4	0.0021777	0.0077424	0.144269	964	3	-0.92136	0.95167	0.95183	1	15995	0	-0.92136
HARS2	4	0.0021853	0.0077726	0.144676	965	4	-1.1906	0.99781	0.99783	1	17417	0	-1.1906
RUVBL2	4	0.0021882	0.0077803	0.144676	966	4	-0.98269	0.99781	0.99783	1	17416	0	-0.98269
CDC26	4	0.0021929	0.0078	0.144759	967	4	-0.87495	0.99468	0.99474	1	17203	0	-0.87495
KPNA2	4	0.0021945	0.0078044	0.144759	968	4	-1.175	0.99781	0.99782	1	17415	0	-1.175
REL	4	0.0021961	0.0078088	0.144759	969	4	-0.77516	0.9867	0.98671	1	16893	0	-0.77516
EEF1A1	3	0.0022001	0.006212	0.124765	970	3	-2.3278	0.97653	0.97674	1	16577	0	-2.3278
CCDC88B	4	0.0022008	0.0078241	0.144895	971	4	-0.47973	0.9978	0.99782	1	17413	0	-0.47973
SLC22A31	4	0.0022117	0.0078625	0.145456	972	4	-0.6951	0.99779	0.9978	1	17412	0	-0.6951
HNRNPL	4	0.0022157	0.0078822	0.145672	973	3	-1.0287	0.45528	0.60629	1	10092	1	-1.0287
GTF3C3	4	0.0022289	0.0079332	0.146465	974	3	-1.5512	0.97728	0.97757	1	16594	0	-1.5512
AHCTF1	4	0.0022348	0.0079585	0.14678	975	2	-0.83009	0.86906	0.8694	1	14375	1	-0.83009
NUP153	4	0.0022465	0.0079974	0.147348	976	4	-1.2253	0.99006	0.99007	1	17031	0	-1.2253
STIP1	4	0.0022552	0.0080292	0.147783	977	4	-0.59225	0.99774	0.99776	1	17410	0	-0.59225
SMG1	4	0.0022675	0.0080665	0.148298	978	3	-0.99198	0.97359	0.97382	1	16506	0	-0.99198
R3HDM2	4	0.0022697	0.0080736	0.148298	979	3	-0.77051	0.58611	0.70257	1	11607	1	-0.77051
WBP11	4	0.0022808	0.0081098	0.148812	980	3	-1.1755	0.97162	0.97184	1	16463	0	-1.1755
BRD2	4	0.0022869	0.0081295	0.149022	981	4	-0.97984	0.99771	0.99773	1	17409	0	-0.97984
DVL3	4	0.0022887	0.0081378	0.149022	982	4	-0.40332	0.99771	0.99773	1	17408	0	-0.40332
MYBPC3	4	0.0023089	0.0082118	0.150225	983	4	-0.61477	0.99769	0.99771	1	17407	0	-0.61477
SGK494	4	0.0023189	0.0082474	0.150458	984	4	-0.61436	0.99436	0.99441	1	17190	0	-0.61436
INHBC	4	0.002319	0.0082474	0.150458	985	4	-0.84574	0.99768	0.99769	1	17406	0	-0.84574
TJP3	4	0.0023208	0.008254	0.150458	986	4	-0.50913	0.99768	0.99769	1	17405	0	-0.50913
UQCRC1	4	0.0023223	0.0082579	0.150458	987	4	-1.1059	0.99752	0.99752	1	17393	0	-1.1059
PPIL4	4	0.0023245	0.0082694	0.150516	988	3	-1.1711	0.44512	0.59677	1	9955	1	-1.1711
DDX47	4	0.0023541	0.0083631	0.152006	989	2	-0.58984	0.18838	0.36186	0.965802	6689	2	-0.58984
HDAC3	4	0.0023562	0.0083681	0.152006	990	4	-0.78591	0.98922	0.98926	1	16997	0	-0.78591
EXOC6	4	0.0023705	0.0084119	0.152649	991	4	-1.5352	0.99332	0.99337	1	17155	0	-1.5352
DNAJC17	4	0.0023768	0.0084306	0.15281	992	3	-1.6271	0.30715	0.4702	1	8180	1	-1.6271
MRPS26	4	0.0023848	0.0084624	0.152886	993	3	-0.99158	0.69591	0.75215	1	12428	1	-0.99158
ZNRD1	4	0.0023859	0.0084673	0.152886	994	4	-0.68866	0.99761	0.99762	1	17404	0	-0.68866
C11orf57	4	0.0023951	0.0084975	0.153213	995	4	-0.7965	0.99081	0.99084	1	17057	0	-0.7965
EEF2	4	0.0023971	0.0085024	0.153213	996	2	-1.7183	0.086597	0.19523	0.859833	4031	2	-1.7183
SMG8	4	0.0024042	0.0085194	0.153224	997	4	-0.78634	0.9976	0.9976	1	17403	0	-0.78634
CUL1	4	0.0024066	0.0085282	0.153224	998	3	-0.8713	0.48295	0.63223	1	10508	1	-0.8713
SELT	4	0.0024092	0.0085348	0.153224	999	4	-0.5869	0.99759	0.99759	1	17401	0	-0.5869
RPA3	4	0.00241	0.008537	0.153224	1000	2	-0.98212	0.51073	0.65828	1	10922	1	-0.98212
RHOA	4	0.0024166	0.0085655	0.153583	1001	3	-1.1466	0.976	0.97628	1	16565	0	-1.1466
ARL2	4	0.0024193	0.0085754	0.153608	1002	4	-0.77316	0.99647	0.99651	1	17310	0	-0.77316
LYPLA1	4	0.0024313	0.008617	0.154201	1003	4	-0.64043	0.99757	0.99757	1	17398	0	-0.64043
CD5L	4	0.0024412	0.0086516	0.154486	1004	4	-0.44118	0.99756	0.99756	1	17396	0	-0.44118
SLC4A7	4	0.0024431	0.0086593	0.154486	1005	4	-1.3262	0.98366	0.98374	1	16784	0	-1.3262
COPS5	4	0.0024464	0.0086691	0.154486	1006	3	-1.2152	0.92936	0.9296	1	15520	0	-1.2152
UPF2	4	0.0024481	0.0086757	0.154486	1007	4	-0.83036	0.99755	0.99755	1	17395	0	-0.83036
TROAP	4	0.0024518	0.00869	0.154587	1008	4	-0.43997	0.99755	0.99755	1	17394	0	-0.43997
EXOSC1	4	0.0024554	0.0087075	0.154747	1009	4	-0.91651	0.99721	0.99722	1	17367	0	-0.91651
KRT86	4	0.0024682	0.0087448	0.155257	1010	4	-1.1173	0.98557	0.98563	1	16856	0	-1.1173
SNRPD3	4	0.0024706	0.0087536	0.15526	1011	3	-1.0995	0.1557	0.31085	0.945106	5864	1	-1.0995
CWC22	4	0.0024812	0.0087843	0.155652	1012	3	-0.99133	0.97338	0.97364	1	16497	0	-0.99133
WNT1	4	0.0024947	0.0088386	0.156294	1013	4	-0.51081	0.99751	0.99751	1	17392	0	-0.51081
KIAA1143	4	0.0024977	0.0088451	0.156294	1014	3	-0.88577	0.85388	0.85547	1	14147	1	-0.88577
BRCA2	4	0.0024981	0.0088465	0.156294	1015	4	-0.56331	0.9975	0.9975	1	17391	0	-0.56331
RAB34	4	0.0025142	0.0088923	0.15695	1016	4	-0.70267	0.98317	0.98327	1	16770	0	-0.70267
PFN1	4	0.0025512	0.0090151	0.158778	1017	3	-0.85546	0.97438	0.97462	1	16522	0	-0.85546
SLC11A2	4	0.0025535	0.0090223	0.158778	1018	4	-0.44324	0.99745	0.99744	1	17390	0	-0.44324
XAB2	4	0.0025574	0.0090343	0.158835	1019	2	-0.94313	0.77824	0.79896	1	13180	1	-0.94313
SKP1	3	0.0025583	0.0071858	0.137883	1020	3	-1.3698	0.99744	0.99746	1	17389	0	-1.3698
TRRAP	4	0.0025608	0.0090497	0.158871	1021	3	-1.1383	0.96952	0.96966	1	16406	0	-1.1383
TFAM	4	0.0025656	0.0090656	0.158871	1022	3	-0.68008	0.96271	0.9628	1	16255	0	-0.68008
AURKB	4	0.0025662	0.0090678	0.158871	1023	4	-0.76151	0.99585	0.99586	1	17270	0	-0.76151
PXMP4	4	0.0025741	0.0090859	0.158871	1024	4	-0.34847	0.99743	0.99743	1	17388	0	-0.34847
TSEN2	4	0.0025752	0.0090892	0.158871	1025	4	-1.0378	0.99364	0.99368	1	17163	0	-1.0378
HECTD1	4	0.0025754	0.0090892	0.158871	1026	4	-0.62267	0.99742	0.99743	1	17387	0	-0.62267
UBE2T	4	0.0025897	0.0091407	0.159618	1027	3	-1.0708	0.93873	0.93887	1	15694	0	-1.0708
PAICS	4	0.0026052	0.0092016	0.160378	1028	4	-1.4879	0.99271	0.99275	1	17135	0	-1.4879
IKZF1	4	0.0026078	0.0092109	0.160378	1029	4	-1.0922	0.99739	0.9974	1	17385	0	-1.0922
XRCC3	4	0.0026079	0.0092109	0.160378	1030	3	-1.1828	0.40146	0.55664	1	9388	1	-1.1828
MRPL4	4	0.0026143	0.0092323	0.160427	1031	4	-0.58495	0.99739	0.99739	1	17384	0	-0.58495
DND1	4	0.0026152	0.0092361	0.160427	1032	3	-1.3324	0.73425	0.77252	1	12747	1	-1.3324
GATA4	4	0.0026169	0.0092438	0.160427	1033	4	-0.55757	0.99738	0.99739	1	17383	0	-0.55757
CLPP	4	0.0026182	0.0092493	0.160427	1034	4	-0.48777	0.99738	0.99739	1	17382	0	-0.48777
YRDC	4	0.0026237	0.009263	0.160452	1035	3	-1.8128	0.97278	0.97303	1	16486	0	-1.8128
CCDC86	4	0.0026248	0.0092685	0.160452	1036	4	-1.1558	0.99738	0.99738	1	17381	0	-1.1558
FASLG	4	0.0026359	0.0093041	0.160915	1037	4	-0.46543	0.99736	0.99737	1	17379	0	-0.46543
SPATA5	4	0.0026445	0.0093343	0.161156	1038	4	-0.97571	0.99736	0.99736	1	17378	0	-0.97571
ANAPC5	4	0.0026451	0.0093359	0.161156	1039	4	-0.77355	0.99735	0.99736	1	17377	0	-0.77355
CRLF3	4	0.0026484	0.0093463	0.161182	1040	4	-0.5974	0.99735	0.99736	1	17376	0	-0.5974
COASY	4	0.0026555	0.0093644	0.16134	1041	3	-1.1319	0.25479	0.42235	1	7512	1	-1.1319
DNM2	4	0.0026604	0.0093814	0.161479	1042	2	-1.0015	0.86839	0.86874	1	14363	1	-1.0015
GDPD3	4	0.0026852	0.009456	0.162366	1043	3	-0.73452	0.77652	0.79786	1	13165	1	-0.73452
NCBP1	4	0.0026864	0.0094626	0.162366	1044	3	-0.96444	0.71412	0.76155	1	12570	1	-0.96444
XRN2	4	0.0026881	0.0094681	0.162366	1045	4	-1.3258	0.99726	0.99727	1	17370	0	-1.3258
EXOSC9	4	0.0026901	0.009473	0.162366	1046	3	-1.2669	0.77145	0.79468	1	13113	1	-1.2669
SDHAF2	4	0.0026908	0.0094779	0.162366	1047	4	-0.47941	0.99731	0.99732	1	17375	0	-0.47941
LAS1L	4	0.0027125	0.0095547	0.163526	1048	4	-1.658	0.99674	0.99678	1	17336	0	-1.658
RRP1	4	0.002721	0.0095871	0.163924	1049	4	-1.3496	0.99728	0.99728	1	17373	0	-1.3496
GALE	4	0.0027287	0.0096084	0.163969	1050	3	-0.65243	0.97589	0.97617	1	16563	0	-0.65243
CENPK	3	0.0027301	0.0076596	0.143915	1051	2	-1.1719	0.53419	0.6001	1	11255	1	-1.1719
ACCS	4	0.0027304	0.0096128	0.163969	1052	4	-0.48409	0.99727	0.99728	1	17372	0	-0.48409
DMRTB1	4	0.0027331	0.0096233	0.163969	1053	4	-0.47252	0.99727	0.99728	1	17371	0	-0.47252
CHAF1A	4	0.0027336	0.009626	0.163969	1054	4	-1.0332	0.99656	0.99661	1	17320	0	-1.0332
RPL7	3	0.0027351	0.0076711	0.143981	1055	3	-1.8784	0.97501	0.97519	1	16535	0	-1.8784
CHADL	4	0.0027513	0.0096959	0.164937	1056	3	-0.89467	0.64303	0.72683	1	12017	1	-0.89467
GLE1	4	0.0027526	0.0097011	0.164937	1057	3	-1.0319	0.9741	0.97432	1	16513	0	-1.0319
RCC1	4	0.002783	0.0098135	0.166692	1058	3	-0.92097	0.93818	0.93832	1	15689	0	-0.92097
INTS3	4	0.0027968	0.0098536	0.167214	1059	3	-0.95132	0.2665	0.43317	1	7650	1	-0.95132
NDNL2	4	0.0028045	0.0098837	0.167568	1060	3	-1.1804	0.95733	0.95747	1	16131	0	-1.1804
TIMM13	4	0.0028095	0.0098985	0.167662	1061	4	-1.1695	0.99719	0.99721	1	17365	0	-1.1695
REEP4	4	0.002826	0.0099599	0.168368	1062	4	-0.57841	0.99717	0.99719	1	17363	0	-0.57841
TIMM10	4	0.00283	0.0099764	0.168368	1063	4	-1.0271	0.99171	0.99175	1	17094	0	-1.0271
EIF2B1	4	0.0028313	0.0099808	0.168368	1064	3	-1.5216	0.90429	0.90449	1	15006	0	-1.5216
CCT4	4	0.0028326	0.0099841	0.168368	1065	3	-0.91371	0.96099	0.9611	1	16220	0	-0.91371
PAFAH1B1	4	0.0028339	0.0099868	0.168368	1066	3	-1.4577	0.7741	0.79632	1	13138	1	-1.4577
SDAD1	4	0.0028479	0.010034	0.168782	1067	4	-1.145	0.99009	0.9901	1	17032	0	-1.145
PIP4K2C	4	0.0028496	0.010037	0.168782	1068	4	-0.66711	0.99715	0.99717	1	17362	0	-0.66711
ZNF592	4	0.0028503	0.010039	0.168782	1069	4	-0.42037	0.99715	0.99717	1	17361	0	-0.42037
ABCB7	4	0.0028531	0.01005	0.1688	1070	4	-0.495	0.99715	0.99716	1	17360	0	-0.495
HFE2	4	0.002857	0.010068	0.168919	1071	4	-0.82108	0.99362	0.99367	1	17162	0	-0.82108
MOS	4	0.0028591	0.010076	0.168919	1072	4	-0.54696	0.99714	0.99716	1	17359	0	-0.54696
GTF2H1	4	0.0028804	0.010152	0.169881	1073	4	-0.98045	0.99712	0.99714	1	17358	0	-0.98045
HCFC1	4	0.0028919	0.010185	0.170274	1074	3	-0.98795	0.92949	0.92972	1	15522	0	-0.98795
SPDL1	4	0.0029518	0.010394	0.173615	1075	3	-1.1043	0.36388	0.52204	1	8912	1	-1.1043
PSMC4	4	0.00296	0.010422	0.173912	1076	4	-0.80413	0.98368	0.98376	1	16785	0	-0.80413
FANCD2	4	0.0029749	0.010471	0.174545	1077	4	-0.52957	0.99703	0.99706	1	17357	0	-0.52957
LIPT1	4	0.0029792	0.010485	0.174545	1078	4	-0.89373	0.99702	0.99706	1	17356	0	-0.89373
TXNL4A	4	0.0029807	0.010489	0.174545	1079	4	-1.944	0.99702	0.99706	1	17355	0	-1.944
UQCRH	4	0.0029835	0.010498	0.174548	1080	4	-0.83753	0.99702	0.99705	1	17354	0	-0.83753
CDAN1	4	0.0029957	0.010547	0.174816	1081	3	-1.3565	0.95818	0.95833	1	16154	0	-1.3565
WDR75	4	0.0029958	0.010547	0.174816	1082	3	-1.1887	0.58265	0.70118	1	11581	1	-1.1887
PPP1R12A	4	0.0029958	0.010547	0.174816	1083	4	-0.74435	0.997	0.99704	1	17352	0	-0.74435
CAND1	4	0.0029984	0.010553	0.174816	1084	3	-0.87083	0.44534	0.59697	1	9956	1	-0.87083
MRPL39	4	0.0030171	0.010619	0.175686	1085	3	-0.89018	0.96294	0.96304	1	16261	0	-0.89018
TIMM23	4	0.003019	0.010627	0.175686	1086	4	-0.8474	0.99698	0.99702	1	17350	0	-0.8474
GEMIN5	4	0.0030211	0.010635	0.175686	1087	3	-1.1853	0.89418	0.89432	1	14820	0	-1.1853
RICTOR	4	0.0030372	0.010682	0.176136	1088	4	-1.3421	0.99302	0.99306	1	17142	0	-1.3421
ARF6	4	0.0030399	0.010691	0.176136	1089	3	-0.68438	0.78837	0.80564	1	13280	1	-0.68438
THAP11	4	0.0030439	0.010707	0.176228	1090	4	-1.143	0.99675	0.99679	1	17339	0	-1.143
C17orf47	4	0.0030533	0.010735	0.176529	1091	3	-0.62593	0.88315	0.88337	1	14619	0	-0.62593
COQ6	4	0.0030555	0.010745	0.176529	1092	4	-0.75746	0.99694	0.99699	1	17346	0	-0.75746
RBM39	4	0.0030749	0.010804	0.177349	1093	4	-1.3535	0.98901	0.98906	1	16988	0	-1.3535
PHC1	4	0.0030807	0.010825	0.177521	1094	4	-0.88562	0.98766	0.98772	1	16931	0	-0.88562
ATP6V0A2	4	0.0030894	0.010856	0.177872	1095	4	-0.627	0.99691	0.99695	1	17345	0	-0.627
EFTUD2	4	0.0030979	0.010887	0.178142	1096	4	-1.4537	0.9903	0.99033	1	17038	0	-1.4537
PTPN23	4	0.0030993	0.010892	0.178142	1097	4	-1.5656	0.9933	0.99335	1	17153	0	-1.5656
ATP4B	4	0.003105	0.010917	0.178384	1098	4	-0.76121	0.9969	0.99694	1	17344	0	-0.76121
SRRM1	4	0.0031142	0.010946	0.178697	1099	3	-1.2112	0.06274	0.15192	0.815334	3308	1	-1.2112
DAD1	4	0.0031255	0.010992	0.179287	1100	2	-1.2674	0.97069	0.97085	1	16433	0	-1.2674
RBM48	4	0.0031636	0.011142	0.181564	1101	3	-0.82096	0.83928	0.84309	1	13924	1	-0.82096
SMC1A	4	0.0031744	0.011182	0.181863	1102	3	-1.1548	0.90069	0.90083	1	14942	0	-1.1548
PCF11	4	0.0031822	0.011213	0.181863	1103	4	-0.36139	0.99682	0.99686	1	17342	0	-0.36139
TAZ	4	0.0031829	0.011215	0.181863	1104	3	-0.94793	0.95325	0.95341	1	16030	0	-0.94793
PNPT1	4	0.0031843	0.011217	0.181863	1105	3	-0.93055	0.31031	0.47314	1	8220	1	-0.93055
NOP14	4	0.0031858	0.011224	0.181863	1106	4	-1.1433	0.98019	0.98038	1	16681	0	-1.1433
ZCCHC9	4	0.0031884	0.01123	0.181863	1107	4	-1.0779	0.99434	0.99439	1	17188	0	-1.0779
GNB1	4	0.0032057	0.01128	0.182397	1108	4	-0.56279	0.99679	0.99684	1	17340	0	-0.56279
ABCE1	4	0.0032065	0.011284	0.182397	1109	3	-1.465	0.97622	0.9765	1	16571	0	-1.465
SLC35A1	4	0.0032301	0.011363	0.183509	1110	3	-0.59088	0.13427	0.27603	0.925601	5319	1	-0.59088
COPS2	4	0.0032357	0.011376	0.183566	1111	3	-1.5783	0.15426	0.3085	0.945106	5812	1	-1.5783
MBLAC1	4	0.0032413	0.0114	0.183742	1112	4	-0.87659	0.9959	0.99591	1	17273	0	-0.87659
TMEM199	4	0.0032427	0.011408	0.183742	1113	3	-0.80771	0.80668	0.81827	1	13524	1	-0.80771
ELP2	4	0.0032455	0.01142	0.183782	1114	3	-0.67474	0.8966	0.89673	1	14867	0	-0.67474
UPF3A	4	0.00325	0.01144	0.183864	1115	4	-0.57766	0.99675	0.99679	1	17338	0	-0.57766
TIMMDC1	4	0.0032523	0.011448	0.183864	1116	4	-0.57628	0.99675	0.99679	1	17337	0	-0.57628
NPLOC4	4	0.0032541	0.011456	0.183864	1117	3	-0.99184	0.97621	0.97649	1	16570	0	-0.99184
KIAA1324	4	0.0032616	0.011486	0.184184	1118	4	-0.37573	0.99674	0.99678	1	17335	0	-0.37573
MYLK2	4	0.0032685	0.011511	0.184305	1119	4	-0.60038	0.99673	0.99677	1	17334	0	-0.60038
CRCP	4	0.0032694	0.011514	0.184305	1120	3	-1.2463	0.56713	0.695	1	11493	1	-1.2463
SNRNP200	4	0.0032863	0.011566	0.184975	1121	4	-1.4499	0.99564	0.99565	1	17255	0	-1.4499
RAD51	4	0.0032924	0.011584	0.185092	1122	3	-1.039	0.1864	0.35896	0.965303	6639	1	-1.039
SLC22A1	4	0.0033057	0.011624	0.185576	1123	4	-0.3953	0.99669	0.99674	1	17331	0	-0.3953
CDC23	4	0.0033117	0.011645	0.185744	1124	4	-1.7419	0.98775	0.98782	1	16936	0	-1.7419
EMC1	4	0.0033189	0.011668	0.185947	1125	3	-0.94551	0.94411	0.9443	1	15820	0	-0.94551
VCPKMT	4	0.0033229	0.011679	0.185958	1126	4	-0.39497	0.99668	0.99672	1	17329	0	-0.39497
IFRD2	4	0.0033331	0.011715	0.186361	1127	3	-0.68138	0.94832	0.9485	1	15918	0	-0.68138
MRPS16	4	0.0033388	0.011731	0.186458	1128	4	-0.86722	0.99651	0.99656	1	17314	0	-0.86722
VAC14	4	0.0033424	0.011743	0.186477	1129	4	-0.52566	0.99666	0.99671	1	17328	0	-0.52566
SKIV2L	4	0.0033502	0.01177	0.186539	1130	4	-0.83576	0.98307	0.98317	1	16765	0	-0.83576
IKBKAP	4	0.0033516	0.011777	0.186539	1131	3	-0.77724	0.9272	0.9275	1	15475	0	-0.77724
RAB6B	4	0.0033531	0.01178	0.186539	1132	3	-0.60697	0.80449	0.81671	1	13499	1	-0.60697
UBQLN4	4	0.0033605	0.011808	0.186539	1133	4	-0.65189	0.99664	0.99669	1	17327	0	-0.65189
TMEM258	4	0.0033649	0.011819	0.186539	1134	4	-0.63211	0.99664	0.99669	1	17326	0	-0.63211
VOPP1	4	0.0033649	0.011819	0.186539	1135	4	-0.92724	0.99664	0.99669	1	17325	0	-0.92724
SUPT20H	4	0.0033846	0.011878	0.186951	1136	4	-0.72046	0.98903	0.98908	1	16990	0	-0.72046
IL12RB1	4	0.0033858	0.011882	0.186951	1137	4	-0.5085	0.99661	0.99667	1	17323	0	-0.5085
RRM2	4	0.0033861	0.011884	0.186951	1138	3	-1.1566	0.61345	0.71395	1	11791	1	-1.1566
NOL7	4	0.0033882	0.011892	0.186951	1139	4	-1.3272	0.99661	0.99666	1	17322	0	-1.3272
MBTPS1	4	0.0033889	0.011897	0.186951	1140	4	-0.81549	0.98813	0.98819	1	16955	0	-0.81549
PPP1R11	4	0.0034047	0.011952	0.187658	1141	3	-1.0478	0.80654	0.81818	1	13520	1	-1.0478
PGGT1B	4	0.0034222	0.012009	0.18839	1142	3	-1.0655	0.78222	0.80155	1	13219	1	-1.0655
MIS18BP1	4	0.0034265	0.012023	0.188424	1143	3	-1.0297	0.94539	0.94552	1	15855	0	-1.0297
FAM122A	4	0.0034294	0.012032	0.188424	1144	4	-0.82692	0.993	0.99304	1	17141	0	-0.82692
SCNN1D	4	0.0034344	0.012048	0.188501	1145	4	-0.37392	0.99657	0.99662	1	17321	0	-0.37392
PDPK1	4	0.003441	0.012073	0.188706	1146	3	-0.9323	0.96937	0.96951	1	16402	0	-0.9323
DNAJB11	4	0.0034448	0.012082	0.188706	1147	4	-0.55419	0.99656	0.99661	1	17319	0	-0.55419
UGP2	4	0.0034541	0.012109	0.188979	1148	3	-0.83712	0.97936	0.97959	1	16656	0	-0.83712
INO80	4	0.0034673	0.01216	0.189602	1149	3	-0.54342	0.97324	0.97349	1	16495	0	-0.54342
ZMYND10	4	0.0034795	0.012208	0.189981	1150	4	-0.45326	0.99652	0.99657	1	17318	0	-0.45326
NUFIP2	4	0.0034843	0.01222	0.189981	1151	4	-0.66073	0.99652	0.99657	1	17317	0	-0.66073
IMPDH2	4	0.0034851	0.012223	0.189981	1152	4	-0.61885	0.99651	0.99656	1	17316	0	-0.61885
MED10	4	0.003486	0.012226	0.189981	1153	4	-0.399	0.99651	0.99656	1	17315	0	-0.399
KLHDC3	4	0.0035022	0.012283	0.190539	1154	4	-0.71925	0.9965	0.99655	1	17313	0	-0.71925
SF3A1	4	0.0035274	0.012365	0.191642	1155	4	-0.92664	0.99647	0.99652	1	17312	0	-0.92664
AARS	4	0.0035427	0.012409	0.192165	1156	4	-1.2272	0.9908	0.99082	1	17055	0	-1.2272
VDAC2	4	0.0035453	0.01242	0.192166	1157	3	-1.1935	0.97887	0.97911	1	16643	0	-1.1935
WIBG	4	0.0035553	0.012451	0.19248	1158	4	-0.7063	0.99644	0.99649	1	17309	0	-0.7063
NKAP	4	0.0035746	0.012514	0.193243	1159	3	-1.2021	0.45775	0.60863	1	10129	1	-1.2021
HS6ST1	4	0.0035776	0.012522	0.193243	1160	4	-0.66103	0.99642	0.99646	1	17308	0	-0.66103
PPP1R15B	4	0.0035999	0.012604	0.194307	1161	4	-1.2213	0.9964	0.99644	1	17307	0	-1.2213
SEC61B	4	0.0036024	0.012612	0.194307	1162	4	-0.69787	0.9964	0.99644	1	17306	0	-0.69787
SMARCA5	4	0.0036082	0.012632	0.194445	1163	4	-0.6208	0.99639	0.99643	1	17305	0	-0.6208
ATG12	4	0.0036232	0.012683	0.195064	1164	4	-0.44018	0.99638	0.99642	1	17304	0	-0.44018
GTF3C5	4	0.0036335	0.012722	0.195465	1165	4	-0.73411	0.99252	0.99256	1	17123	0	-0.73411
TGIF2	4	0.0036366	0.012731	0.195465	1166	4	-0.35185	0.99636	0.9964	1	17303	0	-0.35185
ATP6V1E1	4	0.0036501	0.012785	0.196131	1167	3	-0.7217	0.29093	0.4554	1	7963	1	-0.7217
MRPS7	4	0.0036546	0.0128	0.1962	1168	3	-0.7652	0.91271	0.91283	1	15166	0	-0.7652
MAPK3	4	0.0036634	0.012829	0.196479	1169	4	-0.48434	0.99634	0.99637	1	17302	0	-0.48434
WDR24	4	0.0037032	0.012959	0.198082	1170	4	-1.0178	0.98149	0.9816	1	16709	0	-1.0178
DCTN5	4	0.0037036	0.01296	0.198082	1171	2	-0.78631	0.39909	0.55438	1	9357	2	-0.78631
CACTIN	4	0.0037093	0.01298	0.198082	1172	3	-0.82697	0.89234	0.89246	1	14793	0	-0.82697
TNS3	4	0.0037115	0.012988	0.198082	1173	4	-0.27624	0.99629	0.99633	1	17301	0	-0.27624
E4F1	4	0.0037118	0.012989	0.198082	1174	4	-0.85009	0.9862	0.98627	1	16877	0	-0.85009
MOGS	4	0.0037166	0.013007	0.198082	1175	4	-0.81107	0.99628	0.99632	1	17300	0	-0.81107
ATP6V1A	4	0.0037185	0.013013	0.198082	1176	3	-1.9437	0.97484	0.97507	1	16532	0	-1.9437
ATIC	4	0.0037215	0.013022	0.198082	1177	4	-0.94898	0.99139	0.99144	1	17080	0	-0.94898
ATP6V0D1	4	0.0037292	0.013043	0.198199	1178	3	-0.94065	0.89918	0.89931	1	14912	0	-0.94065
MALSU1	4	0.0037323	0.013052	0.198199	1179	4	-0.69609	0.99389	0.99394	1	17172	0	-0.69609
FAIM2	4	0.0037388	0.013077	0.198248	1180	4	-0.70319	0.99626	0.9963	1	17299	0	-0.70319
MRPS11	4	0.0037461	0.013099	0.198423	1181	4	-0.98376	0.99492	0.99497	1	17215	0	-0.98376
NRDE2	4	0.0037553	0.013129	0.198713	1182	3	-1.0512	0.67634	0.74244	1	12269	1	-1.0512
THG1L	4	0.0037936	0.013249	0.200362	1183	3	-0.87314	0.88135	0.88153	1	14587	0	-0.87314
MED18	4	0.0037977	0.013267	0.200377	1184	4	-0.98873	0.99163	0.99168	1	17091	0	-0.98873
MRPL28	4	0.0038016	0.013279	0.200377	1185	3	-0.7531	0.95966	0.95981	1	16197	0	-0.7531
TFB2M	4	0.0038063	0.013292	0.200377	1186	4	-0.70346	0.99142	0.99146	1	17083	0	-0.70346
MYO15A	4	0.0038075	0.013296	0.200377	1187	4	-0.42436	0.99619	0.99623	1	17297	0	-0.42436
B3GNT2	4	0.003811	0.013306	0.200377	1188	4	-0.69514	0.99619	0.99622	1	17296	0	-0.69514
EXTL2	4	0.0038309	0.013374	0.201233	1189	4	-0.28216	0.99617	0.9962	1	17294	0	-0.28216
SRCRB4D	4	0.0038359	0.013397	0.201401	1190	4	-0.6025	0.9826	0.98272	1	16749	0	-0.6025
AMHR2	4	0.003839	0.013407	0.201401	1191	4	-0.74659	0.99463	0.99468	1	17202	0	-0.74659
CELF5	4	0.0038746	0.01352	0.202921	1192	4	-0.56848	0.99613	0.99615	1	17291	0	-0.56848
CCNT1	4	0.0038805	0.013541	0.203065	1193	3	-1.1293	0.9111	0.91124	1	15135	0	-1.1293
SUOX	4	0.0038974	0.01359	0.203636	1194	4	-0.64396	0.9961	0.99612	1	17290	0	-0.64396
NDUFS5	4	0.0039036	0.013608	0.203668	1195	4	-0.70452	0.9961	0.99612	1	17289	0	-0.70452
DHRS2	4	0.0039049	0.013615	0.203668	1196	3	-0.64981	0.10347	0.22424	0.885766	4502	1	-0.64981
DDN	4	0.0039124	0.013636	0.20381	1197	4	-0.76866	0.99609	0.99611	1	17287	0	-0.76866
BRPF1	4	0.0039266	0.01368	0.204169	1198	4	-0.90497	0.99607	0.99609	1	17286	0	-0.90497
CDCA3	4	0.0039271	0.013682	0.204169	1199	3	-1.1215	0.92696	0.92726	1	15468	0	-1.1215
ABHD11	4	0.0039434	0.013739	0.204851	1200	4	-1.7897	0.99606	0.99607	1	17285	0	-1.7897
SLAMF9	4	0.0039577	0.013789	0.205425	1201	4	-0.46557	0.99604	0.99606	1	17284	0	-0.46557
PDE6A	4	0.003963	0.013809	0.20555	1202	4	-0.31734	0.99604	0.99605	1	17283	0	-0.31734
FAM60A	4	0.003986	0.013897	0.206693	1203	3	-1.2203	0.85732	0.85853	1	14196	1	-1.2203
FAM71F2	4	0.0040015	0.013956	0.207225	1204	4	-0.60679	0.996	0.99601	1	17282	0	-0.60679
EEFSEC	4	0.0040164	0.014015	0.207933	1205	3	-0.89299	0.35046	0.50983	1	8747	1	-0.89299
HAPLN4	4	0.004024	0.014042	0.208161	1206	4	-0.89633	0.99598	0.99599	1	17281	0	-0.89633
TRIAP1	4	0.0040304	0.014062	0.208282	1207	2	-0.047703	0.67981	0.74415	1	12299	1	-0.047703
LETM1	3	0.0040397	0.011206	0.181863	1208	3	-0.63196	0.99596	0.99602	1	17280	0	-0.63196
CAPZB	4	0.0040443	0.014106	0.208769	1209	2	-0.66343	0.36017	0.51858	1	8865	2	-0.66343
DCLRE1B	4	0.0040535	0.014141	0.208919	1210	3	-0.76428	0.97432	0.97455	1	16520	0	-0.76428
NOM1	4	0.0040583	0.014156	0.208919	1211	3	-0.96753	0.22767	0.39769	0.990513	7181	1	-0.96753
CDX2	4	0.0040613	0.014164	0.208919	1212	4	-0.82847	0.98993	0.98993	1	17024	0	-0.82847
LRP5	4	0.0040629	0.014168	0.208919	1213	4	-0.34909	0.99594	0.99595	1	17279	0	-0.34909
TMED2	4	0.0040647	0.014174	0.208919	1214	4	-0.49175	0.99594	0.99594	1	17278	0	-0.49175
GSG1	4	0.004072	0.014198	0.209104	1215	4	-0.4571	0.99593	0.99594	1	17277	0	-0.4571
ZBTB8OS	4	0.004081	0.014226	0.209337	1216	3	-0.79095	0.39281	0.54854	1	9279	1	-0.79095
MAP6D1	4	0.0040857	0.01424	0.209376	1217	4	-0.35061	0.99591	0.99592	1	17276	0	-0.35061
CEP57	4	0.0040912	0.014264	0.209551	1218	4	-0.53562	0.99591	0.99592	1	17275	0	-0.53562
FANCF	4	0.0040948	0.014275	0.209551	1219	4	-0.41608	0.99591	0.99591	1	17274	0	-0.41608
GJC3	4	0.0041021	0.0143	0.209743	1220	4	-0.60202	0.9959	0.99591	1	17272	0	-0.60202
NEUROD4	4	0.0041361	0.014416	0.211284	1221	4	-0.51193	0.99586	0.99588	1	17271	0	-0.51193
HMHA1	4	0.0041601	0.014486	0.211993	1222	4	-0.58805	0.99584	0.99586	1	17269	0	-0.58805
ITIH4	4	0.004161	0.014488	0.211993	1223	4	-0.39601	0.99584	0.99585	1	17268	0	-0.39601
CHRM5	4	0.0041656	0.014502	0.21203	1224	4	-0.70582	0.99583	0.99585	1	17267	0	-0.70582
RBM14	4	0.0041749	0.01453	0.212167	1225	4	-0.56144	0.99583	0.99584	1	17266	0	-0.56144
DR1	4	0.0041768	0.014535	0.212167	1226	3	-1.0243	0.87648	0.87668	1	14490	1	-1.0243
WDR70	4	0.0041842	0.014564	0.212415	1227	4	-0.95375	0.99582	0.99583	1	17265	0	-0.95375
DDX49	4	0.0041891	0.014581	0.21244	1228	3	-2.003	0.93917	0.93934	1	15703	0	-2.003
PRPF4	4	0.0041924	0.014596	0.21244	1229	3	-1.0235	0.79787	0.81212	1	13410	1	-1.0235
RRP9	4	0.0041941	0.014601	0.21244	1230	4	-1.1946	0.9955	0.99552	1	17245	0	-1.1946
UBE2I	4	0.0041992	0.014617	0.212501	1231	3	-0.54782	0.94075	0.94091	1	15730	0	-0.54782
C19orf52	4	0.0042084	0.01465	0.212808	1232	4	-0.50971	0.99579	0.99581	1	17264	0	-0.50971
PCGF3	4	0.004213	0.014663	0.21282	1233	4	-0.50748	0.99579	0.9958	1	17263	0	-0.50748
PTGDR	4	0.0042189	0.014683	0.212951	1234	3	-0.84921	0.8659	0.86642	1	14319	1	-0.84921
WDR7	4	0.0042261	0.014705	0.213098	1235	4	-0.84177	0.99577	0.99579	1	17262	0	-0.84177
TIMM22	4	0.0042422	0.014758	0.213689	1236	3	-0.8513	0.96429	0.96443	1	16298	0	-0.8513
COPE	4	0.0042706	0.014853	0.214898	1237	4	-1.0267	0.99377	0.99381	1	17167	0	-1.0267
DDX18	4	0.0042882	0.014916	0.215638	1238	4	-0.90943	0.99571	0.99572	1	17260	0	-0.90943
EIF4A2	4	0.004294	0.014936	0.215743	1239	3	-0.97339	0.93733	0.93752	1	15677	0	-0.97339
LSM12	2	0.0043358	0.0084377	0.15281	1240	2	-0.92377	0.99566	0.99564	1	17259	0	-0.92377
PI4KB	4	0.0043421	0.015096	0.217881	1241	3	-1.2694	0.35287	0.51198	1	8768	1	-1.2694
RPLP1	2	0.0043451	0.0084547	0.152886	1242	2	-1.6476	0.99565	0.99563	1	17258	0	-1.6476
ZFYVE20	4	0.0043491	0.015121	0.218023	1243	4	-0.64954	0.99565	0.99566	1	17257	0	-0.64954
MFN2	4	0.004351	0.015131	0.218023	1244	4	-1.0107	0.99565	0.99566	1	17256	0	-1.0107
CEP55	4	0.0043564	0.015142	0.218023	1245	3	-0.63967	0.5956	0.70645	1	11671	1	-0.63967
BRSK2	4	0.0043778	0.015205	0.218765	1246	4	-0.46088	0.99562	0.99563	1	17254	0	-0.46088
ANXA2	4	0.0043913	0.015253	0.219268	1247	4	-0.64592	0.99561	0.99562	1	17253	0	-0.64592
SLC6A8	4	0.004404	0.015292	0.219661	1248	3	-0.79583	0.97818	0.97844	1	16620	0	-0.79583
CDK5R1	4	0.0044262	0.015354	0.220376	1249	4	-0.78435	0.98826	0.98833	1	16961	0	-0.78435
RHOG	4	0.0044309	0.01537	0.220419	1250	4	-0.35109	0.99557	0.99558	1	17252	0	-0.35109
MTCH2	4	0.0044329	0.015381	0.220419	1251	4	-0.83013	0.99557	0.99558	1	17251	0	-0.83013
HTATSF1	4	0.0044562	0.015462	0.221398	1252	4	-1.5703	0.9945	0.99455	1	17196	0	-1.5703
CD81	4	0.0044679	0.015505	0.221843	1253	4	-0.79675	0.99553	0.99555	1	17249	0	-0.79675
KCNJ4	4	0.0044786	0.015539	0.222153	1254	4	-0.40387	0.99552	0.99554	1	17247	0	-0.40387
GLTP	4	0.004495	0.015597	0.2228	1255	3	-0.93796	0.75601	0.78521	1	12964	1	-0.93796
HES4	4	0.0045376	0.015748	0.224606	1256	4	-0.30599	0.99546	0.99548	1	17244	0	-0.30599
ANAPC1	4	0.0045715	0.015859	0.225915	1257	3	-1.4141	0.38441	0.54085	1	9175	1	-1.4141
AGAP2	4	0.0045732	0.015865	0.225915	1258	4	-0.72623	0.99543	0.99545	1	17242	0	-0.72623
UTP15	4	0.0045803	0.015895	0.226166	1259	3	-1.0481	0.95877	0.95891	1	16164	0	-1.0481
DGCR14	4	0.0045913	0.015934	0.226534	1260	2	-0.65178	0.8511	0.85305	1	14103	1	-0.65178
ADCY4	4	0.004604	0.015972	0.226901	1261	4	-0.63701	0.9954	0.99542	1	17241	0	-0.63701
TRIP6	4	0.0046224	0.01603	0.22754	1262	3	-0.75321	0.83718	0.84141	1	13895	1	-0.75321
VMP1	4	0.0046274	0.016046	0.227587	1263	3	-1.1551	0.96235	0.96245	1	16243	0	-1.1551
TLCD1	4	0.0046418	0.01609	0.228045	1264	4	-1.0688	0.99402	0.99409	1	17178	0	-1.0688
RPL13A	2	0.0046498	0.0090223	0.158778	1265	2	-1.7524	0.99535	0.99533	1	17240	0	-1.7524
MYBBP1A	4	0.0046612	0.016157	0.228635	1266	3	-1.0796	0.64996	0.73005	1	12066	1	-1.0796
EIF2S3	4	0.0046665	0.016173	0.228673	1267	4	-1.0495	0.98743	0.9875	1	16920	0	-1.0495
RHBDF1	4	0.0046708	0.016186	0.22868	1268	4	-0.56588	0.99533	0.99536	1	17239	0	-0.56588
ACBD4	4	0.0046965	0.016277	0.229794	1269	4	-0.56074	0.9953	0.99533	1	17238	0	-0.56074
NUP37	3	0.0047136	0.013067	0.198248	1270	2	-0.75881	0.59025	0.63413	1	11638	1	-0.75881
HEATR3	4	0.0047145	0.016344	0.23054	1271	3	-1.0809	0.83009	0.83578	1	13811	1	-1.0809
CDC16	4	0.004723	0.016377	0.230654	1272	2	-1.2957	0.81568	0.8248	1	13626	1	-1.2957
APOLD1	4	0.004727	0.016393	0.230705	1273	4	-0.67968	0.99527	0.9953	1	17237	0	-0.67968
ZBTB17	4	0.0047377	0.016427	0.231004	1274	3	-0.84219	0.87721	0.87738	1	14508	0	-0.84219
EARS2	4	0.004761	0.016504	0.231903	1275	3	-0.62712	0.25629	0.42377	1	7534	1	-0.62712
ARHGEF17	4	0.0047786	0.016576	0.232731	1276	4	-0.78236	0.99522	0.99525	1	17236	0	-0.78236
AAMP	4	0.0047925	0.016622	0.233204	1277	4	-0.7986	0.99521	0.99523	1	17235	0	-0.7986
COX4I2	4	0.0047987	0.016644	0.233331	1278	3	-0.60108	0.83764	0.84178	1	13900	1	-0.60108
PSMD8	4	0.0048114	0.016682	0.233374	1279	3	-0.82386	0.95891	0.95906	1	16172	0	-0.82386
TM2D2	4	0.0048131	0.016687	0.233374	1280	4	-0.39983	0.99519	0.99522	1	17234	0	-0.39983
TAF10	4	0.0048181	0.016698	0.233374	1281	3	-0.96957	0.78608	0.80413	1	13256	1	-0.96957
RPRD1B	4	0.0048186	0.016699	0.233374	1282	3	-1.0215	0.89243	0.89255	1	14795	0	-1.0215
BRMS1	4	0.0048265	0.016724	0.233539	1283	4	-1.2601	0.99517	0.9952	1	17233	0	-1.2601
C12orf45	4	0.0048431	0.016775	0.234077	1284	4	-0.61124	0.99516	0.99519	1	17232	0	-0.61124
TTI2	4	0.0048567	0.016818	0.234485	1285	4	-0.98269	0.99177	0.99182	1	17095	0	-0.98269
HSD11B1L	4	0.0049014	0.016961	0.236306	1286	4	-0.37415	0.9951	0.99514	1	17230	0	-0.37415
KTI12	4	0.0049055	0.016976	0.236322	1287	4	-0.82626	0.99509	0.99514	1	17229	0	-0.82626
DCTN3	4	0.004926	0.017047	0.237139	1288	4	-0.78912	0.98645	0.98649	1	16885	0	-0.78912
SEC16A	4	0.0049517	0.017125	0.238032	1289	3	-1.1484	0.83172	0.83708	1	13831	1	-1.1484
WRB	4	0.0049628	0.017158	0.238305	1290	3	-0.72708	0.9441	0.94429	1	15819	0	-0.72708
CD8B	4	0.0049707	0.017185	0.23844	1291	4	-0.63169	0.99503	0.99507	1	17227	0	-0.63169
DDX10	4	0.0049739	0.017196	0.23844	1292	4	-0.89542	0.99503	0.99507	1	17226	0	-0.89542
MMS22L	4	0.0049776	0.01721	0.23844	1293	3	-1.1831	0.92974	0.92998	1	15525	0	-1.1831
BRI3	4	0.0049813	0.01722	0.23844	1294	4	-0.63525	0.99502	0.99506	1	17224	0	-0.63525
EMC4	4	0.0050424	0.017426	0.240938	1295	3	-0.69259	0.66038	0.73483	1	12148	1	-0.69259
BRD8	4	0.0050481	0.01744	0.240938	1296	2	-0.57296	0.80679	0.81836	1	13526	1	-0.57296
OASL	4	0.0050483	0.017441	0.240938	1297	4	-0.3341	0.99495	0.995	1	17221	0	-0.3341
RGS17	3	0.0050492	0.01394	0.207159	1298	3	-0.77107	0.99495	0.99507	1	17220	0	-0.77107
ATF7	4	0.0050644	0.017491	0.241112	1299	4	-0.68712	0.99494	0.99498	1	17219	0	-0.68712
SOX10	4	0.0050648	0.017492	0.241112	1300	3	-0.63987	0.95915	0.95931	1	16186	0	-0.63987
CNGA3	4	0.0050655	0.017493	0.241112	1301	4	-0.4702	0.99493	0.99498	1	17218	0	-0.4702
PRPF40A	4	0.0050798	0.017545	0.241645	1302	3	-0.95524	0.74673	0.77969	1	12863	1	-0.95524
CNTN1	4	0.005091	0.01759	0.241913	1303	4	-0.80569	0.98042	0.9806	1	16689	0	-0.80569
NELFCD	4	0.0050934	0.017594	0.241913	1304	4	-0.82544	0.99491	0.99495	1	17213	0	-0.82544
SOD1	4	0.0051022	0.017624	0.241913	1305	3	-0.86369	0.49034	0.63911	1	10600	1	-0.86369
PTOV1	4	0.0051052	0.017632	0.241913	1306	4	-0.36701	0.99489	0.99494	1	17212	0	-0.36701
PRSS54	4	0.0051085	0.017645	0.241913	1307	4	-0.66769	0.99489	0.99493	1	17211	0	-0.66769
CSNK1A1	4	0.0051334	0.01772	0.242751	1308	2	-0.63471	0.66945	0.73912	1	12217	1	-0.63471
CASC3	4	0.005153	0.01778	0.243392	1309	4	-0.81955	0.98816	0.98822	1	16958	0	-0.81955
BAZ1B	4	0.0051615	0.017806	0.243414	1310	4	-0.35952	0.99484	0.99488	1	17210	0	-0.35952
WDR5	4	0.005162	0.017808	0.243414	1311	3	-0.71608	0.95301	0.95317	1	16027	0	-0.71608
ALDOC	4	0.0051724	0.017846	0.243746	1312	4	-0.44933	0.99483	0.99487	1	17209	0	-0.44933
TPST1	4	0.005205	0.017963	0.245156	1313	3	-0.71245	0.64653	0.72847	1	12042	1	-0.71245
SBNO1	4	0.0052156	0.017999	0.245457	1314	3	-1.205	0.94951	0.94968	1	15954	0	-1.205
STUB1	4	0.0052359	0.018069	0.246177	1315	4	-1.0418	0.99476	0.99482	1	17208	0	-1.0418
COQ3	4	0.0052394	0.018079	0.246177	1316	4	-0.7654	0.98147	0.98158	1	16708	0	-0.7654
DIDO1	4	0.0052671	0.018173	0.247059	1317	4	-0.91613	0.98788	0.98796	1	16943	0	-0.91613
MCRS1	4	0.0052674	0.018174	0.247059	1318	4	-0.90407	0.98538	0.98544	1	16842	0	-0.90407
ZNRF2	4	0.0052722	0.018185	0.247059	1319	4	-0.49561	0.99473	0.99479	1	17207	0	-0.49561
VKORC1L1	4	0.0052822	0.018224	0.247402	1320	4	-0.62452	0.99472	0.99477	1	17206	0	-0.62452
NFYC	4	0.0052915	0.018259	0.247432	1321	3	-0.97041	0.46156	0.61221	1	10190	1	-0.97041
TFRC	4	0.0053012	0.01829	0.247432	1322	4	-0.84515	0.98893	0.98898	1	16982	0	-0.84515
FAM162A	4	0.0053021	0.018292	0.247432	1323	4	-0.33904	0.9947	0.99475	1	17205	0	-0.33904
STAC3	4	0.0053032	0.018293	0.247432	1324	4	-0.78682	0.9947	0.99475	1	17204	0	-0.78682
MRPS18B	4	0.0053036	0.018294	0.247432	1325	3	-0.78125	0.31704	0.47932	1	8319	1	-0.78125
CMTR1	4	0.0053634	0.018477	0.249722	1326	3	-0.98199	0.87421	0.8744	1	14451	1	-0.98199
MAD2L1	4	0.0053805	0.018529	0.249982	1327	1	0.21982	0.19234	0.36547	0.968888	6738	2	0.21982
ORC2	4	0.0053835	0.018538	0.249982	1328	4	-0.80409	0.99462	0.99467	1	17201	0	-0.80409
TMEM208	4	0.0053869	0.018546	0.249982	1329	4	-0.34425	0.99461	0.99467	1	17200	0	-0.34425
CAP1	4	0.0053886	0.018552	0.249982	1330	3	-0.87006	0.43266	0.58537	1	9779	1	-0.87006
CD3EAP	4	0.0053934	0.018568	0.250009	1331	4	-0.90079	0.99064	0.99067	1	17049	0	-0.90079
PABPN1	4	0.0053982	0.018586	0.250066	1332	4	-0.80417	0.9946	0.99465	1	17199	0	-0.80417
SLTM	4	0.0054042	0.018608	0.250182	1333	3	-0.83654	0.6312	0.72162	1	11927	1	-0.83654
WDR59	4	0.0054081	0.018623	0.250188	1334	3	-1.0222	0.43797	0.5902	1	9858	1	-1.0222
GEMIN8	4	0.0054159	0.018648	0.25034	1335	4	-1.2513	0.98372	0.98381	1	16787	0	-1.2513
CATSPER1	4	0.0054412	0.01875	0.251523	1336	4	-0.66309	0.98867	0.98874	1	16973	0	-0.66309
SH3GL1	4	0.0054523	0.018788	0.251843	1337	4	-0.62696	0.99455	0.9946	1	17198	0	-0.62696
SLC38A7	4	0.0054898	0.018905	0.253062	1338	4	-0.55092	0.99451	0.99456	1	17197	0	-0.55092
PPIL2	4	0.0054903	0.018907	0.253062	1339	3	-0.96844	0.75213	0.78293	1	12915	1	-0.96844
ACR	4	0.0055306	0.019038	0.254628	1340	3	-1.0795	0.89301	0.89312	1	14803	0	-1.0795
SEL1L	4	0.0055574	0.019111	0.255414	1341	4	-0.82317	0.98616	0.98624	1	16874	0	-0.82317
B4GALNT2	4	0.0055713	0.019156	0.25571	1342	3	-0.60871	0.97187	0.97209	1	16469	0	-0.60871
DPM1	4	0.0055734	0.019161	0.25571	1343	4	-0.52207	0.99443	0.99448	1	17194	0	-0.52207
KANSL1	4	0.0056071	0.019267	0.256735	1344	4	-0.64463	0.98535	0.98541	1	16840	0	-0.64463
TP53INP2	4	0.0056219	0.019324	0.257313	1345	4	-0.41174	0.99438	0.99442	1	17191	0	-0.41174
DNA2	4	0.0056346	0.019369	0.257546	1346	3	-1.2064	0.78105	0.80082	1	13208	1	-1.2064
PELP1	4	0.0056395	0.019382	0.257546	1347	2	-0.78056	0.28014	0.44554	1	7826	1	-0.78056
UBA3	4	0.005645	0.019398	0.257546	1348	4	-0.63239	0.99048	0.9905	1	17043	0	-0.63239
AC007431.1	4	0.0056451	0.019399	0.257546	1349	4	-0.30767	0.99435	0.99441	1	17189	0	-0.30767
MFSD5	4	0.0056611	0.019455	0.258106	1350	3	-0.76993	0.90546	0.90566	1	15029	0	-0.76993
POLR3E	4	0.0056791	0.019511	0.258651	1351	3	-1.3535	0.439	0.59117	1	9871	1	-1.3535
NUP160	4	0.0056892	0.019552	0.259006	1352	3	-1.1068	0.58168	0.70077	1	11575	1	-1.1068
MED7	3	0.0056942	0.015648	0.223351	1353	3	-0.93403	0.99431	0.9944	1	17187	0	-0.93403
MRPL54	4	0.0057275	0.01968	0.260514	1354	3	-0.83362	0.63509	0.72331	1	11953	1	-0.83362
SMG6	4	0.0057422	0.019724	0.26072	1355	4	-0.49031	0.99426	0.99432	1	17186	0	-0.49031
SUPT4H1	4	0.0057495	0.019743	0.260776	1356	3	-1.116	0.88438	0.88458	1	14646	0	-1.116
ZNF335	4	0.0057619	0.019784	0.261082	1357	3	-0.66912	0.63291	0.72238	1	11939	1	-0.66912
PSMA2	4	0.005766	0.019795	0.261082	1358	4	-1.1625	0.99286	0.9929	1	17138	0	-1.1625
RASGRP1	4	0.0057824	0.019843	0.261527	1359	4	-0.42095	0.99422	0.99428	1	17185	0	-0.42095
ACLY	4	0.0058301	0.019997	0.263358	1360	3	-1.5382	0.6238	0.71843	1	11865	1	-1.5382
MRPL50	4	0.0058414	0.020034	0.263547	1361	3	-0.832	0.57232	0.69697	1	11518	1	-0.832
JMJD6	4	0.0058466	0.020051	0.263547	1362	4	-0.44131	0.99415	0.99422	1	17183	0	-0.44131
C7orf61	4	0.0058475	0.020055	0.263547	1363	3	-0.80141	0.43907	0.59122	1	9873	1	-0.80141
SAP18	4	0.0058619	0.020105	0.264018	1364	3	-1.8432	0.88682	0.88701	1	14693	0	-1.8432
PPP2CA	4	0.005896	0.020232	0.265481	1365	2	-0.56186	0.78893	0.80603	1	13288	1	-0.56186
SUDS3	4	0.0059011	0.020249	0.265518	1366	3	-0.99958	0.33034	0.49136	1	8481	1	-0.99958
MEN1	4	0.0059195	0.020315	0.266188	1367	3	-0.72302	0.93908	0.93926	1	15701	0	-0.72302
TRERF1	4	0.0059511	0.020428	0.267481	1368	4	-0.30131	0.99405	0.99412	1	17182	0	-0.30131
RETN	3	0.0059644	0.016356	0.23054	1369	3	-0.68425	0.99404	0.99415	1	17181	0	-0.68425
ARPC1B	4	0.0059741	0.020499	0.268206	1370	4	-0.4024	0.99403	0.9941	1	17180	0	-0.4024
AHCYL1	4	0.005979	0.020521	0.268298	1371	4	-0.3873	0.99402	0.99409	1	17179	0	-0.3873
PARS2	4	0.0059972	0.020584	0.268935	1372	4	-0.7676	0.994	0.99407	1	17177	0	-0.7676
MYCBP	4	0.0060033	0.020607	0.269041	1373	4	-0.32383	0.994	0.99406	1	17176	0	-0.32383
BTBD18	4	0.0060289	0.020697	0.270013	1374	4	-0.41082	0.99397	0.99403	1	17175	0	-0.41082
SNUPN	4	0.0060316	0.020715	0.270054	1375	4	-1.1376	0.98441	0.9845	1	16810	0	-1.1376
KCNK16	4	0.0060504	0.020768	0.270559	1376	3	-0.76158	0.70085	0.75466	1	12475	1	-0.76158
CHD8	4	0.0060546	0.020786	0.270593	1377	4	-0.76466	0.99257	0.99261	1	17126	0	-0.76466
MAPKAP1	4	0.0060644	0.020823	0.270876	1378	4	-0.46812	0.99394	0.99399	1	17173	0	-0.46812
DHX30	4	0.0061062	0.020951	0.272288	1379	3	-0.56342	0.81166	0.82184	1	13581	1	-0.56342
KIAA2013	4	0.0061092	0.020961	0.272288	1380	4	-0.62984	0.98544	0.98549	1	16848	0	-0.62984
CECR6	4	0.0061384	0.021055	0.27296	1381	4	-0.54228	0.99386	0.99391	1	17170	0	-0.54228
DNTTIP2	4	0.0061396	0.021059	0.27296	1382	4	-0.83443	0.99386	0.99391	1	17169	0	-0.83443
MFAP1	4	0.0061451	0.021077	0.272998	1383	4	-0.96694	0.98206	0.98218	1	16723	0	-0.96694
TSEN34	4	0.0061832	0.021196	0.274245	1384	3	-0.8192	0.43761	0.58985	1	9846	1	-0.8192
SFRP4	4	0.0061875	0.021203	0.274245	1385	3	-0.68818	0.78863	0.80583	1	13284	1	-0.68818
NAA38	4	0.006213	0.021286	0.274772	1386	4	-0.83371	0.99379	0.99383	1	17168	0	-0.83371
UPK3BL	4	0.0062173	0.021297	0.274772	1387	4	-1.2957	0.99252	0.99256	1	17122	0	-1.2957
PDAP1	4	0.0062204	0.021309	0.274772	1388	3	-1.6186	0.95779	0.95796	1	16144	0	-1.6186
COMTD1	4	0.0062215	0.021312	0.274772	1389	3	-0.59213	0.95556	0.95571	1	16087	0	-0.59213
TARS2	4	0.0062237	0.02132	0.274772	1390	3	-0.79549	0.97754	0.97783	1	16603	0	-0.79549
MBTPS2	4	0.0062413	0.021379	0.275248	1391	4	-0.72265	0.98746	0.98753	1	16923	0	-0.72265
KIF20A	4	0.0062443	0.021388	0.275248	1392	4	-0.30705	0.99376	0.9938	1	17166	0	-0.30705
OR5AU1	4	0.0062557	0.02142	0.275475	1393	3	-0.59092	0.87445	0.87463	1	14455	1	-0.59092
SRPR	4	0.0062831	0.021509	0.276224	1394	2	-0.39992	0.015463	0.050364	0.648162	1361	2	-0.39992
MRP63	4	0.0062835	0.021509	0.276224	1395	4	-1.3576	0.99081	0.99084	1	17056	0	-1.3576
ADSSL1	4	0.0062895	0.021525	0.276225	1396	4	-0.30125	0.99371	0.99376	1	17165	0	-0.30125
MPHOSPH8	4	0.0063028	0.021562	0.276472	1397	3	-0.81582	0.84635	0.84897	1	14025	1	-0.81582
SRSF7	4	0.006305	0.021575	0.276472	1398	3	-0.52381	0.94371	0.94392	1	15808	0	-0.52381
TNFAIP1	4	0.0063135	0.0216	0.276599	1399	4	-0.45804	0.99369	0.99374	1	17164	0	-0.45804
GNL2	4	0.0063244	0.021633	0.276824	1400	4	-1.0152	0.98272	0.98283	1	16754	0	-1.0152
FGFR1	4	0.006374	0.021802	0.278788	1401	3	-0.47542	0.76635	0.79145	1	13069	1	-0.47542
ZNF341	4	0.0063957	0.021869	0.279262	1402	3	-0.51738	0.2585	0.42583	1	7557	1	-0.51738
CATSPERD	4	0.0063961	0.02187	0.279262	1403	4	-0.42697	0.9936	0.99365	1	17161	0	-0.42697
NOP9	4	0.0064025	0.021892	0.279351	1404	4	-0.99163	0.9936	0.99365	1	17160	0	-0.99163
TAF1D	4	0.0064283	0.021974	0.280199	1405	3	-0.6573	0.036056	0.10171	0.745626	2411	1	-0.6573
LRTM2	4	0.0064348	0.021997	0.280292	1406	3	-0.55294	0.43352	0.58616	1	9793	1	-0.55294
NAF1	4	0.0064872	0.022154	0.282098	1407	3	-0.9634	0.97986	0.98006	1	16672	0	-0.9634
MRPL27	4	0.006496	0.022185	0.282297	1408	3	-0.61273	0.22776	0.39778	0.990513	7182	1	-0.61273
COX17	4	0.0065103	0.02223	0.282663	1409	3	-1.3279	0.97078	0.97095	1	16436	0	-1.3279
C12orf68	4	0.0065377	0.022323	0.283648	1410	3	-0.77923	0.74454	0.7784	1	12840	1	-0.77923
TAF5L	4	0.0065507	0.022366	0.283999	1411	4	-1.6203	0.99345	0.99351	1	17158	0	-1.6203
DYNLRB1	4	0.0065607	0.0224	0.284219	1412	2	-0.37809	0.34619	0.50586	1	8686	2	-0.37809
ACVRL1	4	0.0065641	0.022415	0.284219	1413	3	-0.6728	0.62342	0.71827	1	11862	1	-0.6728
NOL10	4	0.0066061	0.022547	0.285694	1414	3	-0.97435	0.93678	0.93695	1	15665	0	-0.97435
FEN1	4	0.0066496	0.022704	0.287472	1415	3	-1.1741	0.46548	0.61582	1	10240	1	-1.1741
GFER	4	0.0066706	0.022776	0.288187	1416	3	-0.82418	0.86404	0.86466	1	14291	1	-0.82418
AFF2	4	0.0066906	0.022846	0.288712	1417	3	-0.64615	0.94335	0.94355	1	15799	0	-0.64615
METTL7B	4	0.0066922	0.022849	0.288712	1418	4	-0.74354	0.99331	0.99336	1	17154	0	-0.74354
TLE3	4	0.0067068	0.022893	0.289057	1419	4	-0.56562	0.99329	0.99334	1	17152	0	-0.56562
AHCYL2	4	0.0067668	0.023103	0.291505	1420	3	-0.5969	0.47631	0.62606	1	10409	1	-0.5969
YWHAG	4	0.0068232	0.023272	0.293371	1421	4	-0.76461	0.98741	0.98746	1	16918	0	-0.76461
WFDC12	4	0.0068267	0.023283	0.293371	1422	4	-0.48262	0.99317	0.99322	1	17151	0	-0.48262
GNB2L1	4	0.0068416	0.023323	0.293664	1423	3	-0.8077	0.9225	0.92279	1	15380	0	-0.8077
BANP	4	0.0068852	0.023462	0.294951	1424	4	-1.4038	0.99311	0.99315	1	17150	0	-1.4038
U2AF1	4	0.0068885	0.023473	0.294951	1425	4	-0.85134	0.99311	0.99315	1	17149	0	-0.85134
VPS37A	4	0.006889	0.023475	0.294951	1426	3	-1.0367	0.92806	0.92837	1	15496	0	-1.0367
NUP214	4	0.0068958	0.023495	0.294951	1427	3	-1.2384	0.047755	0.12401	0.786517	2795	1	-1.2384
SLC33A1	4	0.0069048	0.023523	0.294951	1428	4	-0.41242	0.9931	0.99314	1	17148	0	-0.41242
DARS	4	0.0069115	0.023538	0.294951	1429	4	-0.52309	0.99309	0.99313	1	17147	0	-0.52309
DNAJC22	4	0.0069118	0.023539	0.294951	1430	4	-0.91556	0.98642	0.98645	1	16883	0	-0.91556
NOP56	4	0.0069209	0.023568	0.295019	1431	3	-1.1473	0.9763	0.97657	1	16573	0	-1.1473
TGS1	4	0.0069264	0.023589	0.295019	1432	4	-0.61837	0.99307	0.99312	1	17146	0	-0.61837
TRPM7	4	0.0069323	0.02361	0.295019	1433	3	-0.88519	0.8198	0.82784	1	13668	1	-0.88519
TAF1C	4	0.0069323	0.02361	0.295019	1434	3	-1.0993	0.91576	0.91594	1	15225	0	-1.0993
MRPL33	4	0.00694	0.023635	0.29513	1435	4	-0.65865	0.99306	0.9931	1	17145	0	-0.65865
ATP6V1F	4	0.0069543	0.023675	0.295392	1436	3	-0.6159	0.73937	0.77539	1	12792	1	-0.6159
ZNHIT6	4	0.0069576	0.023689	0.295392	1437	4	-0.62311	0.99304	0.99308	1	17144	0	-0.62311
PDGFRA	4	0.0070587	0.024032	0.299394	1438	3	-0.53702	0.79756	0.81189	1	13404	1	-0.53702
PLEKHM1	4	0.0070657	0.024052	0.299394	1439	4	-0.56102	0.99293	0.99298	1	17139	0	-0.56102
MRPL14	4	0.0070679	0.02406	0.299394	1440	3	-0.74561	0.47704	0.62672	1	10424	1	-0.74561
PHAX	4	0.0070979	0.024162	0.300463	1441	2	-0.85464	0.95145	0.95162	1	15991	0	-0.85464
DDX21	4	0.0071424	0.024312	0.301742	1442	2	-1.1362	0.42403	0.57743	1	9678	1	-1.1362
ZDHHC18	4	0.0071445	0.024315	0.301742	1443	3	-0.7337	0.55763	0.69137	1	11438	1	-0.7337
TM6SF2	4	0.0071515	0.024342	0.301868	1444	3	-0.7447	0.84276	0.84594	1	13969	1	-0.7447
SCO2	4	0.0071703	0.024397	0.302347	1445	3	-0.89981	0.66386	0.73643	1	12169	1	-0.89981
TSC1	4	0.0072029	0.024499	0.303188	1446	3	-0.61615	0.29767	0.46156	1	8061	1	-0.61615
ZRANB1	4	0.0072323	0.024584	0.304038	1447	4	-0.62588	0.99277	0.99281	1	17136	0	-0.62588
RPL18A	3	0.0072371	0.019724	0.26072	1448	3	-2.0819	0.97397	0.97413	1	16511	0	-2.0819
TADA2B	4	0.0072828	0.024747	0.305836	1449	4	-1.1256	0.98617	0.98624	1	16875	0	-1.1256
ZNF48	4	0.0072941	0.024784	0.306088	1450	4	-0.26046	0.99271	0.99275	1	17134	0	-0.26046
OAZ1	4	0.0073096	0.024831	0.306312	1451	4	-0.57908	0.99269	0.99273	1	17133	0	-0.57908
NRF1	4	0.0073111	0.024836	0.306312	1452	3	-0.47271	0.97546	0.97571	1	16553	0	-0.47271
CDC5L	4	0.0073217	0.024872	0.30636	1453	3	-1.3209	0.97959	0.97981	1	16662	0	-1.3209
IL21R	4	0.0073223	0.024874	0.30636	1454	4	-0.30058	0.99268	0.99272	1	17132	0	-0.30058
EXOSC2	4	0.0073336	0.024904	0.306415	1455	4	-1.0509	0.99267	0.99271	1	17131	0	-1.0509
AZIN1	4	0.0073371	0.024913	0.306415	1456	3	-0.72243	0.867	0.86739	1	14336	1	-0.72243
WDHD1	4	0.0073419	0.024929	0.306415	1457	3	-0.59437	0.78633	0.80429	1	13261	1	-0.59437
UBTF	4	0.0073514	0.024956	0.30653	1458	3	-0.80391	0.81473	0.82408	1	13614	1	-0.80391
CD69	4	0.0073619	0.024985	0.306678	1459	4	-0.38008	0.99264	0.99267	1	17130	0	-0.38008
B4GALNT1	4	0.007369	0.025006	0.306726	1460	4	-0.59984	0.99263	0.99267	1	17129	0	-0.59984
ALG13	4	0.0073894	0.025077	0.307391	1461	3	-0.62733	0.18727	0.36028	0.96566	6660	1	-0.62733
RAB43	4	0.0074017	0.025114	0.307498	1462	4	-0.60892	0.9926	0.99264	1	17128	0	-0.60892
SPRYD7	4	0.0074037	0.02512	0.307498	1463	3	-0.60336	0.92831	0.9286	1	15499	0	-0.60336
CEP19	4	0.0074227	0.025184	0.308067	1464	3	-0.79425	0.90633	0.90651	1	15046	0	-0.79425
CDIPT	4	0.0074288	0.0252	0.308067	1465	4	-1.0553	0.99257	0.99261	1	17127	0	-1.0553
SF1	4	0.0074503	0.025264	0.308514	1466	4	-0.86432	0.99255	0.99259	1	17125	0	-0.86432
HTRA2	4	0.0074518	0.025271	0.308514	1467	4	-0.66943	0.98568	0.98573	1	16859	0	-0.66943
RPS14	4	0.0074592	0.025298	0.30864	1468	3	-0.90464	0.6198	0.71669	1	11835	1	-0.90464
BAK1	4	0.0074802	0.025364	0.309234	1469	3	-0.82463	0.62957	0.72092	1	11908	1	-0.82463
GTF2I	4	0.0074919	0.025404	0.309458	1470	4	-0.59399	0.99251	0.99254	1	17121	0	-0.59399
STAT6	4	0.0074962	0.025417	0.309458	1471	4	-0.57479	0.9925	0.99254	1	17120	0	-0.57479
TAF8	4	0.0075306	0.025526	0.310581	1472	4	-0.98935	0.9869	0.98693	1	16901	0	-0.98935
TTK	4	0.0075373	0.025543	0.310581	1473	2	-0.31148	0.026144	0.080959	0.699308	2032	2	-0.31148
CD63	4	0.0075475	0.025578	0.310792	1474	3	-0.71731	0.29306	0.45732	1	7997	1	-0.71731
WBP1	4	0.007562	0.025619	0.31101	1475	3	-0.98462	0.31296	0.47559	1	8261	1	-0.98462
ATP5C1	4	0.0075668	0.025633	0.31101	1476	3	-0.52949	0.024637	0.07678	0.693875	1943	1	-0.52949
ISCU	4	0.0075715	0.025648	0.31101	1477	3	-1.0628	0.78267	0.80187	1	13228	1	-1.0628
PRH2	4	0.0076128	0.025769	0.312277	1478	3	-0.53228	0.23776	0.4069	0.995369	7318	1	-0.53228
PKM	4	0.0076371	0.025839	0.312864	1479	3	-0.96878	0.16993	0.33343	0.959148	6202	1	-0.96878
PROCA1	4	0.0076444	0.025865	0.312864	1480	3	-0.98277	0.81592	0.82496	1	13630	1	-0.98277
MTCH1	4	0.0076468	0.025873	0.312864	1481	3	-0.5695	0.92237	0.92267	1	15374	0	-0.5695
EIF6	4	0.0076577	0.0259	0.312864	1482	3	-1.2363	0.036331	0.10224	0.747336	2418	1	-1.2363
LARP4	4	0.0076601	0.025905	0.312864	1483	4	-0.66101	0.99234	0.99237	1	17118	0	-0.66101
DCTN2	4	0.0076674	0.025922	0.312864	1484	4	-1.0829	0.99233	0.99237	1	17117	0	-1.0829
ARFRP1	4	0.0076865	0.025976	0.31322	1485	2	-0.49461	0.26821	0.43468	1	7667	2	-0.49461
POC5	4	0.0076908	0.025986	0.31322	1486	4	-0.36295	0.99231	0.99234	1	17116	0	-0.36295
FAM115A	4	0.0077224	0.026092	0.314285	1487	4	-0.49446	0.99228	0.99231	1	17115	0	-0.49446
FDX1L	4	0.0077385	0.026137	0.314624	1488	3	-0.75186	0.93445	0.93464	1	15633	0	-0.75186
AQR	4	0.0077617	0.026211	0.315298	1489	3	-1.0555	0.97586	0.97612	1	16561	0	-1.0555
POLA2	4	0.007774	0.026257	0.315642	1490	3	-1.0585	0.54029	0.68482	1	11330	1	-1.0585
MTMR9	4	0.0077954	0.026319	0.315699	1491	4	-0.36557	0.9922	0.99224	1	17113	0	-0.36557
RBMX	1	0.0077977	0.0077331	0.144245	1492	1	-1.7362	0.9922	0.99221	1	17112	0	-1.7362
SPIRE2	4	0.0077999	0.026336	0.315699	1493	4	-0.33399	0.9922	0.99223	1	17111	0	-0.33399
C10orf2	4	0.0078035	0.026347	0.315699	1494	3	-1.0038	0.97862	0.97886	1	16631	0	-1.0038
CCDC101	4	0.0078088	0.026364	0.315699	1495	4	-0.41019	0.99219	0.99222	1	17110	0	-0.41019
INPPL1	4	0.0078102	0.026367	0.315699	1496	4	-0.3561	0.99219	0.99222	1	17109	0	-0.3561
LAMTOR1	4	0.0078208	0.026406	0.315962	1497	3	-0.51037	0.93268	0.93287	1	15589	0	-0.51037
LRRC15	4	0.007831	0.026432	0.316068	1498	4	-0.79192	0.99217	0.99221	1	17108	0	-0.79192
FBXL19	4	0.0078752	0.026578	0.317595	1499	3	-0.78901	0.9649	0.96502	1	16310	0	-0.78901
NDUFS1	4	0.0078851	0.026608	0.317745	1500	3	-0.75197	0.79365	0.80921	1	13352	1	-0.75197
BTAF1	4	0.0078951	0.026639	0.317908	1501	3	-0.78943	0.9749	0.97513	1	16533	0	-0.78943
NDUFB8	4	0.0079012	0.026661	0.31796	1502	3	-0.82514	0.27002	0.4363	1	7693	1	-0.82514
RTN4RL2	4	0.0079473	0.026795	0.319345	1503	4	-0.55164	0.9847	0.98477	1	16817	0	-0.55164
HPRT1	4	0.0079773	0.026897	0.320355	1504	3	-0.51865	0.92372	0.92402	1	15401	0	-0.51865
ACTRT3	4	0.00802	0.027029	0.321714	1505	4	-0.34673	0.99198	0.99202	1	17105	0	-0.34673
CCNB2	4	0.0080249	0.027047	0.321714	1506	3	-0.72167	0.96648	0.96662	1	16345	0	-0.72167
FLOT2	4	0.0080609	0.027155	0.32268	1507	4	-0.33231	0.99194	0.99197	1	17103	0	-0.33231
SPAG7	4	0.008067	0.027181	0.32268	1508	4	-0.77149	0.99193	0.99197	1	17102	0	-0.77149
POLR3F	4	0.0080676	0.027182	0.32268	1509	4	-0.99479	0.98808	0.98815	1	16951	0	-0.99479
DUSP2	4	0.0080791	0.027221	0.322937	1510	4	-0.4112	0.99192	0.99195	1	17101	0	-0.4112
LYRM9	4	0.0080852	0.027242	0.322965	1511	4	-0.229	0.99191	0.99195	1	17100	0	-0.229
TAF6	4	0.008101	0.027291	0.323332	1512	3	-0.70458	0.9791	0.97933	1	16652	0	-0.70458
INCENP	4	0.0081365	0.027391	0.324308	1513	2	-0.79248	0.6571	0.73331	1	12123	1	-0.79248
MB	4	0.0081708	0.027496	0.325341	1514	4	-0.40023	0.99183	0.99187	1	17098	0	-0.40023
ABCB8	4	0.0081954	0.02757	0.325997	1515	4	-0.3098	0.9918	0.99184	1	17097	0	-0.3098
DIMT1	4	0.0082018	0.027593	0.326056	1516	2	-0.45178	0.78975	0.80658	1	13299	1	-0.45178
YPEL4	4	0.0082655	0.027788	0.328148	1517	3	-0.62634	0.96661	0.96674	1	16349	0	-0.62634
POLR2B	4	0.0082834	0.027846	0.328619	1518	3	-0.6676	0.97984	0.98004	1	16669	0	-0.6676
PDCL	4	0.0082989	0.027891	0.328901	1519	4	-0.45097	0.9917	0.99174	1	17093	0	-0.45097
TRMT61A	4	0.0083032	0.027906	0.328901	1520	3	-0.7735	0.089762	0.20079	0.864025	4131	1	-0.7735
ACTL6A	4	0.0083211	0.027959	0.329056	1521	3	-1.1454	0.97973	0.97994	1	16667	0	-1.1454
PAIP1	4	0.0083222	0.027961	0.329056	1522	4	-0.59751	0.99168	0.99172	1	17092	0	-0.59751
FNTB	4	0.0083295	0.02798	0.329056	1523	3	-0.89065	0.88699	0.88718	1	14697	0	-0.89065
NCAPG2	4	0.0083321	0.027992	0.329056	1524	3	-0.95029	0.27629	0.44199	1	7776	1	-0.95029
TAF12	4	0.0083571	0.02807	0.329751	1525	3	-0.70435	0.047102	0.12278	0.784848	2771	1	-0.70435
SUPT5H	4	0.0083631	0.028095	0.329832	1526	3	-0.7469	0.20572	0.37767	0.977377	6911	1	-0.7469
HAUS5	4	0.0083991	0.028199	0.330812	1527	3	-1.0296	0.7897	0.80654	1	13298	1	-1.0296
PSMA7	4	0.0084051	0.028215	0.330812	1528	3	-1.5088	0.5192	0.66626	1	11042	1	-1.5088
XYLT2	4	0.0084253	0.02828	0.331202	1529	4	-0.21787	0.99157	0.99163	1	17089	0	-0.21787
GUSB	4	0.0084301	0.028295	0.331202	1530	3	-0.84738	0.94029	0.94047	1	15726	0	-0.84738
FBRS	4	0.0084327	0.028303	0.331202	1531	3	-0.99059	0.094697	0.2094	0.870953	4271	1	-0.99059
TUBG1	4	0.0084693	0.028437	0.332407	1532	3	-0.57544	0.63923	0.72514	1	11983	1	-0.57544
CPA1	4	0.008471	0.028443	0.332407	1533	4	-0.5806	0.99153	0.99157	1	17087	0	-0.5806
OTUD4	4	0.0084794	0.028465	0.332448	1534	3	-0.95716	0.91716	0.91735	1	15254	0	-0.95716
ATP13A1	4	0.008531	0.028631	0.334165	1535	4	-0.58195	0.99147	0.99152	1	17084	0	-0.58195
MUC20	4	0.008538	0.028659	0.334165	1536	4	-1.1635	0.98811	0.98818	1	16954	0	-1.1635
PGS1	4	0.008544	0.028678	0.334165	1537	3	-0.91338	0.902	0.90219	1	14962	0	-0.91338
IQCJ	4	0.0085472	0.028686	0.334165	1538	3	-0.78663	0.25357	0.42124	1	7502	1	-0.78663
PI16	4	0.0085602	0.02873	0.334327	1539	3	-0.71423	0.55073	0.68874	1	11393	1	-0.71423
DENND2D	4	0.0085622	0.028737	0.334327	1540	2	-0.49223	0.9125	0.91262	1	15163	0	-0.49223
ORC1	4	0.0085882	0.028826	0.335151	1541	4	-0.30831	0.99141	0.99146	1	17082	0	-0.30831
RNF145	4	0.0086026	0.028877	0.335522	1542	4	-0.78154	0.9914	0.99144	1	17081	0	-0.78154
NABP2	4	0.0086281	0.028967	0.33635	1543	4	-0.64193	0.99137	0.99141	1	17079	0	-0.64193
RPL18	4	0.0086474	0.029035	0.33693	1544	3	-1.0572	0.53745	0.68341	1	11306	1	-1.0572
DPF2	4	0.0086769	0.02914	0.337928	1545	4	-0.4156	0.99132	0.99136	1	17078	0	-0.4156
ZNF595	1	0.0086869	0.0086362	0.154392	1546	1	-2.0002	0.99131	0.99133	1	17077	0	-2.0002
GPR162	4	0.0087019	0.029223	0.33867	1547	4	-0.29265	0.9913	0.99133	1	17075	0	-0.29265
FOXM1	4	0.0087228	0.029287	0.339131	1548	4	-0.28503	0.99128	0.99131	1	17073	0	-0.28503
FRZB	4	0.0087308	0.029311	0.339131	1549	4	-0.63357	0.99127	0.99131	1	17072	0	-0.63357
PRPF4B	4	0.0087437	0.029352	0.339131	1550	4	-0.38154	0.99126	0.99129	1	17071	0	-0.38154
NDUFAF1	4	0.0087445	0.029353	0.339131	1551	3	-0.76882	0.88823	0.88839	1	14719	0	-0.76882
TNFRSF1A	4	0.0087486	0.029369	0.339131	1552	4	-0.38178	0.99125	0.99129	1	17070	0	-0.38178
TUFM	4	0.0087498	0.029375	0.339131	1553	3	-0.93327	0.97901	0.97924	1	16650	0	-0.93327
CCDC97	4	0.0087599	0.029403	0.339237	1554	4	-0.25304	0.99124	0.99128	1	17069	0	-0.25304
MRPL37	4	0.0087684	0.029437	0.339272	1555	3	-0.7154	0.6074	0.71137	1	11750	1	-0.7154
DNAH10	4	0.0087988	0.029549	0.340044	1556	4	-0.26158	0.9912	0.99123	1	17067	0	-0.26158
GALK1	4	0.008815	0.029595	0.340364	1557	4	-0.45837	0.99119	0.99121	1	17066	0	-0.45837
IPO4	4	0.0088429	0.02967	0.341011	1558	3	-0.64439	0.23425	0.40377	0.99347	7273	1	-0.64439
SASS6	4	0.0088589	0.02972	0.341367	1559	4	-0.6063	0.99114	0.99116	1	17064	0	-0.6063
DCTN6	4	0.0088656	0.029744	0.341421	1560	3	-0.67561	0.56333	0.69355	1	11470	1	-0.67561
DIS3L	4	0.0088805	0.02979	0.341738	1561	2	-0.55304	0.22865	0.39859	0.991169	7193	2	-0.55304
XRCC5	4	0.0088928	0.029828	0.341949	1562	2	-0.83637	0.84714	0.84964	1	14037	1	-0.83637
ALG11	4	0.0089555	0.030025	0.343993	1563	4	-0.70442	0.98417	0.98425	1	16804	0	-0.70442
SEH1L	4	0.0089825	0.030121	0.344693	1564	3	-0.6837	0.69194	0.75019	1	12396	1	-0.6837
FITM1	4	0.0089851	0.030124	0.344693	1565	3	-0.61366	0.9262	0.9265	1	15454	0	-0.61366
NEDD8	3	0.0090125	0.024277	0.301687	1566	2	-1.2102	0.79883	0.7988	1	13424	0	-1.2102
FBLIM1	4	0.0090338	0.030284	0.346306	1567	3	-0.61536	0.37542	0.53263	1	9053	1	-0.61536
KIAA1211	4	0.0090777	0.030436	0.347626	1568	4	-0.52709	0.99092	0.99096	1	17062	0	-0.52709
SAFB	4	0.0090853	0.030458	0.347626	1569	4	-0.55628	0.98814	0.98821	1	16956	0	-0.55628
ARAP1	4	0.009086	0.030461	0.347626	1570	4	-0.35112	0.99091	0.99094	1	17061	0	-0.35112
USP5	4	0.0090916	0.030477	0.347626	1571	3	-0.75803	0.93051	0.93075	1	15542	0	-0.75803
HMGCR	4	0.0090989	0.030498	0.347644	1572	3	-1.3224	0.96111	0.9612	1	16223	0	-1.3224
PSTK	4	0.0091165	0.030547	0.347981	1573	3	-0.62108	0.69339	0.75092	1	12410	1	-0.62108
CORO1C	4	0.0091335	0.030611	0.348498	1574	4	-0.39039	0.99087	0.99089	1	17059	0	-0.39039
WDR92	4	0.009141	0.030632	0.348509	1575	4	-0.29532	0.99086	0.99089	1	17058	0	-0.29532
MAGOHB	4	0.0091791	0.030759	0.349572	1576	2	-0.55577	0.36482	0.5229	1	8924	2	-0.55577
CCDC124	4	0.0091807	0.030764	0.349572	1577	3	-0.68715	0.2349	0.40433	0.993693	7281	1	-0.68715
PNO1	4	0.0091943	0.030808	0.349851	1578	4	-0.83284	0.98934	0.98938	1	17005	0	-0.83284
KLHL12	4	0.0092399	0.030963	0.351392	1579	4	-0.2956	0.99076	0.99079	1	17054	0	-0.2956
DCLRE1A	4	0.0092574	0.031016	0.351703	1580	3	-0.58532	0.94601	0.94617	1	15871	0	-0.58532
PPA1	4	0.0092608	0.031029	0.351703	1581	3	-1.0852	0.96126	0.96134	1	16226	0	-1.0852
CDKN2AIPNL	4	0.0092877	0.031113	0.35219	1582	3	-0.5904	0.94408	0.94427	1	15818	0	-0.5904
RBBP4	4	0.0092986	0.031146	0.35219	1583	3	-1.0092	0.62217	0.7177	1	11852	1	-1.0092
MED15	4	0.0093113	0.031189	0.35219	1584	2	-0.83671	0.93282	0.933	1	15595	0	-0.83671
ATP5H	4	0.0093153	0.0312	0.35219	1585	3	-0.78739	0.14008	0.28559	0.931143	5477	1	-0.78739
APOM	4	0.0093226	0.031218	0.35219	1586	4	-0.41749	0.99068	0.99071	1	17053	0	-0.41749
POLR1D	4	0.0093277	0.031228	0.35219	1587	4	-0.23901	0.99067	0.9907	1	17052	0	-0.23901
XPO5	4	0.009348	0.03129	0.352669	1588	4	-0.66702	0.99065	0.99068	1	17051	0	-0.66702
MCTP1	4	0.0093565	0.031327	0.352863	1589	4	-0.37398	0.99064	0.99067	1	17050	0	-0.37398
SAMHD1	4	0.0093682	0.031367	0.353093	1590	2	-0.71908	0.81358	0.82325	1	13599	1	-0.71908
ACP2	4	0.0093769	0.031394	0.353182	1591	4	-0.34134	0.99062	0.99066	1	17048	0	-0.34134
SRSF3	4	0.00939	0.031433	0.353399	1592	4	-1.261	0.98274	0.98285	1	16756	0	-1.261
AFF3	4	0.0094094	0.031497	0.353717	1593	3	-0.59854	0.94864	0.94881	1	15926	0	-0.59854
OR6S1	4	0.009411	0.031501	0.353717	1594	4	-0.46838	0.99059	0.99062	1	17047	0	-0.46838
MAP2K3	4	0.0094263	0.031544	0.353977	1595	4	-0.36378	0.99057	0.9906	1	17046	0	-0.36378
RNASEK	4	0.0094379	0.031581	0.354176	1596	2	-0.67723	0.42701	0.58016	1	9715	1	-0.67723
LTV1	4	0.0094674	0.031681	0.354677	1597	4	-0.59881	0.99053	0.99056	1	17045	0	-0.59881
DBP	4	0.0094678	0.031684	0.354677	1598	4	-0.56779	0.98493	0.985	1	16824	0	-0.56779
AEBP2	4	0.0094897	0.031751	0.355206	1599	4	-0.60192	0.99051	0.99054	1	17044	0	-0.60192
ARID1A	4	0.0095658	0.032004	0.357812	1600	3	-0.49568	0.9743	0.97454	1	16519	0	-0.49568
PRSS27	4	0.0095741	0.032036	0.357952	1601	4	-0.24855	0.99043	0.99045	1	17042	0	-0.24855
NT5C1A	4	0.0095913	0.032084	0.358094	1602	4	-0.54159	0.99041	0.99044	1	17041	0	-0.54159
SETD1B	4	0.0095938	0.032089	0.358094	1603	3	-0.58778	0.9693	0.96943	1	16400	0	-0.58778
MARS2	4	0.009626	0.032191	0.359013	1604	4	-0.56141	0.99037	0.99041	1	17040	0	-0.56141
DEPDC1	4	0.0096468	0.032264	0.359605	1605	2	-0.067929	0.90061	0.90077	1	14941	0	-0.067929
PRSS36	4	0.0097069	0.032456	0.361521	1606	4	-0.47703	0.99029	0.99032	1	17037	0	-0.47703
DCAF13	4	0.0097323	0.032534	0.362161	1607	3	-1.2843	0.78861	0.80581	1	13283	1	-1.2843
METTL20	4	0.0097387	0.032554	0.362161	1608	3	-0.81737	0.83268	0.83783	1	13843	1	-0.81737
TMEM259	4	0.0098429	0.032866	0.365079	1609	4	-0.38391	0.99016	0.99017	1	17036	0	-0.38391
WRAP53	4	0.0098465	0.032877	0.365079	1610	4	-0.45206	0.99015	0.99017	1	17035	0	-0.45206
TMEM44	4	0.0098548	0.032902	0.365135	1611	3	-0.77803	0.3432	0.50312	1	8644	1	-0.77803
TRIT1	4	0.0098712	0.032954	0.365494	1612	4	-0.33206	0.99013	0.99015	1	17034	0	-0.33206
NUS1	4	0.0098834	0.032988	0.365647	1613	3	-0.98516	0.86092	0.86174	1	14241	1	-0.98516
TSGA10	4	0.009892	0.03302	0.365775	1614	3	-0.58993	0.93897	0.93914	1	15700	0	-0.58993
ECT2	4	0.009907	0.03307	0.36597	1615	2	-0.65325	0.32951	0.49063	1	8471	1	-0.65325
UTP18	4	0.0099236	0.033122	0.36597	1616	4	-0.95754	0.98447	0.98455	1	16811	0	-0.95754
MTBP	4	0.009927	0.033129	0.36597	1617	4	-1.0957	0.99	0.99	1	17028	0	-1.0957
SMURF1	4	0.009938	0.033159	0.36597	1618	3	-1.1103	0.54243	0.68561	1	11345	1	-1.1103
AVEN	4	0.0099466	0.03319	0.366086	1619	4	-0.71737	0.98502	0.98508	1	16827	0	-0.71737
KAT5	4	0.0099656	0.033244	0.366379	1620	2	-0.40838	0.45614	0.60711	1	10107	2	-0.40838
NAT10	4	0.0099696	0.033257	0.366379	1621	3	-0.97217	0.75006	0.78166	1	12896	1	-0.97217
ELMO1	4	0.0099937	0.033341	0.367076	1622	4	-0.33251	0.99001	0.99001	1	17030	0	-0.33251
GBF1	4	0.010018	0.033413	0.36755	1623	3	-0.76606	0.66493	0.73695	1	12178	1	-0.76606
ARHGEF2	4	0.010026	0.033442	0.36755	1624	4	-0.2879	0.98997	0.98998	1	17027	0	-0.2879
UBE2O	4	0.01003	0.033453	0.36755	1625	3	-0.59355	0.92831	0.92861	1	15500	0	-0.59355
PLD3	4	0.010035	0.033465	0.36755	1626	4	-0.2631	0.98997	0.98997	1	17026	0	-0.2631
SPRTN	4	0.010042	0.033487	0.367567	1627	4	-0.69242	0.98996	0.98997	1	17025	0	-0.69242
CDCA5	4	0.010083	0.033619	0.368714	1628	3	-0.65662	0.96678	0.96692	1	16353	0	-0.65662
RAPGEF3	4	0.010088	0.033633	0.368714	1629	3	-0.73692	0.90774	0.90792	1	15072	0	-0.73692
SYT16	4	0.010117	0.033721	0.369432	1630	3	-0.44494	0.66982	0.73929	1	12222	1	-0.44494
RPAP2	4	0.010123	0.033739	0.369432	1631	2	-0.73145	0.90953	0.9097	1	15106	0	-0.73145
MGAT2	4	0.010132	0.033763	0.369466	1632	4	-0.58429	0.98784	0.98792	1	16939	0	-0.58429
CTU1	4	0.010149	0.033816	0.369672	1633	3	-0.90727	0.95914	0.9593	1	16185	0	-0.90727
TCF3	4	0.010151	0.033822	0.369672	1634	3	-0.70636	0.86113	0.86195	1	14247	1	-0.70636
HSD3B7	4	0.010181	0.03392	0.370508	1635	4	-0.6838	0.98344	0.98353	1	16776	0	-0.6838
DTX2	4	0.010195	0.033961	0.370739	1636	2	-0.29146	0.18601	0.35838	0.964995	6629	2	-0.29146
NUP88	4	0.010207	0.034007	0.371012	1637	4	-0.63141	0.9814	0.98152	1	16706	0	-0.63141
RPL32	1	0.010211	0.010118	0.169469	1638	1	-2.6515	0.98979	0.9898	1	17021	0	-2.6515
GJA8	4	0.010237	0.034098	0.371786	1639	4	-0.30386	0.98976	0.98977	1	17020	0	-0.30386
PMPCB	4	0.010299	0.034302	0.373785	1640	4	-1.0628	0.9897	0.98972	1	17019	0	-1.0628
RNPS1	4	0.010334	0.034422	0.374635	1641	3	-0.78434	0.88913	0.88926	1	14731	0	-0.78434
CHCHD4	4	0.010334	0.034422	0.374635	1642	3	-0.91399	0.76901	0.79316	1	13093	1	-0.91399
LTB4R	4	0.010343	0.034451	0.374726	1643	3	-0.68035	0.30341	0.46677	1	8127	1	-0.68035
AUTS2	4	0.010355	0.034496	0.374975	1644	4	-0.31131	0.98964	0.98966	1	17017	0	-0.31131
XRN1	4	0.010363	0.034515	0.374975	1645	4	-0.54668	0.98964	0.98966	1	17016	0	-0.54668
MMGT1	4	0.010375	0.03455	0.375127	1646	3	-0.61796	0.92057	0.92083	1	15326	0	-0.61796
OR4D1	4	0.010387	0.03459	0.375336	1647	4	-0.26541	0.98961	0.98963	1	17015	0	-0.26541
TMPRSS9	4	0.010401	0.034646	0.375711	1648	4	-0.3041	0.9896	0.98961	1	17014	0	-0.3041
COG4	4	0.010408	0.034669	0.375735	1649	3	-0.80251	0.14556	0.29447	0.939788	5601	1	-0.80251
CIAPIN1	4	0.010427	0.034729	0.375826	1650	3	-0.5869	0.97049	0.97063	1	16428	0	-0.5869
TRMT6	4	0.010435	0.034751	0.375826	1651	3	-0.65924	0.56939	0.69585	1	11504	1	-0.65924
MAPRE3	4	0.010442	0.034773	0.375826	1652	4	-0.28874	0.98956	0.98958	1	17012	0	-0.28874
LTBP3	4	0.010446	0.034777	0.375826	1653	4	-0.382	0.98955	0.98957	1	17011	0	-0.382
UBE2G2	4	0.010446	0.034781	0.375826	1654	3	-0.67415	0.55652	0.69091	1	11433	1	-0.67415
A2M	4	0.010467	0.034851	0.376359	1655	3	-0.52435	0.95801	0.95817	1	16147	0	-0.52435
SEPSECS	4	0.010488	0.034914	0.376815	1656	3	-1.1953	0.19546	0.36823	0.971856	6773	1	-1.1953
RHPN2	4	0.010547	0.035107	0.378666	1657	2	-0.8256	0.33407	0.4947	1	8527	2	-0.8256
TBKBP1	4	0.01056	0.035143	0.378669	1658	3	-0.56302	0.88363	0.88382	1	14635	0	-0.56302
C14orf93	4	0.01056	0.035149	0.378669	1659	4	-0.51476	0.98944	0.98947	1	17010	0	-0.51476
NSRP1	4	0.01058	0.035212	0.378851	1660	2	-0.63057	0.85577	0.85714	1	14172	1	-0.63057
FAM210A	4	0.010585	0.035225	0.378851	1661	4	-0.44268	0.98942	0.98945	1	17008	0	-0.44268
PSMG4	4	0.010587	0.03523	0.378851	1662	2	-0.15741	0.044717	0.11838	0.779269	2687	2	-0.15741
HRASLS5	4	0.010593	0.03525	0.378851	1663	4	-0.23802	0.98941	0.98944	1	17007	0	-0.23802
NCAPD2	4	0.010607	0.035286	0.379015	1664	2	-0.60085	0.39375	0.54942	1	9293	2	-0.60085
TANGO6	4	0.010623	0.035335	0.379319	1665	3	-1.1323	0.51452	0.66184	1	10975	1	-1.1323
MED30	4	0.010655	0.035437	0.37998	1666	2	-1.0994	0.82678	0.83313	1	13767	1	-1.0994
DDX27	4	0.010656	0.035439	0.37998	1667	4	-0.78677	0.98934	0.98938	1	17006	0	-0.78677
CDPF1	4	0.010668	0.035474	0.38013	1668	3	-0.5278	0.89435	0.89449	1	14824	0	-0.5278
COPS3	4	0.010686	0.035521	0.380313	1669	3	-0.83936	0.91572	0.9159	1	15224	0	-0.83936
PCM1	4	0.010699	0.035559	0.380313	1670	4	-0.45131	0.9893	0.98934	1	17003	0	-0.45131
SENP2	4	0.010708	0.035588	0.380313	1671	4	-0.47259	0.98929	0.98933	1	17002	0	-0.47259
KIAA1430	4	0.01071	0.035591	0.380313	1672	3	-0.63991	0.89584	0.89597	1	14848	0	-0.63991
SLC13A1	4	0.010716	0.035605	0.380313	1673	4	-0.21598	0.98928	0.98933	1	17001	0	-0.21598
U2AF2	4	0.010719	0.035619	0.380313	1674	3	-1.2428	0.0046493	0.016117	0.559939	508	1	-1.2428
GHRH	4	0.010725	0.035639	0.380313	1675	4	-0.31812	0.98928	0.98932	1	17000	0	-0.31812
FARS2	4	0.010752	0.035724	0.380995	1676	4	-0.77569	0.98618	0.98626	1	16876	0	-0.77569
HSPA2	4	0.010772	0.035788	0.381454	1677	4	-0.41522	0.98923	0.98927	1	16999	0	-0.41522
TXN	1	0.010776	0.010682	0.176136	1678	1	-3.1095	0.98922	0.98928	1	16998	0	-3.1095
TELO2	4	0.010779	0.035817	0.381544	1679	3	-0.50071	0.68802	0.74823	1	12358	1	-0.50071
KY	4	0.010802	0.035895	0.382143	1680	4	-0.4182	0.9892	0.98924	1	16996	0	-0.4182
UBR5	4	0.01081	0.03592	0.382186	1681	3	-0.94418	0.60071	0.70859	1	11705	1	-0.94418
ZNF259	4	0.01083	0.035973	0.38252	1682	2	-0.73364	0.68988	0.74917	1	12373	1	-0.73364
PODXL	4	0.010846	0.036019	0.382791	1683	4	-0.41129	0.98915	0.98921	1	16995	0	-0.41129
SNRPD1	4	0.010857	0.03605	0.382897	1684	3	-1.0074	0.67743	0.74295	1	12276	1	-1.0074
LPAR2	4	0.010874	0.036113	0.383336	1685	4	-0.22818	0.98913	0.98917	1	16994	0	-0.22818
GARS	4	0.010882	0.036139	0.38339	1686	4	-0.30713	0.98912	0.98917	1	16993	0	-0.30713
KCTD2	4	0.010903	0.036204	0.383655	1687	4	-0.19703	0.9891	0.98915	1	16992	0	-0.19703
OPA1	4	0.010904	0.036207	0.383655	1688	3	-0.72098	0.95371	0.95385	1	16039	0	-0.72098
PPIH	4	0.010941	0.036314	0.384476	1689	3	-0.48287	0.97624	0.97652	1	16572	0	-0.48287
MRPS23	4	0.010945	0.036327	0.384476	1690	2	-0.64088	0.97274	0.97299	1	16485	0	-0.64088
PDPR	4	0.011002	0.036504	0.386124	1691	3	-0.59447	0.39853	0.55386	1	9352	1	-0.59447
EHD1	4	0.011018	0.036565	0.386541	1692	4	-0.76088	0.98898	0.98903	1	16986	0	-0.76088
FSCN3	4	0.011033	0.03661	0.38679	1693	4	-0.30982	0.98897	0.98902	1	16985	0	-0.30982
KRT7	3	0.011046	0.029498	0.339674	1694	3	-0.53344	0.98895	0.98905	1	16984	0	-0.53344
SBK1	4	0.011056	0.036683	0.387232	1695	4	-0.34938	0.98894	0.989	1	16983	0	-0.34938
RPTOR	4	0.01106	0.036694	0.387232	1696	3	-0.61408	0.76933	0.79335	1	13094	1	-0.61408
GGPS1	4	0.011075	0.036737	0.387454	1697	3	-0.63982	0.87107	0.87131	1	14416	1	-0.63982
NSL1	4	0.011082	0.036759	0.387465	1698	3	-0.81976	0.20096	0.37327	0.974656	6846	1	-0.81976
RBM22	4	0.011102	0.036828	0.387961	1699	3	-0.88062	0.97234	0.97258	1	16477	0	-0.88062
S100A14	4	0.011128	0.036914	0.388444	1700	3	-0.67938	0.81744	0.82609	1	13644	1	-0.67938
NADK	4	0.011129	0.036917	0.388444	1701	4	-0.34482	0.98887	0.98892	1	16981	0	-0.34482
NPFF	2	0.011134	0.020994	0.272519	1702	2	-1.2859	0.98887	0.98886	1	16980	0	-1.2859
STRA13	4	0.011143	0.036962	0.38869	1703	4	-0.34452	0.98886	0.98891	1	16979	0	-0.34452
PRKRIP1	4	0.011181	0.037074	0.389645	1704	4	-0.77368	0.98247	0.98258	1	16745	0	-0.77368
TAF6L	4	0.011191	0.037109	0.389787	1705	4	-0.41701	0.98881	0.98886	1	16977	0	-0.41701
COPG1	4	0.011212	0.037176	0.390036	1706	2	-0.59474	0.37918	0.53601	1	9100	2	-0.59474
MCTS1	4	0.011213	0.037176	0.390036	1707	4	-0.29155	0.98879	0.98885	1	16976	0	-0.29155
HPN	4	0.011271	0.037366	0.391485	1708	2	-0.19671	0.6807	0.74461	1	12310	1	-0.19671
C16orf86	4	0.011273	0.037373	0.391485	1709	4	-0.40419	0.98873	0.98878	1	16974	0	-0.40419
TRNT1	4	0.011281	0.037397	0.391485	1710	2	-1.1034	0.29315	0.4574	1	7999	2	-1.1034
CSTF3	4	0.011283	0.037401	0.391485	1711	3	-0.91578	0.97333	0.97358	1	16496	0	-0.91578
MRPL34	4	0.011305	0.037476	0.391774	1712	3	-1.0469	0.9451	0.94524	1	15844	0	-1.0469
CLPB	4	0.011309	0.037486	0.391774	1713	3	-0.7825	0.23027	0.40008	0.992823	7207	1	-0.7825
C17orf58	4	0.011311	0.037494	0.391774	1714	3	-0.68806	0.97989	0.98008	1	16673	0	-0.68806
ASUN	4	0.011332	0.037561	0.392246	1715	4	-0.70924	0.98867	0.98873	1	16972	0	-0.70924
MOB4	4	0.011374	0.037695	0.393072	1716	3	-0.74582	0.41721	0.57113	1	9580	1	-0.74582
CMA1	4	0.011377	0.037706	0.393072	1717	3	-0.54523	0.94101	0.94115	1	15737	0	-0.54523
ZNF621	4	0.011377	0.037706	0.393072	1718	4	-0.43329	0.98862	0.98869	1	16970	0	-0.43329
MAPK8IP1	4	0.011383	0.037727	0.393072	1719	2	-0.19111	0.88761	0.88779	1	14708	0	-0.19111
LRRC37B	4	0.011399	0.037773	0.393325	1720	3	-0.61696	0.64837	0.72931	1	12057	1	-0.61696
ZNF777	4	0.01142	0.037841	0.393805	1721	4	-1.1541	0.98016	0.98035	1	16679	0	-1.1541
NPAT	4	0.011437	0.037897	0.394127	1722	3	-0.65487	0.94292	0.94311	1	15785	0	-0.65487
KLHL14	4	0.011442	0.037915	0.394127	1723	4	-0.28833	0.98856	0.98863	1	16969	0	-0.28833
SERPINE3	4	0.011452	0.037949	0.394254	1724	3	-0.51023	0.83604	0.8405	1	13883	1	-0.51023
BLOC1S1	4	0.011504	0.038089	0.395479	1725	4	-0.35287	0.9885	0.98856	1	16968	0	-0.35287
GOT2	4	0.011521	0.038143	0.395815	1726	4	-0.27098	0.98848	0.98855	1	16967	0	-0.27098
BCS1L	4	0.01155	0.03824	0.396207	1727	3	-0.61573	0.78965	0.80651	1	13296	1	-0.61573
REV3L	4	0.011551	0.038243	0.396207	1728	4	-0.48548	0.98845	0.98852	1	16966	0	-0.48548
MPDU1	4	0.011553	0.038247	0.396207	1729	3	-0.4789	0.87114	0.87139	1	14417	1	-0.4789
POLQ	4	0.01158	0.03833	0.39665	1730	3	-0.62381	0.81261	0.82254	1	13591	1	-0.62381
LRWD1	4	0.011581	0.038334	0.39665	1731	4	-0.4612	0.98842	0.98849	1	16965	0	-0.4612
GTF2H3	4	0.011663	0.038584	0.398761	1732	2	-0.021669	0.38938	0.54538	1	9237	2	-0.021669
NME4	4	0.011669	0.038604	0.398761	1733	4	-0.23609	0.98833	0.9884	1	16964	0	-0.23609
OLFML3	4	0.011679	0.038633	0.398833	1734	4	-0.45435	0.98832	0.98839	1	16963	0	-0.45435
RPL35A	3	0.011692	0.031057	0.351793	1735	2	-1.0428	0.75581	0.75793	1	12959	1	-1.0428
ARMC7	4	0.011701	0.038707	0.399364	1736	4	-0.65804	0.9883	0.98837	1	16962	0	-0.65804
KRT24	4	0.011712	0.038736	0.399441	1737	3	-0.52774	0.80643	0.81808	1	13518	1	-0.52774
SMS	4	0.011735	0.038816	0.400038	1738	3	-0.48235	0.9789	0.97913	1	16645	0	-0.48235
MTX1	4	0.011744	0.038845	0.400103	1739	3	-0.56485	0.94694	0.94711	1	15896	0	-0.56485
IWS1	3	0.011753	0.031198	0.35219	1740	3	-0.64966	0.98825	0.98841	1	16960	0	-0.64966
PLEKHG7	4	0.01177	0.038933	0.400784	1741	3	-0.61724	0.84659	0.84917	1	14030	1	-0.61724
NOP2	4	0.011786	0.038975	0.400841	1742	3	-0.81653	0.71388	0.76142	1	12568	1	-0.81653
TFDP2	4	0.011789	0.038983	0.400841	1743	3	-0.49916	0.063332	0.15302	0.816212	3328	1	-0.49916
UFD1L	4	0.011805	0.039027	0.401063	1744	2	-0.11633	0.032202	0.09417	0.730087	2277	2	-0.11633
SASH3	4	0.01184	0.039155	0.40215	1745	4	-0.41456	0.98816	0.98822	1	16959	0	-0.41456
ZC3HC1	4	0.011849	0.039177	0.40215	1746	4	-0.58727	0.98815	0.98821	1	16957	0	-0.58727
MRPL35	4	0.011887	0.039279	0.402967	1747	3	-0.64855	0.94032	0.9405	1	15727	0	-0.64855
LPP	4	0.011901	0.039327	0.403134	1748	4	-0.48708	0.9881	0.98817	1	16953	0	-0.48708
RPL41	1	0.011905	0.011794	0.186539	1749	1	-1.5422	0.9881	0.98814	1	16952	0	-1.5422
TERF2	4	0.011905	0.03934	0.403134	1750	3	-0.64213	0.88234	0.88253	1	14607	0	-0.64213
PRLH	3	0.01191	0.031609	0.354275	1751	2	-0.7252	0.85644	0.85634	1	14183	0	-0.7252
TAF11	4	0.01193	0.039423	0.403753	1752	4	-0.67284	0.98807	0.98814	1	16950	0	-0.67284
NUPL1	4	0.01195	0.039483	0.40407	1753	3	-0.67494	0.8253	0.832	1	13746	1	-0.67494
STRA8	4	0.011954	0.039498	0.40407	1754	4	-0.26531	0.98805	0.98812	1	16949	0	-0.26531
ABHD14A	4	0.011986	0.039597	0.40485	1755	3	-0.50538	0.92909	0.92935	1	15516	0	-0.50538
VWA5B2	4	0.011999	0.03964	0.405058	1756	4	-0.24175	0.988	0.98809	1	16947	0	-0.24175
SP1	4	0.012015	0.039695	0.405233	1757	3	-0.74626	0.61892	0.71631	1	11828	1	-0.74626
ARL4D	4	0.012018	0.039702	0.405233	1758	3	-0.41233	0.9144	0.91457	1	15205	0	-0.41233
COX15	4	0.012038	0.039751	0.405273	1759	4	-0.50956	0.98447	0.98455	1	16812	0	-0.50956
DNLZ	4	0.012046	0.039773	0.405273	1760	3	-0.91682	0.86747	0.86786	1	14347	1	-0.91682
PPIG	4	0.012046	0.039773	0.405273	1761	4	-0.43372	0.98795	0.98803	1	16946	0	-0.43372
FDXR	4	0.012074	0.039861	0.405943	1762	2	-0.65007	0.9582	0.95835	1	16155	0	-0.65007
ZC3H10	4	0.012081	0.039885	0.405955	1763	4	-0.59764	0.98792	0.988	1	16944	0	-0.59764
DMXL1	4	0.012089	0.039912	0.405999	1764	2	-0.5437	0.93344	0.93364	1	15605	0	-0.5437
CHD4	4	0.012124	0.040024	0.406628	1765	2	-0.47601	0.8634	0.86407	1	14284	1	-0.47601
MDS2	4	0.012127	0.040033	0.406628	1766	4	-0.29217	0.98787	0.98795	1	16942	0	-0.29217
KHSRP	4	0.012131	0.040041	0.406628	1767	4	-0.4987	0.98787	0.98795	1	16941	0	-0.4987
PRR12	4	0.012141	0.040071	0.4067	1768	4	-0.27044	0.98786	0.98794	1	16940	0	-0.27044
CSNK1G2	4	0.012199	0.040264	0.408216	1769	4	-0.33174	0.9878	0.98787	1	16938	0	-0.33174
AASDHPPT	4	0.012201	0.040269	0.408216	1770	4	-0.69248	0.98311	0.98321	1	16767	0	-0.69248
CCNA1	4	0.012207	0.040288	0.408216	1771	4	-0.37729	0.98779	0.98787	1	16937	0	-0.37729
FAM35A	4	0.012239	0.040391	0.408807	1772	2	-0.65895	0.19229	0.36542	0.968888	6737	1	-0.65895
RAB1B	4	0.01224	0.040392	0.408807	1773	4	-0.68759	0.98767	0.98773	1	16932	0	-0.68759
CMIP	4	0.01226	0.040456	0.409224	1774	3	-0.7362	0.94237	0.94255	1	15775	0	-0.7362
NUDT16L1	4	0.012288	0.040552	0.409968	1775	4	-0.43563	0.98771	0.98778	1	16935	0	-0.43563
CAPRIN1	4	0.012299	0.040582	0.410043	1776	3	-0.66228	0.78231	0.80161	1	13222	1	-0.66228
PRKAR2B	4	0.01232	0.040644	0.410134	1777	4	-0.2342	0.98768	0.98775	1	16933	0	-0.2342
TRIM37	4	0.012325	0.040669	0.410134	1778	2	-0.4085	0.47999	0.62953	1	10464	2	-0.4085
LRRC41	4	0.012346	0.040729	0.41038	1779	3	-0.60834	0.97752	0.9778	1	16601	0	-0.60834
CCDC71L	4	0.012368	0.0408	0.410863	1780	2	-0.56842	0.8013	0.81449	1	13460	1	-0.56842
VCAN	4	0.012384	0.040841	0.410952	1781	4	-0.39426	0.98762	0.98768	1	16930	0	-0.39426
ISCA1	1	0.012399	0.012282	0.190539	1782	1	-2.7097	0.9876	0.98765	1	16929	0	-2.7097
PDSS2	4	0.012418	0.04095	0.411693	1783	4	-0.44907	0.98758	0.98764	1	16928	0	-0.44907
GLRX3	4	0.012432	0.040997	0.411932	1784	4	-0.77745	0.98757	0.98763	1	16927	0	-0.77745
PSMD6	4	0.012455	0.041069	0.412425	1785	2	-0.45516	0.33073	0.49172	1	8487	2	-0.45516
COA6	4	0.012465	0.041097	0.412476	1786	3	-0.44695	0.81562	0.82475	1	13625	1	-0.44695
POLR2I	4	0.012481	0.041153	0.412814	1787	4	-0.94827	0.98752	0.98758	1	16926	0	-0.94827
DAGLB	4	0.012504	0.041219	0.413239	1788	4	-0.55202	0.9875	0.98756	1	16925	0	-0.55202
C16orf72	3	0.012509	0.033082	0.36597	1789	3	-0.53484	0.98749	0.98762	1	16924	0	-0.53484
CERS5	4	0.012559	0.041372	0.414264	1790	4	-0.31378	0.98744	0.98751	1	16922	0	-0.31378
SLC17A7	4	0.012561	0.041375	0.414264	1791	3	-0.49993	0.95053	0.95069	1	15977	0	-0.49993
GDPGP1	4	0.012566	0.04139	0.414264	1792	4	-0.23628	0.98743	0.9875	1	16921	0	-0.23628
DRAP1	4	0.012571	0.041413	0.414265	1793	3	-1.0308	0.8543	0.85583	1	14154	1	-1.0308
TP53I13	4	0.012591	0.041474	0.414377	1794	4	-0.49356	0.98741	0.98747	1	16919	0	-0.49356
BAP1	4	0.012593	0.041481	0.414377	1795	2	-0.68296	0.94281	0.943	1	15783	0	-0.68296
ELP3	4	0.012597	0.041493	0.414377	1796	4	-0.73358	0.9874	0.98746	1	16917	0	-0.73358
LAMB4	4	0.012629	0.041595	0.415166	1797	4	-0.4718	0.98737	0.98742	1	16916	0	-0.4718
MDC1	4	0.012653	0.041657	0.41538	1798	4	-0.34148	0.98735	0.98739	1	16915	0	-0.34148
PRKCSH	4	0.012655	0.041662	0.41538	1799	4	-0.67343	0.98735	0.98739	1	16914	0	-0.67343
LARP7	4	0.012672	0.041715	0.415446	1800	4	-0.25438	0.98733	0.98737	1	16913	0	-0.25438
MAPK14	4	0.012678	0.041734	0.415446	1801	4	-0.61585	0.98732	0.98736	1	16912	0	-0.61585
JMJD7	4	0.01268	0.041738	0.415446	1802	4	-0.4034	0.98732	0.98736	1	16911	0	-0.4034
TMEM132A	4	0.012689	0.041771	0.415544	1803	4	-0.28408	0.98731	0.98735	1	16910	0	-0.28408
URB2	4	0.012717	0.041848	0.416084	1804	3	-0.91322	0.6002	0.70837	1	11701	1	-0.91322
PDIA4	4	0.012747	0.041926	0.416629	1805	4	-0.28224	0.98725	0.9873	1	16909	0	-0.28224
FAM221B	4	0.012762	0.041988	0.417021	1806	4	-0.36894	0.98724	0.98728	1	16908	0	-0.36894
SEC13	4	0.012782	0.042058	0.417477	1807	2	-0.97577	0.0015516	0.005509	0.48206	201	1	-0.97577
C14orf80	4	0.01281	0.042139	0.417981	1808	3	-0.68879	0.7091	0.75888	1	12534	1	-0.68879
PLAC8	4	0.012818	0.042155	0.417981	1809	4	-0.46489	0.98718	0.98722	1	16907	0	-0.46489
TBC1D17	4	0.012835	0.042206	0.418257	1810	4	-0.29901	0.98717	0.98721	1	16906	0	-0.29901
ADPRHL2	4	0.012854	0.042262	0.418582	1811	4	-0.31005	0.98715	0.98719	1	16905	0	-0.31005
TRAPPC8	4	0.0129	0.042417	0.419894	1812	3	-2.4723	0.25981	0.42705	1	7571	1	-2.4723
TFIP11	4	0.012922	0.042484	0.420326	1813	3	-0.5821	0.59039	0.70429	1	11639	1	-0.5821
PLRG1	4	0.012952	0.042571	0.420957	1814	2	-0.83699	0.35177	0.51101	1	8755	1	-0.83699
GUCA1A	4	0.013001	0.042734	0.421963	1815	4	-0.33734	0.987	0.98704	1	16904	0	-0.33734
WARS	4	0.013003	0.042742	0.421963	1816	3	-0.95089	0.93037	0.9306	1	15539	0	-0.95089
EIF2S2	2	0.013009	0.02446	0.302914	1817	2	-0.9735	0.98699	0.98705	1	16903	0	-0.9735
PSMB5	4	0.01301	0.042766	0.421963	1818	3	-0.49916	0.95336	0.95352	1	16032	0	-0.49916
RNPC3	4	0.013011	0.042767	0.421963	1819	3	-0.77365	0.90502	0.9052	1	15020	0	-0.77365
NDUFV2	4	0.013062	0.042914	0.423005	1820	3	-0.84266	0.45743	0.60834	1	10123	1	-0.84266
KCNA2	4	0.013064	0.042919	0.423005	1821	4	-0.34177	0.98694	0.98698	1	16902	0	-0.34177
TMEM63B	4	0.013085	0.042984	0.423412	1822	3	-0.57615	0.32498	0.48645	1	8408	1	-0.57615
ITGA5	4	0.013113	0.043069	0.424023	1823	4	-0.2765	0.98689	0.98692	1	16900	0	-0.2765
PIK3CB	4	0.01313	0.043114	0.424232	1824	4	-0.49803	0.98687	0.9869	1	16899	0	-0.49803
ATP8A2	4	0.013139	0.043142	0.424273	1825	4	-0.25012	0.98686	0.98689	1	16898	0	-0.25012
TSPO2	4	0.013167	0.043222	0.424315	1826	4	-0.26735	0.98683	0.98685	1	16897	0	-0.26735
TSC2	4	0.013169	0.043226	0.424315	1827	4	-0.46054	0.98683	0.98685	1	16896	0	-0.46054
SDHC	4	0.013173	0.043236	0.424315	1828	2	-0.11558	0.29612	0.46015	1	8040	2	-0.11558
GP9	4	0.013178	0.043254	0.424315	1829	4	-0.32601	0.98682	0.98684	1	16895	0	-0.32601
ENKD1	4	0.013182	0.043263	0.424315	1830	3	-0.58448	0.97063	0.97079	1	16430	0	-0.58448
MCM7	4	0.013196	0.043315	0.42459	1831	2	-0.76299	0.36283	0.52108	1	8897	1	-0.76299
BCL11A	4	0.013223	0.043393	0.425127	1832	3	-0.51896	0.11424	0.24271	0.899433	4802	1	-0.51896
RRAD	4	0.01324	0.043453	0.425477	1833	3	-0.50795	0.79073	0.80721	1	13318	1	-0.50795
ATP5SL	4	0.013254	0.043499	0.425499	1834	3	-0.58075	0.97504	0.97528	1	16536	0	-0.58075
DOHH	4	0.013255	0.043502	0.425499	1835	4	-0.65562	0.98674	0.98677	1	16894	0	-0.65562
C9orf78	4	0.013313	0.043685	0.426661	1836	4	-0.68579	0.98669	0.9867	1	16892	0	-0.68579
PAQR8	4	0.013313	0.043685	0.426661	1837	3	-0.52324	0.62157	0.71747	1	11846	1	-0.52324
EAPP	4	0.013315	0.043692	0.426661	1838	3	-0.80173	0.84181	0.84515	1	13960	1	-0.80173
SWAP70	4	0.013328	0.043727	0.426778	1839	4	-0.3703	0.98667	0.98669	1	16891	0	-0.3703
LSM4	4	0.013344	0.043776	0.426947	1840	3	-0.57039	0.9635	0.9636	1	16275	0	-0.57039
LTBR	4	0.013357	0.043812	0.426947	1841	4	-0.51853	0.98664	0.98666	1	16890	0	-0.51853
RAD9A	4	0.013358	0.043816	0.426947	1842	3	-0.7023	0.66977	0.73927	1	12221	1	-0.7023
MEAF6	4	0.013375	0.043865	0.426968	1843	4	-0.62459	0.98342	0.9835	1	16774	0	-0.62459
DPM2	4	0.013393	0.043923	0.427303	1844	3	-0.57223	0.83042	0.83604	1	13814	1	-0.57223
TUBGCP2	4	0.013406	0.043964	0.427473	1845	4	-0.38665	0.98659	0.98661	1	16889	0	-0.38665
FLII	4	0.013441	0.044066	0.428228	1846	3	-0.58173	0.93741	0.9376	1	15679	0	-0.58173
CRHR1	4	0.01345	0.044094	0.428275	1847	4	-0.42314	0.98655	0.98658	1	16888	0	-0.42314
NCOA4	4	0.013479	0.044184	0.428918	1848	4	-0.27612	0.98652	0.98656	1	16887	0	-0.27612
PAF1	4	0.013502	0.044264	0.429292	1849	3	-0.67323	0.86116	0.86197	1	14248	1	-0.67323
RNF20	4	0.013504	0.04427	0.429292	1850	4	-0.41746	0.9865	0.98653	1	16886	0	-0.41746
PDCD7	4	0.013525	0.04433	0.429559	1851	3	-0.52517	0.87737	0.87756	1	14511	0	-0.52517
VWA9	4	0.013529	0.044345	0.429559	1852	3	-0.51435	0.25669	0.42415	1	7540	1	-0.51435
HIPK1	4	0.013555	0.044434	0.430183	1853	3	-0.48896	0.96169	0.9618	1	16234	0	-0.48896
CNOT1	4	0.013574	0.044501	0.430606	1854	3	-0.66731	0.38367	0.54011	1	9167	1	-0.66731
CENPC	4	0.013582	0.044534	0.43069	1855	4	-0.54145	0.98642	0.98646	1	16884	0	-0.54145
VCP	4	0.013606	0.044605	0.431146	1856	3	-0.83704	0.90286	0.90306	1	14978	0	-0.83704
LMBR1L	4	0.013651	0.044734	0.432157	1857	3	-0.64074	0.92403	0.92431	1	15408	0	-0.64074
ZNF296	4	0.013657	0.044757	0.432157	1858	4	-0.79246	0.98634	0.98639	1	16882	0	-0.79246
RANBP3	4	0.013665	0.044781	0.432159	1859	3	-0.52414	0.70024	0.75435	1	12469	1	-0.52414
C1orf56	4	0.013682	0.044831	0.432409	1860	4	-0.33172	0.98632	0.98637	1	16881	0	-0.33172
COX10	4	0.013694	0.044869	0.432543	1861	3	-0.77538	0.93645	0.9366	1	15658	0	-0.77538
PSMB3	4	0.013706	0.04491	0.432709	1862	3	-1.0384	0.17966	0.34858	0.964398	6453	1	-1.0384
MIPEP	4	0.013732	0.044982	0.432988	1863	3	-0.41794	0.87078	0.87103	1	14408	1	-0.41794
GTF2B	4	0.013739	0.045008	0.432988	1864	4	-1.201	0.98086	0.981	1	16698	0	-1.201
NANOS3	4	0.01374	0.045011	0.432988	1865	4	-0.30491	0.98626	0.98631	1	16879	0	-0.30491
SHMT2	4	0.013763	0.045078	0.433406	1866	4	-0.2325	0.98624	0.98629	1	16878	0	-0.2325
C21orf2	4	0.013834	0.045303	0.435209	1867	3	-0.87058	0.84095	0.84443	1	13946	1	-0.87058
DHX36	4	0.013839	0.045314	0.435209	1868	3	-0.65927	0.4517	0.60288	1	10035	1	-0.65927
COX6B1	4	0.013846	0.045342	0.435241	1869	4	-0.56783	0.98233	0.98243	1	16735	0	-0.56783
GCAT	4	0.013899	0.045506	0.436272	1870	1	-0.016216	0.29224	0.45657	1	7982	1	-0.016216
USP10	4	0.013904	0.045521	0.436272	1871	4	-0.55204	0.9861	0.98617	1	16872	0	-0.55204
PGM3	4	0.013929	0.04561	0.436717	1872	4	-0.50896	0.98607	0.98614	1	16870	0	-0.50896
TSPAN18	4	0.013932	0.045616	0.436717	1873	4	-0.25863	0.98607	0.98614	1	16869	0	-0.25863
UBE2E1	4	0.013971	0.045738	0.437651	1874	4	-0.4017	0.98603	0.9861	1	16868	0	-0.4017
PYGM	4	0.013984	0.045786	0.437878	1875	4	-0.39638	0.98602	0.98609	1	16867	0	-0.39638
KEAP1	4	0.014	0.045841	0.438173	1876	4	-0.39728	0.986	0.98607	1	16866	0	-0.39728
RPL27	2	0.014037	0.026323	0.315699	1877	2	-1.3513	0.98596	0.98604	1	16865	0	-1.3513
CTU2	4	0.01406	0.046016	0.439612	1878	3	-0.60537	0.88948	0.88961	1	14741	0	-0.60537
SOAT2	4	0.014072	0.046058	0.439655	1879	4	-0.66208	0.98593	0.98599	1	16864	0	-0.66208
CSRNP1	4	0.014076	0.046069	0.439655	1880	4	-0.44799	0.98592	0.98599	1	16863	0	-0.44799
CLP1	4	0.014085	0.046094	0.439663	1881	3	-0.64799	0.27859	0.44413	1	7808	1	-0.64799
WNT11	4	0.014093	0.046122	0.439698	1882	4	-0.26506	0.98591	0.98597	1	16862	0	-0.26506
SART1	4	0.014157	0.046322	0.441362	1883	4	-0.736	0.98435	0.98444	1	16808	0	-0.736
EIF5	4	0.014217	0.0465	0.442832	1884	3	-0.65886	0.95019	0.95036	1	15970	0	-0.65886
CYP2W1	4	0.014229	0.04654	0.442939	1885	4	-0.35501	0.98577	0.98582	1	16861	0	-0.35501
KIF2A	4	0.014253	0.046625	0.443316	1886	4	-0.38585	0.98575	0.9858	1	16860	0	-0.38585
GRK6	4	0.01427	0.04667	0.443515	1887	2	-0.48265	0.79917	0.81302	1	13432	1	-0.48265
TARS	4	0.014287	0.04672	0.443756	1888	3	-1.0034	0.89962	0.89976	1	14918	0	-1.0034
YWHAE	4	0.014334	0.046875	0.444995	1889	4	-0.45941	0.98567	0.98572	1	16858	0	-0.45941
NPEPL1	4	0.014395	0.04707	0.446609	1890	4	-0.45048	0.9856	0.98566	1	16857	0	-0.45048
SERBP1	4	0.014425	0.047164	0.446856	1891	2	-0.81203	0.94313	0.94333	1	15795	0	-0.81203
SBNO2	4	0.014435	0.047194	0.446856	1892	4	-0.17923	0.98556	0.98563	1	16855	0	-0.17923
DIEXF	4	0.014436	0.047195	0.446856	1893	3	-0.72774	0.93924	0.93941	1	15704	0	-0.72774
PRAME	4	0.014445	0.04723	0.446953	1894	4	-0.21623	0.98556	0.98562	1	16854	0	-0.21623
LTBP2	4	0.014454	0.04726	0.447005	1895	3	-0.46541	0.97641	0.97669	1	16575	0	-0.46541
SHE	4	0.014468	0.047309	0.447232	1896	4	-0.30649	0.98553	0.98559	1	16853	0	-0.30649
PIGS	4	0.01448	0.047345	0.447335	1897	4	-0.4038	0.98552	0.98558	1	16851	0	-0.4038
UBL4B	4	0.014499	0.047401	0.447634	1898	4	-0.40751	0.9855	0.98556	1	16850	0	-0.40751
DEXI	4	0.014531	0.047492	0.448132	1899	4	-0.82671	0.98547	0.98553	1	16849	0	-0.82671
AFF4	4	0.014553	0.047561	0.448132	1900	3	-0.50687	0.31193	0.47465	1	8245	1	-0.50687
SHQ1	4	0.014557	0.047572	0.448132	1901	2	-0.76652	0.89068	0.89083	1	14761	0	-0.76652
GM2A	4	0.014564	0.047591	0.448132	1902	3	-0.45222	0.82953	0.83533	1	13807	1	-0.45222
ZDHHC8	4	0.014567	0.0476	0.448132	1903	4	-0.71099	0.98543	0.98549	1	16847	0	-0.71099
RRP7A	4	0.01457	0.047606	0.448132	1904	4	-0.73842	0.98543	0.98549	1	16846	0	-0.73842
GCSH	4	0.014577	0.047628	0.448132	1905	4	-0.74969	0.98542	0.98548	1	16845	0	-0.74969
PRICKLE4	4	0.014586	0.047655	0.448156	1906	3	-0.6204	0.94991	0.95007	1	15963	0	-0.6204
SCYL1	4	0.014603	0.047695	0.448299	1907	4	-0.63837	0.9854	0.98546	1	16844	0	-0.63837
P2RY13	3	0.014608	0.038366	0.396757	1908	3	-0.31752	0.98539	0.98553	1	16843	0	-0.31752
BRD4	4	0.014674	0.047923	0.450209	1909	3	-0.84947	0.92885	0.92912	1	15509	0	-0.84947
PAQR4	4	0.014726	0.048087	0.451514	1910	4	-0.33537	0.98527	0.98535	1	16838	0	-0.33537
CLNS1A	4	0.014744	0.048145	0.451796	1911	3	-1.1707	0.59016	0.70419	1	11636	1	-1.1707
RTN3	4	0.01476	0.048191	0.451796	1912	4	-0.55482	0.98524	0.98532	1	16837	0	-0.55482
TMEM248	4	0.01477	0.048221	0.451796	1913	3	-0.51492	0.51917	0.66623	1	11040	1	-0.51492
LAMTOR3	4	0.014775	0.04824	0.451796	1914	2	-0.76143	0.37468	0.53196	1	9046	2	-0.76143
GMPR2	4	0.014784	0.04826	0.451796	1915	4	-0.35079	0.98522	0.98529	1	16836	0	-0.35079
ALG12	4	0.014789	0.048275	0.451796	1916	4	-0.37185	0.98521	0.98529	1	16835	0	-0.37185
MORF4L1	4	0.014793	0.048292	0.451796	1917	3	-0.46826	0.61917	0.71642	1	11830	1	-0.46826
CTDSPL2	4	0.014817	0.048381	0.452392	1918	4	-0.26813	0.98518	0.98525	1	16834	0	-0.26813
MCM3	4	0.014844	0.048463	0.452927	1919	4	-0.50779	0.98516	0.98523	1	16832	0	-0.50779
NFU1	4	0.014851	0.048491	0.452949	1920	3	-0.79245	0.57331	0.69738	1	11522	1	-0.79245
EDAR	4	0.014865	0.048541	0.453142	1921	4	-0.31595	0.98513	0.9852	1	16831	0	-0.31595
SLC25A19	4	0.014875	0.048575	0.453142	1922	4	-0.63455	0.98512	0.98519	1	16830	0	-0.63455
CEP57L1	4	0.014877	0.048587	0.453142	1923	3	-0.55403	0.37471	0.53199	1	9047	1	-0.55403
DAP3	4	0.014905	0.048681	0.453721	1924	1	0.045294	0.79152	0.80774	1	13327	1	0.045294
EXOC5	4	0.014911	0.048699	0.453721	1925	3	-0.74148	0.97525	0.9755	1	16546	0	-0.74148
OR4D6	4	0.014996	0.048978	0.455933	1926	3	-0.44455	0.69187	0.75015	1	12393	1	-0.44455
CYHR1	4	0.015	0.048987	0.455933	1927	4	-0.34095	0.985	0.98506	1	16826	0	-0.34095
WBP4	4	0.015034	0.049095	0.456703	1928	3	-0.65105	0.86076	0.86162	1	14238	1	-0.65105
UQCRQ	4	0.015054	0.049156	0.456936	1929	4	-0.29567	0.98495	0.98501	1	16825	0	-0.29567
MS4A8	4	0.01506	0.049171	0.456936	1930	3	-0.7637	0.059887	0.14669	0.80899	3214	1	-0.7637
IER2	4	0.015071	0.049211	0.457073	1931	4	-0.26994	0.98493	0.98499	1	16823	0	-0.26994
SYCE2	4	0.015114	0.049334	0.457789	1932	4	-0.31976	0.98489	0.98495	1	16822	0	-0.31976
EIF4E	4	0.015116	0.049339	0.457789	1933	3	-0.65319	0.75367	0.78383	1	12935	1	-0.65319
DYNLT3	4	0.015188	0.049536	0.459339	1934	3	-0.52699	0.81611	0.82512	1	13632	1	-0.52699
MTIF2	4	0.0152	0.049575	0.459339	1935	4	-0.30666	0.9848	0.98487	1	16821	0	-0.30666
FAM208B	4	0.015202	0.049582	0.459339	1936	4	-0.27274	0.9848	0.98487	1	16820	0	-0.27274
UNCX	4	0.015267	0.04976	0.460599	1937	3	-0.63374	0.093176	0.20676	0.867942	4225	1	-0.63374
UBA2	4	0.01527	0.049769	0.460599	1938	4	-0.68727	0.9829	0.98302	1	16758	0	-0.68727
DESI1	4	0.015281	0.049803	0.460678	1939	4	-0.34786	0.98472	0.98479	1	16819	0	-0.34786
ATG9A	4	0.015298	0.049861	0.460974	1940	4	-0.34495	0.9847	0.98477	1	16818	0	-0.34495
RFC1	4	0.01532	0.049942	0.461419	1941	3	-0.69928	0.69767	0.75302	1	12443	1	-0.69928
HNRNPDL	4	0.015327	0.04996	0.461419	1942	3	-0.45605	0.96817	0.96831	1	16378	0	-0.45605
KCTD12	4	0.015394	0.050162	0.462865	1943	4	-0.39143	0.98461	0.98468	1	16816	0	-0.39143
VPS13D	4	0.015396	0.050168	0.462865	1944	4	-0.48796	0.9846	0.98467	1	16815	0	-0.48796
NAA35	4	0.015433	0.050276	0.463625	1945	3	-0.93239	0.69487	0.75164	1	12420	1	-0.93239
OTOP1	4	0.015448	0.050323	0.463828	1946	3	-1.0243	0.095116	0.21011	0.871109	4286	1	-1.0243
HDAC7	4	0.015491	0.050459	0.464844	1947	3	-0.44457	0.72457	0.76725	1	12659	1	-0.44457
POLG2	4	0.0155	0.05049	0.464885	1948	4	-0.3485	0.9845	0.98458	1	16814	0	-0.3485
REXO1	4	0.015536	0.050598	0.465647	1949	3	-0.59552	0.97892	0.97916	1	16648	0	-0.59552
POR	4	0.015563	0.05068	0.465878	1950	3	-0.64974	0.92815	0.92845	1	15498	0	-0.64974
MIS18A	3	0.015563	0.040682	0.410134	1951	1	0.26859	0.16814	0.28173	0.929717	6162	2	0.26859
PRODH	4	0.015567	0.050691	0.465878	1952	3	-0.42119	0.95257	0.95273	1	16015	0	-0.42119
WDR61	4	0.015571	0.050701	0.465878	1953	4	-1.1383	0.98019	0.98038	1	16680	0	-1.1383
EXOC2	4	0.0156	0.050793	0.466255	1954	4	-0.29558	0.9844	0.98448	1	16809	0	-0.29558
ZNF839	4	0.0156	0.050793	0.466255	1955	2	-0.44386	0.8412	0.84465	1	13949	1	-0.44386
NDUFB6	4	0.015772	0.051342	0.47081	1956	4	-0.57541	0.98423	0.98431	1	16806	0	-0.57541
FCF1	2	0.015787	0.029444	0.339272	1957	1	-1.2072	0.63891	0.63882	1	11980	1	-1.2072
NDE1	4	0.01579	0.051396	0.470877	1958	3	-0.57286	0.90611	0.9063	1	15040	0	-0.57286
TFG	4	0.015793	0.051408	0.470877	1959	3	-0.66745	0.94278	0.94297	1	15782	0	-0.66745
C19orf53	4	0.0158	0.051427	0.470877	1960	4	-0.44496	0.9842	0.98428	1	16805	0	-0.44496
TOX	4	0.015868	0.051641	0.472504	1961	4	-0.4559	0.98413	0.98421	1	16802	0	-0.4559
MRPL42	4	0.015882	0.051686	0.472504	1962	2	-0.48619	0.20771	0.37953	0.978215	6939	1	-0.48619
EFNA4	4	0.015886	0.051697	0.472504	1963	4	-0.32716	0.98411	0.9842	1	16801	0	-0.32716
NDUFB9	4	0.01589	0.05171	0.472504	1964	3	-0.82081	0.92219	0.9225	1	15368	0	-0.82081
CTCFL	4	0.015927	0.051819	0.473267	1965	4	-0.26329	0.98407	0.98415	1	16800	0	-0.26329
SOWAHB	4	0.015944	0.051867	0.473463	1966	4	-0.45621	0.98406	0.98413	1	16799	0	-0.45621
BIN1	4	0.01596	0.051924	0.473744	1967	3	-0.48634	0.4146	0.56874	1	9540	1	-0.48634
MGAT1	4	0.015988	0.052008	0.474123	1968	3	-0.94181	0.70803	0.75834	1	12526	1	-0.94181
PLAC9	4	0.015997	0.052031	0.474123	1969	4	-0.28359	0.984	0.98408	1	16798	0	-0.28359
JKAMP	4	0.01602	0.052101	0.474123	1970	2	-0.37984	0.93486	0.93505	1	15637	0	-0.37984
BNIP3	4	0.016035	0.052143	0.474123	1971	4	-0.39105	0.98396	0.98404	1	16797	0	-0.39105
SAMD4B	4	0.016045	0.052181	0.474123	1972	3	-0.57951	0.75905	0.787	1	12995	1	-0.57951
GCN1L1	4	0.016053	0.052206	0.474123	1973	4	-0.58965	0.98211	0.98222	1	16727	0	-0.58965
SLC22A4	4	0.016057	0.052216	0.474123	1974	3	-0.37588	0.96511	0.96523	1	16315	0	-0.37588
NAB2	4	0.016061	0.052228	0.474123	1975	4	-0.49523	0.98394	0.98402	1	16796	0	-0.49523
ANGPTL6	4	0.016079	0.052273	0.474295	1976	4	-0.31806	0.98392	0.984	1	16795	0	-0.31806
COG1	4	0.016145	0.052458	0.475727	1977	4	-0.38452	0.98386	0.98393	1	16793	0	-0.38452
DNASE1	4	0.01617	0.052533	0.47617	1978	3	-0.52132	0.96432	0.96447	1	16299	0	-0.52132
PLEKHD1	4	0.016188	0.052583	0.476388	1979	3	-0.25118	0.95232	0.95248	1	16008	0	-0.25118
EME2	4	0.016214	0.052662	0.476859	1980	4	-0.21885	0.98379	0.98387	1	16791	0	-0.21885
RPL34	1	0.016252	0.016127	0.228387	1981	1	-2.3745	0.98375	0.98383	1	16790	0	-2.3745
MLNR	4	0.01626	0.052804	0.477905	1982	4	-0.58162	0.98374	0.98383	1	16788	0	-0.58162
RPL28	4	0.01627	0.052833	0.477934	1983	3	-0.63588	0.89745	0.89757	1	14887	0	-0.63588
RACGAP1	4	0.016299	0.052931	0.478582	1984	3	-0.81753	0.59611	0.70666	1	11675	1	-0.81753
SSH3	4	0.016312	0.052963	0.47863	1985	4	-0.72757	0.98369	0.98377	1	16786	0	-0.72757
MFHAS1	4	0.016366	0.053122	0.479621	1986	4	-0.26195	0.98363	0.98371	1	16783	0	-0.26195
ATP1A3	4	0.016368	0.053126	0.479621	1987	4	-0.65609	0.98363	0.98371	1	16782	0	-0.65609
SRSF11	4	0.016406	0.053234	0.479746	1988	3	-0.60752	0.9706	0.97076	1	16429	0	-0.60752
IDI1	4	0.016411	0.053243	0.479746	1989	1	0.20857	0.012558	0.041363	0.63025	1156	3	0.20857
POLE2	4	0.016413	0.053252	0.479746	1990	4	-0.82602	0.9823	0.98241	1	16733	0	-0.82602
NCLN	4	0.016425	0.053288	0.479746	1991	4	-0.44088	0.98357	0.98365	1	16781	0	-0.44088
SPCS3	4	0.016426	0.053289	0.479746	1992	3	-0.93187	0.97129	0.97148	1	16447	0	-0.93187
RIN1	4	0.016431	0.053299	0.479746	1993	4	-0.43648	0.98357	0.98364	1	16780	0	-0.43648
TBX6	4	0.016445	0.053342	0.479892	1994	3	-0.69519	0.73974	0.7756	1	12799	1	-0.69519
ACTR1B	4	0.016524	0.053584	0.481716	1995	4	-0.43616	0.98348	0.98356	1	16778	0	-0.43616
MOV10L1	4	0.016528	0.053598	0.481716	1996	3	-0.503	0.10762	0.2314	0.892978	4612	1	-0.503
RTL1	4	0.016566	0.053706	0.482447	1997	4	-0.31392	0.98343	0.98352	1	16775	0	-0.31392
MYH7B	4	0.016589	0.053768	0.482763	1998	3	-0.64274	0.54887	0.68801	1	11385	1	-0.64274
[truncated: 16,058 more rows]
