# Supplementary material for: GNAS knockout potentiates HDAC3 inhibition through viral mimicry-related interferon responses in lymphoma
Source: Leukemia. 2024 Aug 8;38(10):2210–24. doi: 10.1038/s41375-024-02325-4 (PMC11436380; doi:10.1038/s41375-024-02325-4)
Supplement: Supplementary file 5 — Supplementary Data 3 [file 41375_2024_2325_MOESM5_ESM.xlsx]

## Sheet: Differentially expressed genes
ensgene	logFC	logCPM	F	PValue	FDR	contrast	symbol	fold_change
ENSG00000090376	-1.15182	0.372802	8.93308	0.0117671	0.0499163	LacZ_RGFP__LacZ_DMSO	IRAK3	Downregulated
ENSG00000156535	-1.72455	0.0180405	8.96338	0.0116588	0.0495904	LacZ_RGFP__LacZ_DMSO	CD109	Downregulated
ENSG00000124257	-1.02056	0.802583	8.96998	0.0116353	0.0495473	LacZ_RGFP__LacZ_DMSO	NEURL2	Downregulated
ENSG00000157322	-2.71465	-1.38469	9.00009	0.0115292	0.0492495	LacZ_RGFP__LacZ_DMSO	CLEC18A	Downregulated
ENSG00000166634	1.62423	-0.841611	9.08866	0.0112235	0.0482486	LacZ_RGFP__LacZ_DMSO	SERPINB12	Upregulated
ENSG00000163191	1.76749	-1.19942	9.09108	0.0112153	0.0482352	LacZ_RGFP__LacZ_DMSO	S100A11	Upregulated
ENSG00000007062	1.29027	-0.544915	9.11747	0.0111261	0.0479717	LacZ_RGFP__LacZ_DMSO	PROM1	Upregulated
ENSG00000170615	-1.94581	-0.19836	9.29962	0.0105333	0.0462263	LacZ_RGFP__LacZ_DMSO	SLC26A5	Downregulated
ENSG00000172824	1.66248	-0.734117	9.37167	0.0103092	0.0455277	LacZ_RGFP__LacZ_DMSO	CES4A	Upregulated
ENSG00000132000	1.04723	0.191472	9.38668	0.0102632	0.0453776	LacZ_RGFP__LacZ_DMSO	PODNL1	Upregulated
ENSG00000159166	-1.87134	-1.40738	9.39325	0.0102431	0.0453525	LacZ_RGFP__LacZ_DMSO	LAD1	Downregulated
ENSG00000184260	-1.15446	5.65581	9.41084	0.0101897	0.0452005	LacZ_RGFP__LacZ_DMSO	HIST2H2AC	Downregulated
ENSG00000134539	-1.59119	-1.09349	9.49949	0.0099253	0.0444654	LacZ_RGFP__LacZ_DMSO	KLRD1	Downregulated
ENSG00000085276	1.36624	-0.598652	9.50683	0.00990378	0.04439	LacZ_RGFP__LacZ_DMSO	MECOM	Upregulated
ENSG00000131044	-2.03795	-1.42034	9.52559	0.00984901	0.0442282	LacZ_RGFP__LacZ_DMSO	TTLL9	Downregulated
ENSG00000144045	-1.15475	0.309079	9.55181	0.00977308	0.0439812	LacZ_RGFP__LacZ_DMSO	DQX1	Downregulated
ENSG00000127364	-1.06829	1.63742	9.59192	0.00965823	0.0436131	LacZ_RGFP__LacZ_DMSO	TAS2R4	Downregulated
ENSG00000119714	-1.16193	0.544649	9.60267	0.00962772	0.0435133	LacZ_RGFP__LacZ_DMSO	GPR68	Downregulated
ENSG00000166831	1.75678	-0.502833	9.65103	0.00949191	0.043126	LacZ_RGFP__LacZ_DMSO	RBPMS2	Upregulated
ENSG00000116815	1.21514	-0.0172192	9.68832	0.00938871	0.0427612	LacZ_RGFP__LacZ_DMSO	CD58	Upregulated
ENSG00000138642	1.71494	-0.434373	9.74461	0.00923546	0.0423291	LacZ_RGFP__LacZ_DMSO	HERC6	Upregulated
ENSG00000136014	1.84688	-1.31428	9.78821	0.00911879	0.0419748	LacZ_RGFP__LacZ_DMSO	USP44	Upregulated
ENSG00000197046	1.56699	-1.28968	9.78886	0.00911706	0.0419748	LacZ_RGFP__LacZ_DMSO	SIGLEC15	Upregulated
ENSG00000196381	-2.04384	-0.968916	9.84655	0.00896539	0.0415008	LacZ_RGFP__LacZ_DMSO	ZNF781	Downregulated
ENSG00000164591	1.37311	-0.350816	9.85116	0.00895342	0.0414758	LacZ_RGFP__LacZ_DMSO	MYOZ3	Upregulated
ENSG00000188611	1.6822	-0.896528	9.87957	0.00887993	0.0412363	LacZ_RGFP__LacZ_DMSO	ASAH2	Upregulated
ENSG00000164920	1.04634	0.413799	9.91062	0.00880045	0.0409495	LacZ_RGFP__LacZ_DMSO	OSR2	Upregulated
ENSG00000107863	1.02489	0.106403	9.91752	0.0087829	0.0409273	LacZ_RGFP__LacZ_DMSO	ARHGAP21	Upregulated
ENSG00000165695	-1.65202	-0.510413	9.9314	0.00874771	0.0408226	LacZ_RGFP__LacZ_DMSO	AK8	Downregulated
ENSG00000099337	1.10564	0.897838	10.0746	0.00839445	0.0395544	LacZ_RGFP__LacZ_DMSO	KCNK6	Upregulated
ENSG00000073464	2.46385	-0.919744	10.1265	0.00827043	0.0391064	LacZ_RGFP__LacZ_DMSO	CLCN4	Upregulated
ENSG00000042813	-3.09357	-1.6373	10.1651	0.00817966	0.0388129	LacZ_RGFP__LacZ_DMSO	ZPBP	Downregulated
ENSG00000144821	-2.23146	-0.584888	10.1831	0.00813776	0.0386917	LacZ_RGFP__LacZ_DMSO	MYH15	Downregulated
ENSG00000162849	-1.8306	-0.798485	10.1881	0.00812631	0.0386566	LacZ_RGFP__LacZ_DMSO	KIF26B	Downregulated
ENSG00000130383	-1.74077	-1.10145	10.19	0.00812176	0.0386447	LacZ_RGFP__LacZ_DMSO	FUT5	Downregulated
ENSG00000188779	-1.05878	0.534416	10.2907	0.00789246	0.0378295	LacZ_RGFP__LacZ_DMSO	SKOR1	Downregulated
ENSG00000177990	-1.99288	-1.33127	10.3041	0.00786273	0.0377443	LacZ_RGFP__LacZ_DMSO	DPY19L2	Downregulated
ENSG00000151490	1.90186	-1.66879	10.3236	0.00781936	0.0375838	LacZ_RGFP__LacZ_DMSO	PTPRO	Upregulated
ENSG00000180596	-1.2493	7.38271	10.3499	0.00776137	0.0373875	LacZ_RGFP__LacZ_DMSO	HIST1H2BC	Downregulated
ENSG00000214357	1.52287	-1.14267	10.435	0.00757719	0.0368029	LacZ_RGFP__LacZ_DMSO	NEURL1B	Upregulated
ENSG00000182224	-1.24006	0.373573	10.4416	0.00756321	0.0367822	LacZ_RGFP__LacZ_DMSO	CYB5D1	Downregulated
ENSG00000220201	-1.28798	0.312144	10.4489	0.00754758	0.0367345	LacZ_RGFP__LacZ_DMSO	ZGLP1	Downregulated
ENSG00000109436	1.18963	-1.01592	10.478	0.00748608	0.0365197	LacZ_RGFP__LacZ_DMSO	TBC1D9	Upregulated
ENSG00000196747	-1.47117	6.32918	10.4836	0.00747434	0.0364768	LacZ_RGFP__LacZ_DMSO	HIST1H2AI	Downregulated
ENSG00000148291	-1.00963	1.80889	10.5324	0.00737282	0.0361723	LacZ_RGFP__LacZ_DMSO	SURF2	Downregulated
ENSG00000185988	-1.33887	-0.498713	10.5641	0.00730762	0.0359456	LacZ_RGFP__LacZ_DMSO	PLK5	Downregulated
ENSG00000151418	-1.49559	0.0453361	10.5946	0.00724557	0.0357985	LacZ_RGFP__LacZ_DMSO	ATP6V1G3	Downregulated
ENSG00000162949	-3.80018	-1.81924	10.6086	0.00721729	0.0356774	LacZ_RGFP__LacZ_DMSO	CAPN13	Downregulated
ENSG00000161664	-1.26296	-0.469584	10.6184	0.00719766	0.0356176	LacZ_RGFP__LacZ_DMSO	ASB16	Downregulated
ENSG00000278828	-1.15605	6.87247	10.635	0.00716437	0.0355179	LacZ_RGFP__LacZ_DMSO	HIST1H3H	Downregulated
ENSG00000131981	1.36259	0.0549963	10.6367	0.00716105	0.0355107	LacZ_RGFP__LacZ_DMSO	LGALS3	Upregulated
ENSG00000131773	1.36983	-0.102536	10.6543	0.00712593	0.0353829	LacZ_RGFP__LacZ_DMSO	KHDRBS3	Upregulated
ENSG00000170745	1.5558	-0.218951	10.6723	0.00709043	0.0352397	LacZ_RGFP__LacZ_DMSO	KCNS3	Upregulated
ENSG00000196408	-2.92666	-1.35896	10.6717	0.0070915	0.0352397	LacZ_RGFP__LacZ_DMSO	NOXO1	Downregulated
ENSG00000139714	-2.17408	-1.24784	10.6807	0.00707386	0.0351797	LacZ_RGFP__LacZ_DMSO	MORN3	Downregulated
ENSG00000176399	-2.18589	-1.38396	10.7216	0.00699394	0.0348775	LacZ_RGFP__LacZ_DMSO	DMRTA1	Downregulated
ENSG00000090104	2.27193	-0.571631	10.7352	0.00696765	0.0347978	LacZ_RGFP__LacZ_DMSO	RGS1	Upregulated
ENSG00000163694	2.23507	-0.85955	10.816	0.00681368	0.0341912	LacZ_RGFP__LacZ_DMSO	RBM47	Upregulated
ENSG00000256453	-1.23167	0.274562	10.867	0.00671851	0.0338688	LacZ_RGFP__LacZ_DMSO	DND1	Downregulated
ENSG00000276368	-1.35503	6.79495	10.8657	0.00672081	0.0338688	LacZ_RGFP__LacZ_DMSO	HIST1H2AJ	Downregulated
ENSG00000177710	-1.8154	-0.676707	10.9545	0.00655879	0.0333096	LacZ_RGFP__LacZ_DMSO	SLC35G5	Downregulated
ENSG00000157992	-1.05291	0.875295	11.0757	0.00634504	0.0324804	LacZ_RGFP__LacZ_DMSO	KRTCAP3	Downregulated
ENSG00000104313	1.69189	-1.49271	11.123	0.00626386	0.0321918	LacZ_RGFP__LacZ_DMSO	EYA1	Upregulated
ENSG00000186350	1.34506	-0.228831	11.1922	0.00614729	0.0317999	LacZ_RGFP__LacZ_DMSO	RXRA	Upregulated
ENSG00000131409	1.21684	0.78532	11.2465	0.00605763	0.0315083	LacZ_RGFP__LacZ_DMSO	LRRC4B	Upregulated
ENSG00000176635	1.78532	-0.862053	11.2424	0.00606429	0.0315083	LacZ_RGFP__LacZ_DMSO	HORMAD2	Upregulated
ENSG00000146700	1.31546	-0.956304	11.2478	0.00605551	0.031506	LacZ_RGFP__LacZ_DMSO	SSC4D	Upregulated
ENSG00000179846	-1.01696	1.8072	11.3648	0.0058675	0.0308409	LacZ_RGFP__LacZ_DMSO	NKPD1	Downregulated
ENSG00000151846	1.22529	-0.313269	11.4595	0.00572042	0.0302616	LacZ_RGFP__LacZ_DMSO	PABPC3	Upregulated
ENSG00000204390	2.01215	-1.31664	11.4981	0.00566172	0.0300266	LacZ_RGFP__LacZ_DMSO	HSPA1L	Upregulated
ENSG00000085265	-1.06748	0.148223	11.5759	0.00554564	0.029593	LacZ_RGFP__LacZ_DMSO	FCN1	Downregulated
ENSG00000197603	1.02092	1.41101	11.6303	0.00546604	0.0293239	LacZ_RGFP__LacZ_DMSO	C5orf42	Upregulated
ENSG00000139438	-1.00769	1.4457	11.6991	0.00536737	0.0289853	LacZ_RGFP__LacZ_DMSO	FAM222A	Downregulated
ENSG00000078900	-1.15064	0.569149	11.7988	0.00522806	0.0284277	LacZ_RGFP__LacZ_DMSO	TP73	Downregulated
ENSG00000137474	1.02127	0.290927	11.801	0.00522497	0.028419	LacZ_RGFP__LacZ_DMSO	MYO7A	Upregulated
ENSG00000031081	2.10138	-0.51675	11.8119	0.00521005	0.0283826	LacZ_RGFP__LacZ_DMSO	ARHGAP31	Upregulated
ENSG00000100298	1.18139	1.15605	11.815	0.00520581	0.0283801	LacZ_RGFP__LacZ_DMSO	APOBEC3H	Upregulated
ENSG00000127533	-1.6521	0.211319	11.8173	0.00520265	0.0283792	LacZ_RGFP__LacZ_DMSO	F2RL3	Downregulated
ENSG00000183281	-1.44192	0.334414	11.8237	0.00519387	0.0283476	LacZ_RGFP__LacZ_DMSO	PLGLB1	Downregulated
ENSG00000013588	-2.30847	-1.4099	11.9099	0.00507775	0.0278343	LacZ_RGFP__LacZ_DMSO	GPRC5A	Downregulated
ENSG00000157087	-1.85946	-1.62678	11.9638	0.00500669	0.0275164	LacZ_RGFP__LacZ_DMSO	ATP2B2	Downregulated
ENSG00000180573	-1.78474	5.8911	12.0664	0.00487473	0.0270388	LacZ_RGFP__LacZ_DMSO	HIST1H2AC	Downregulated
ENSG00000175279	-1.21397	0.561355	12.0717	0.00486804	0.0270212	LacZ_RGFP__LacZ_DMSO	CENPS	Downregulated
ENSG00000184349	1.58074	-0.975451	12.1031	0.00482854	0.0268879	LacZ_RGFP__LacZ_DMSO	EFNA5	Upregulated
ENSG00000167994	-2.24835	-1.4906	12.1087	0.00482146	0.0268699	LacZ_RGFP__LacZ_DMSO	RAB3IL1	Downregulated
ENSG00000167105	1.59207	-0.564957	12.1229	0.00480373	0.0268057	LacZ_RGFP__LacZ_DMSO	TMEM92	Upregulated
ENSG00000082781	1.52027	0.563637	12.1777	0.00473617	0.0265378	LacZ_RGFP__LacZ_DMSO	ITGB5	Upregulated
ENSG00000250722	2.72254	-1.59058	12.2099	0.00469694	0.0263731	LacZ_RGFP__LacZ_DMSO	SELENOP	Upregulated
ENSG00000105855	1.35049	0.985879	12.3014	0.00458748	0.0259001	LacZ_RGFP__LacZ_DMSO	ITGB8	Upregulated
ENSG00000113504	1.73951	0.0865253	12.3161	0.00457024	0.0258225	LacZ_RGFP__LacZ_DMSO	SLC12A7	Upregulated
ENSG00000125551	-1.82726	0.00976372	12.3456	0.00453571	0.0256964	LacZ_RGFP__LacZ_DMSO	PLGLB2	Downregulated
ENSG00000158571	-1.0924	0.105207	12.3604	0.0045186	0.0256456	LacZ_RGFP__LacZ_DMSO	PFKFB1	Downregulated
ENSG00000255150	1.49673	0.993782	12.4086	0.00446319	0.0254149	LacZ_RGFP__LacZ_DMSO	EID3	Upregulated
ENSG00000177688	1.3054	-0.359669	12.4454	0.00442139	0.0252453	LacZ_RGFP__LacZ_DMSO	SUMO4	Upregulated
ENSG00000162398	3.67052	-1.64747	12.4576	0.00440767	0.0251897	LacZ_RGFP__LacZ_DMSO	LEXM	Upregulated
ENSG00000088726	1.32352	0.231188	12.4647	0.00439963	0.0251856	LacZ_RGFP__LacZ_DMSO	TMEM40	Upregulated
ENSG00000172716	2.13993	-0.944195	12.4697	0.0043941	0.0251806	LacZ_RGFP__LacZ_DMSO	SLFN11	Upregulated
ENSG00000197959	-2.44026	-1.50544	12.5009	0.00435923	0.0250414	LacZ_RGFP__LacZ_DMSO	DNM3	Downregulated
ENSG00000196338	-1.08643	1.69069	12.5275	0.00432989	0.0249258	LacZ_RGFP__LacZ_DMSO	NLGN3	Downregulated
ENSG00000128040	2.05776	-0.23638	12.5393	0.00431687	0.0248887	LacZ_RGFP__LacZ_DMSO	SPINK2	Upregulated
ENSG00000128849	-1.47233	0.414166	12.6086	0.0042416	0.024567	LacZ_RGFP__LacZ_DMSO	CGNL1	Downregulated
ENSG00000182389	1.37946	-0.0909594	12.6168	0.00423284	0.0245313	LacZ_RGFP__LacZ_DMSO	CACNB4	Upregulated
ENSG00000100342	1.45746	-0.525158	12.7475	0.00409541	0.0239327	LacZ_RGFP__LacZ_DMSO	APOL1	Upregulated
ENSG00000111452	1.05646	0.688963	12.7523	0.0040904	0.0239254	LacZ_RGFP__LacZ_DMSO	ADGRD1	Upregulated
ENSG00000115556	-1.49128	0.649922	12.7557	0.00408692	0.0239254	LacZ_RGFP__LacZ_DMSO	PLCD4	Downregulated
ENSG00000188993	-1.0389	0.689394	12.8294	0.00401192	0.0236187	LacZ_RGFP__LacZ_DMSO	LRRC66	Downregulated
ENSG00000163803	2.13099	-1.22869	12.8707	0.00397059	0.0234567	LacZ_RGFP__LacZ_DMSO	PLB1	Upregulated
ENSG00000197903	-1.29673	7.31367	12.8907	0.0039508	0.0233544	LacZ_RGFP__LacZ_DMSO	HIST1H2BK	Downregulated
ENSG00000115353	-1.44643	-0.654808	12.8928	0.00394872	0.0233494	LacZ_RGFP__LacZ_DMSO	TACR1	Downregulated
ENSG00000214510	-2.64479	-1.59274	12.9694	0.00387394	0.0230797	LacZ_RGFP__LacZ_DMSO	SPINK13	Downregulated
ENSG00000109787	1.32021	0.476829	13.1396	0.00371361	0.0223599	LacZ_RGFP__LacZ_DMSO	KLF3	Upregulated
ENSG00000160606	-1.1189	0.786913	13.1621	0.00369302	0.0222654	LacZ_RGFP__LacZ_DMSO	TLCD1	Downregulated
ENSG00000261652	-1.07434	0.481755	13.2433	0.00361979	0.0219812	LacZ_RGFP__LacZ_DMSO	C15orf65	Downregulated
ENSG00000183696	1.05855	0.792354	13.2553	0.00360911	0.0219445	LacZ_RGFP__LacZ_DMSO	UPP1	Upregulated
ENSG00000111885	1.20081	1.61862	13.2734	0.00359306	0.021868	LacZ_RGFP__LacZ_DMSO	MAN1A1	Upregulated
ENSG00000180787	-2.07744	-1.28163	13.3151	0.00355638	0.0217076	LacZ_RGFP__LacZ_DMSO	ZFP3	Downregulated
ENSG00000070808	2.1633	-0.608717	13.359	0.00351832	0.0215169	LacZ_RGFP__LacZ_DMSO	CAMK2A	Upregulated
ENSG00000180611	1.54221	-0.581298	13.4431	0.00344675	0.0212439	LacZ_RGFP__LacZ_DMSO	MB21D2	Upregulated
ENSG00000141469	-1.64084	-0.269195	13.455	0.00343674	0.0212099	LacZ_RGFP__LacZ_DMSO	SLC14A1	Downregulated
ENSG00000174844	-1.70244	0.202278	13.5436	0.00336335	0.0208883	LacZ_RGFP__LacZ_DMSO	DNAH12	Downregulated
ENSG00000062524	-1.35623	0.560905	13.57	0.00334185	0.0208211	LacZ_RGFP__LacZ_DMSO	LTK	Downregulated
ENSG00000197153	-1.32291	5.94068	13.5963	0.00332058	0.0207318	LacZ_RGFP__LacZ_DMSO	HIST1H3J	Downregulated
ENSG00000075426	1.11656	0.631612	13.6246	0.00329794	0.0206369	LacZ_RGFP__LacZ_DMSO	FOSL2	Upregulated
ENSG00000155158	1.70006	-0.488738	13.6462	0.00328076	0.0205576	LacZ_RGFP__LacZ_DMSO	TTC39B	Upregulated
ENSG00000171916	3.54148	-1.3875	13.6684	0.00326319	0.0204929	LacZ_RGFP__LacZ_DMSO	LGALS9C	Upregulated
ENSG00000013725	1.96389	-0.413189	13.6761	0.00325705	0.0204771	LacZ_RGFP__LacZ_DMSO	CD6	Upregulated
ENSG00000135407	-1.14007	1.7252	13.6766	0.00325666	0.0204771	LacZ_RGFP__LacZ_DMSO	AVIL	Downregulated
ENSG00000084636	1.35624	0.756567	13.7222	0.00322105	0.0203159	LacZ_RGFP__LacZ_DMSO	COL16A1	Upregulated
ENSG00000055955	-1.88006	-1.15697	13.7742	0.00318096	0.0201264	LacZ_RGFP__LacZ_DMSO	ITIH4	Downregulated
ENSG00000171611	-1.04506	0.429676	13.7753	0.00318013	0.0201264	LacZ_RGFP__LacZ_DMSO	PTCRA	Downregulated
ENSG00000198053	1.18782	0.857583	13.7759	0.00317966	0.0201264	LacZ_RGFP__LacZ_DMSO	SIRPA	Upregulated
ENSG00000133878	-1.26591	0.155275	13.7961	0.00316424	0.0200579	LacZ_RGFP__LacZ_DMSO	DUSP26	Downregulated
ENSG00000133067	1.18882	1.56202	13.7992	0.00316189	0.0200497	LacZ_RGFP__LacZ_DMSO	LGR6	Upregulated
ENSG00000124493	-1.13919	1.19506	13.8523	0.00312185	0.0199003	LacZ_RGFP__LacZ_DMSO	GRM4	Downregulated
ENSG00000196209	1.01176	0.780677	13.9427	0.003055	0.0196017	LacZ_RGFP__LacZ_DMSO	SIRPB2	Upregulated
ENSG00000176945	-2.07824	0.571384	14.0634	0.00296839	0.0192614	LacZ_RGFP__LacZ_DMSO	MUC20	Downregulated
ENSG00000152705	-2.09763	-1.23687	14.0895	0.00295004	0.01917	LacZ_RGFP__LacZ_DMSO	CATSPER3	Downregulated
ENSG00000213937	-1.23658	0.383693	14.1049	0.00293933	0.0191188	LacZ_RGFP__LacZ_DMSO	CLDN9	Downregulated
ENSG00000129646	-1.16781	2.27979	14.2703	0.00282656	0.0186285	LacZ_RGFP__LacZ_DMSO	QRICH2	Downregulated
ENSG00000169314	-1.10564	0.186243	14.3044	0.00280398	0.018512	LacZ_RGFP__LacZ_DMSO	C22orf15	Downregulated
ENSG00000122477	-1.22881	0.231345	14.4362	0.00271863	0.0181191	LacZ_RGFP__LacZ_DMSO	LRRC39	Downregulated
ENSG00000228594	-1.24349	1.6373	14.4645	0.00270069	0.0180411	LacZ_RGFP__LacZ_DMSO	FNDC10	Downregulated
ENSG00000233954	-1.09011	0.151074	14.5267	0.00266175	0.0178369	LacZ_RGFP__LacZ_DMSO	UQCRHL	Downregulated
ENSG00000148344	1.20529	0.53381	14.5691	0.00263566	0.0177284	LacZ_RGFP__LacZ_DMSO	PTGES	Upregulated
ENSG00000110934	1.1811	2.22282	14.5984	0.00261773	0.0176455	LacZ_RGFP__LacZ_DMSO	BIN2	Upregulated
ENSG00000109743	-3.0981	-0.561573	14.6015	0.00261584	0.017639	LacZ_RGFP__LacZ_DMSO	BST1	Downregulated
ENSG00000101298	2.03456	-1.06864	14.6572	0.00258225	0.0174685	LacZ_RGFP__LacZ_DMSO	SNPH	Upregulated
ENSG00000182256	1.67613	-1.10834	14.6639	0.00257826	0.017454	LacZ_RGFP__LacZ_DMSO	GABRG3	Upregulated
ENSG00000141934	-1.42205	1.24642	14.791	0.00250364	0.017145	LacZ_RGFP__LacZ_DMSO	PLPP2	Downregulated
ENSG00000184792	1.80421	0.0892449	14.806	0.00249496	0.0171097	LacZ_RGFP__LacZ_DMSO	OSBP2	Upregulated
ENSG00000167555	-1.99898	-0.549044	14.8838	0.00245073	0.0168559	LacZ_RGFP__LacZ_DMSO	ZNF528	Downregulated
ENSG00000119771	1.42296	0.546027	14.9493	0.00241417	0.0166725	LacZ_RGFP__LacZ_DMSO	KLHL29	Upregulated
ENSG00000140835	3.61412	-1.67858	15.067	0.00235014	0.0163663	LacZ_RGFP__LacZ_DMSO	CHST4	Upregulated
ENSG00000175287	-1.39844	0.317289	15.0831	0.00234151	0.0163276	LacZ_RGFP__LacZ_DMSO	PHYHD1	Downregulated
ENSG00000167757	1.34553	-0.410086	15.1018	0.00233157	0.0162909	LacZ_RGFP__LacZ_DMSO	KLK11	Upregulated
ENSG00000165685	1.68598	-0.231378	15.2081	0.00227595	0.0160176	LacZ_RGFP__LacZ_DMSO	TMEM52B	Upregulated
ENSG00000162433	2.10432	-0.534481	15.2809	0.00223875	0.0158352	LacZ_RGFP__LacZ_DMSO	AK4	Upregulated
ENSG00000188981	-1.10178	1.4678	15.3231	0.00221752	0.0157321	LacZ_RGFP__LacZ_DMSO	MSANTD1	Downregulated
ENSG00000151623	1.14355	0.841625	15.3453	0.00220649	0.0156714	LacZ_RGFP__LacZ_DMSO	NR3C2	Upregulated
ENSG00000060566	1.16219	1.51001	15.3604	0.00219898	0.0156475	LacZ_RGFP__LacZ_DMSO	CREB3L3	Upregulated
ENSG00000170439	1.264	0.233142	15.395	0.00218191	0.0155552	LacZ_RGFP__LacZ_DMSO	METTL7B	Upregulated
ENSG00000118557	-1.15525	0.871067	15.4128	0.00217319	0.0155166	LacZ_RGFP__LacZ_DMSO	PMFBP1	Downregulated
ENSG00000132530	1.61104	-0.517852	15.5832	0.00209183	0.015176	LacZ_RGFP__LacZ_DMSO	XAF1	Upregulated
ENSG00000110848	1.0166	0.132086	15.5962	0.00208577	0.0151611	LacZ_RGFP__LacZ_DMSO	CD69	Upregulated
ENSG00000139946	1.23347	1.07538	15.6299	0.00207014	0.0150932	LacZ_RGFP__LacZ_DMSO	PELI2	Upregulated
ENSG00000132837	-2.06802	0.308942	15.667	0.00205313	0.0150393	LacZ_RGFP__LacZ_DMSO	DMGDH	Downregulated
ENSG00000250486	1.67838	-0.604685	15.7683	0.00200745	0.0148252	LacZ_RGFP__LacZ_DMSO	FAM218A	Upregulated
ENSG00000111404	1.59832	-0.707747	15.7769	0.00200361	0.0148194	LacZ_RGFP__LacZ_DMSO	RERGL	Upregulated
ENSG00000143674	2.1126	-1.0148	15.8273	0.00198139	0.0147131	LacZ_RGFP__LacZ_DMSO	MAP3K21	Upregulated
ENSG00000162188	-3.14809	-1.49066	15.8393	0.00197617	0.0146859	LacZ_RGFP__LacZ_DMSO	GNG3	Downregulated
ENSG00000273703	-1.0443	4.62651	15.853	0.00197017	0.014662	LacZ_RGFP__LacZ_DMSO	HIST1H2BM	Downregulated
ENSG00000125968	1.12578	1.72271	16.0771	0.00187545	0.0141641	LacZ_RGFP__LacZ_DMSO	ID1	Upregulated
ENSG00000117013	1.13776	1.00807	16.256	0.00180364	0.0137881	LacZ_RGFP__LacZ_DMSO	KCNQ4	Upregulated
ENSG00000115423	-1.05731	2.69975	16.2714	0.00179763	0.0137596	LacZ_RGFP__LacZ_DMSO	DNAH6	Downregulated
ENSG00000157578	-1.10985	0.844667	16.3398	0.00177114	0.0136056	LacZ_RGFP__LacZ_DMSO	LCA5L	Downregulated
ENSG00000274386	-1.09653	1.90168	16.4089	0.00174484	0.0134892	LacZ_RGFP__LacZ_DMSO	TMEM269	Downregulated
ENSG00000197822	-1.35455	0.736944	16.4208	0.00174036	0.0134785	LacZ_RGFP__LacZ_DMSO	OCLN	Downregulated
ENSG00000276966	-1.11095	6.44699	16.4528	0.00172839	0.0134252	LacZ_RGFP__LacZ_DMSO	HIST1H4E	Downregulated
ENSG00000133665	2.96311	-1.35324	16.5087	0.00170768	0.0133071	LacZ_RGFP__LacZ_DMSO	DYDC2	Upregulated
ENSG00000163395	2.64858	-0.59767	16.5799	0.00168173	0.01317	LacZ_RGFP__LacZ_DMSO	IGFN1	Upregulated
ENSG00000111886	-1.67255	1.84604	16.6935	0.00164128	0.0129281	LacZ_RGFP__LacZ_DMSO	GABRR2	Downregulated
ENSG00000114812	2.6978	-0.934041	16.8159	0.00159899	0.012722	LacZ_RGFP__LacZ_DMSO	VIPR1	Upregulated
ENSG00000128039	1.47204	-0.481464	16.8291	0.00159449	0.0127071	LacZ_RGFP__LacZ_DMSO	SRD5A3	Upregulated
ENSG00000265763	1.06959	0.966655	16.9215	0.00156352	0.0125015	LacZ_RGFP__LacZ_DMSO	ZNF488	Upregulated
ENSG00000100253	-1.05825	1.37509	17.1082	0.00150306	0.01223	LacZ_RGFP__LacZ_DMSO	MIOX	Downregulated
ENSG00000187775	-2.36877	-0.901287	17.1623	0.00148606	0.0121347	LacZ_RGFP__LacZ_DMSO	DNAH17	Downregulated
ENSG00000277639	5.35761	-1.7615	18.1539	0.00148306	0.0121154	LacZ_RGFP__LacZ_DMSO	AC007906.2	Upregulated
ENSG00000137693	1.4604	-0.0775155	17.1835	0.00147945	0.0120996	LacZ_RGFP__LacZ_DMSO	YAP1	Upregulated
ENSG00000178623	-1.02161	1.22073	17.1847	0.00147907	0.0120996	LacZ_RGFP__LacZ_DMSO	GPR35	Downregulated
ENSG00000182158	1.07875	1.72207	17.4124	0.00141035	0.0117496	LacZ_RGFP__LacZ_DMSO	CREB3L2	Upregulated
ENSG00000086159	1.90651	-0.0985535	17.4673	0.00139432	0.0116571	LacZ_RGFP__LacZ_DMSO	AQP6	Upregulated
ENSG00000181826	1.12948	2.2267	17.5061	0.00138314	0.0115904	LacZ_RGFP__LacZ_DMSO	RELL1	Upregulated
ENSG00000169302	2.53901	-0.170242	17.5137	0.00138096	0.0115812	LacZ_RGFP__LacZ_DMSO	STK32A	Upregulated
ENSG00000105048	1.00482	1.07141	17.5733	0.00136401	0.0114849	LacZ_RGFP__LacZ_DMSO	TNNT1	Upregulated
ENSG00000187581	-2.5649	-1.35769	17.5975	0.00135721	0.011448	LacZ_RGFP__LacZ_DMSO	COX8C	Downregulated
ENSG00000124785	2.80114	-1.74922	17.6146	0.00135242	0.0114331	LacZ_RGFP__LacZ_DMSO	NRN1	Upregulated
ENSG00000010610	1.36234	0.677561	17.6808	0.00133408	0.0112982	LacZ_RGFP__LacZ_DMSO	CD4	Upregulated
ENSG00000166676	-2.14304	-0.165896	17.8036	0.0013008	0.0111053	LacZ_RGFP__LacZ_DMSO	TVP23A	Downregulated
ENSG00000156113	1.2839	0.658382	17.876	0.00128165	0.011011	LacZ_RGFP__LacZ_DMSO	KCNMA1	Upregulated
ENSG00000183134	1.23365	1.24102	17.8904	0.00127787	0.0109893	LacZ_RGFP__LacZ_DMSO	PTGDR2	Upregulated
ENSG00000117407	-1.20739	0.348644	18.1044	0.00122338	0.0106318	LacZ_RGFP__LacZ_DMSO	ARTN	Downregulated
ENSG00000116574	-1.41034	0.378859	18.2319	0.0011922	0.0104182	LacZ_RGFP__LacZ_DMSO	RHOU	Downregulated
ENSG00000189143	-1.05253	1.35661	18.2825	0.00118007	0.0103442	LacZ_RGFP__LacZ_DMSO	CLDN4	Downregulated
ENSG00000187955	-1.88919	0.132653	18.309	0.00117379	0.0103078	LacZ_RGFP__LacZ_DMSO	COL14A1	Downregulated
ENSG00000165066	-1.57014	0.324804	18.3168	0.00117194	0.0102997	LacZ_RGFP__LacZ_DMSO	NKX6-3	Downregulated
ENSG00000214842	1.38499	0.651666	18.3759	0.00115808	0.0102315	LacZ_RGFP__LacZ_DMSO	RAD51AP2	Upregulated
ENSG00000126803	1.50281	1.03738	18.4111	0.00114992	0.0101851	LacZ_RGFP__LacZ_DMSO	HSPA2	Upregulated
ENSG00000214562	-1.18369	1.05915	18.444	0.00114235	0.0101419	LacZ_RGFP__LacZ_DMSO	NUTM2D	Downregulated
ENSG00000169783	2.06421	-0.540986	18.4637	0.00113787	0.0101115	LacZ_RGFP__LacZ_DMSO	LINGO1	Upregulated
ENSG00000150054	1.65079	0.0902073	18.4846	0.00113311	0.0100834	LacZ_RGFP__LacZ_DMSO	MPP7	Upregulated
ENSG00000105131	-1.60348	0.0716417	18.4957	0.00113059	0.0100734	LacZ_RGFP__LacZ_DMSO	EPHX3	Downregulated
ENSG00000018236	1.23655	0.931335	18.5132	0.00112665	0.0100449	LacZ_RGFP__LacZ_DMSO	CNTN1	Upregulated
ENSG00000152128	1.23859	0.470547	18.6586	0.00109444	0.00984579	LacZ_RGFP__LacZ_DMSO	TMEM163	Upregulated
ENSG00000114450	1.00314	3.19872	18.677	0.00109042	0.00981901	LacZ_RGFP__LacZ_DMSO	GNB4	Upregulated
ENSG00000140104	-1.11392	1.09807	18.699	0.00108566	0.00979479	LacZ_RGFP__LacZ_DMSO	C14orf79	Downregulated
ENSG00000188729	1.45218	-0.806783	18.7538	0.00107392	0.00973058	LacZ_RGFP__LacZ_DMSO	OSTN	Upregulated
ENSG00000181754	-1.42502	0.337449	18.8736	0.00104875	0.00955745	LacZ_RGFP__LacZ_DMSO	AMIGO1	Downregulated
ENSG00000122223	1.72313	-0.0918769	18.9924	0.0010245	0.00942685	LacZ_RGFP__LacZ_DMSO	CD244	Upregulated
ENSG00000111341	1.60568	-0.828508	19.0546	0.00101205	0.00933531	LacZ_RGFP__LacZ_DMSO	MGP	Upregulated
ENSG00000016391	-1.57635	0.642332	19.0622	0.00101054	0.00932661	LacZ_RGFP__LacZ_DMSO	CHDH	Downregulated
ENSG00000183397	-1.05792	2.94507	19.0858	0.00100588	0.00930321	LacZ_RGFP__LacZ_DMSO	C19orf71	Downregulated
ENSG00000141314	1.4894	1.07909	19.2016	0.000983333	0.00912826	LacZ_RGFP__LacZ_DMSO	RHBDL3	Upregulated
ENSG00000243566	-1.75337	0.382504	19.2211	0.000979611	0.00909817	LacZ_RGFP__LacZ_DMSO	UPK3B	Downregulated
ENSG00000167751	2.4958	-0.884292	19.3913	0.000947697	0.00888021	LacZ_RGFP__LacZ_DMSO	KLK2	Upregulated
ENSG00000185615	-2.15559	-0.904916	19.4801	0.000931536	0.00878375	LacZ_RGFP__LacZ_DMSO	PDIA2	Downregulated
ENSG00000170379	1.27594	0.989855	19.5736	0.000914864	0.00867128	LacZ_RGFP__LacZ_DMSO	TCAF2	Upregulated
ENSG00000240038	-1.50847	1.72161	19.6753	0.000897127	0.00854197	LacZ_RGFP__LacZ_DMSO	AMY2B	Downregulated
ENSG00000173548	1.12768	1.78437	19.7253	0.000888566	0.00848576	LacZ_RGFP__LacZ_DMSO	SNX33	Upregulated
ENSG00000187372	1.83791	-0.300244	19.7335	0.000887165	0.00848205	LacZ_RGFP__LacZ_DMSO	PCDHB13	Upregulated
ENSG00000175820	-2.55244	-0.910101	19.7744	0.000880238	0.00843175	LacZ_RGFP__LacZ_DMSO	CCDC168	Downregulated
ENSG00000179909	-2.1259	-0.36273	19.7815	0.000879054	0.00842895	LacZ_RGFP__LacZ_DMSO	ZNF154	Downregulated
ENSG00000065675	3.03931	-1.04343	19.7969	0.000876466	0.00840839	LacZ_RGFP__LacZ_DMSO	PRKCQ	Upregulated
ENSG00000184343	1.98315	-0.305207	19.8259	0.000871612	0.00837881	LacZ_RGFP__LacZ_DMSO	SRPK3	Upregulated
ENSG00000118785	1.63646	0.510913	19.83	0.000870925	0.00837645	LacZ_RGFP__LacZ_DMSO	SPP1	Upregulated
ENSG00000162078	1.39601	1.44261	19.8929	0.000860541	0.0083019	LacZ_RGFP__LacZ_DMSO	ZG16B	Upregulated
ENSG00000135549	-1.21455	0.333642	20.0156	0.000840675	0.00814762	LacZ_RGFP__LacZ_DMSO	PKIB	Downregulated
ENSG00000243696	-1.32962	1.21463	20.0297	0.00083843	0.00813418	LacZ_RGFP__LacZ_DMSO	AC006254.1	Downregulated
ENSG00000157782	1.24059	1.16902	20.0441	0.000836136	0.00812026	LacZ_RGFP__LacZ_DMSO	CABP1	Upregulated
ENSG00000148288	1.64145	0.293161	20.0583	0.000833892	0.00810678	LacZ_RGFP__LacZ_DMSO	GBGT1	Upregulated
ENSG00000162896	1.13868	1.15164	20.1883	0.000813623	0.00797509	LacZ_RGFP__LacZ_DMSO	PIGR	Upregulated
ENSG00000256806	-1.08165	0.783286	20.2791	0.000799816	0.00788486	LacZ_RGFP__LacZ_DMSO	C17orf100	Downregulated
ENSG00000116096	1.00672	2.02672	20.359	0.00078788	0.00780377	LacZ_RGFP__LacZ_DMSO	SPR	Upregulated
ENSG00000139971	1.35139	0.201431	20.3859	0.000783912	0.0077726	LacZ_RGFP__LacZ_DMSO	C14orf37	Upregulated
ENSG00000167363	-1.00856	2.32158	20.3923	0.000782974	0.00776736	LacZ_RGFP__LacZ_DMSO	FN3K	Downregulated
ENSG00000066056	2.44699	-0.546833	20.4408	0.000775893	0.00771329	LacZ_RGFP__LacZ_DMSO	TIE1	Upregulated
ENSG00000163617	-1.16817	1.80854	20.4933	0.000768307	0.00764993	LacZ_RGFP__LacZ_DMSO	CCDC191	Downregulated
ENSG00000102362	-1.57463	-0.0115551	20.5637	0.000758283	0.00757403	LacZ_RGFP__LacZ_DMSO	SYTL4	Downregulated
ENSG00000184564	4.4228	-1.49909	20.5867	0.000755037	0.00754559	LacZ_RGFP__LacZ_DMSO	SLITRK6	Upregulated
ENSG00000248592	-1.53287	0.911779	20.6098	0.000751788	0.00752106	LacZ_RGFP__LacZ_DMSO	TMEM110-MUSTN1	Downregulated
ENSG00000110723	1.31217	0.957552	20.8838	0.000714562	0.00726321	LacZ_RGFP__LacZ_DMSO	EXPH5	Upregulated
ENSG00000047365	1.02289	1.55513	20.9047	0.000711809	0.00724751	LacZ_RGFP__LacZ_DMSO	ARAP2	Upregulated
ENSG00000129167	-2.48474	0.0990201	20.9825	0.000701677	0.00715618	LacZ_RGFP__LacZ_DMSO	TPH1	Downregulated
ENSG00000095397	-1.23292	1.17013	21.1103	0.00068541	0.00704551	LacZ_RGFP__LacZ_DMSO	WHRN	Downregulated
ENSG00000159208	-1.57141	1.69633	21.1313	0.000682771	0.00703128	LacZ_RGFP__LacZ_DMSO	CIART	Downregulated
ENSG00000100276	-2.16486	0.15991	21.2355	0.0006699	0.00695168	LacZ_RGFP__LacZ_DMSO	RASL10A	Downregulated
ENSG00000142233	-1.16363	1.13716	21.5502	0.000632691	0.00667535	LacZ_RGFP__LacZ_DMSO	NTN5	Downregulated
ENSG00000168356	-2.09227	-0.901488	21.7301	0.000612519	0.00654275	LacZ_RGFP__LacZ_DMSO	SCN11A	Downregulated
ENSG00000101000	3.36166	-0.735601	21.8798	0.00059631	0.00644601	LacZ_RGFP__LacZ_DMSO	PROCR	Upregulated
ENSG00000185630	1.59982	0.632898	22.1292	0.000570402	0.00626251	LacZ_RGFP__LacZ_DMSO	PBX1	Upregulated
ENSG00000243279	-1.58034	0.308014	22.2205	0.000561257	0.00620168	LacZ_RGFP__LacZ_DMSO	PRAF2	Downregulated
ENSG00000026103	1.04016	1.38903	22.2594	0.000557406	0.00617715	LacZ_RGFP__LacZ_DMSO	FAS	Upregulated
ENSG00000250423	3.03041	-1.0829	22.2894	0.000554464	0.00614815	LacZ_RGFP__LacZ_DMSO	KIAA1210	Upregulated
ENSG00000090382	3.11944	-1.27513	22.3202	0.00055146	0.00613499	LacZ_RGFP__LacZ_DMSO	LYZ	Upregulated
ENSG00000179331	2.17495	-0.0687306	22.3712	0.000546528	0.00610666	LacZ_RGFP__LacZ_DMSO	RAB39A	Upregulated
ENSG00000171759	1.12867	1.13601	22.4328	0.000540631	0.00605296	LacZ_RGFP__LacZ_DMSO	PAH	Upregulated
ENSG00000175544	-1.09211	2.91613	22.4464	0.000539342	0.0060459	LacZ_RGFP__LacZ_DMSO	CABP4	Downregulated
ENSG00000185028	-1.07744	1.90687	22.4645	0.000537631	0.00604443	LacZ_RGFP__LacZ_DMSO	LRRC14B	Downregulated
ENSG00000250091	-2.11094	0.123164	22.4922	0.000535028	0.00603157	LacZ_RGFP__LacZ_DMSO	DNAH10OS	Downregulated
ENSG00000253457	-2.5534	-1.09537	22.7286	0.000513376	0.00585372	LacZ_RGFP__LacZ_DMSO	SMIM18	Downregulated
ENSG00000146555	-1.51949	1.0247	22.8659	0.000501276	0.00576437	LacZ_RGFP__LacZ_DMSO	SDK1	Downregulated
ENSG00000135678	1.5788	1.69829	22.8806	0.000499993	0.00575661	LacZ_RGFP__LacZ_DMSO	CPM	Upregulated
ENSG00000172771	-1.20619	3.02374	22.9151	0.000497014	0.00574328	LacZ_RGFP__LacZ_DMSO	EFCAB12	Downregulated
ENSG00000161298	-1.10482	3.03615	22.9703	0.000492295	0.00571666	LacZ_RGFP__LacZ_DMSO	ZNF382	Downregulated
ENSG00000140465	-1.28944	1.40994	22.9936	0.000490315	0.00570067	LacZ_RGFP__LacZ_DMSO	CYP1A1	Downregulated
ENSG00000157227	-1.00401	3.53571	23.0034	0.000489486	0.00569452	LacZ_RGFP__LacZ_DMSO	MMP14	Downregulated
ENSG00000138166	1.33114	1.85273	23.2242	0.000471239	0.00553669	LacZ_RGFP__LacZ_DMSO	DUSP5	Upregulated
ENSG00000162390	3.51889	-1.44533	23.2698	0.000467571	0.00551316	LacZ_RGFP__LacZ_DMSO	ACOT11	Upregulated
ENSG00000064042	2.67803	-1.18258	23.3602	0.000460394	0.00545669	LacZ_RGFP__LacZ_DMSO	LIMCH1	Upregulated
ENSG00000170545	2.74932	-0.701503	23.3804	0.00045881	0.00544474	LacZ_RGFP__LacZ_DMSO	SMAGP	Upregulated
ENSG00000128284	1.49571	1.30933	23.4229	0.000455492	0.00542919	LacZ_RGFP__LacZ_DMSO	APOL3	Upregulated
ENSG00000187800	1.45286	1.204	23.4438	0.000453876	0.00541674	LacZ_RGFP__LacZ_DMSO	PEAR1	Upregulated
ENSG00000085491	1.15062	1.11501	23.4901	0.000450311	0.0053857	LacZ_RGFP__LacZ_DMSO	SLC25A24	Upregulated
ENSG00000106366	1.07094	1.23661	23.4954	0.000449902	0.0053857	LacZ_RGFP__LacZ_DMSO	SERPINE1	Upregulated
ENSG00000130649	-1.45409	0.417519	23.4887	0.00045042	0.0053857	LacZ_RGFP__LacZ_DMSO	CYP2E1	Downregulated
ENSG00000261787	-1.3928	0.755671	23.5034	0.000449296	0.00538245	LacZ_RGFP__LacZ_DMSO	TCF24	Downregulated
ENSG00000164406	-1.54331	1.02772	23.5499	0.000445756	0.00536281	LacZ_RGFP__LacZ_DMSO	LEAP2	Downregulated
ENSG00000166002	1.22352	2.21246	24.2927	0.000393464	0.00493393	LacZ_RGFP__LacZ_DMSO	SMCO4	Upregulated
ENSG00000039600	-2.19763	1.10471	24.3192	0.000391737	0.00492748	LacZ_RGFP__LacZ_DMSO	SOX30	Downregulated
ENSG00000171766	1.06502	3.7492	24.4886	0.000380898	0.00484193	LacZ_RGFP__LacZ_DMSO	GATM	Upregulated
ENSG00000171843	1.49665	0.630559	24.5521	0.000376926	0.00480111	LacZ_RGFP__LacZ_DMSO	MLLT3	Upregulated
ENSG00000140961	1.16876	2.32175	24.6213	0.000372649	0.00475945	LacZ_RGFP__LacZ_DMSO	OSGIN1	Upregulated
ENSG00000131183	-1.60842	0.252677	24.6528	0.000370728	0.00475094	LacZ_RGFP__LacZ_DMSO	SLC34A1	Downregulated
ENSG00000182578	1.267	0.88932	24.9796	0.000351418	0.00455741	LacZ_RGFP__LacZ_DMSO	CSF1R	Upregulated
ENSG00000100599	1.18045	1.2592	25.1164	0.000343689	0.00450196	LacZ_RGFP__LacZ_DMSO	RIN3	Upregulated
ENSG00000175262	1.07914	1.40591	25.2859	0.000334387	0.00440758	LacZ_RGFP__LacZ_DMSO	C1orf127	Upregulated
ENSG00000184384	1.04731	1.38789	25.2966	0.00033381	0.00440611	LacZ_RGFP__LacZ_DMSO	MAML2	Upregulated
ENSG00000135604	2.04931	0.319042	25.302	0.000333518	0.00440532	LacZ_RGFP__LacZ_DMSO	STX11	Upregulated
ENSG00000158008	1.83452	0.675978	25.3982	0.000328384	0.00435575	LacZ_RGFP__LacZ_DMSO	EXTL1	Upregulated
ENSG00000152413	5.97508	-1.31209	27.3131	0.000327641	0.00435199	LacZ_RGFP__LacZ_DMSO	HOMER1	Upregulated
ENSG00000260691	1.88755	-0.610182	25.4845	0.000323861	0.00432004	LacZ_RGFP__LacZ_DMSO	ANKRD20A1	Upregulated
ENSG00000105383	5.2251	-0.880204	25.5769	0.0003191	0.00428972	LacZ_RGFP__LacZ_DMSO	CD33	Upregulated
ENSG00000137261	1.01894	2.02556	25.608	0.000317515	0.00428363	LacZ_RGFP__LacZ_DMSO	KIAA0319	Upregulated
ENSG00000244242	-1.49034	0.0404853	25.6681	0.000314479	0.00425783	LacZ_RGFP__LacZ_DMSO	IFITM10	Downregulated
ENSG00000054392	2.19389	-0.75678	25.9268	0.000301792	0.00412145	LacZ_RGFP__LacZ_DMSO	HHAT	Upregulated
ENSG00000156042	-1.24926	2.91312	25.9548	0.000300452	0.00410907	LacZ_RGFP__LacZ_DMSO	CFAP70	Downregulated
ENSG00000076864	1.26006	0.999307	26.0096	0.000297856	0.00409575	LacZ_RGFP__LacZ_DMSO	RAP1GAP	Upregulated
ENSG00000137507	1.10316	2.96318	26.3249	0.000283421	0.00398558	LacZ_RGFP__LacZ_DMSO	LRRC32	Upregulated
ENSG00000198156	-1.66157	0.657474	26.4631	0.000277357	0.00392363	LacZ_RGFP__LacZ_DMSO	NPIPB6	Downregulated
ENSG00000139970	2.52673	0.20091	26.6358	0.000269986	0.0038832	LacZ_RGFP__LacZ_DMSO	RTN1	Upregulated
ENSG00000011422	1.4349	1.11838	26.6652	0.000268758	0.00387438	LacZ_RGFP__LacZ_DMSO	PLAUR	Upregulated
ENSG00000175538	3.10246	-1.13834	26.6792	0.000268173	0.00386888	LacZ_RGFP__LacZ_DMSO	KCNE3	Upregulated
ENSG00000188659	-1.20991	1.04372	27.0383	0.000253692	0.00372239	LacZ_RGFP__LacZ_DMSO	SAXO2	Downregulated
ENSG00000105695	1.47292	1.92303	27.0649	0.000252655	0.0037187	LacZ_RGFP__LacZ_DMSO	MAG	Upregulated
ENSG00000159173	-2.00719	0.597958	27.2192	0.000246744	0.00364873	LacZ_RGFP__LacZ_DMSO	TNNI1	Downregulated
ENSG00000143882	1.60245	0.602611	27.3764	0.000240889	0.00358738	LacZ_RGFP__LacZ_DMSO	ATP6V1C2	Upregulated
ENSG00000177409	1.53543	0.794778	27.7914	0.000226198	0.00343334	LacZ_RGFP__LacZ_DMSO	SAMD9L	Upregulated
ENSG00000079691	1.92848	0.0548594	27.8102	0.000225557	0.00343237	LacZ_RGFP__LacZ_DMSO	CARMIL1	Upregulated
ENSG00000204669	1.78461	1.29661	27.8094	0.000225585	0.00343237	LacZ_RGFP__LacZ_DMSO	C9orf57	Upregulated
ENSG00000175048	-1.39576	1.05354	27.8478	0.000224283	0.00341806	LacZ_RGFP__LacZ_DMSO	ZDHHC14	Downregulated
ENSG00000183117	1.7944	0.53708	28.1233	0.000215203	0.0033252	LacZ_RGFP__LacZ_DMSO	CSMD1	Upregulated
ENSG00000101746	-1.35234	2.22014	28.1557	0.000214166	0.00331336	LacZ_RGFP__LacZ_DMSO	NOL4	Downregulated
ENSG00000160439	-1.76101	0.50812	28.2973	0.00020969	0.00327476	LacZ_RGFP__LacZ_DMSO	RDH13	Downregulated
ENSG00000120256	1.05893	2.09091	28.3044	0.00020947	0.00327446	LacZ_RGFP__LacZ_DMSO	LRP11	Upregulated
ENSG00000117318	1.0913	6.17239	28.4781	0.000204137	0.00322365	LacZ_RGFP__LacZ_DMSO	ID3	Upregulated
ENSG00000188313	6.58368	-1.02131	30.8431	0.000202306	0.00320708	LacZ_RGFP__LacZ_DMSO	PLSCR1	Upregulated
ENSG00000171476	3.78004	-0.39843	28.5647	0.000201541	0.00319762	LacZ_RGFP__LacZ_DMSO	HOPX	Upregulated
ENSG00000184949	-1.13205	2.39299	28.7437	0.00019629	0.00312742	LacZ_RGFP__LacZ_DMSO	FAM227A	Downregulated
ENSG00000073792	2.00339	0.26409	28.8003	0.000194664	0.00310937	LacZ_RGFP__LacZ_DMSO	IGF2BP2	Upregulated
ENSG00000136830	1.00189	1.33871	28.824	0.000193989	0.00310644	LacZ_RGFP__LacZ_DMSO	FAM129B	Upregulated
ENSG00000151632	4.80204	-1.14631	34.4166	0.000192007	0.00308254	LacZ_RGFP__LacZ_DMSO	AKR1C2	Upregulated
ENSG00000008283	1.31452	1.44592	29.2288	0.000182855	0.00297088	LacZ_RGFP__LacZ_DMSO	CYB561	Upregulated
ENSG00000109971	1.51333	7.66947	29.2728	0.000181689	0.00296171	LacZ_RGFP__LacZ_DMSO	HSPA8	Upregulated
ENSG00000130176	1.01117	1.95891	29.6481	0.000172104	0.00286004	LacZ_RGFP__LacZ_DMSO	CNN1	Upregulated
ENSG00000172243	3.00478	-1.1348	29.7211	0.00017031	0.0028427	LacZ_RGFP__LacZ_DMSO	CLEC7A	Upregulated
ENSG00000106211	1.50891	3.43697	29.7551	0.000169479	0.00284137	LacZ_RGFP__LacZ_DMSO	HSPB1	Upregulated
ENSG00000139926	1.03624	1.70398	30.0871	0.000161636	0.0027522	LacZ_RGFP__LacZ_DMSO	FRMD6	Upregulated
ENSG00000080200	2.14114	1.03566	30.1585	0.000160004	0.00274525	LacZ_RGFP__LacZ_DMSO	CRYBG3	Upregulated
ENSG00000163464	3.50419	-0.855568	30.1588	0.000159996	0.00274525	LacZ_RGFP__LacZ_DMSO	CXCR1	Upregulated
ENSG00000244405	1.21913	3.32554	30.3663	0.000155366	0.00268663	LacZ_RGFP__LacZ_DMSO	ETV5	Upregulated
ENSG00000106123	1.0935	3.95157	30.4577	0.000153376	0.00267789	LacZ_RGFP__LacZ_DMSO	EPHB6	Upregulated
ENSG00000139055	-1.13839	3.17041	30.5842	0.000150671	0.00266585	LacZ_RGFP__LacZ_DMSO	ERP27	Downregulated
ENSG00000064300	1.19995	2.197	30.7689	0.000146823	0.00260946	LacZ_RGFP__LacZ_DMSO	NGFR	Upregulated
ENSG00000140092	-1.12517	1.47809	30.8648	0.000144869	0.00258734	LacZ_RGFP__LacZ_DMSO	FBLN5	Downregulated
ENSG00000277224	-1.57553	6.05188	30.9742	0.000142679	0.00256227	LacZ_RGFP__LacZ_DMSO	HIST1H2BF	Downregulated
ENSG00000134532	-1.38079	1.37996	31.0023	0.000142123	0.00255673	LacZ_RGFP__LacZ_DMSO	SOX5	Downregulated
ENSG00000161328	-1.21379	3.52729	31.1258	0.000139706	0.00253049	LacZ_RGFP__LacZ_DMSO	LRRC56	Downregulated
ENSG00000103647	-1.28724	1.15975	31.3892	0.000134715	0.00245938	LacZ_RGFP__LacZ_DMSO	CORO2B	Downregulated
ENSG00000263961	-3.41818	-0.971869	31.4403	0.00013377	0.00245367	LacZ_RGFP__LacZ_DMSO	C1orf186	Downregulated
ENSG00000116299	-1.42576	1.50328	31.5323	0.00013209	0.00243446	LacZ_RGFP__LacZ_DMSO	KIAA1324	Downregulated
ENSG00000182871	-2.34982	1.31365	31.6191	0.000130527	0.00241508	LacZ_RGFP__LacZ_DMSO	COL18A1	Downregulated
ENSG00000014257	1.04322	3.32676	31.8743	0.000126059	0.00235149	LacZ_RGFP__LacZ_DMSO	ACPP	Upregulated
ENSG00000113552	1.02167	3.18174	31.8888	0.000125809	0.00235149	LacZ_RGFP__LacZ_DMSO	GNPDA1	Upregulated
ENSG00000150637	-1.7512	1.26466	31.916	0.000125345	0.00235137	LacZ_RGFP__LacZ_DMSO	CD226	Downregulated
ENSG00000164604	6.44282	-1.68035	35.1088	0.000119216	0.0022745	LacZ_RGFP__LacZ_DMSO	GPR85	Upregulated
ENSG00000070601	1.61544	0.54149	32.3343	0.000118447	0.0022669	LacZ_RGFP__LacZ_DMSO	FRMPD1	Upregulated
ENSG00000196782	1.02491	3.21867	32.3915	0.000117539	0.00225181	LacZ_RGFP__LacZ_DMSO	MAML3	Upregulated
ENSG00000143226	1.17534	1.31456	32.7298	0.000112333	0.00218749	LacZ_RGFP__LacZ_DMSO	FCGR2A	Upregulated
ENSG00000002726	1.9372	1.50472	32.9558	0.000109005	0.00217296	LacZ_RGFP__LacZ_DMSO	AOC1	Upregulated
ENSG00000100385	1.19088	2.14259	32.94	0.000109234	0.00217296	LacZ_RGFP__LacZ_DMSO	IL2RB	Upregulated
ENSG00000181523	-1.04561	2.65079	32.9849	0.000108585	0.00217033	LacZ_RGFP__LacZ_DMSO	SGSH	Downregulated
ENSG00000273802	-1.09409	6.40243	33.0391	0.000107807	0.00215706	LacZ_RGFP__LacZ_DMSO	HIST1H2BG	Downregulated
ENSG00000198729	1.96948	0.72732	33.2048	0.000105472	0.00213515	LacZ_RGFP__LacZ_DMSO	PPP1R14C	Upregulated
ENSG00000151491	1.29656	0.658797	33.3805	0.00010306	0.00210662	LacZ_RGFP__LacZ_DMSO	EPS8	Upregulated
ENSG00000159588	-1.26838	3.73199	33.6993	9.88472e-05	0.00204344	LacZ_RGFP__LacZ_DMSO	CCDC17	Downregulated
ENSG00000166897	-2.14582	1.23092	33.6876	9.8998e-05	0.00204344	LacZ_RGFP__LacZ_DMSO	ELFN2	Downregulated
ENSG00000131095	-1.74545	1.10007	33.8411	9.70381e-05	0.0020273	LacZ_RGFP__LacZ_DMSO	GFAP	Downregulated
ENSG00000185664	1.19056	3.29764	33.9985	9.5076e-05	0.00199071	LacZ_RGFP__LacZ_DMSO	PMEL	Upregulated
ENSG00000117115	1.18494	3.36274	34.1385	9.33688e-05	0.00196172	LacZ_RGFP__LacZ_DMSO	PADI2	Upregulated
ENSG00000197599	-1.56796	2.02983	34.3215	9.1192e-05	0.00193724	LacZ_RGFP__LacZ_DMSO	CCDC154	Downregulated
ENSG00000049192	1.00791	2.19648	34.6586	8.7337e-05	0.00188497	LacZ_RGFP__LacZ_DMSO	ADAMTS6	Upregulated
ENSG00000175600	-1.22456	1.47682	34.7205	8.665e-05	0.00187656	LacZ_RGFP__LacZ_DMSO	SUGCT	Downregulated
ENSG00000136235	1.31886	2.06456	35.076	8.28253e-05	0.0018103	LacZ_RGFP__LacZ_DMSO	GPNMB	Upregulated
ENSG00000126709	1.38088	0.616391	35.1766	8.17794e-05	0.00179157	LacZ_RGFP__LacZ_DMSO	IFI6	Upregulated
ENSG00000205085	-1.45875	2.99979	35.3515	7.99974e-05	0.0017688	LacZ_RGFP__LacZ_DMSO	FAM71F2	Downregulated
ENSG00000092068	1.44328	2.08298	35.3774	7.97371e-05	0.00176729	LacZ_RGFP__LacZ_DMSO	SLC7A8	Upregulated
ENSG00000042832	-1.80839	1.65188	35.3875	7.96363e-05	0.00176712	LacZ_RGFP__LacZ_DMSO	TG	Downregulated
ENSG00000104856	-1.02045	6.26782	35.6717	7.68522e-05	0.00173382	LacZ_RGFP__LacZ_DMSO	RELB	Downregulated
ENSG00000181418	1.06289	2.11749	35.6381	7.71749e-05	0.00173382	LacZ_RGFP__LacZ_DMSO	DDN	Upregulated
ENSG00000121797	2.49375	-0.263542	35.8562	7.51051e-05	0.00171591	LacZ_RGFP__LacZ_DMSO	CCRL2	Upregulated
ENSG00000128805	1.31157	1.35418	35.8688	7.49877e-05	0.00171591	LacZ_RGFP__LacZ_DMSO	ARHGAP22	Upregulated
ENSG00000204642	4.87102	-0.180202	35.8511	7.51527e-05	0.00171591	LacZ_RGFP__LacZ_DMSO	HLA-F	Upregulated
ENSG00000162706	6.8756	-1.17049	39.674	7.14186e-05	0.00165782	LacZ_RGFP__LacZ_DMSO	CADM3	Upregulated
ENSG00000186204	1.92541	0.559062	36.7888	6.696e-05	0.00161455	LacZ_RGFP__LacZ_DMSO	CYP4F12	Upregulated
ENSG00000126016	1.69621	1.05829	37.0695	6.47144e-05	0.00157242	LacZ_RGFP__LacZ_DMSO	AMOT	Upregulated
ENSG00000106034	1.67287	2.49019	37.1056	6.44317e-05	0.00157101	LacZ_RGFP__LacZ_DMSO	CPED1	Upregulated
ENSG00000163606	3.7765	-0.847413	37.1907	6.37721e-05	0.00156155	LacZ_RGFP__LacZ_DMSO	CD200R1	Upregulated
ENSG00000108846	3.08569	-0.487491	37.2235	6.35201e-05	0.00155739	LacZ_RGFP__LacZ_DMSO	ABCC3	Upregulated
ENSG00000101695	3.02743	-0.677127	37.4869	6.1537e-05	0.00151466	LacZ_RGFP__LacZ_DMSO	RNF125	Upregulated
ENSG00000150722	1.37275	1.07589	37.4881	6.15282e-05	0.00151466	LacZ_RGFP__LacZ_DMSO	PPP1R1C	Upregulated
ENSG00000129116	1.15406	1.85984	37.5692	6.09323e-05	0.00151252	LacZ_RGFP__LacZ_DMSO	PALLD	Upregulated
ENSG00000165238	-1.36408	5.70464	37.5853	6.08148e-05	0.00151252	LacZ_RGFP__LacZ_DMSO	WNK2	Downregulated
ENSG00000197249	1.16979	2.1363	37.6363	6.04439e-05	0.00150736	LacZ_RGFP__LacZ_DMSO	SERPINA1	Upregulated
ENSG00000113273	1.0424	3.17287	38.119	5.70667e-05	0.00145378	LacZ_RGFP__LacZ_DMSO	ARSB	Upregulated
ENSG00000160188	-1.7083	0.479243	38.502	5.45441e-05	0.00141426	LacZ_RGFP__LacZ_DMSO	RSPH1	Downregulated
ENSG00000198515	-1.02435	2.30047	38.7958	5.26976e-05	0.00138152	LacZ_RGFP__LacZ_DMSO	CNGA1	Downregulated
ENSG00000074706	2.1704	1.07494	38.9147	5.19708e-05	0.00137931	LacZ_RGFP__LacZ_DMSO	IPCEF1	Upregulated
ENSG00000186074	2.60244	0.770665	38.9533	5.17376e-05	0.00137734	LacZ_RGFP__LacZ_DMSO	CD300LF	Upregulated
ENSG00000141441	1.8002	1.41789	38.982	5.15649e-05	0.00137605	LacZ_RGFP__LacZ_DMSO	GAREM1	Upregulated
ENSG00000211445	1.26529	2.02446	39.4743	4.87057e-05	0.00132898	LacZ_RGFP__LacZ_DMSO	GPX3	Upregulated
ENSG00000169710	1.31521	7.71702	39.5894	4.80645e-05	0.0013185	LacZ_RGFP__LacZ_DMSO	FASN	Upregulated
ENSG00000149925	1.02233	3.41191	39.6679	4.76328e-05	0.00131364	LacZ_RGFP__LacZ_DMSO	ALDOA	Upregulated
ENSG00000164530	1.46221	2.61736	40.2172	4.47365e-05	0.00126951	LacZ_RGFP__LacZ_DMSO	PI16	Upregulated
ENSG00000124635	-1.31341	6.10961	40.3295	4.41701e-05	0.00125722	LacZ_RGFP__LacZ_DMSO	HIST1H2BJ	Downregulated
ENSG00000171860	2.97361	-0.600305	40.3521	4.40572e-05	0.0012559	LacZ_RGFP__LacZ_DMSO	C3AR1	Upregulated
ENSG00000138623	1.90966	0.75037	40.4354	4.36434e-05	0.00125248	LacZ_RGFP__LacZ_DMSO	SEMA7A	Upregulated
ENSG00000136541	-1.48856	1.17559	40.8411	4.16936e-05	0.00121225	LacZ_RGFP__LacZ_DMSO	ERMN	Downregulated
ENSG00000172348	1.04987	3.13742	40.8779	4.1522e-05	0.00121126	LacZ_RGFP__LacZ_DMSO	RCAN2	Upregulated
ENSG00000174600	4.52646	-0.536006	41.0179	4.08762e-05	0.00120207	LacZ_RGFP__LacZ_DMSO	CMKLR1	Upregulated
ENSG00000162755	-1.75442	1.11709	41.5403	3.85682e-05	0.00115327	LacZ_RGFP__LacZ_DMSO	KLHDC9	Downregulated
ENSG00000182621	2.61128	0.832867	41.7083	3.78586e-05	0.00113925	LacZ_RGFP__LacZ_DMSO	PLCB1	Upregulated
ENSG00000084710	1.03925	2.09489	41.8695	3.71924e-05	0.00112817	LacZ_RGFP__LacZ_DMSO	EFR3B	Upregulated
ENSG00000143248	-1.22174	1.89209	42.4101	3.50562e-05	0.00108577	LacZ_RGFP__LacZ_DMSO	RGS5	Downregulated
ENSG00000166793	1.40155	1.47251	42.4891	3.47562e-05	0.00107847	LacZ_RGFP__LacZ_DMSO	YPEL4	Upregulated
ENSG00000117450	1.03761	7.6448	42.5263	3.46158e-05	0.00107801	LacZ_RGFP__LacZ_DMSO	PRDX1	Upregulated
ENSG00000168329	3.32982	0.841635	43.0316	3.27758e-05	0.00104441	LacZ_RGFP__LacZ_DMSO	CX3CR1	Upregulated
ENSG00000109220	-1.00667	4.85766	43.6391	3.07132e-05	0.000988674	LacZ_RGFP__LacZ_DMSO	CHIC2	Downregulated
ENSG00000258839	-1.41041	2.1819	43.7748	3.02737e-05	0.0009812	LacZ_RGFP__LacZ_DMSO	MC1R	Downregulated
ENSG00000128487	1.10815	2.24356	44.0662	2.93544e-05	0.000961175	LacZ_RGFP__LacZ_DMSO	SPECC1	Upregulated
ENSG00000151458	1.39425	1.62828	44.3489	2.84935e-05	0.000950479	LacZ_RGFP__LacZ_DMSO	ANKRD50	Upregulated
ENSG00000166840	1.74753	1.15562	44.2446	2.88077e-05	0.000950479	LacZ_RGFP__LacZ_DMSO	GLYATL1	Upregulated
ENSG00000181856	1.60451	1.20651	44.2519	2.87854e-05	0.000950479	LacZ_RGFP__LacZ_DMSO	SLC2A4	Upregulated
ENSG00000125255	1.82547	0.821177	44.4485	2.81974e-05	0.000942968	LacZ_RGFP__LacZ_DMSO	SLC10A2	Upregulated
ENSG00000196917	-2.60024	-0.373743	44.7198	2.74088e-05	0.00092351	LacZ_RGFP__LacZ_DMSO	HCAR1	Downregulated
ENSG00000020577	1.18652	3.13917	44.9813	2.66732e-05	0.000911227	LacZ_RGFP__LacZ_DMSO	SAMD4A	Upregulated
ENSG00000175646	-1.97707	0.164063	45.1448	2.62248e-05	0.000903687	LacZ_RGFP__LacZ_DMSO	PRM1	Downregulated
ENSG00000142347	1.13418	4.62783	45.4195	2.54916e-05	0.00088533	LacZ_RGFP__LacZ_DMSO	MYO1F	Upregulated
ENSG00000203668	1.11935	3.51157	45.6406	2.49189e-05	0.000870897	LacZ_RGFP__LacZ_DMSO	CHML	Upregulated
ENSG00000054793	-1.17578	2.67136	45.7693	2.45925e-05	0.000862014	LacZ_RGFP__LacZ_DMSO	ATP9A	Downregulated
ENSG00000184584	1.87496	0.979193	45.8051	2.45027e-05	0.000860458	LacZ_RGFP__LacZ_DMSO	TMEM173	Upregulated
ENSG00000167914	1.48672	1.0715	46.063	2.38661e-05	0.000841224	LacZ_RGFP__LacZ_DMSO	GSDMA	Upregulated
ENSG00000115170	1.60689	1.01462	46.1158	2.37382e-05	0.00083894	LacZ_RGFP__LacZ_DMSO	ACVR1	Upregulated
ENSG00000119608	1.09987	2.87288	46.1895	2.35611e-05	0.00083894	LacZ_RGFP__LacZ_DMSO	PROX2	Upregulated
ENSG00000232810	1.94128	0.795482	46.1623	2.36263e-05	0.00083894	LacZ_RGFP__LacZ_DMSO	TNF	Upregulated
ENSG00000135048	1.47668	1.86637	46.7227	2.23247e-05	0.000804881	LacZ_RGFP__LacZ_DMSO	TMEM2	Upregulated
ENSG00000072682	-1.3862	1.79322	46.8181	2.21114e-05	0.000800239	LacZ_RGFP__LacZ_DMSO	P4HA2	Downregulated
ENSG00000137968	-1.52992	2.96195	46.9557	2.18084e-05	0.000795356	LacZ_RGFP__LacZ_DMSO	SLC44A5	Downregulated
ENSG00000188404	2.13248	0.771141	47.3215	2.10258e-05	0.000777298	LacZ_RGFP__LacZ_DMSO	SELL	Upregulated
ENSG00000177398	-1.02049	4.57333	47.5131	2.0629e-05	0.000765618	LacZ_RGFP__LacZ_DMSO	UMODL1	Downregulated
ENSG00000059377	1.38275	1.55453	47.5612	2.05307e-05	0.00076448	LacZ_RGFP__LacZ_DMSO	TBXAS1	Upregulated
ENSG00000196689	-1.2199	2.90567	47.8206	2.00105e-05	0.000753	LacZ_RGFP__LacZ_DMSO	TRPV1	Downregulated
ENSG00000197747	1.66191	2.14678	48.15	1.93721e-05	0.000733351	LacZ_RGFP__LacZ_DMSO	S100A10	Upregulated
ENSG00000155974	1.31554	1.6297	48.2497	1.91836e-05	0.00072913	LacZ_RGFP__LacZ_DMSO	GRIP1	Upregulated
ENSG00000062038	-2.27923	0.964555	48.7159	1.833e-05	0.000711772	LacZ_RGFP__LacZ_DMSO	CDH3	Downregulated
ENSG00000114853	1.12588	2.71167	48.6229	1.84967e-05	0.000711772	LacZ_RGFP__LacZ_DMSO	ZBTB47	Upregulated
ENSG00000164061	1.28708	2.95948	49.2108	1.74724e-05	0.000692512	LacZ_RGFP__LacZ_DMSO	BSN	Upregulated
ENSG00000134460	2.0319	1.03034	49.5408	1.69267e-05	0.000683132	LacZ_RGFP__LacZ_DMSO	IL2RA	Upregulated
ENSG00000064393	1.37609	2.48197	49.5656	1.68865e-05	0.000682965	LacZ_RGFP__LacZ_DMSO	HIPK2	Upregulated
ENSG00000196562	2.3999	0.198418	49.8171	1.64851e-05	0.000679125	LacZ_RGFP__LacZ_DMSO	SULF2	Upregulated
ENSG00000204020	3.71089	-0.941308	49.6553	1.6742e-05	0.000679125	LacZ_RGFP__LacZ_DMSO	LIPN	Upregulated
ENSG00000116667	1.50838	2.15872	49.8988	1.63571e-05	0.000677212	LacZ_RGFP__LacZ_DMSO	C1orf21	Upregulated
ENSG00000188783	-2.91869	-0.432333	50.0795	1.60782e-05	0.000671861	LacZ_RGFP__LacZ_DMSO	PRELP	Downregulated
ENSG00000119227	-1.30948	3.57279	50.4043	1.55908e-05	0.000661664	LacZ_RGFP__LacZ_DMSO	PIGZ	Downregulated
ENSG00000142733	1.17858	2.89719	50.659	1.52207e-05	0.000648866	LacZ_RGFP__LacZ_DMSO	MAP3K6	Upregulated
ENSG00000164402	1.03346	4.18155	50.8281	1.49806e-05	0.000641523	LacZ_RGFP__LacZ_DMSO	2008-09-01	Upregulated
ENSG00000196139	2.73142	0.36104	51.8656	1.36015e-05	0.000601517	LacZ_RGFP__LacZ_DMSO	AKR1C3	Upregulated
ENSG00000072110	1.74827	1.53134	52.8477	1.24315e-05	0.000578073	LacZ_RGFP__LacZ_DMSO	ACTN1	Upregulated
ENSG00000178695	1.91414	2.01706	52.822	1.24606e-05	0.000578073	LacZ_RGFP__LacZ_DMSO	KCTD12	Upregulated
ENSG00000170819	-1.16408	2.93622	53.0017	1.22589e-05	0.000577416	LacZ_RGFP__LacZ_DMSO	BFSP2	Downregulated
ENSG00000204580	1.23418	3.22679	52.8886	1.23854e-05	0.000577416	LacZ_RGFP__LacZ_DMSO	DDR1	Upregulated
ENSG00000248905	1.86844	2.18899	53.0452	1.22107e-05	0.000577416	LacZ_RGFP__LacZ_DMSO	FMN1	Upregulated
ENSG00000154265	1.06646	4.02406	53.2632	1.19724e-05	0.000575159	LacZ_RGFP__LacZ_DMSO	ABCA5	Upregulated
ENSG00000213190	1.03174	3.77304	53.4343	1.1789e-05	0.000567794	LacZ_RGFP__LacZ_DMSO	MLLT11	Upregulated
ENSG00000237489	-2.00094	1.41113	54.103	1.11037e-05	0.000548747	LacZ_RGFP__LacZ_DMSO	LINC00959	Downregulated
ENSG00000150782	2.86592	1.0037	54.2128	1.09957e-05	0.000544833	LacZ_RGFP__LacZ_DMSO	IL18	Upregulated
ENSG00000154646	-1.02894	2.79667	54.4897	1.07287e-05	0.000537231	LacZ_RGFP__LacZ_DMSO	TMPRSS15	Downregulated
ENSG00000147573	-1.16825	3.87111	54.5248	1.06954e-05	0.000536985	LacZ_RGFP__LacZ_DMSO	TRIM55	Downregulated
ENSG00000101194	1.01334	4.71699	54.5855	1.06381e-05	0.000535528	LacZ_RGFP__LacZ_DMSO	SLC17A9	Upregulated
ENSG00000073803	1.89571	1.89763	55.095	1.01712e-05	0.000530359	LacZ_RGFP__LacZ_DMSO	MAP3K13	Upregulated
ENSG00000196935	2.58541	1.09564	55.7242	9.62738e-06	0.000514273	LacZ_RGFP__LacZ_DMSO	SRGAP1	Upregulated
ENSG00000135905	1.57568	2.09313	55.8351	9.5351e-06	0.000511276	LacZ_RGFP__LacZ_DMSO	DOCK10	Upregulated
ENSG00000276231	2.45778	0.294374	55.8656	9.50989e-06	0.000511276	LacZ_RGFP__LacZ_DMSO	PIK3R6	Upregulated
ENSG00000101353	-1.39859	2.92937	55.9817	9.41467e-06	0.00050884	LacZ_RGFP__LacZ_DMSO	MROH8	Downregulated
ENSG00000117226	2.68993	-0.0199133	56.007	9.39407e-06	0.00050884	LacZ_RGFP__LacZ_DMSO	GBP3	Upregulated
ENSG00000070182	1.2836	3.6064	56.7665	8.79976e-06	0.000491333	LacZ_RGFP__LacZ_DMSO	SPTB	Upregulated
ENSG00000079974	-1.06639	3.92043	56.9543	8.65967e-06	0.000491333	LacZ_RGFP__LacZ_DMSO	RABL2B	Downregulated
ENSG00000139211	1.68284	2.13475	57.103	8.55061e-06	0.000491333	LacZ_RGFP__LacZ_DMSO	AMIGO2	Upregulated
ENSG00000256771	-1.10977	5.10422	57.4082	8.33177e-06	0.000485242	LacZ_RGFP__LacZ_DMSO	ZNF253	Downregulated
ENSG00000059804	1.70603	1.38237	57.8477	8.02804e-06	0.000479353	LacZ_RGFP__LacZ_DMSO	SLC2A3	Upregulated
ENSG00000124762	1.3126	5.8176	57.9678	7.94733e-06	0.000476472	LacZ_RGFP__LacZ_DMSO	CDKN1A	Upregulated
ENSG00000173166	1.82958	3.22515	58.6723	7.49262e-06	0.000463465	LacZ_RGFP__LacZ_DMSO	RAPH1	Upregulated
ENSG00000143514	1.34704	1.95146	58.7153	7.46586e-06	0.000463324	LacZ_RGFP__LacZ_DMSO	TP53BP2	Upregulated
ENSG00000188171	-1.30405	3.06305	59.3596	7.07814e-06	0.000447977	LacZ_RGFP__LacZ_DMSO	ZNF626	Downregulated
ENSG00000078237	-1.25227	4.14056	59.5037	6.9947e-06	0.000445776	LacZ_RGFP__LacZ_DMSO	TIGAR	Downregulated
ENSG00000173175	1.94331	1.43516	59.715	6.87439e-06	0.00044258	LacZ_RGFP__LacZ_DMSO	ADCY5	Upregulated
ENSG00000126353	1.23552	2.15267	60.3325	6.53656e-06	0.000432601	LacZ_RGFP__LacZ_DMSO	CCR7	Upregulated
ENSG00000182459	2.21297	2.34664	61.1164	6.13533e-06	0.000413272	LacZ_RGFP__LacZ_DMSO	TEX19	Upregulated
ENSG00000168404	3.43567	0.130643	61.4614	5.96796e-06	0.00040781	LacZ_RGFP__LacZ_DMSO	MLKL	Upregulated
ENSG00000180891	1.47534	2.08842	61.6088	5.8981e-06	0.00040781	LacZ_RGFP__LacZ_DMSO	CUEDC1	Upregulated
ENSG00000116151	-1.02396	2.81885	61.976	5.72816e-06	0.000404674	LacZ_RGFP__LacZ_DMSO	MORN1	Downregulated
ENSG00000140678	1.15088	4.09103	62.0252	5.70586e-06	0.000404674	LacZ_RGFP__LacZ_DMSO	ITGAX	Upregulated
ENSG00000182718	1.63938	2.41037	62.1194	5.6634e-06	0.000404674	LacZ_RGFP__LacZ_DMSO	ANXA2	Upregulated
ENSG00000124313	1.54467	1.67467	62.8717	5.33722e-06	0.00038855	LacZ_RGFP__LacZ_DMSO	IQSEC2	Upregulated
ENSG00000186648	1.04782	3.09889	62.8913	5.32902e-06	0.00038855	LacZ_RGFP__LacZ_DMSO	CARMIL3	Upregulated
ENSG00000113721	1.41393	3.12882	63.069	5.25538e-06	0.000385558	LacZ_RGFP__LacZ_DMSO	PDGFRB	Upregulated
ENSG00000116701	1.30878	3.37898	63.2277	5.1906e-06	0.00038378	LacZ_RGFP__LacZ_DMSO	NCF2	Upregulated
ENSG00000130224	-1.4427	2.32171	64.203	4.81254e-06	0.000362915	LacZ_RGFP__LacZ_DMSO	LRCH2	Downregulated
ENSG00000188352	1.22649	3.98026	64.3814	4.7469e-06	0.000359397	LacZ_RGFP__LacZ_DMSO	FOCAD	Upregulated
ENSG00000181019	2.2522	2.11998	65.0903	4.49635e-06	0.000349172	LacZ_RGFP__LacZ_DMSO	NQO1	Upregulated
ENSG00000196083	1.28463	2.98905	66.1187	4.15996e-06	0.000337939	LacZ_RGFP__LacZ_DMSO	IL1RAP	Upregulated
ENSG00000113140	1.2571	3.14614	66.2928	4.10597e-06	0.000334991	LacZ_RGFP__LacZ_DMSO	SPARC	Upregulated
ENSG00000160862	1.18931	3.62349	67.1121	3.86271e-06	0.000324532	LacZ_RGFP__LacZ_DMSO	AZGP1	Upregulated
ENSG00000168952	2.4244	1.61357	67.0696	3.8749e-06	0.000324532	LacZ_RGFP__LacZ_DMSO	STXBP6	Upregulated
ENSG00000227507	-1.30813	2.95886	67.1914	3.84008e-06	0.000324487	LacZ_RGFP__LacZ_DMSO	LTB	Downregulated
ENSG00000183023	1.34798	4.99014	69.606	3.21994e-06	0.000288754	LacZ_RGFP__LacZ_DMSO	SLC8A1	Upregulated
ENSG00000168298	-1.75943	7.94003	69.9119	3.15009e-06	0.000286658	LacZ_RGFP__LacZ_DMSO	HIST1H1E	Downregulated
ENSG00000135828	2.63862	0.833638	70.7631	2.96489e-06	0.000275095	LacZ_RGFP__LacZ_DMSO	RNASEL	Upregulated
ENSG00000138448	1.09611	4.05622	71.2739	2.85988e-06	0.000269016	LacZ_RGFP__LacZ_DMSO	ITGAV	Upregulated
ENSG00000166268	1.50164	3.0364	72.5239	2.62081e-06	0.000255704	LacZ_RGFP__LacZ_DMSO	MYRFL	Upregulated
ENSG00000187837	-1.46885	7.54304	72.5905	2.60873e-06	0.000255704	LacZ_RGFP__LacZ_DMSO	HIST1H1C	Downregulated
ENSG00000149564	1.25557	3.15157	73.5426	2.44319e-06	0.00024797	LacZ_RGFP__LacZ_DMSO	ESAM	Upregulated
ENSG00000134824	1.0695	7.1589	74.2626	2.32615e-06	0.000244608	LacZ_RGFP__LacZ_DMSO	FADS2	Upregulated
ENSG00000145476	-1.14373	4.42739	75.8365	2.09248e-06	0.000225037	LacZ_RGFP__LacZ_DMSO	CYP4V2	Downregulated
ENSG00000175764	-1.42596	3.47443	76.8534	1.95613e-06	0.00021402	LacZ_RGFP__LacZ_DMSO	TTLL11	Downregulated
ENSG00000122986	1.77802	4.13935	77.125	1.92149e-06	0.000212466	LacZ_RGFP__LacZ_DMSO	HVCN1	Upregulated
ENSG00000160746	1.31528	2.21853	78.2214	1.78881e-06	0.000206455	LacZ_RGFP__LacZ_DMSO	ANO10	Upregulated
ENSG00000106772	1.2224	3.00964	81.3499	1.46542e-06	0.000182135	LacZ_RGFP__LacZ_DMSO	PRUNE2	Upregulated
ENSG00000112799	-1.09247	3.60658	81.4794	1.45359e-06	0.000182135	LacZ_RGFP__LacZ_DMSO	LY86	Downregulated
ENSG00000187134	8.31396	-0.167525	93.2011	1.49046e-06	0.000182135	LacZ_RGFP__LacZ_DMSO	AKR1C1	Upregulated
ENSG00000196411	1.43507	2.76775	81.4843	1.45315e-06	0.000182135	LacZ_RGFP__LacZ_DMSO	EPHB4	Upregulated
ENSG00000132357	2.66304	0.405869	81.8184	1.42315e-06	0.000180788	LacZ_RGFP__LacZ_DMSO	CARD6	Upregulated
ENSG00000038295	-1.02413	3.97574	82.7514	1.34314e-06	0.000176548	LacZ_RGFP__LacZ_DMSO	TLL1	Downregulated
ENSG00000186628	1.19857	4.53684	82.8849	1.33213e-06	0.000176325	LacZ_RGFP__LacZ_DMSO	FSD2	Upregulated
ENSG00000106927	6.48123	-0.136602	114.685	1.27887e-06	0.00017583	LacZ_RGFP__LacZ_DMSO	AMBP	Upregulated
ENSG00000271503	1.71746	2.15301	84.437	1.21158e-06	0.000173733	LacZ_RGFP__LacZ_DMSO	CCL5	Upregulated
ENSG00000181143	-2.99562	1.96129	86.6643	1.06024e-06	0.000156783	LacZ_RGFP__LacZ_DMSO	MUC16	Downregulated
ENSG00000171051	1.78916	1.99029	86.9869	1.04021e-06	0.000155032	LacZ_RGFP__LacZ_DMSO	FPR1	Upregulated
ENSG00000132613	-2.05858	1.31243	88.3399	9.60896e-07	0.000146949	LacZ_RGFP__LacZ_DMSO	MTSS1L	Downregulated
ENSG00000206530	-2.95722	1.10578	88.308	9.62686e-07	0.000146949	LacZ_RGFP__LacZ_DMSO	CFAP44	Downregulated
ENSG00000185621	-1.10233	4.34287	88.6913	9.41473e-07	0.000146067	LacZ_RGFP__LacZ_DMSO	LMLN	Downregulated
ENSG00000067715	6.20744	0.510268	88.99	9.25327e-07	0.000145783	LacZ_RGFP__LacZ_DMSO	SYT1	Upregulated
ENSG00000118997	2.10989	2.07347	90.7465	8.36683e-07	0.000134399	LacZ_RGFP__LacZ_DMSO	DNAH7	Upregulated
ENSG00000196151	1.50881	2.47107	90.7217	8.37864e-07	0.000134399	LacZ_RGFP__LacZ_DMSO	WDSUB1	Upregulated
ENSG00000135454	1.26218	4.03006	91.9504	7.81666e-07	0.000130933	LacZ_RGFP__LacZ_DMSO	B4GALNT1	Upregulated
ENSG00000067182	1.29152	2.77907	94.3171	6.85413e-07	0.000121248	LacZ_RGFP__LacZ_DMSO	TNFRSF1A	Upregulated
ENSG00000048052	1.00477	5.21061	95.8	6.32188e-07	0.000116712	LacZ_RGFP__LacZ_DMSO	HDAC9	Upregulated
ENSG00000152583	1.9665	1.73737	95.4266	6.4512e-07	0.000116712	LacZ_RGFP__LacZ_DMSO	SPARCL1	Upregulated
ENSG00000154380	1.46468	3.92891	95.1862	6.53608e-07	0.000116712	LacZ_RGFP__LacZ_DMSO	ENAH	Upregulated
ENSG00000275379	-1.12323	6.808	96.0929	6.22257e-07	0.000116615	LacZ_RGFP__LacZ_DMSO	HIST1H3I	Downregulated
ENSG00000058866	4.18876	0.965154	98.7107	5.4118e-07	0.000106157	LacZ_RGFP__LacZ_DMSO	DGKG	Upregulated
ENSG00000180113	-1.97685	2.95165	100.157	5.01729e-07	0.000105519	LacZ_RGFP__LacZ_DMSO	TDRD6	Downregulated
ENSG00000115339	1.09882	4.32246	100.561	4.91302e-07	0.000104487	LacZ_RGFP__LacZ_DMSO	GALNT3	Upregulated
ENSG00000144648	1.40531	3.128	101.483	4.68487e-07	0.000100767	LacZ_RGFP__LacZ_DMSO	ACKR2	Upregulated
ENSG00000005187	2.46774	1.29716	101.781	4.61381e-07	0.000100506	LacZ_RGFP__LacZ_DMSO	ACSM3	Upregulated
ENSG00000005471	1.203	3.99235	105.133	3.89546e-07	9.21665e-05	LacZ_RGFP__LacZ_DMSO	ABCB4	Upregulated
ENSG00000189410	2.28721	1.60932	105.356	3.85246e-07	9.21665e-05	LacZ_RGFP__LacZ_DMSO	SH2D5	Upregulated
ENSG00000078114	-1.24263	4.52001	110.004	3.07209e-07	7.55175e-05	LacZ_RGFP__LacZ_DMSO	NEBL	Downregulated
ENSG00000117090	1.53871	3.97342	111.225	2.89903e-07	7.55175e-05	LacZ_RGFP__LacZ_DMSO	SLAMF1	Upregulated
ENSG00000132196	1.06774	4.74529	110.052	3.06515e-07	7.55175e-05	LacZ_RGFP__LacZ_DMSO	HSD17B7	Upregulated
ENSG00000061676	2.21711	1.75181	112.391	2.74429e-07	7.44214e-05	LacZ_RGFP__LacZ_DMSO	NCKAP1	Upregulated
ENSG00000137193	-1.11708	6.27555	113.167	2.64662e-07	7.36694e-05	LacZ_RGFP__LacZ_DMSO	PIM1	Downregulated
ENSG00000174669	1.24343	4.41398	115.479	2.37902e-07	6.72091e-05	LacZ_RGFP__LacZ_DMSO	SLC29A2	Upregulated
ENSG00000136869	1.3396	3.40546	117.91	2.13126e-07	6.40325e-05	LacZ_RGFP__LacZ_DMSO	TLR4	Upregulated
ENSG00000161638	2.04131	2.21041	122.909	1.71084e-07	5.8794e-05	LacZ_RGFP__LacZ_DMSO	ITGA5	Upregulated
ENSG00000271254	-1.27535	3.36764	122.525	1.73947e-07	5.8794e-05	LacZ_RGFP__LacZ_DMSO	AC240274.1	Downregulated
ENSG00000026751	2.76299	1.91369	136.445	9.81074e-08	4.01502e-05	LacZ_RGFP__LacZ_DMSO	SLAMF7	Upregulated
ENSG00000058668	1.01117	5.20208	137.863	9.28335e-08	4.01502e-05	LacZ_RGFP__LacZ_DMSO	ATP2B4	Upregulated
ENSG00000122574	5.18728	2.07396	133.97	1.08182e-07	4.01502e-05	LacZ_RGFP__LacZ_DMSO	WIPF3	Upregulated
ENSG00000124575	-1.23027	6.08548	141.085	8.20384e-08	4.01502e-05	LacZ_RGFP__LacZ_DMSO	HIST1H1D	Downregulated
ENSG00000132376	-1.06367	5.94459	143.539	7.4797e-08	4.01502e-05	LacZ_RGFP__LacZ_DMSO	INPP5K	Downregulated
ENSG00000135363	1.76849	3.26339	136.453	9.80772e-08	4.01502e-05	LacZ_RGFP__LacZ_DMSO	LMO2	Upregulated
ENSG00000169252	1.00912	4.74434	139.535	8.70366e-08	4.01502e-05	LacZ_RGFP__LacZ_DMSO	ADRB2	Upregulated
ENSG00000172893	1.07669	6.53647	134.271	1.06896e-07	4.01502e-05	LacZ_RGFP__LacZ_DMSO	DHCR7	Upregulated
ENSG00000181577	1.04719	6.88555	142.167	7.87487e-08	4.01502e-05	LacZ_RGFP__LacZ_DMSO	C6orf223	Upregulated
ENSG00000277075	-1.545	6.79081	138.796	8.95446e-08	4.01502e-05	LacZ_RGFP__LacZ_DMSO	HIST1H2AE	Downregulated
ENSG00000135116	-1.18601	5.39612	144.58	7.19539e-08	4.00571e-05	LacZ_RGFP__LacZ_DMSO	HRK	Downregulated
ENSG00000256574	-1.16895	5.31642	152.906	5.32548e-08	3.15002e-05	LacZ_RGFP__LacZ_DMSO	OR13A1	Downregulated
ENSG00000114126	-1.23764	6.2329	161.442	3.97284e-08	2.61821e-05	LacZ_RGFP__LacZ_DMSO	TFDP2	Downregulated
ENSG00000119042	-1.60784	4.18258	161.153	4.01142e-08	2.61821e-05	LacZ_RGFP__LacZ_DMSO	SATB2	Downregulated
ENSG00000079385	1.52886	3.93397	168.389	3.16305e-08	2.29249e-05	LacZ_RGFP__LacZ_DMSO	CEACAM1	Upregulated
ENSG00000179218	1.00558	7.92901	170.161	2.9886e-08	2.26273e-05	LacZ_RGFP__LacZ_DMSO	CALR	Upregulated
ENSG00000110841	1.37567	4.7319	172.012	2.81838e-08	2.22276e-05	LacZ_RGFP__LacZ_DMSO	PPFIBP1	Upregulated
ENSG00000064886	1.06677	6.69454	178.981	2.27167e-08	2.04754e-05	LacZ_RGFP__LacZ_DMSO	CHI3L2	Upregulated
ENSG00000178401	1.62427	3.77372	179.986	2.20354e-08	2.04754e-05	LacZ_RGFP__LacZ_DMSO	DNAJC22	Upregulated
ENSG00000171502	2.26873	2.61654	184.518	1.92466e-08	2.02389e-05	LacZ_RGFP__LacZ_DMSO	COL24A1	Upregulated
ENSG00000122862	1.99961	3.02222	191.989	1.55021e-08	1.8339e-05	LacZ_RGFP__LacZ_DMSO	SRGN	Upregulated
ENSG00000173706	1.21302	4.99751	205.286	1.07506e-08	1.35658e-05	LacZ_RGFP__LacZ_DMSO	HEG1	Upregulated
ENSG00000079931	1.58432	4.23675	211.101	9.22518e-09	1.24991e-05	LacZ_RGFP__LacZ_DMSO	MOXD1	Upregulated
ENSG00000116133	1.06733	7.59847	217.006	7.9293e-09	1.24991e-05	LacZ_RGFP__LacZ_DMSO	DHCR24	Upregulated
ENSG00000113161	1.1479	7.10522	226.054	6.3352e-09	1.17591e-05	LacZ_RGFP__LacZ_DMSO	HMGCR	Upregulated
ENSG00000135299	1.48566	4.29421	227.809	6.07137e-09	1.17591e-05	LacZ_RGFP__LacZ_DMSO	ANKRD6	Upregulated
ENSG00000157890	-2.48254	3.28335	222.96	6.83379e-09	1.17591e-05	LacZ_RGFP__LacZ_DMSO	MEGF11	Downregulated
ENSG00000164292	4.0688	1.80673	224.883	6.51867e-09	1.17591e-05	LacZ_RGFP__LacZ_DMSO	RHOBTB3	Upregulated
ENSG00000135540	1.52799	4.76963	250.884	3.56674e-09	9.64445e-06	LacZ_RGFP__LacZ_DMSO	NHSL1	Upregulated
ENSG00000104921	2.17176	3.43951	283.627	1.80824e-09	6.23741e-06	LacZ_RGFP__LacZ_DMSO	FCER2	Upregulated
ENSG00000143850	2.54745	3.34487	298.263	1.36731e-09	6.23741e-06	LacZ_RGFP__LacZ_DMSO	PLEKHA6	Upregulated
ENSG00000152926	-1.28251	6.81483	360.504	4.75118e-10	6.23741e-06	LacZ_RGFP__LacZ_DMSO	ZNF117	Downregulated
ENSG00000169896	2.52861	3.43623	338.659	6.73754e-10	6.23741e-06	LacZ_RGFP__LacZ_DMSO	ITGAM	Upregulated
ENSG00000183570	1.22498	-0.00531844	8.49848	0.0134591	0.0496691	GNASKO3_RGFP__LacZ_DMSO	PCBP3	Upregulated
ENSG00000273542	-1.51744	4.91831	8.56424	0.0131854	0.0488741	GNASKO3_RGFP__LacZ_DMSO	HIST1H4K	Downregulated
ENSG00000187475	-4.08452	-1.62697	8.57945	0.013123	0.0487043	GNASKO3_RGFP__LacZ_DMSO	HIST1H1T	Downregulated
ENSG00000101298	1.7098	-1.06864	8.58785	0.0130887	0.0486355	GNASKO3_RGFP__LacZ_DMSO	SNPH	Upregulated
ENSG00000181885	1.41336	-0.573116	8.61602	0.0129745	0.0483046	GNASKO3_RGFP__LacZ_DMSO	CLDN7	Upregulated
ENSG00000183542	-1.25315	-0.905509	8.61759	0.0129682	0.0482906	GNASKO3_RGFP__LacZ_DMSO	KLRC4	Downregulated
ENSG00000182771	2.07659	-0.972219	8.62258	0.0129481	0.0482253	GNASKO3_RGFP__LacZ_DMSO	GRID1	Upregulated
ENSG00000166634	1.65728	-0.841611	8.67019	0.0127581	0.0476963	GNASKO3_RGFP__LacZ_DMSO	SERPINB12	Upregulated
ENSG00000186350	1.25094	-0.228831	8.701	0.012637	0.0473743	GNASKO3_RGFP__LacZ_DMSO	RXRA	Upregulated
ENSG00000242173	-3.45955	-1.49177	8.80524	0.0122371	0.046293	GNASKO3_RGFP__LacZ_DMSO	ARHGDIG	Downregulated
ENSG00000138892	2.38585	-1.61853	8.83347	0.0121314	0.0459983	GNASKO3_RGFP__LacZ_DMSO	TTLL8	Upregulated
ENSG00000185442	1.26007	-0.278365	8.84194	0.0120999	0.0459355	GNASKO3_RGFP__LacZ_DMSO	FAM174B	Upregulated
ENSG00000187955	-1.31458	0.132653	8.86813	0.0120031	0.0456307	GNASKO3_RGFP__LacZ_DMSO	COL14A1	Downregulated
ENSG00000188295	1.60902	-1.35411	8.88693	0.0119342	0.0454144	GNASKO3_RGFP__LacZ_DMSO	ZNF669	Upregulated
ENSG00000169758	1.07555	0.220347	8.90063	0.0118843	0.0452791	GNASKO3_RGFP__LacZ_DMSO	TMEM266	Upregulated
ENSG00000206127	1.54718	-0.787132	8.95279	0.0116965	0.0447435	GNASKO3_RGFP__LacZ_DMSO	GOLGA8O	Upregulated
ENSG00000255587	2.49119	-1.20465	8.96751	0.0116441	0.0445973	GNASKO3_RGFP__LacZ_DMSO	RAB44	Upregulated
ENSG00000111885	1.02706	1.61862	9.01606	0.0114734	0.0442108	GNASKO3_RGFP__LacZ_DMSO	MAN1A1	Upregulated
ENSG00000013588	-2.15223	-1.4099	9.04234	0.0113822	0.0439677	GNASKO3_RGFP__LacZ_DMSO	GPRC5A	Downregulated
ENSG00000026652	1.2895	-0.478851	9.08892	0.0112226	0.0435202	GNASKO3_RGFP__LacZ_DMSO	AGPAT4	Upregulated
ENSG00000142621	1.70968	-1.11706	9.15002	0.0110174	0.0429	GNASKO3_RGFP__LacZ_DMSO	FHAD1	Upregulated
ENSG00000183317	1.33375	-0.432731	9.15487	0.0110013	0.0428637	GNASKO3_RGFP__LacZ_DMSO	EPHA10	Upregulated
ENSG00000075673	1.86377	-0.720925	9.15562	0.0109988	0.0428629	GNASKO3_RGFP__LacZ_DMSO	ATP12A	Upregulated
ENSG00000189350	1.03659	0.177495	9.16276	0.0109751	0.042806	GNASKO3_RGFP__LacZ_DMSO	TOGARAM2	Upregulated
ENSG00000144724	1.30957	-1.29114	9.24101	0.0107199	0.042053	GNASKO3_RGFP__LacZ_DMSO	PTPRG	Upregulated
ENSG00000073754	1.33132	-0.827081	9.29158	0.0105587	0.0415584	GNASKO3_RGFP__LacZ_DMSO	CD5L	Upregulated
ENSG00000154783	-1.21567	0.195279	9.3134	0.01049	0.0413234	GNASKO3_RGFP__LacZ_DMSO	FGD5	Downregulated
ENSG00000188039	-1.35564	0.835867	9.35499	0.0103605	0.0409404	GNASKO3_RGFP__LacZ_DMSO	NWD1	Downregulated
ENSG00000130383	-1.8377	-1.10145	9.36013	0.0103447	0.0408999	GNASKO3_RGFP__LacZ_DMSO	FUT5	Downregulated
ENSG00000178538	4.3746	-1.79642	9.46218	0.0100356	0.0399751	GNASKO3_RGFP__LacZ_DMSO	CA8	Upregulated
ENSG00000085265	-1.02633	0.148223	9.51808	0.00987089	0.0395421	GNASKO3_RGFP__LacZ_DMSO	FCN1	Downregulated
ENSG00000118094	1.11124	-0.240041	9.57059	0.00971909	0.0390579	GNASKO3_RGFP__LacZ_DMSO	TREH	Upregulated
ENSG00000111886	-1.28014	1.84604	9.60929	0.009609	0.038805	GNASKO3_RGFP__LacZ_DMSO	GABRR2	Downregulated
ENSG00000189120	-1.02952	0.180973	9.6174	0.00958611	0.0387374	GNASKO3_RGFP__LacZ_DMSO	SP6	Downregulated
ENSG00000176945	-1.78024	0.571384	9.65078	0.00949259	0.0384441	GNASKO3_RGFP__LacZ_DMSO	MUC20	Downregulated
ENSG00000004848	1.42929	-0.465084	9.68976	0.00938476	0.0381027	GNASKO3_RGFP__LacZ_DMSO	ARX	Upregulated
ENSG00000220201	-1.32514	0.312144	9.72388	0.00929156	0.0378135	GNASKO3_RGFP__LacZ_DMSO	ZGLP1	Downregulated
ENSG00000068615	1.0673	-0.153872	9.74051	0.00924652	0.0376971	GNASKO3_RGFP__LacZ_DMSO	REEP1	Upregulated
ENSG00000185250	-1.73183	-0.999252	9.7611	0.00919115	0.0375664	GNASKO3_RGFP__LacZ_DMSO	PPIL6	Downregulated
ENSG00000254521	2.4385	-1.23979	9.76727	0.00917463	0.0375234	GNASKO3_RGFP__LacZ_DMSO	SIGLEC12	Upregulated
ENSG00000161681	1.3457	-1.0219	9.77719	0.00914813	0.0374733	GNASKO3_RGFP__LacZ_DMSO	SHANK1	Upregulated
ENSG00000181449	-1.28307	0.571189	9.82651	0.00901774	0.0370577	GNASKO3_RGFP__LacZ_DMSO	SOX2	Downregulated
ENSG00000144045	-1.25907	0.309079	9.82829	0.00901309	0.0370466	GNASKO3_RGFP__LacZ_DMSO	DQX1	Downregulated
ENSG00000271698	-1.70832	-0.911749	9.87696	0.00888666	0.0367585	GNASKO3_RGFP__LacZ_DMSO	AC233992.2	Downregulated
ENSG00000110448	-1.24348	0.142212	9.99921	0.00857824	0.0358114	GNASKO3_RGFP__LacZ_DMSO	CD5	Downregulated
ENSG00000197959	-2.37839	-1.50544	10.037	0.00848548	0.0354868	GNASKO3_RGFP__LacZ_DMSO	DNM3	Downregulated
ENSG00000261794	1.72672	-0.695279	10.0701	0.00840524	0.0352291	GNASKO3_RGFP__LacZ_DMSO	GOLGA8H	Upregulated
ENSG00000188611	1.77103	-0.896528	10.0997	0.00833426	0.0350635	GNASKO3_RGFP__LacZ_DMSO	ASAH2	Upregulated
ENSG00000276410	-1.14433	-0.221581	10.1716	0.00816456	0.034503	GNASKO3_RGFP__LacZ_DMSO	HIST1H2BB	Downregulated
ENSG00000205861	-1.58763	-0.820927	10.1732	0.00816074	0.0344945	GNASKO3_RGFP__LacZ_DMSO	PCOTH	Downregulated
ENSG00000176635	1.78137	-0.862053	10.1911	0.00811922	0.0343651	GNASKO3_RGFP__LacZ_DMSO	HORMAD2	Upregulated
ENSG00000164591	1.44931	-0.350816	10.2091	0.00807774	0.0342766	GNASKO3_RGFP__LacZ_DMSO	MYOZ3	Upregulated
ENSG00000011028	1.29605	1.50299	10.2172	0.00805924	0.0342183	GNASKO3_RGFP__LacZ_DMSO	MRC2	Upregulated
ENSG00000250486	1.44371	-0.604685	10.2176	0.00805827	0.0342183	GNASKO3_RGFP__LacZ_DMSO	FAM218A	Upregulated
ENSG00000137486	1.4398	-0.183601	10.251	0.00798203	0.0340049	GNASKO3_RGFP__LacZ_DMSO	ARRB1	Upregulated
ENSG00000110934	1.02275	2.22282	10.269	0.00794127	0.0338694	GNASKO3_RGFP__LacZ_DMSO	BIN2	Upregulated
ENSG00000010610	1.10173	0.677561	10.3483	0.00776479	0.0332365	GNASKO3_RGFP__LacZ_DMSO	CD4	Upregulated
ENSG00000250722	2.66467	-1.59058	10.3959	0.00766123	0.0328864	GNASKO3_RGFP__LacZ_DMSO	SELENOP	Upregulated
ENSG00000170786	-2.41518	-1.42539	10.4148	0.00762047	0.0327819	GNASKO3_RGFP__LacZ_DMSO	SDR16C5	Downregulated
ENSG00000106605	1.38076	-0.528929	10.42	0.00760932	0.0327562	GNASKO3_RGFP__LacZ_DMSO	BLVRA	Upregulated
ENSG00000106328	-1.21039	0.463765	10.4671	0.0075091	0.032429	GNASKO3_RGFP__LacZ_DMSO	FSCN3	Downregulated
ENSG00000142627	1.4906	0.270928	10.6019	0.00723095	0.0315945	GNASKO3_RGFP__LacZ_DMSO	EPHA2	Upregulated
ENSG00000005108	1.24815	-0.527141	10.6255	0.00718335	0.0314745	GNASKO3_RGFP__LacZ_DMSO	THSD7A	Upregulated
ENSG00000129422	2.26348	-1.63251	10.627	0.00718046	0.0314745	GNASKO3_RGFP__LacZ_DMSO	MTUS1	Upregulated
ENSG00000171843	1.05154	0.630559	10.6516	0.00713136	0.0313208	GNASKO3_RGFP__LacZ_DMSO	MLLT3	Upregulated
ENSG00000240038	-1.12452	1.72161	10.6544	0.00712584	0.0313087	GNASKO3_RGFP__LacZ_DMSO	AMY2B	Downregulated
ENSG00000180573	-1.69398	5.8911	10.6593	0.00711604	0.0312776	GNASKO3_RGFP__LacZ_DMSO	HIST1H2AC	Downregulated
ENSG00000154438	2.71135	-0.389559	10.6873	0.00706087	0.0311108	GNASKO3_RGFP__LacZ_DMSO	ASZ1	Upregulated
ENSG00000128040	1.99943	-0.23638	10.6957	0.0070444	0.0310722	GNASKO3_RGFP__LacZ_DMSO	SPINK2	Upregulated
ENSG00000160183	-1.68946	-0.716365	10.7065	0.00702326	0.0309947	GNASKO3_RGFP__LacZ_DMSO	TMPRSS3	Downregulated
ENSG00000197238	-1.95043	5.09584	10.7178	0.00700137	0.0309125	GNASKO3_RGFP__LacZ_DMSO	HIST1H4J	Downregulated
ENSG00000221994	1.80127	-0.771049	10.7413	0.00695577	0.0307974	GNASKO3_RGFP__LacZ_DMSO	ZNF630	Upregulated
ENSG00000128284	1.07811	1.30933	10.8869	0.00668172	0.0298775	GNASKO3_RGFP__LacZ_DMSO	APOL3	Upregulated
ENSG00000160221	-1.9249	-0.480001	10.8953	0.0066663	0.0298368	GNASKO3_RGFP__LacZ_DMSO	C21orf33	Downregulated
ENSG00000139890	-1.16814	1.4554	10.8962	0.00666459	0.0298362	GNASKO3_RGFP__LacZ_DMSO	REM2	Downregulated
ENSG00000203546	-1.25598	-0.107415	10.9364	0.00659138	0.0296058	GNASKO3_RGFP__LacZ_DMSO	AL139353.1	Downregulated
ENSG00000165685	1.51867	-0.231378	11.0051	0.00646858	0.0292632	GNASKO3_RGFP__LacZ_DMSO	TMEM52B	Upregulated
ENSG00000147804	1.17816	1.46927	11.0183	0.00644518	0.0291853	GNASKO3_RGFP__LacZ_DMSO	SLC39A4	Upregulated
ENSG00000165269	1.80408	-0.912511	11.0194	0.00644328	0.0291853	GNASKO3_RGFP__LacZ_DMSO	AQP7	Upregulated
ENSG00000167105	1.58987	-0.564957	11.0341	0.0064174	0.0291152	GNASKO3_RGFP__LacZ_DMSO	TMEM92	Upregulated
ENSG00000126803	1.2239	1.03738	11.0399	0.0064074	0.0290837	GNASKO3_RGFP__LacZ_DMSO	HSPA2	Upregulated
ENSG00000144214	-3.24447	-1.27232	11.1463	0.00622437	0.0284714	GNASKO3_RGFP__LacZ_DMSO	LYG1	Downregulated
ENSG00000214842	1.13621	0.651666	11.1662	0.00619072	0.0283724	GNASKO3_RGFP__LacZ_DMSO	RAD51AP2	Upregulated
ENSG00000187372	1.49612	-0.300244	11.2037	0.00612815	0.028178	GNASKO3_RGFP__LacZ_DMSO	PCDHB13	Upregulated
ENSG00000254995	1.04544	0.400146	11.2039	0.00612785	0.028178	GNASKO3_RGFP__LacZ_DMSO	STX16-NPEPL1	Upregulated
ENSG00000112218	1.53636	-0.77219	11.212	0.00611448	0.0281457	GNASKO3_RGFP__LacZ_DMSO	GPR63	Upregulated
ENSG00000105261	-2.52723	-1.27329	11.2637	0.00602961	0.0278838	GNASKO3_RGFP__LacZ_DMSO	OVOL3	Downregulated
ENSG00000241935	1.10947	0.817907	11.2842	0.00599625	0.0277779	GNASKO3_RGFP__LacZ_DMSO	HOGA1	Upregulated
ENSG00000109705	1.87589	-0.474425	11.3013	0.00596866	0.0276831	GNASKO3_RGFP__LacZ_DMSO	NKX3-2	Upregulated
ENSG00000155428	-1.67379	-0.310115	11.3231	0.00593367	0.0275952	GNASKO3_RGFP__LacZ_DMSO	TRIM74	Downregulated
ENSG00000247595	1.53042	-0.972674	11.3342	0.00591603	0.0275208	GNASKO3_RGFP__LacZ_DMSO	SPTY2D1-AS1	Upregulated
ENSG00000204475	-1.44634	0.234392	11.4142	0.00579024	0.027067	GNASKO3_RGFP__LacZ_DMSO	NCR3	Downregulated
ENSG00000064989	2.55985	-1.66491	11.4791	0.00569057	0.0267074	GNASKO3_RGFP__LacZ_DMSO	CALCRL	Upregulated
ENSG00000070808	2.10162	-0.608717	11.4845	0.00568237	0.0266888	GNASKO3_RGFP__LacZ_DMSO	CAMK2A	Upregulated
ENSG00000055955	-1.8797	-1.15697	11.5693	0.0055554	0.0262751	GNASKO3_RGFP__LacZ_DMSO	ITIH4	Downregulated
ENSG00000162849	-2.29407	-0.798485	11.5816	0.00553723	0.0262218	GNASKO3_RGFP__LacZ_DMSO	KIF26B	Downregulated
ENSG00000088826	1.62624	-0.513636	11.6011	0.00550864	0.0261387	GNASKO3_RGFP__LacZ_DMSO	SMOX	Upregulated
ENSG00000156467	-1.04441	6.11299	11.6716	0.0054066	0.0257644	GNASKO3_RGFP__LacZ_DMSO	UQCRB	Downregulated
ENSG00000115468	-2.09176	-0.375103	11.7299	0.00532387	0.0254728	GNASKO3_RGFP__LacZ_DMSO	EFHD1	Downregulated
ENSG00000007062	1.50633	-0.544915	11.8597	0.00514501	0.0247988	GNASKO3_RGFP__LacZ_DMSO	PROM1	Upregulated
ENSG00000114812	2.43531	-0.934041	11.8782	0.00512018	0.0247106	GNASKO3_RGFP__LacZ_DMSO	VIPR1	Upregulated
ENSG00000174844	-1.73704	0.202278	12.1247	0.00480148	0.023563	GNASKO3_RGFP__LacZ_DMSO	DNAH12	Downregulated
ENSG00000169313	2.72182	-1.06315	12.1733	0.00474148	0.0233351	GNASKO3_RGFP__LacZ_DMSO	P2RY12	Upregulated
ENSG00000196917	-1.2248	-0.373743	12.2854	0.00460639	0.0228664	GNASKO3_RGFP__LacZ_DMSO	HCAR1	Downregulated
ENSG00000186510	1.32205	1.47111	12.348	0.00453291	0.0226502	GNASKO3_RGFP__LacZ_DMSO	CLCNKA	Upregulated
ENSG00000101197	1.05168	2.31538	12.5015	0.00435855	0.0219821	GNASKO3_RGFP__LacZ_DMSO	BIRC7	Upregulated
ENSG00000148291	-1.16922	1.80889	12.5039	0.00435594	0.0219747	GNASKO3_RGFP__LacZ_DMSO	SURF2	Downregulated
ENSG00000082781	1.58849	0.563637	12.5183	0.00433998	0.0219241	GNASKO3_RGFP__LacZ_DMSO	ITGB5	Upregulated
ENSG00000023171	1.27653	0.0689736	12.547	0.00430843	0.021834	GNASKO3_RGFP__LacZ_DMSO	GRAMD1B	Upregulated
ENSG00000076351	1.3009	-0.140067	12.5585	0.00429584	0.0218074	GNASKO3_RGFP__LacZ_DMSO	SLC46A1	Upregulated
ENSG00000155158	1.69537	-0.488738	12.6129	0.00423702	0.0216015	GNASKO3_RGFP__LacZ_DMSO	TTC39B	Upregulated
ENSG00000132669	1.72731	-0.76945	12.7177	0.00412629	0.0212235	GNASKO3_RGFP__LacZ_DMSO	RIN2	Upregulated
ENSG00000084636	1.35197	0.756567	12.748	0.00409489	0.0211079	GNASKO3_RGFP__LacZ_DMSO	COL16A1	Upregulated
ENSG00000169894	1.07663	0.46431	12.76	0.00408248	0.0210611	GNASKO3_RGFP__LacZ_DMSO	MUC3A	Upregulated
ENSG00000116574	-1.23631	0.378859	12.7768	0.00406527	0.02102	GNASKO3_RGFP__LacZ_DMSO	RHOU	Downregulated
ENSG00000119919	2.99228	-1.37625	12.8598	0.00398154	0.0206927	GNASKO3_RGFP__LacZ_DMSO	NKX2-3	Upregulated
ENSG00000105472	1.46339	1.15547	12.8925	0.00394906	0.0205917	GNASKO3_RGFP__LacZ_DMSO	CLEC11A	Upregulated
ENSG00000015520	1.83342	-0.553991	12.9042	0.00393748	0.0205426	GNASKO3_RGFP__LacZ_DMSO	NPC1L1	Upregulated
ENSG00000113070	1.29394	0.566828	13.0125	0.00383256	0.0200838	GNASKO3_RGFP__LacZ_DMSO	HBEGF	Upregulated
ENSG00000118785	1.4033	0.510913	13.0634	0.00378437	0.0199084	GNASKO3_RGFP__LacZ_DMSO	SPP1	Upregulated
ENSG00000107863	1.20558	0.106403	13.0754	0.00377315	0.0198604	GNASKO3_RGFP__LacZ_DMSO	ARHGAP21	Upregulated
ENSG00000139832	1.85774	-1.06407	13.0927	0.00375697	0.0198047	GNASKO3_RGFP__LacZ_DMSO	RAB20	Upregulated
ENSG00000185272	2.14481	-0.911865	13.1148	0.00373649	0.0197278	GNASKO3_RGFP__LacZ_DMSO	RBM11	Upregulated
ENSG00000139354	2.86245	-1.66597	13.1179	0.00373358	0.019718	GNASKO3_RGFP__LacZ_DMSO	GAS2L3	Upregulated
ENSG00000160439	-1.2009	0.50812	13.1503	0.00370383	0.0195991	GNASKO3_RGFP__LacZ_DMSO	RDH13	Downregulated
ENSG00000163888	-1.09971	2.60313	13.1825	0.00367444	0.0194763	GNASKO3_RGFP__LacZ_DMSO	CAMK2N2	Downregulated
ENSG00000120327	1.64139	-0.474932	13.2331	0.00362886	0.0192833	GNASKO3_RGFP__LacZ_DMSO	PCDHB14	Upregulated
ENSG00000232810	1.1338	0.795482	13.2531	0.00361102	0.0192209	GNASKO3_RGFP__LacZ_DMSO	TNF	Upregulated
ENSG00000182256	1.67823	-1.10834	13.3244	0.0035483	0.0189456	GNASKO3_RGFP__LacZ_DMSO	GABRG3	Upregulated
ENSG00000173114	-1.78064	-0.706727	13.4366	0.0034522	0.0185476	GNASKO3_RGFP__LacZ_DMSO	LRRN3	Downregulated
ENSG00000110723	1.1031	0.957552	13.4395	0.00344976	0.0185398	GNASKO3_RGFP__LacZ_DMSO	EXPH5	Upregulated
ENSG00000166147	-2.45035	-0.884507	13.4517	0.00343948	0.018495	GNASKO3_RGFP__LacZ_DMSO	FBN1	Downregulated
ENSG00000154146	1.10415	5.68457	13.4893	0.00340812	0.0183838	GNASKO3_RGFP__LacZ_DMSO	NRGN	Upregulated
ENSG00000162458	2.33738	-1.21671	13.5613	0.00334893	0.0181218	GNASKO3_RGFP__LacZ_DMSO	FBLIM1	Upregulated
ENSG00000214562	-1.06703	1.05915	13.6939	0.00324314	0.0176854	GNASKO3_RGFP__LacZ_DMSO	NUTM2D	Downregulated
ENSG00000184792	1.81969	0.0892449	13.8481	0.00312496	0.0172447	GNASKO3_RGFP__LacZ_DMSO	OSBP2	Upregulated
ENSG00000132530	1.58535	-0.517852	13.8982	0.00308772	0.0171191	GNASKO3_RGFP__LacZ_DMSO	XAF1	Upregulated
ENSG00000160097	-1.27756	0.928642	13.9202	0.00307152	0.0170742	GNASKO3_RGFP__LacZ_DMSO	FNDC5	Downregulated
ENSG00000196747	-1.73154	6.32918	13.9263	0.00306702	0.0170592	GNASKO3_RGFP__LacZ_DMSO	HIST1H2AI	Downregulated
ENSG00000110848	1.00272	0.132086	14.0458	0.00298082	0.0167322	GNASKO3_RGFP__LacZ_DMSO	CD69	Upregulated
ENSG00000159173	-1.44723	0.597958	14.1358	0.00291785	0.0164519	GNASKO3_RGFP__LacZ_DMSO	TNNI1	Downregulated
ENSG00000132837	-2.14244	0.308942	14.1688	0.00289515	0.0163483	GNASKO3_RGFP__LacZ_DMSO	DMGDH	Downregulated
ENSG00000146555	-1.22956	1.0247	14.1799	0.00288755	0.0163102	GNASKO3_RGFP__LacZ_DMSO	SDK1	Downregulated
ENSG00000116815	1.49289	-0.0172192	14.2043	0.00287096	0.0162359	GNASKO3_RGFP__LacZ_DMSO	CD58	Upregulated
ENSG00000147509	4.17562	-1.15759	14.2396	0.00284715	0.016135	GNASKO3_RGFP__LacZ_DMSO	RGS20	Upregulated
ENSG00000186710	-1.12082	2.18775	14.2826	0.00281839	0.0160296	GNASKO3_RGFP__LacZ_DMSO	CFAP73	Downregulated
ENSG00000244219	-1.07038	2.40952	14.2828	0.00281828	0.0160296	GNASKO3_RGFP__LacZ_DMSO	TMEM225B	Downregulated
ENSG00000015413	2.35493	-0.950792	14.2953	0.00280997	0.0160009	GNASKO3_RGFP__LacZ_DMSO	DPEP1	Upregulated
ENSG00000151640	-2.82674	-0.922869	14.3694	0.0027615	0.0157962	GNASKO3_RGFP__LacZ_DMSO	DPYSL4	Downregulated
ENSG00000111962	3.04853	-0.980457	14.4113	0.00273454	0.0157084	GNASKO3_RGFP__LacZ_DMSO	UST	Upregulated
ENSG00000141469	-1.90349	-0.269195	14.4387	0.00271705	0.015627	GNASKO3_RGFP__LacZ_DMSO	SLC14A1	Downregulated
ENSG00000135842	2.31661	-1.3383	14.4703	0.00269706	0.0155498	GNASKO3_RGFP__LacZ_DMSO	FAM129A	Upregulated
ENSG00000250091	-1.73697	0.123164	14.4834	0.00268881	0.0155117	GNASKO3_RGFP__LacZ_DMSO	DNAH10OS	Downregulated
ENSG00000177464	1.10948	0.525099	14.5536	0.00264514	0.015338	GNASKO3_RGFP__LacZ_DMSO	GPR4	Upregulated
ENSG00000158571	-1.30064	0.105207	14.5706	0.00263473	0.0152976	GNASKO3_RGFP__LacZ_DMSO	PFKFB1	Downregulated
ENSG00000016391	-1.45698	0.642332	14.6274	0.00260016	0.0151667	GNASKO3_RGFP__LacZ_DMSO	CHDH	Downregulated
ENSG00000140465	-1.05919	1.40994	14.6507	0.00258613	0.0151108	GNASKO3_RGFP__LacZ_DMSO	CYP1A1	Downregulated
ENSG00000170509	-1.17365	0.516149	14.659	0.00258121	0.0150887	GNASKO3_RGFP__LacZ_DMSO	HSD17B13	Downregulated
ENSG00000187492	1.66509	-0.342797	14.7263	0.00254126	0.0148827	GNASKO3_RGFP__LacZ_DMSO	CDHR4	Upregulated
ENSG00000090104	2.67129	-0.571631	14.8108	0.00249222	0.0146945	GNASKO3_RGFP__LacZ_DMSO	RGS1	Upregulated
ENSG00000131773	1.64178	-0.102536	14.8413	0.00247476	0.0146245	GNASKO3_RGFP__LacZ_DMSO	KHDRBS3	Upregulated
ENSG00000173988	1.30645	0.429265	14.8419	0.00247445	0.0146245	GNASKO3_RGFP__LacZ_DMSO	LRRC63	Upregulated
ENSG00000197153	-1.40472	5.94068	14.8715	0.00245766	0.0145667	GNASKO3_RGFP__LacZ_DMSO	HIST1H3J	Downregulated
ENSG00000088726	1.48247	0.231188	14.9413	0.00241859	0.0144095	GNASKO3_RGFP__LacZ_DMSO	TMEM40	Upregulated
ENSG00000088854	1.41044	-0.248724	15.0547	0.00235674	0.0141255	GNASKO3_RGFP__LacZ_DMSO	C20orf194	Upregulated
ENSG00000034053	2.09265	-0.103052	15.2081	0.00227595	0.0137633	GNASKO3_RGFP__LacZ_DMSO	APBA2	Upregulated
ENSG00000166321	1.07554	1.34169	15.2119	0.00227398	0.0137558	GNASKO3_RGFP__LacZ_DMSO	NUDT13	Upregulated
ENSG00000134539	-2.51592	-1.09349	15.3536	0.00220237	0.0134689	GNASKO3_RGFP__LacZ_DMSO	KLRD1	Downregulated
ENSG00000151689	2.16702	-0.950846	15.356	0.00220114	0.0134658	GNASKO3_RGFP__LacZ_DMSO	INPP1	Upregulated
ENSG00000198719	1.30877	0.844967	15.4112	0.002174	0.0133472	GNASKO3_RGFP__LacZ_DMSO	DLL1	Upregulated
ENSG00000138798	6.17246	-2.08451	17.2949	0.00217278	0.0133465	GNASKO3_RGFP__LacZ_DMSO	EGF	Upregulated
ENSG00000186088	3.50231	-0.939365	15.4191	0.00217012	0.013345	GNASKO3_RGFP__LacZ_DMSO	GSAP	Upregulated
ENSG00000169575	-1.18841	2.22462	15.5053	0.00212855	0.0131585	GNASKO3_RGFP__LacZ_DMSO	VPREB1	Downregulated
ENSG00000128849	-1.82086	0.414166	15.5532	0.00210589	0.0130658	GNASKO3_RGFP__LacZ_DMSO	CGNL1	Downregulated
ENSG00000131981	1.67439	0.0549963	15.6025	0.00208285	0.0129642	GNASKO3_RGFP__LacZ_DMSO	LGALS3	Upregulated
ENSG00000114923	2.23944	-1.60181	15.7406	0.0020198	0.012655	GNASKO3_RGFP__LacZ_DMSO	SLC4A3	Upregulated
ENSG00000143297	1.2426	1.46783	16.0794	0.00187448	0.0119635	GNASKO3_RGFP__LacZ_DMSO	FCRL5	Upregulated
ENSG00000266733	1.20336	-0.039463	16.1382	0.00185055	0.0118531	GNASKO3_RGFP__LacZ_DMSO	TBC1D29	Upregulated
ENSG00000187079	-2.4894	-1.41294	16.1977	0.00182667	0.0117485	GNASKO3_RGFP__LacZ_DMSO	TEAD1	Downregulated
ENSG00000158055	-2.19377	-0.73915	16.2647	0.00180024	0.0116495	GNASKO3_RGFP__LacZ_DMSO	GRHL3	Downregulated
ENSG00000197712	1.21037	0.767078	16.2854	0.00179214	0.011617	GNASKO3_RGFP__LacZ_DMSO	FAM114A1	Upregulated
ENSG00000196338	-1.33076	1.69069	16.3073	0.00178365	0.0115773	GNASKO3_RGFP__LacZ_DMSO	NLGN3	Downregulated
ENSG00000163395	2.70694	-0.59767	16.3202	0.00177867	0.0115622	GNASKO3_RGFP__LacZ_DMSO	IGFN1	Upregulated
ENSG00000151418	-2.20346	0.0453361	16.6049	0.00167271	0.0110317	GNASKO3_RGFP__LacZ_DMSO	ATP6V1G3	Downregulated
ENSG00000149243	-1.3982	0.513082	16.6663	0.00165085	0.0109142	GNASKO3_RGFP__LacZ_DMSO	KLHL35	Downregulated
ENSG00000073711	2.56754	-0.968348	16.7528	0.00162062	0.0107518	GNASKO3_RGFP__LacZ_DMSO	PPP2R3A	Upregulated
ENSG00000157087	-2.73253	-1.62678	16.7846	0.00160966	0.0107111	GNASKO3_RGFP__LacZ_DMSO	ATP2B2	Downregulated
ENSG00000198053	1.34546	0.857583	16.7917	0.00160725	0.0107007	GNASKO3_RGFP__LacZ_DMSO	SIRPA	Upregulated
ENSG00000124785	2.85435	-1.74922	16.8343	0.00159273	0.0106415	GNASKO3_RGFP__LacZ_DMSO	NRN1	Upregulated
ENSG00000197046	2.04083	-1.28968	16.8372	0.00159176	0.0106387	GNASKO3_RGFP__LacZ_DMSO	SIGLEC15	Upregulated
ENSG00000160606	-1.37535	0.786913	16.8573	0.00158497	0.0106158	GNASKO3_RGFP__LacZ_DMSO	TLCD1	Downregulated
ENSG00000127329	2.86569	-1.86854	16.9071	0.00156831	0.0105341	GNASKO3_RGFP__LacZ_DMSO	PTPRB	Upregulated
ENSG00000166676	-2.33343	-0.165896	16.9245	0.00156253	0.0105027	GNASKO3_RGFP__LacZ_DMSO	TVP23A	Downregulated
ENSG00000066056	2.33325	-0.546833	16.9556	0.00155225	0.0104774	GNASKO3_RGFP__LacZ_DMSO	TIE1	Upregulated
ENSG00000039600	-1.88025	1.10471	17.0031	0.00153674	0.0104218	GNASKO3_RGFP__LacZ_DMSO	SOX30	Downregulated
ENSG00000130649	-1.29805	0.417519	17.0304	0.00152789	0.0103805	GNASKO3_RGFP__LacZ_DMSO	CYP2E1	Downregulated
ENSG00000086159	1.94906	-0.0985535	17.0353	0.00152632	0.0103735	GNASKO3_RGFP__LacZ_DMSO	AQP6	Upregulated
ENSG00000204851	3.02694	-1.63351	17.0735	0.00151409	0.0103126	GNASKO3_RGFP__LacZ_DMSO	PNMA8B	Upregulated
ENSG00000137070	-1.00241	3.75433	17.112	0.00150185	0.010244	GNASKO3_RGFP__LacZ_DMSO	IL11RA	Downregulated
ENSG00000143674	2.26743	-1.0148	17.1846	0.0014791	0.0101143	GNASKO3_RGFP__LacZ_DMSO	MAP3K21	Upregulated
ENSG00000170379	1.23486	0.989855	17.2118	0.0014707	0.0100821	GNASKO3_RGFP__LacZ_DMSO	TCAF2	Upregulated
ENSG00000203785	1.52358	-0.378977	17.2674	0.00145367	0.00999095	GNASKO3_RGFP__LacZ_DMSO	SPRR2E	Upregulated
ENSG00000113966	1.4731	0.131396	17.286	0.00144801	0.00995566	GNASKO3_RGFP__LacZ_DMSO	ARL6	Upregulated
ENSG00000133665	3.11098	-1.35324	17.3451	0.00143026	0.00987667	GNASKO3_RGFP__LacZ_DMSO	DYDC2	Upregulated
ENSG00000196754	2.9631	-0.909926	17.3594	0.001426	0.00985541	GNASKO3_RGFP__LacZ_DMSO	S100A2	Upregulated
ENSG00000162896	1.09541	1.15164	17.4177	0.00140878	0.00977471	GNASKO3_RGFP__LacZ_DMSO	PIGR	Upregulated
ENSG00000117245	1.70537	0.0822694	17.4211	0.00140778	0.00977133	GNASKO3_RGFP__LacZ_DMSO	KIF17	Upregulated
ENSG00000182459	1.24674	2.34664	17.4992	0.00138513	0.00964595	GNASKO3_RGFP__LacZ_DMSO	TEX19	Upregulated
ENSG00000261652	-1.34174	0.481755	17.5198	0.00137921	0.00961533	GNASKO3_RGFP__LacZ_DMSO	C15orf65	Downregulated
ENSG00000197653	-1.39056	0.433195	17.5357	0.00137468	0.00959435	GNASKO3_RGFP__LacZ_DMSO	DNAH10	Downregulated
ENSG00000108511	2.50326	-1.03008	17.5711	0.00136465	0.0095455	GNASKO3_RGFP__LacZ_DMSO	HOXB6	Upregulated
ENSG00000167757	1.49761	-0.410086	17.681	0.00133401	0.00938384	GNASKO3_RGFP__LacZ_DMSO	KLK11	Upregulated
ENSG00000138166	1.19696	1.85273	17.6943	0.00133036	0.00937839	GNASKO3_RGFP__LacZ_DMSO	DUSP5	Upregulated
ENSG00000059378	1.28004	0.596748	17.7572	0.00131326	0.00929594	GNASKO3_RGFP__LacZ_DMSO	PARP12	Upregulated
ENSG00000132000	1.4505	0.191472	17.7999	0.00130179	0.00923881	GNASKO3_RGFP__LacZ_DMSO	PODNL1	Upregulated
ENSG00000143147	1.09139	1.3106	17.9706	0.00125713	0.0090068	GNASKO3_RGFP__LacZ_DMSO	GPR161	Upregulated
ENSG00000260691	1.68496	-0.610182	17.988	0.00125268	0.00899156	GNASKO3_RGFP__LacZ_DMSO	ANKRD20A1	Upregulated
ENSG00000121989	1.83289	0.17843	17.9981	0.00125011	0.00897989	GNASKO3_RGFP__LacZ_DMSO	ACVR2A	Upregulated
ENSG00000109971	1.18293	7.66947	18.0484	0.00123737	0.00892223	GNASKO3_RGFP__LacZ_DMSO	HSPA8	Upregulated
ENSG00000144935	2.80672	-1.06381	18.1021	0.00122394	0.00886255	GNASKO3_RGFP__LacZ_DMSO	TRPC1	Upregulated
ENSG00000141314	1.49826	1.07909	18.2378	0.00119077	0.00868551	GNASKO3_RGFP__LacZ_DMSO	RHBDL3	Upregulated
ENSG00000180881	1.14237	2.48269	18.2703	0.00118297	0.00864859	GNASKO3_RGFP__LacZ_DMSO	CAPS2	Upregulated
ENSG00000148288	1.62682	0.293161	18.274	0.00118209	0.00864548	GNASKO3_RGFP__LacZ_DMSO	GBGT1	Upregulated
ENSG00000257446	1.45347	-0.348409	18.3489	0.00116439	0.00852928	GNASKO3_RGFP__LacZ_DMSO	ZNF878	Upregulated
ENSG00000133878	-1.62425	0.155275	18.3952	0.00115361	0.00847653	GNASKO3_RGFP__LacZ_DMSO	DUSP26	Downregulated
ENSG00000128536	2.94058	-1.71215	18.5894	0.00110963	0.00821718	GNASKO3_RGFP__LacZ_DMSO	CDHR3	Upregulated
ENSG00000168333	-1.16186	1.15981	18.6062	0.00110591	0.00819923	GNASKO3_RGFP__LacZ_DMSO	C8orf22	Downregulated
ENSG00000134253	2.10766	0.63072	18.7145	0.00108233	0.00806897	GNASKO3_RGFP__LacZ_DMSO	TRIM45	Upregulated
ENSG00000101342	3.04375	-0.494305	18.7233	0.00108044	0.00806412	GNASKO3_RGFP__LacZ_DMSO	TLDC2	Upregulated
ENSG00000165970	3.60603	-1.3139	18.8103	0.00106196	0.00796592	GNASKO3_RGFP__LacZ_DMSO	SLC6A5	Upregulated
ENSG00000108846	2.43049	-0.487491	18.9042	0.00104244	0.00787052	GNASKO3_RGFP__LacZ_DMSO	ABCC3	Upregulated
ENSG00000187800	1.35944	1.204	19.0522	0.00101253	0.00773726	GNASKO3_RGFP__LacZ_DMSO	PEAR1	Upregulated
ENSG00000113657	2.05367	-0.388529	19.0552	0.00101194	0.00773585	GNASKO3_RGFP__LacZ_DMSO	DPYSL3	Upregulated
ENSG00000131095	-1.32495	1.10007	19.0694	0.00100912	0.00772054	GNASKO3_RGFP__LacZ_DMSO	GFAP	Downregulated
ENSG00000188993	-1.4058	0.689394	19.1554	0.000992263	0.0076162	GNASKO3_RGFP__LacZ_DMSO	LRRC66	Downregulated
ENSG00000186654	1.65996	0.829221	19.1875	0.000986044	0.00757769	GNASKO3_RGFP__LacZ_DMSO	PRR5	Upregulated
ENSG00000138738	-1.31105	0.341421	19.2631	0.000971607	0.00750329	GNASKO3_RGFP__LacZ_DMSO	PRDM5	Downregulated
ENSG00000065675	3.11158	-1.04343	19.398	0.000946473	0.00734516	GNASKO3_RGFP__LacZ_DMSO	PRKCQ	Upregulated
ENSG00000130783	-1.5039	0.522122	19.4896	0.000929817	0.00725694	GNASKO3_RGFP__LacZ_DMSO	CCDC62	Downregulated
ENSG00000136842	3.32336	-1.07992	19.4988	0.000928175	0.00725072	GNASKO3_RGFP__LacZ_DMSO	TMOD1	Upregulated
ENSG00000115414	1.08084	1.66648	19.5104	0.000926094	0.00724044	GNASKO3_RGFP__LacZ_DMSO	FN1	Upregulated
ENSG00000204444	-1.21599	0.331596	19.5486	0.000919286	0.00719911	GNASKO3_RGFP__LacZ_DMSO	APOM	Downregulated
ENSG00000172771	-1.15294	3.02374	19.6559	0.000900489	0.00710333	GNASKO3_RGFP__LacZ_DMSO	EFCAB12	Downregulated
ENSG00000186583	-1.38675	1.86228	19.6548	0.000900676	0.00710333	GNASKO3_RGFP__LacZ_DMSO	SPATC1	Downregulated
ENSG00000179820	-1.8333	-0.186186	19.7097	0.000891226	0.00705821	GNASKO3_RGFP__LacZ_DMSO	MYADM	Downregulated
ENSG00000122035	1.10702	2.12888	19.7267	0.000888322	0.00704688	GNASKO3_RGFP__LacZ_DMSO	RASL11A	Upregulated
ENSG00000104970	2.37027	-0.589217	19.7728	0.00088051	0.00699971	GNASKO3_RGFP__LacZ_DMSO	KIR3DX1	Upregulated
ENSG00000162398	4.37802	-1.64747	19.8033	0.000875385	0.00698209	GNASKO3_RGFP__LacZ_DMSO	LEXM	Upregulated
ENSG00000099337	1.55564	0.897838	19.9305	0.000854389	0.00687287	GNASKO3_RGFP__LacZ_DMSO	KCNK6	Upregulated
ENSG00000276966	-1.238	6.44699	19.9403	0.000852803	0.00686303	GNASKO3_RGFP__LacZ_DMSO	HIST1H4E	Downregulated
ENSG00000170873	-1.12147	1.46723	19.9855	0.000845489	0.00683069	GNASKO3_RGFP__LacZ_DMSO	MTSS1	Downregulated
ENSG00000117013	1.29199	1.00807	20.0219	0.000839663	0.00680357	GNASKO3_RGFP__LacZ_DMSO	KCNQ4	Upregulated
ENSG00000172987	2.60719	-1.57129	20.0793	0.00083057	0.00676174	GNASKO3_RGFP__LacZ_DMSO	HPSE2	Upregulated
ENSG00000171246	-1.20132	0.948774	20.0982	0.000827605	0.00674339	GNASKO3_RGFP__LacZ_DMSO	NPTX1	Downregulated
ENSG00000157601	1.54493	-0.250478	20.209	0.000810443	0.00664072	GNASKO3_RGFP__LacZ_DMSO	MX1	Upregulated
ENSG00000136014	2.56151	-1.31428	20.2707	0.000801076	0.00659251	GNASKO3_RGFP__LacZ_DMSO	USP44	Upregulated
ENSG00000102362	-1.69757	-0.0115551	20.391	0.000783168	0.00647894	GNASKO3_RGFP__LacZ_DMSO	SYTL4	Downregulated
ENSG00000131409	1.64445	0.78532	20.4172	0.000779338	0.0064642	GNASKO3_RGFP__LacZ_DMSO	LRRC4B	Upregulated
ENSG00000126010	2.79589	-1.41682	20.5274	0.000763426	0.00636899	GNASKO3_RGFP__LacZ_DMSO	GRPR	Upregulated
ENSG00000196116	1.41064	0.290686	20.5452	0.000760896	0.00635548	GNASKO3_RGFP__LacZ_DMSO	TDRD7	Upregulated
ENSG00000122223	1.84198	-0.0918769	20.5907	0.000754463	0.00631879	GNASKO3_RGFP__LacZ_DMSO	CD244	Upregulated
ENSG00000152292	2.50264	-0.224273	20.6207	0.00075026	0.00630032	GNASKO3_RGFP__LacZ_DMSO	SH2D6	Upregulated
ENSG00000163359	1.80176	-0.209809	20.6851	0.00074134	0.00624759	GNASKO3_RGFP__LacZ_DMSO	COL6A3	Upregulated
ENSG00000237489	-1.20318	1.41113	20.6963	0.000739794	0.00623734	GNASKO3_RGFP__LacZ_DMSO	LINC00959	Downregulated
ENSG00000183134	1.35998	1.24102	20.7709	0.000729627	0.00617914	GNASKO3_RGFP__LacZ_DMSO	PTGDR2	Upregulated
ENSG00000215045	1.21579	1.21796	20.7821	0.000728113	0.00617032	GNASKO3_RGFP__LacZ_DMSO	GRID2IP	Upregulated
ENSG00000153707	-1.6778	1.49677	20.8902	0.00071371	0.00606878	GNASKO3_RGFP__LacZ_DMSO	PTPRD	Downregulated
ENSG00000184378	1.26007	0.337408	20.9904	0.00070066	0.005982	GNASKO3_RGFP__LacZ_DMSO	ACTRT3	Upregulated
ENSG00000163803	2.67605	-1.22869	21.0022	0.000699145	0.00597176	GNASKO3_RGFP__LacZ_DMSO	PLB1	Upregulated
ENSG00000166002	1.17067	2.21246	21.0701	0.000690477	0.00592445	GNASKO3_RGFP__LacZ_DMSO	SMCO4	Upregulated
ENSG00000182871	-1.95875	1.31365	21.0871	0.000688332	0.00591409	GNASKO3_RGFP__LacZ_DMSO	COL18A1	Downregulated
ENSG00000100298	1.58102	1.15605	21.0945	0.000687397	0.00591142	GNASKO3_RGFP__LacZ_DMSO	APOBEC3H	Upregulated
ENSG00000170745	2.15545	-0.218951	21.1495	0.000680499	0.00587346	GNASKO3_RGFP__LacZ_DMSO	KCNS3	Upregulated
ENSG00000198156	-1.56488	0.657474	21.2525	0.000667825	0.0057746	GNASKO3_RGFP__LacZ_DMSO	NPIPB6	Downregulated
ENSG00000161298	-1.10156	3.03615	21.3403	0.000657229	0.00570289	GNASKO3_RGFP__LacZ_DMSO	ZNF382	Downregulated
ENSG00000185615	-2.6451	-0.904916	21.3596	0.000654925	0.00568643	GNASKO3_RGFP__LacZ_DMSO	PDIA2	Downregulated
ENSG00000158008	1.75446	0.675978	21.3948	0.00065075	0.00566578	GNASKO3_RGFP__LacZ_DMSO	EXTL1	Upregulated
ENSG00000172824	2.41839	-0.734117	21.4226	0.000647471	0.00564502	GNASKO3_RGFP__LacZ_DMSO	CES4A	Upregulated
ENSG00000179331	2.21078	-0.0687306	21.5374	0.000634156	0.00557256	GNASKO3_RGFP__LacZ_DMSO	RAB39A	Upregulated
ENSG00000184564	4.5939	-1.49909	21.5857	0.000628653	0.00554188	GNASKO3_RGFP__LacZ_DMSO	SLITRK6	Upregulated
ENSG00000139970	2.39344	0.20091	21.7772	0.000607364	0.00541425	GNASKO3_RGFP__LacZ_DMSO	RTN1	Upregulated
ENSG00000273703	-1.26076	4.62651	21.781	0.000606944	0.00541387	GNASKO3_RGFP__LacZ_DMSO	HIST1H2BM	Downregulated
ENSG00000188343	1.28589	1.09358	21.8496	0.000599532	0.00536993	GNASKO3_RGFP__LacZ_DMSO	FAM92A	Upregulated
ENSG00000135549	-1.38028	0.333642	21.9479	0.000589099	0.00529894	GNASKO3_RGFP__LacZ_DMSO	PKIB	Downregulated
ENSG00000162433	2.52678	-0.534481	22.0682	0.000576614	0.00521439	GNASKO3_RGFP__LacZ_DMSO	AK4	Upregulated
ENSG00000164920	1.56007	0.413799	22.2345	0.000559868	0.00510682	GNASKO3_RGFP__LacZ_DMSO	OSR2	Upregulated
ENSG00000173083	1.24888	1.19006	22.2431	0.000559016	0.00510668	GNASKO3_RGFP__LacZ_DMSO	HPSE	Upregulated
ENSG00000175544	-1.12936	2.91613	22.2595	0.000557394	0.00509679	GNASKO3_RGFP__LacZ_DMSO	CABP4	Downregulated
ENSG00000175538	2.99168	-1.13834	22.3136	0.000552095	0.00506547	GNASKO3_RGFP__LacZ_DMSO	KCNE3	Upregulated
ENSG00000255150	1.99719	0.993782	22.3424	0.000549308	0.00505459	GNASKO3_RGFP__LacZ_DMSO	EID3	Upregulated
ENSG00000012171	-1.08968	1.64651	22.4795	0.000536224	0.00497532	GNASKO3_RGFP__LacZ_DMSO	SEMA3B	Downregulated
ENSG00000151458	1.04204	1.62828	22.5368	0.000530859	0.00494006	GNASKO3_RGFP__LacZ_DMSO	ANKRD50	Upregulated
ENSG00000137198	2.85745	-1.72852	22.5683	0.000527937	0.00492499	GNASKO3_RGFP__LacZ_DMSO	GMPR	Upregulated
ENSG00000138642	2.52203	-0.434373	22.7717	0.000509536	0.00479349	GNASKO3_RGFP__LacZ_DMSO	HERC6	Upregulated
ENSG00000139055	-1.00663	3.17041	22.8435	0.000503222	0.00476012	GNASKO3_RGFP__LacZ_DMSO	ERP27	Downregulated
ENSG00000128805	1.09459	1.35418	22.8631	0.000501517	0.00475323	GNASKO3_RGFP__LacZ_DMSO	ARHGAP22	Upregulated
ENSG00000054392	2.1627	-0.75678	22.9062	0.000497788	0.0047256	GNASKO3_RGFP__LacZ_DMSO	HHAT	Upregulated
ENSG00000150054	1.88247	0.0902073	23.13	0.00047892	0.00458953	GNASKO3_RGFP__LacZ_DMSO	MPP7	Upregulated
ENSG00000139971	1.48111	0.201431	23.1868	0.000474271	0.00455685	GNASKO3_RGFP__LacZ_DMSO	C14orf37	Upregulated
ENSG00000076864	1.23212	0.999307	23.2946	0.000465583	0.00450441	GNASKO3_RGFP__LacZ_DMSO	RAP1GAP	Upregulated
ENSG00000126709	1.184	0.616391	23.3292	0.000462838	0.00448807	GNASKO3_RGFP__LacZ_DMSO	IFI6	Upregulated
ENSG00000151623	1.43064	0.841625	23.3795	0.000458876	0.00445873	GNASKO3_RGFP__LacZ_DMSO	NR3C2	Upregulated
ENSG00000136235	1.11415	2.06456	23.4147	0.000456131	0.00444118	GNASKO3_RGFP__LacZ_DMSO	GPNMB	Upregulated
ENSG00000198488	-1.95379	-0.108208	23.4817	0.000450952	0.00441117	GNASKO3_RGFP__LacZ_DMSO	B3GNT6	Downregulated
ENSG00000165066	-2.02452	0.324804	23.6083	0.00044136	0.00432853	GNASKO3_RGFP__LacZ_DMSO	NKX6-3	Downregulated
ENSG00000182389	1.87812	-0.0909594	23.6666	0.000437023	0.0042949	GNASKO3_RGFP__LacZ_DMSO	CACNB4	Upregulated
ENSG00000198929	2.33281	-0.508167	23.8378	0.000424569	0.00420966	GNASKO3_RGFP__LacZ_DMSO	NOS1AP	Upregulated
ENSG00000114279	-2.46326	-0.670192	23.9552	0.000416273	0.00414914	GNASKO3_RGFP__LacZ_DMSO	FGF12	Downregulated
ENSG00000137693	1.75272	-0.0775155	24.0277	0.000411243	0.00412507	GNASKO3_RGFP__LacZ_DMSO	YAP1	Upregulated
ENSG00000137507	1.07767	2.96318	24.0351	0.000410736	0.00412217	GNASKO3_RGFP__LacZ_DMSO	LRRC32	Upregulated
ENSG00000114450	1.1609	3.19872	24.2878	0.000393782	0.00399866	GNASKO3_RGFP__LacZ_DMSO	GNB4	Upregulated
ENSG00000261678	-1.54377	0.324688	24.411	0.000385817	0.00393467	GNASKO3_RGFP__LacZ_DMSO	SCRT1	Downregulated
ENSG00000172264	4.41066	-1.38765	24.6351	0.000371806	0.00383309	GNASKO3_RGFP__LacZ_DMSO	MACROD2	Upregulated
ENSG00000031081	2.91099	-0.51675	24.6922	0.000368333	0.00380907	GNASKO3_RGFP__LacZ_DMSO	ARHGAP31	Upregulated
ENSG00000173805	1.03408	2.84269	24.7622	0.000364126	0.00378276	GNASKO3_RGFP__LacZ_DMSO	HAP1	Upregulated
ENSG00000108556	-1.51803	1.68094	24.8069	0.000361473	0.00376345	GNASKO3_RGFP__LacZ_DMSO	CHRNE	Downregulated
ENSG00000167711	-1.18416	1.31629	24.8156	0.000360954	0.00376012	GNASKO3_RGFP__LacZ_DMSO	SERPINF2	Downregulated
ENSG00000042832	-1.55033	1.65188	24.9874	0.000350973	0.00368657	GNASKO3_RGFP__LacZ_DMSO	TG	Downregulated
ENSG00000142233	-1.35393	1.13716	24.9981	0.000350362	0.00368221	GNASKO3_RGFP__LacZ_DMSO	NTN5	Downregulated
ENSG00000184343	2.25562	-0.305207	25.0135	0.000349484	0.00367911	GNASKO3_RGFP__LacZ_DMSO	SRPK3	Upregulated
ENSG00000159588	-1.11719	3.73199	25.1387	0.000342448	0.00362926	GNASKO3_RGFP__LacZ_DMSO	CCDC17	Downregulated
ENSG00000068078	1.2536	1.59886	25.2081	0.000338619	0.00360078	GNASKO3_RGFP__LacZ_DMSO	FGFR3	Upregulated
ENSG00000197629	-1.40039	2.45079	25.3531	0.000330781	0.00352734	GNASKO3_RGFP__LacZ_DMSO	MPEG1	Downregulated
ENSG00000157227	-1.09468	3.53571	25.4049	0.000328035	0.00350793	GNASKO3_RGFP__LacZ_DMSO	MMP14	Downregulated
ENSG00000167751	2.87343	-0.884292	25.8257	0.000306675	0.00333557	GNASKO3_RGFP__LacZ_DMSO	KLK2	Upregulated
ENSG00000179909	-2.93632	-0.36273	25.8246	0.000306729	0.00333557	GNASKO3_RGFP__LacZ_DMSO	ZNF154	Downregulated
ENSG00000105464	1.12959	1.28042	26.1256	0.000292449	0.00321528	GNASKO3_RGFP__LacZ_DMSO	GRIN2D	Upregulated
ENSG00000263961	-3.48696	-0.971869	26.1205	0.000292684	0.00321528	GNASKO3_RGFP__LacZ_DMSO	C1orf186	Downregulated
ENSG00000163235	1.31872	1.29664	26.1887	0.000289554	0.00319573	GNASKO3_RGFP__LacZ_DMSO	TGFA	Upregulated
ENSG00000235453	-1.05188	2.44631	26.1906	0.000289468	0.00319573	GNASKO3_RGFP__LacZ_DMSO	SMIM27	Downregulated
ENSG00000157782	1.44759	1.16902	26.3167	0.000283788	0.00315601	GNASKO3_RGFP__LacZ_DMSO	CABP1	Upregulated
ENSG00000101000	3.71525	-0.735601	26.7545	0.000265057	0.00300993	GNASKO3_RGFP__LacZ_DMSO	PROCR	Upregulated
ENSG00000173548	1.33355	1.78437	26.8038	0.00026304	0.0030011	GNASKO3_RGFP__LacZ_DMSO	SNX33	Upregulated
ENSG00000100342	2.08315	-0.525158	27.0404	0.000253609	0.0029199	GNASKO3_RGFP__LacZ_DMSO	APOL1	Upregulated
ENSG00000125462	1.18578	1.31602	27.1178	0.000250608	0.00289415	GNASKO3_RGFP__LacZ_DMSO	C1orf61	Upregulated
ENSG00000074964	1.56605	0.733386	27.1621	0.000248911	0.00287983	GNASKO3_RGFP__LacZ_DMSO	ARHGEF10L	Upregulated
ENSG00000137968	-1.17523	2.96195	27.2358	0.000246117	0.00286148	GNASKO3_RGFP__LacZ_DMSO	SLC44A5	Downregulated
ENSG00000124635	-1.082	6.10961	27.2915	0.000244029	0.0028477	GNASKO3_RGFP__LacZ_DMSO	HIST1H2BJ	Downregulated
ENSG00000116147	-1.57784	2.27548	27.398	0.000240098	0.00282448	GNASKO3_RGFP__LacZ_DMSO	TNR	Downregulated
ENSG00000258839	-1.14106	2.1819	27.5323	0.000235242	0.00277252	GNASKO3_RGFP__LacZ_DMSO	MC1R	Downregulated
ENSG00000162390	3.83816	-1.44533	27.5801	0.000233544	0.00276021	GNASKO3_RGFP__LacZ_DMSO	ACOT11	Upregulated
ENSG00000073464	3.68013	-0.919744	27.6385	0.000231486	0.00274363	GNASKO3_RGFP__LacZ_DMSO	CLCN4	Upregulated
ENSG00000169783	2.5219	-0.540986	27.7444	0.000227808	0.00272391	GNASKO3_RGFP__LacZ_DMSO	LINGO1	Upregulated
ENSG00000185630	1.81876	0.632898	27.825	0.000225054	0.00270294	GNASKO3_RGFP__LacZ_DMSO	PBX1	Upregulated
ENSG00000243147	-1.08992	2.91835	28.0009	0.000219185	0.00265434	GNASKO3_RGFP__LacZ_DMSO	MRPL33	Downregulated
ENSG00000064042	2.95669	-1.18258	28.0234	0.000218445	0.00264877	GNASKO3_RGFP__LacZ_DMSO	LIMCH1	Upregulated
ENSG00000151208	1.03546	2.9719	28.0945	0.000216132	0.00263083	GNASKO3_RGFP__LacZ_DMSO	DLG5	Upregulated
ENSG00000140092	-1.13134	1.47809	28.2177	0.000212193	0.00259142	GNASKO3_RGFP__LacZ_DMSO	FBLN5	Downregulated
ENSG00000141441	1.59362	1.41789	28.3203	0.000208975	0.00257658	GNASKO3_RGFP__LacZ_DMSO	GAREM1	Upregulated
ENSG00000166831	2.81424	-0.502833	28.3279	0.00020874	0.00257564	GNASKO3_RGFP__LacZ_DMSO	RBPMS2	Upregulated
ENSG00000125255	1.53395	0.821177	28.3439	0.000208243	0.00257118	GNASKO3_RGFP__LacZ_DMSO	SLC10A2	Upregulated
ENSG00000165801	1.10216	2.58299	28.3666	0.000207542	0.00256923	GNASKO3_RGFP__LacZ_DMSO	ARHGEF40	Upregulated
ENSG00000170545	3.05038	-0.701503	28.4481	0.000205048	0.00254836	GNASKO3_RGFP__LacZ_DMSO	SMAGP	Upregulated
ENSG00000181790	1.12198	2.74086	28.4696	0.000204397	0.00254528	GNASKO3_RGFP__LacZ_DMSO	ADGRB1	Upregulated
ENSG00000146054	-1.19584	2.64892	28.7564	0.000195925	0.00245757	GNASKO3_RGFP__LacZ_DMSO	TRIM7	Downregulated
ENSG00000197249	1.05651	2.1363	28.8212	0.000194069	0.00244268	GNASKO3_RGFP__LacZ_DMSO	SERPINA1	Upregulated
ENSG00000277224	-1.53902	6.05188	28.9231	0.000191192	0.0024139	GNASKO3_RGFP__LacZ_DMSO	HIST1H2BF	Downregulated
ENSG00000163617	-1.50174	1.80854	28.9887	0.000189365	0.00240038	GNASKO3_RGFP__LacZ_DMSO	CCDC191	Downregulated
ENSG00000125968	1.52478	1.72271	29.1633	0.000184602	0.0023605	GNASKO3_RGFP__LacZ_DMSO	ID1	Upregulated
ENSG00000004866	1.11309	1.97373	29.1764	0.000184252	0.00235975	GNASKO3_RGFP__LacZ_DMSO	ST7	Upregulated
ENSG00000064300	1.19867	2.197	29.1966	0.00018371	0.00235892	GNASKO3_RGFP__LacZ_DMSO	NGFR	Upregulated
ENSG00000116771	1.41867	0.831772	29.2007	0.000183601	0.00235892	GNASKO3_RGFP__LacZ_DMSO	AGMAT	Upregulated
ENSG00000102575	1.44865	1.39379	29.2845	0.000181381	0.00234615	GNASKO3_RGFP__LacZ_DMSO	ACP5	Upregulated
ENSG00000116299	-1.45217	1.50328	29.2813	0.000181465	0.00234615	GNASKO3_RGFP__LacZ_DMSO	KIAA1324	Downregulated
ENSG00000164695	2.09116	-0.374579	29.4245	0.00017774	0.00231753	GNASKO3_RGFP__LacZ_DMSO	CHMP4C	Upregulated
ENSG00000121797	2.37449	-0.263542	29.5801	0.000173794	0.00228761	GNASKO3_RGFP__LacZ_DMSO	CCRL2	Upregulated
ENSG00000112139	1.38041	0.953621	29.5986	0.000173334	0.00228314	GNASKO3_RGFP__LacZ_DMSO	MDGA1	Upregulated
ENSG00000136114	1.50852	0.453745	29.6412	0.000172273	0.00227233	GNASKO3_RGFP__LacZ_DMSO	THSD1	Upregulated
ENSG00000181856	1.37578	1.20651	29.8337	0.000167583	0.00222285	GNASKO3_RGFP__LacZ_DMSO	SLC2A4	Upregulated
ENSG00000176386	-1.09215	2.73813	29.9114	0.000165732	0.00220603	GNASKO3_RGFP__LacZ_DMSO	CDC26	Downregulated
ENSG00000265763	1.43514	0.966655	29.9502	0.000164818	0.00219999	GNASKO3_RGFP__LacZ_DMSO	ZNF488	Upregulated
ENSG00000105383	5.58839	-0.880204	30.2102	0.000158835	0.00213677	GNASKO3_RGFP__LacZ_DMSO	CD33	Upregulated
ENSG00000182578	1.42746	0.88932	30.3105	0.000156596	0.00211869	GNASKO3_RGFP__LacZ_DMSO	CSF1R	Upregulated
ENSG00000135905	1.20669	2.09313	30.395	0.000154739	0.00209957	GNASKO3_RGFP__LacZ_DMSO	DOCK10	Upregulated
ENSG00000130176	1.05341	1.95891	30.5557	0.000151276	0.00206569	GNASKO3_RGFP__LacZ_DMSO	CNN1	Upregulated
ENSG00000240771	1.74521	0.427967	30.5872	0.000150609	0.00205978	GNASKO3_RGFP__LacZ_DMSO	ARHGEF25	Upregulated
ENSG00000181826	1.50337	2.2267	30.5954	0.000150436	0.00205889	GNASKO3_RGFP__LacZ_DMSO	RELL1	Upregulated
ENSG00000253457	-3.96788	-1.09537	30.7019	0.000148205	0.00203487	GNASKO3_RGFP__LacZ_DMSO	SMIM18	Downregulated
ENSG00000277639	6.4497	-1.7615	33.3454	0.000147395	0.00203233	GNASKO3_RGFP__LacZ_DMSO	AC007906.2	Upregulated
ENSG00000115738	1.26102	4.25212	30.7606	0.000146992	0.00202967	GNASKO3_RGFP__LacZ_DMSO	ID2	Upregulated
ENSG00000188404	1.80878	0.771141	30.8064	0.000146054	0.00202084	GNASKO3_RGFP__LacZ_DMSO	SELL	Upregulated
ENSG00000221955	1.1765	2.96899	30.8148	0.000145883	0.00201996	GNASKO3_RGFP__LacZ_DMSO	SLC12A8	Upregulated
ENSG00000165702	1.06242	3.51448	30.8887	0.000144387	0.00200511	GNASKO3_RGFP__LacZ_DMSO	GFI1B	Upregulated
ENSG00000169314	-1.93988	0.186243	30.9438	0.000143283	0.00199416	GNASKO3_RGFP__LacZ_DMSO	C22orf15	Downregulated
ENSG00000278588	-1.03437	6.07578	30.9446	0.000143267	0.00199416	GNASKO3_RGFP__LacZ_DMSO	HIST1H2BI	Downregulated
ENSG00000134460	1.68866	1.03034	31.0089	0.000141992	0.00198641	GNASKO3_RGFP__LacZ_DMSO	IL2RA	Upregulated
ENSG00000159618	1.10285	1.97313	31.1235	0.000139752	0.00195942	GNASKO3_RGFP__LacZ_DMSO	ADGRG5	Upregulated
ENSG00000197603	1.65441	1.41101	31.1296	0.000139634	0.00195922	GNASKO3_RGFP__LacZ_DMSO	C5orf42	Upregulated
ENSG00000147174	-1.28998	1.81613	31.2338	0.000137634	0.00193979	GNASKO3_RGFP__LacZ_DMSO	GCNA	Downregulated
ENSG00000011422	1.58766	1.11838	31.4427	0.000133727	0.00189859	GNASKO3_RGFP__LacZ_DMSO	PLAUR	Upregulated
ENSG00000175274	1.11659	4.19562	31.4893	0.000132872	0.00188956	GNASKO3_RGFP__LacZ_DMSO	TP53I11	Upregulated
ENSG00000188313	6.8813	-1.02131	34.2102	0.000132685	0.00188832	GNASKO3_RGFP__LacZ_DMSO	PLSCR1	Upregulated
ENSG00000139211	1.29801	2.13475	31.5976	0.000130912	0.00187436	GNASKO3_RGFP__LacZ_DMSO	AMIGO2	Upregulated
ENSG00000151632	5.05547	-1.14631	38.0723	0.000130164	0.00186648	GNASKO3_RGFP__LacZ_DMSO	AKR1C2	Upregulated
ENSG00000170439	1.80735	0.233142	32.158	0.000121299	0.00176611	GNASKO3_RGFP__LacZ_DMSO	METTL7B	Upregulated
ENSG00000005189	1.07426	4.25012	32.1739	0.000121038	0.00176367	GNASKO3_RGFP__LacZ_DMSO	REXO5	Upregulated
ENSG00000135604	2.3526	0.319042	32.7481	0.000112059	0.00168071	GNASKO3_RGFP__LacZ_DMSO	STX11	Upregulated
ENSG00000109787	2.04598	0.476829	32.7732	0.000111685	0.00168042	GNASKO3_RGFP__LacZ_DMSO	KLF3	Upregulated
ENSG00000085276	2.38718	-0.598652	32.8143	0.000111074	0.0016739	GNASKO3_RGFP__LacZ_DMSO	MECOM	Upregulated
ENSG00000164406	-2.04074	1.02772	32.8404	0.00011069	0.00167076	GNASKO3_RGFP__LacZ_DMSO	LEAP2	Downregulated
ENSG00000276231	2.02342	0.294374	32.9038	0.000109761	0.00165939	GNASKO3_RGFP__LacZ_DMSO	PIK3R6	Upregulated
ENSG00000196562	2.076	0.198418	33.0595	0.000107518	0.00163907	GNASKO3_RGFP__LacZ_DMSO	SULF2	Upregulated
ENSG00000250423	3.60218	-1.0829	33.1109	0.000106788	0.0016327	GNASKO3_RGFP__LacZ_DMSO	KIAA1210	Upregulated
ENSG00000160219	1.13298	1.67087	33.2106	0.000105391	0.00161787	GNASKO3_RGFP__LacZ_DMSO	GAB3	Upregulated
ENSG00000020577	1.04412	3.13917	33.2657	0.000104629	0.00161271	GNASKO3_RGFP__LacZ_DMSO	SAMD4A	Upregulated
ENSG00000171916	4.84695	-1.3875	33.4124	0.000102629	0.00158966	GNASKO3_RGFP__LacZ_DMSO	LGALS9C	Upregulated
ENSG00000174514	-1.01676	3.6344	33.4821	0.000101695	0.00157907	GNASKO3_RGFP__LacZ_DMSO	MFSD4A	Downregulated
ENSG00000130224	-1.05038	2.32171	33.598	0.000100163	0.00156827	GNASKO3_RGFP__LacZ_DMSO	LRCH2	Downregulated
ENSG00000171860	2.86374	-0.600305	34.1461	9.32775e-05	0.0014975	GNASKO3_RGFP__LacZ_DMSO	C3AR1	Upregulated
ENSG00000181754	-2.31957	0.337449	34.2243	9.23407e-05	0.00148625	GNASKO3_RGFP__LacZ_DMSO	AMIGO1	Downregulated
ENSG00000175048	-1.69175	1.05354	34.3557	9.07929e-05	0.00147387	GNASKO3_RGFP__LacZ_DMSO	ZDHHC14	Downregulated
ENSG00000139926	1.13234	1.70398	34.411	9.01493e-05	0.00146719	GNASKO3_RGFP__LacZ_DMSO	FRMD6	Upregulated
ENSG00000129116	1.13916	1.85984	34.6356	8.75938e-05	0.00143548	GNASKO3_RGFP__LacZ_DMSO	PALLD	Upregulated
ENSG00000138639	-1.13803	3.72041	34.6794	8.71059e-05	0.00142996	GNASKO3_RGFP__LacZ_DMSO	ARHGAP24	Downregulated
ENSG00000054793	-1.05499	2.67136	34.8384	8.53592e-05	0.00140372	GNASKO3_RGFP__LacZ_DMSO	ATP9A	Downregulated
ENSG00000106211	1.65556	3.43697	34.9483	8.41762e-05	0.00139273	GNASKO3_RGFP__LacZ_DMSO	HSPB1	Upregulated
ENSG00000146285	1.06411	2.52004	35.0834	8.27476e-05	0.00137632	GNASKO3_RGFP__LacZ_DMSO	SCML4	Upregulated
ENSG00000182158	1.5376	1.72207	35.214	8.13948e-05	0.00136403	GNASKO3_RGFP__LacZ_DMSO	CREB3L2	Upregulated
ENSG00000186265	1.31705	2.11903	35.206	8.14769e-05	0.00136403	GNASKO3_RGFP__LacZ_DMSO	BTLA	Upregulated
ENSG00000119227	-1.1134	3.57279	35.2697	8.08252e-05	0.00135626	GNASKO3_RGFP__LacZ_DMSO	PIGZ	Downregulated
ENSG00000140104	-1.72304	1.09807	35.4392	7.9121e-05	0.00133595	GNASKO3_RGFP__LacZ_DMSO	C14orf79	Downregulated
ENSG00000131183	-2.26182	0.252677	35.4524	7.89899e-05	0.00133493	GNASKO3_RGFP__LacZ_DMSO	SLC34A1	Downregulated
ENSG00000105695	1.71889	1.92303	35.9124	7.45827e-05	0.00128688	GNASKO3_RGFP__LacZ_DMSO	MAG	Upregulated
ENSG00000162755	-1.74467	1.11709	36.418	7.00674e-05	0.00122346	GNASKO3_RGFP__LacZ_DMSO	KLHDC9	Downregulated
ENSG00000204147	1.68797	0.630196	36.4931	6.94246e-05	0.00121786	GNASKO3_RGFP__LacZ_DMSO	ASAH2B	Upregulated
ENSG00000075426	1.80397	0.631612	36.8942	6.61061e-05	0.00117269	GNASKO3_RGFP__LacZ_DMSO	FOSL2	Upregulated
ENSG00000103647	-1.50455	1.15975	36.9364	6.5768e-05	0.00116888	GNASKO3_RGFP__LacZ_DMSO	CORO2B	Downregulated
ENSG00000140835	4.95357	-1.67858	36.9615	6.55672e-05	0.00116781	GNASKO3_RGFP__LacZ_DMSO	CHST4	Upregulated
ENSG00000181350	1.24644	1.93632	37.1194	6.43241e-05	0.00115187	GNASKO3_RGFP__LacZ_DMSO	LRRC75A	Upregulated
ENSG00000149925	1.00805	3.41191	37.2406	6.3389e-05	0.00113944	GNASKO3_RGFP__LacZ_DMSO	ALDOA	Upregulated
ENSG00000181523	-1.16419	2.65079	37.26	6.32408e-05	0.00113785	GNASKO3_RGFP__LacZ_DMSO	SGSH	Downregulated
ENSG00000136830	1.16604	1.33871	37.4716	6.16499e-05	0.00111559	GNASKO3_RGFP__LacZ_DMSO	FAM129B	Upregulated
ENSG00000101746	-1.67896	2.22014	37.7174	5.98607e-05	0.00109628	GNASKO3_RGFP__LacZ_DMSO	NOL4	Downregulated
ENSG00000185664	1.27525	3.29764	37.8152	5.91661e-05	0.00108622	GNASKO3_RGFP__LacZ_DMSO	PMEL	Upregulated
ENSG00000215915	1.09765	1.84983	38.2582	5.61347e-05	0.00104682	GNASKO3_RGFP__LacZ_DMSO	ATAD3C	Upregulated
ENSG00000273802	-1.19272	6.40243	38.3441	5.55679e-05	0.00103932	GNASKO3_RGFP__LacZ_DMSO	HIST1H2BG	Downregulated
ENSG00000119771	2.2194	0.546027	38.5352	5.43315e-05	0.00103123	GNASKO3_RGFP__LacZ_DMSO	KLHL29	Upregulated
ENSG00000133216	1.20729	1.64203	38.4609	5.48085e-05	0.00103123	GNASKO3_RGFP__LacZ_DMSO	EPHB2	Upregulated
ENSG00000204669	2.11254	1.29661	38.5816	5.40363e-05	0.00102794	GNASKO3_RGFP__LacZ_DMSO	C9orf57	Upregulated
ENSG00000177409	1.83101	0.794778	38.6457	5.36313e-05	0.00102229	GNASKO3_RGFP__LacZ_DMSO	SAMD9L	Upregulated
ENSG00000169302	3.53721	-0.170242	38.6873	5.33705e-05	0.00101834	GNASKO3_RGFP__LacZ_DMSO	STK32A	Upregulated
ENSG00000143226	1.30439	1.31456	38.7141	5.32036e-05	0.00101618	GNASKO3_RGFP__LacZ_DMSO	FCGR2A	Upregulated
ENSG00000136541	-1.54254	1.17559	38.758	5.2931e-05	0.00101414	GNASKO3_RGFP__LacZ_DMSO	ERMN	Downregulated
ENSG00000070601	1.80795	0.54149	38.9231	5.19202e-05	0.00100076	GNASKO3_RGFP__LacZ_DMSO	FRMPD1	Upregulated
ENSG00000197614	-2.71801	0.0302496	39.0037	5.14348e-05	0.00099444	GNASKO3_RGFP__LacZ_DMSO	MFAP5	Downregulated
ENSG00000163606	3.93337	-0.847413	39.0297	5.12797e-05	0.000993755	GNASKO3_RGFP__LacZ_DMSO	CD200R1	Upregulated
ENSG00000171759	1.49758	1.13601	39.0184	5.13468e-05	0.000993755	GNASKO3_RGFP__LacZ_DMSO	PAH	Upregulated
ENSG00000197580	1.586	1.26425	39.0644	5.10733e-05	0.000991901	GNASKO3_RGFP__LacZ_DMSO	BCO2	Upregulated
ENSG00000188783	-2.7473	-0.432333	39.5458	4.83065e-05	0.000952444	GNASKO3_RGFP__LacZ_DMSO	PRELP	Downregulated
ENSG00000163531	1.62746	0.918983	39.5614	4.82199e-05	0.000951727	GNASKO3_RGFP__LacZ_DMSO	NFASC	Upregulated
ENSG00000062038	-2.15442	0.964555	39.5787	4.8124e-05	0.000950826	GNASKO3_RGFP__LacZ_DMSO	CDH3	Downregulated
ENSG00000162631	2.86668	-0.422104	39.6615	4.7668e-05	0.000943786	GNASKO3_RGFP__LacZ_DMSO	NTNG1	Upregulated
ENSG00000175766	-1.31124	1.49039	39.7025	4.74445e-05	0.00094133	GNASKO3_RGFP__LacZ_DMSO	EIF4E1B	Downregulated
ENSG00000139946	1.93371	1.07538	39.8661	4.65631e-05	0.00092969	GNASKO3_RGFP__LacZ_DMSO	PELI2	Upregulated
ENSG00000164604	6.94189	-1.68035	43.9377	4.61292e-05	0.000923999	GNASKO3_RGFP__LacZ_DMSO	GPR85	Upregulated
ENSG00000198420	1.01411	2.76007	39.976	4.59821e-05	0.000923938	GNASKO3_RGFP__LacZ_DMSO	TCAF1	Upregulated
ENSG00000152413	6.88131	-1.31209	43.9851	4.59149e-05	0.000923567	GNASKO3_RGFP__LacZ_DMSO	HOMER1	Upregulated
ENSG00000174446	-1.17838	2.8619	40.1614	4.50211e-05	0.000912377	GNASKO3_RGFP__LacZ_DMSO	SNAPC5	Downregulated
ENSG00000211445	1.31495	2.02446	40.8295	4.17479e-05	0.000861728	GNASKO3_RGFP__LacZ_DMSO	GPX3	Upregulated
ENSG00000078237	-1.04958	4.14056	40.8857	4.14858e-05	0.000858189	GNASKO3_RGFP__LacZ_DMSO	TIGAR	Downregulated
ENSG00000175646	-2.02223	0.164063	40.8936	4.14492e-05	0.000858189	GNASKO3_RGFP__LacZ_DMSO	PRM1	Downregulated
ENSG00000183117	2.17393	0.53708	41.0398	4.07764e-05	0.000847218	GNASKO3_RGFP__LacZ_DMSO	CSMD1	Upregulated
ENSG00000184983	-1.05678	4.62489	41.4006	3.917e-05	0.000830245	GNASKO3_RGFP__LacZ_DMSO	NDUFA6	Downregulated
ENSG00000169710	1.34898	7.71702	41.4404	3.89976e-05	0.000828225	GNASKO3_RGFP__LacZ_DMSO	FASN	Upregulated
ENSG00000166793	1.42214	1.47251	41.6308	3.81843e-05	0.000819448	GNASKO3_RGFP__LacZ_DMSO	YPEL4	Upregulated
ENSG00000181191	1.13108	2.28561	41.6391	3.81491e-05	0.000819448	GNASKO3_RGFP__LacZ_DMSO	PJA1	Upregulated
ENSG00000275395	-1.11387	2.35674	41.6367	3.81595e-05	0.000819448	GNASKO3_RGFP__LacZ_DMSO	FCGBP	Downregulated
ENSG00000231824	-1.21927	2.51429	41.7667	3.76158e-05	0.000813705	GNASKO3_RGFP__LacZ_DMSO	AKAIN1	Downregulated
ENSG00000073792	2.41521	0.26409	42.0719	3.63752e-05	0.00079139	GNASKO3_RGFP__LacZ_DMSO	IGF2BP2	Upregulated
ENSG00000166897	-2.73567	1.23092	42.3636	3.52343e-05	0.000775481	GNASKO3_RGFP__LacZ_DMSO	ELFN2	Downregulated
ENSG00000163464	4.05433	-0.855568	42.4421	3.49343e-05	0.000771698	GNASKO3_RGFP__LacZ_DMSO	CXCR1	Upregulated
ENSG00000133067	2.04755	1.56202	42.5891	3.43809e-05	0.000763465	GNASKO3_RGFP__LacZ_DMSO	LGR6	Upregulated
ENSG00000077782	3.04676	0.263978	42.7362	3.38373e-05	0.000754991	GNASKO3_RGFP__LacZ_DMSO	FGFR1	Upregulated
ENSG00000169684	1.30908	1.67731	42.8039	3.35905e-05	0.000752428	GNASKO3_RGFP__LacZ_DMSO	CHRNA5	Upregulated
ENSG00000163995	-1.04301	2.68465	42.8666	3.33639e-05	0.000749187	GNASKO3_RGFP__LacZ_DMSO	ABLIM2	Downregulated
ENSG00000101695	3.28919	-0.677127	43.5023	3.1164e-05	0.000715864	GNASKO3_RGFP__LacZ_DMSO	RNF125	Upregulated
ENSG00000171766	1.43215	3.7492	43.6353	3.07256e-05	0.000707512	GNASKO3_RGFP__LacZ_DMSO	GATM	Upregulated
ENSG00000128487	1.12787	2.24356	43.7298	3.04184e-05	0.000702473	GNASKO3_RGFP__LacZ_DMSO	SPECC1	Upregulated
ENSG00000173200	1.38226	2.17782	43.8262	3.01089e-05	0.000697554	GNASKO3_RGFP__LacZ_DMSO	PARP15	Upregulated
ENSG00000106123	1.32602	3.95157	43.9196	2.98126e-05	0.000693234	GNASKO3_RGFP__LacZ_DMSO	EPHB6	Upregulated
ENSG00000113273	1.13996	3.17287	44.1751	2.90191e-05	0.000679795	GNASKO3_RGFP__LacZ_DMSO	ARSB	Upregulated
ENSG00000170819	-1.09498	2.93622	44.1834	2.89938e-05	0.000679795	GNASKO3_RGFP__LacZ_DMSO	BFSP2	Downregulated
ENSG00000198729	2.29149	0.72732	44.1777	2.90113e-05	0.000679795	GNASKO3_RGFP__LacZ_DMSO	PPP1R14C	Upregulated
ENSG00000154153	1.17107	1.84816	44.8803	2.69544e-05	0.000646633	GNASKO3_RGFP__LacZ_DMSO	RETREG1	Upregulated
ENSG00000162706	7.39819	-1.17049	49.9494	2.63421e-05	0.000635839	GNASKO3_RGFP__LacZ_DMSO	CADM3	Upregulated
ENSG00000152104	-1.52328	1.66059	45.617	2.49794e-05	0.000613242	GNASKO3_RGFP__LacZ_DMSO	PTPN14	Downregulated
ENSG00000182621	2.7726	0.832867	45.6651	2.48563e-05	0.000612605	GNASKO3_RGFP__LacZ_DMSO	PLCB1	Upregulated
ENSG00000153132	-1.0023	3.61612	45.7353	2.46782e-05	0.000609009	GNASKO3_RGFP__LacZ_DMSO	CLGN	Downregulated
ENSG00000104856	-1.17426	6.26782	45.8262	2.44497e-05	0.000604947	GNASKO3_RGFP__LacZ_DMSO	RELB	Downregulated
ENSG00000188171	-1.1745	3.06305	45.8871	2.42981e-05	0.000604019	GNASKO3_RGFP__LacZ_DMSO	ZNF626	Downregulated
ENSG00000167914	1.52955	1.0715	46.0449	2.39103e-05	0.000598642	GNASKO3_RGFP__LacZ_DMSO	GSDMA	Upregulated
ENSG00000049192	1.18428	2.19648	46.2344	2.3454e-05	0.000592218	GNASKO3_RGFP__LacZ_DMSO	ADAMTS6	Upregulated
ENSG00000186204	2.19728	0.559062	46.8541	2.20316e-05	0.000568915	GNASKO3_RGFP__LacZ_DMSO	CYP4F12	Upregulated
ENSG00000178568	-1.43739	1.56119	47.0427	2.16192e-05	0.000560559	GNASKO3_RGFP__LacZ_DMSO	ERBB4	Downregulated
ENSG00000005884	1.22306	2.32231	47.9012	1.98522e-05	0.000526905	GNASKO3_RGFP__LacZ_DMSO	ITGA3	Upregulated
ENSG00000090382	4.17897	-1.27513	47.8863	1.98812e-05	0.000526905	GNASKO3_RGFP__LacZ_DMSO	LYZ	Upregulated
ENSG00000181804	1.22237	2.21875	48.0651	1.95344e-05	0.000522241	GNASKO3_RGFP__LacZ_DMSO	SLC9A9	Upregulated
ENSG00000186074	2.91017	0.770665	48.273	1.91398e-05	0.0005146	GNASKO3_RGFP__LacZ_DMSO	CD300LF	Upregulated
ENSG00000175600	-1.56925	1.47682	48.3456	1.90042e-05	0.000513141	GNASKO3_RGFP__LacZ_DMSO	SUGCT	Downregulated
ENSG00000143882	2.12214	0.602611	48.7486	1.82719e-05	0.000500508	GNASKO3_RGFP__LacZ_DMSO	ATP6V1C2	Upregulated
ENSG00000013725	3.3456	-0.413189	48.9832	1.78609e-05	0.000492815	GNASKO3_RGFP__LacZ_DMSO	CD6	Upregulated
ENSG00000160188	-2.17944	0.479243	48.9844	1.78588e-05	0.000492815	GNASKO3_RGFP__LacZ_DMSO	RSPH1	Downregulated
ENSG00000113504	3.14865	0.0865253	49.0326	1.77757e-05	0.000492756	GNASKO3_RGFP__LacZ_DMSO	SLC12A7	Upregulated
ENSG00000164530	1.63626	2.61736	49.0701	1.77113e-05	0.000492756	GNASKO3_RGFP__LacZ_DMSO	PI16	Upregulated
ENSG00000169213	1.58549	1.2151	49.1389	1.75941e-05	0.000491907	GNASKO3_RGFP__LacZ_DMSO	RAB3B	Upregulated
ENSG00000127311	1.08134	3.26878	49.2701	1.73728e-05	0.000488606	GNASKO3_RGFP__LacZ_DMSO	HELB	Upregulated
ENSG00000072682	-1.51843	1.79322	49.3289	1.72748e-05	0.000487298	GNASKO3_RGFP__LacZ_DMSO	P4HA2	Downregulated
ENSG00000173208	1.20709	2.2927	49.4396	1.70918e-05	0.000483578	GNASKO3_RGFP__LacZ_DMSO	ABCD2	Upregulated
ENSG00000143248	-1.41558	1.89209	49.7906	1.65269e-05	0.000476135	GNASKO3_RGFP__LacZ_DMSO	RGS5	Downregulated
ENSG00000154721	1.2437	2.96755	50.071	1.60913e-05	0.000468578	GNASKO3_RGFP__LacZ_DMSO	JAM2	Upregulated
ENSG00000117115	1.4498	3.36274	50.1138	1.60259e-05	0.000467529	GNASKO3_RGFP__LacZ_DMSO	PADI2	Upregulated
ENSG00000183486	1.30172	2.93794	51.0703	1.46446e-05	0.000439291	GNASKO3_RGFP__LacZ_DMSO	MX2	Upregulated
ENSG00000138623	2.17421	0.75037	51.331	1.42926e-05	0.000434867	GNASKO3_RGFP__LacZ_DMSO	SEMA7A	Upregulated
ENSG00000196139	2.77626	0.36104	51.2639	1.43822e-05	0.000434867	GNASKO3_RGFP__LacZ_DMSO	AKR1C3	Upregulated
ENSG00000204020	3.84978	-0.941308	51.4177	1.41777e-05	0.000434232	GNASKO3_RGFP__LacZ_DMSO	LIPN	Upregulated
ENSG00000175984	1.3648	2.10013	51.649	1.38766e-05	0.00042864	GNASKO3_RGFP__LacZ_DMSO	DENND2C	Upregulated
ENSG00000178163	1.62643	1.33913	51.6684	1.38518e-05	0.00042864	GNASKO3_RGFP__LacZ_DMSO	ZNF518B	Upregulated
ENSG00000177398	-1.09609	4.57333	52.3429	1.30175e-05	0.000410842	GNASKO3_RGFP__LacZ_DMSO	UMODL1	Downregulated
ENSG00000181019	2.09055	2.11998	53.275	1.19596e-05	0.000386298	GNASKO3_RGFP__LacZ_DMSO	NQO1	Upregulated
ENSG00000170921	1.008	4.02132	53.6183	1.15956e-05	0.000379071	GNASKO3_RGFP__LacZ_DMSO	TANC2	Upregulated
ENSG00000117318	1.51957	6.17239	54.2851	1.09252e-05	0.000365055	GNASKO3_RGFP__LacZ_DMSO	ID3	Upregulated
ENSG00000168298	-1.54571	7.94003	54.3512	1.08613e-05	0.000364434	GNASKO3_RGFP__LacZ_DMSO	HIST1H1E	Downregulated
ENSG00000197747	1.79672	2.14678	54.3515	1.0861e-05	0.000364434	GNASKO3_RGFP__LacZ_DMSO	S100A10	Upregulated
ENSG00000062716	1.04619	6.59319	54.8697	1.03747e-05	0.000353187	GNASKO3_RGFP__LacZ_DMSO	VMP1	Upregulated
ENSG00000126016	2.07394	1.05829	55.0689	1.01945e-05	0.000349072	GNASKO3_RGFP__LacZ_DMSO	AMOT	Upregulated
ENSG00000154265	1.0984	4.02406	55.0499	1.02116e-05	0.000349072	GNASKO3_RGFP__LacZ_DMSO	ABCA5	Upregulated
ENSG00000135898	1.16769	2.60111	55.3042	9.98645e-06	0.000344933	GNASKO3_RGFP__LacZ_DMSO	GPR55	Upregulated
ENSG00000196876	1.25849	3.29749	55.5263	9.79466e-06	0.000340171	GNASKO3_RGFP__LacZ_DMSO	SCN8A	Upregulated
ENSG00000142733	1.25665	2.89719	55.6419	9.69652e-06	0.000338003	GNASKO3_RGFP__LacZ_DMSO	MAP3K6	Upregulated
ENSG00000118762	1.00384	3.29642	55.9186	9.46632e-06	0.000331812	GNASKO3_RGFP__LacZ_DMSO	PKD2	Upregulated
ENSG00000139899	-1.06599	3.91089	56.1957	9.24218e-06	0.00032656	GNASKO3_RGFP__LacZ_DMSO	CBLN3	Downregulated
ENSG00000174600	5.11875	-0.536006	56.189	9.24748e-06	0.00032656	GNASKO3_RGFP__LacZ_DMSO	CMKLR1	Upregulated
ENSG00000175262	1.60237	1.40591	56.207	9.23314e-06	0.00032656	GNASKO3_RGFP__LacZ_DMSO	C1orf127	Upregulated
ENSG00000188352	1.16259	3.98026	56.2312	9.21385e-06	0.00032656	GNASKO3_RGFP__LacZ_DMSO	FOCAD	Upregulated
ENSG00000166840	1.99828	1.15562	56.5419	8.97077e-06	0.000322647	GNASKO3_RGFP__LacZ_DMSO	GLYATL1	Upregulated
ENSG00000132613	-1.67732	1.31243	56.6857	8.86084e-06	0.000320073	GNASKO3_RGFP__LacZ_DMSO	MTSS1L	Downregulated
ENSG00000171476	4.86305	-0.39843	57.1301	8.53086e-06	0.000312648	GNASKO3_RGFP__LacZ_DMSO	HOPX	Upregulated
ENSG00000179399	1.55695	1.46292	58.218	7.78222e-06	0.000295194	GNASKO3_RGFP__LacZ_DMSO	GPC5	Upregulated
ENSG00000002726	2.5539	1.50472	58.3415	7.70218e-06	0.000294121	GNASKO3_RGFP__LacZ_DMSO	AOC1	Upregulated
ENSG00000048342	1.07766	2.8356	58.3966	7.6668e-06	0.000294121	GNASKO3_RGFP__LacZ_DMSO	CC2D2A	Upregulated
ENSG00000007237	1.18239	3.84256	59.4456	7.0282e-06	0.00027896	GNASKO3_RGFP__LacZ_DMSO	GAS7	Upregulated
ENSG00000167103	1.10496	5.1557	59.4683	7.01509e-06	0.00027896	GNASKO3_RGFP__LacZ_DMSO	PIP5KL1	Upregulated
ENSG00000084710	1.25646	2.09489	59.5308	6.9791e-06	0.000278721	GNASKO3_RGFP__LacZ_DMSO	EFR3B	Upregulated
ENSG00000106034	2.13605	2.49019	60.1101	6.65594e-06	0.000271714	GNASKO3_RGFP__LacZ_DMSO	CPED1	Upregulated
ENSG00000142798	1.28677	4.2993	60.8853	6.25056e-06	0.000260023	GNASKO3_RGFP__LacZ_DMSO	HSPG2	Upregulated
ENSG00000008283	1.89123	1.44592	61.3894	6.00247e-06	0.000250805	GNASKO3_RGFP__LacZ_DMSO	CYB561	Upregulated
ENSG00000116701	1.31196	3.37898	61.5257	5.93737e-06	0.000248634	GNASKO3_RGFP__LacZ_DMSO	NCF2	Upregulated
ENSG00000187634	2.72815	0.410177	61.6988	5.8559e-06	0.000246861	GNASKO3_RGFP__LacZ_DMSO	SAMD11	Upregulated
ENSG00000140836	2.15891	1.22355	61.995	5.71955e-06	0.000242191	GNASKO3_RGFP__LacZ_DMSO	ZFHX3	Upregulated
ENSG00000165409	-1.74067	2.26374	62.0919	5.67574e-06	0.000241076	GNASKO3_RGFP__LacZ_DMSO	TSHR	Downregulated
ENSG00000160862	1.16655	3.62349	62.5965	5.45391e-06	0.000234617	GNASKO3_RGFP__LacZ_DMSO	AZGP1	Upregulated
ENSG00000118997	1.82148	2.07347	63.2064	5.19926e-06	0.000226899	GNASKO3_RGFP__LacZ_DMSO	DNAH7	Upregulated
ENSG00000132357	2.45001	0.405869	63.3967	5.12265e-06	0.000224448	GNASKO3_RGFP__LacZ_DMSO	CARD6	Upregulated
ENSG00000164061	1.48118	2.95948	63.6051	5.04033e-06	0.000221354	GNASKO3_RGFP__LacZ_DMSO	BSN	Upregulated
ENSG00000102760	-1.25343	5.35712	63.6959	5.00491e-06	0.000220309	GNASKO3_RGFP__LacZ_DMSO	RGCC	Downregulated
ENSG00000105855	2.82402	0.985879	63.7343	4.99004e-06	0.000220167	GNASKO3_RGFP__LacZ_DMSO	ITGB8	Upregulated
ENSG00000185028	-2.13377	1.90687	64.199	4.81399e-06	0.000215412	GNASKO3_RGFP__LacZ_DMSO	LRRC14B	Downregulated
ENSG00000168404	3.57113	0.130643	64.3826	4.74648e-06	0.000214891	GNASKO3_RGFP__LacZ_DMSO	MLKL	Upregulated
ENSG00000124104	1.09265	2.93029	64.8071	4.59456e-06	0.000209556	GNASKO3_RGFP__LacZ_DMSO	SNX21	Upregulated
ENSG00000080200	3.04639	1.03566	65.4118	4.38787e-06	0.000203623	GNASKO3_RGFP__LacZ_DMSO	CRYBG3	Upregulated
ENSG00000178695	2.16237	2.01706	66.014	4.19282e-06	0.000199642	GNASKO3_RGFP__LacZ_DMSO	KCTD12	Upregulated
ENSG00000126353	1.32008	2.15267	66.2438	4.12108e-06	0.000198961	GNASKO3_RGFP__LacZ_DMSO	CCR7	Upregulated
ENSG00000130768	1.27681	2.73401	66.1401	4.15326e-06	0.000198961	GNASKO3_RGFP__LacZ_DMSO	SMPDL3B	Upregulated
ENSG00000151422	1.34322	3.39965	66.2072	4.1324e-06	0.000198961	GNASKO3_RGFP__LacZ_DMSO	FER	Upregulated
ENSG00000113721	1.47421	3.12882	66.3658	4.08358e-06	0.00019819	GNASKO3_RGFP__LacZ_DMSO	PDGFRB	Upregulated
ENSG00000115170	1.94229	1.01462	66.3901	4.07614e-06	0.00019819	GNASKO3_RGFP__LacZ_DMSO	ACVR1	Upregulated
ENSG00000073803	2.11009	1.89763	66.5311	4.03341e-06	0.000197411	GNASKO3_RGFP__LacZ_DMSO	MAP3K13	Upregulated
ENSG00000092068	1.98273	2.08298	67.0576	3.87835e-06	0.000192675	GNASKO3_RGFP__LacZ_DMSO	SLC7A8	Upregulated
ENSG00000166145	1.11314	3.95299	67.4547	3.76601e-06	0.000190334	GNASKO3_RGFP__LacZ_DMSO	SPINT1	Upregulated
ENSG00000106100	1.27328	3.94038	67.6526	3.71148e-06	0.000189747	GNASKO3_RGFP__LacZ_DMSO	NOD1	Upregulated
ENSG00000173451	-1.02683	4.16954	67.726	3.69149e-06	0.000189747	GNASKO3_RGFP__LacZ_DMSO	THAP2	Downregulated
ENSG00000180113	-1.65534	2.95165	68.0847	3.59555e-06	0.000186969	GNASKO3_RGFP__LacZ_DMSO	TDRD6	Downregulated
ENSG00000248905	2.14199	2.18899	68.513	3.48483e-06	0.000183225	GNASKO3_RGFP__LacZ_DMSO	FMN1	Upregulated
ENSG00000137261	1.66124	2.02556	68.7778	3.41838e-06	0.000180735	GNASKO3_RGFP__LacZ_DMSO	KIAA0319	Upregulated
ENSG00000181143	-2.78706	1.96129	68.9898	3.36626e-06	0.00017899	GNASKO3_RGFP__LacZ_DMSO	MUC16	Downregulated
ENSG00000186806	1.06984	4.28677	69.0031	3.36301e-06	0.00017899	GNASKO3_RGFP__LacZ_DMSO	VSIG10L	Upregulated
ENSG00000254709	-1.40723	3.68002	70.2548	3.07389e-06	0.000169136	GNASKO3_RGFP__LacZ_DMSO	IGLL5	Downregulated
ENSG00000124762	1.45567	5.8176	70.3623	3.05044e-06	0.000168334	GNASKO3_RGFP__LacZ_DMSO	CDKN1A	Upregulated
ENSG00000149929	-1.44304	3.82796	71.1751	2.87983e-06	0.000160795	GNASKO3_RGFP__LacZ_DMSO	HIRIP3	Downregulated
ENSG00000168952	2.53647	1.61357	71.2484	2.86501e-06	0.000160441	GNASKO3_RGFP__LacZ_DMSO	STXBP6	Upregulated
ENSG00000173258	1.78806	2.42565	71.4202	2.8306e-06	0.000159457	GNASKO3_RGFP__LacZ_DMSO	ZNF483	Upregulated
ENSG00000184584	2.33908	0.979193	71.8412	2.74833e-06	0.000156688	GNASKO3_RGFP__LacZ_DMSO	TMEM173	Upregulated
ENSG00000134824	1.05512	7.1589	71.9152	2.73417e-06	0.000156351	GNASKO3_RGFP__LacZ_DMSO	FADS2	Upregulated
ENSG00000117226	3.05205	-0.0199133	72.0733	2.70417e-06	0.000155105	GNASKO3_RGFP__LacZ_DMSO	GBP3	Upregulated
ENSG00000079691	2.94022	0.0548594	72.8047	2.57037e-06	0.000149698	GNASKO3_RGFP__LacZ_DMSO	CARMIL1	Upregulated
ENSG00000102780	1.09723	5.07988	73.2733	2.48872e-06	0.000146431	GNASKO3_RGFP__LacZ_DMSO	DGKH	Upregulated
ENSG00000154813	-1.22541	4.06107	73.8735	2.38857e-06	0.000142621	GNASKO3_RGFP__LacZ_DMSO	DPH3	Downregulated
ENSG00000136111	1.2326	5.01328	73.9424	2.37736e-06	0.000142401	GNASKO3_RGFP__LacZ_DMSO	TBC1D4	Upregulated
ENSG00000196083	1.38184	2.98905	74.2032	2.33556e-06	0.000141238	GNASKO3_RGFP__LacZ_DMSO	IL1RAP	Upregulated
ENSG00000186648	1.15898	3.09889	74.823	2.2396e-06	0.000136306	GNASKO3_RGFP__LacZ_DMSO	CARMIL3	Upregulated
ENSG00000106927	6.32219	-0.136602	101.247	2.21441e-06	0.000135208	GNASKO3_RGFP__LacZ_DMSO	AMBP	Upregulated
ENSG00000150782	3.34818	1.0037	75.0244	2.20943e-06	0.000135208	GNASKO3_RGFP__LacZ_DMSO	IL18	Upregulated
ENSG00000131781	1.48657	2.00296	75.4619	2.14549e-06	0.000132663	GNASKO3_RGFP__LacZ_DMSO	FMO5	Upregulated
ENSG00000165238	-2.03201	5.70464	75.4156	2.15216e-06	0.000132663	GNASKO3_RGFP__LacZ_DMSO	WNK2	Downregulated
ENSG00000140678	1.2833	4.09103	75.5835	2.12811e-06	0.000132454	GNASKO3_RGFP__LacZ_DMSO	ITGAX	Upregulated
ENSG00000156113	2.49611	0.658382	76.7515	1.96931e-06	0.000126356	GNASKO3_RGFP__LacZ_DMSO	KCNMA1	Upregulated
ENSG00000135048	1.90246	1.86637	76.9907	1.93853e-06	0.000125696	GNASKO3_RGFP__LacZ_DMSO	TMEM2	Upregulated
ENSG00000196411	1.42233	2.76775	77.0509	1.93087e-06	0.000125696	GNASKO3_RGFP__LacZ_DMSO	EPHB4	Upregulated
ENSG00000122778	1.31713	2.72018	77.3459	1.89386e-06	0.000124903	GNASKO3_RGFP__LacZ_DMSO	KIAA1549	Upregulated
ENSG00000170365	-1.2929	2.6708	77.9129	1.82502e-06	0.000122497	GNASKO3_RGFP__LacZ_DMSO	SMAD1	Downregulated
ENSG00000018236	2.39782	0.931335	78.0327	1.81087e-06	0.000121979	GNASKO3_RGFP__LacZ_DMSO	CNTN1	Upregulated
ENSG00000135828	2.81621	0.833638	78.3978	1.76849e-06	0.000120214	GNASKO3_RGFP__LacZ_DMSO	RNASEL	Upregulated
ENSG00000100385	1.83263	2.14259	79.2659	1.67231e-06	0.000115238	GNASKO3_RGFP__LacZ_DMSO	IL2RB	Upregulated
ENSG00000183617	-1.00621	4.25709	79.2477	1.67426e-06	0.000115238	GNASKO3_RGFP__LacZ_DMSO	MRPL54	Downregulated
ENSG00000189410	2.0537	1.60932	79.5142	1.64594e-06	0.000114961	GNASKO3_RGFP__LacZ_DMSO	SH2D5	Upregulated
ENSG00000132849	1.6048	2.3693	79.6331	1.63349e-06	0.000114808	GNASKO3_RGFP__LacZ_DMSO	PATJ	Upregulated
ENSG00000169047	1.60705	5.12293	79.6678	1.62987e-06	0.000114808	GNASKO3_RGFP__LacZ_DMSO	IRS1	Upregulated
ENSG00000271503	1.7173	2.15301	80.701	1.52644e-06	0.000110699	GNASKO3_RGFP__LacZ_DMSO	CCL5	Upregulated
ENSG00000147669	-1.00957	5.06494	81.06	1.49232e-06	0.000109909	GNASKO3_RGFP__LacZ_DMSO	POLR2K	Downregulated
ENSG00000187134	8.41563	-0.167525	93.8418	1.44255e-06	0.000108352	GNASKO3_RGFP__LacZ_DMSO	AKR1C1	Upregulated
ENSG00000170855	-1.07681	3.29345	81.8284	1.42226e-06	0.000107253	GNASKO3_RGFP__LacZ_DMSO	TRIAP1	Downregulated
ENSG00000073282	-3.04261	0.541832	82.2248	1.38763e-06	0.000105482	GNASKO3_RGFP__LacZ_DMSO	TP63	Downregulated
ENSG00000135678	2.83208	1.69829	82.2391	1.3864e-06	0.000105482	GNASKO3_RGFP__LacZ_DMSO	CPM	Upregulated
ENSG00000155974	1.73027	1.6297	82.9308	1.32837e-06	0.000102226	GNASKO3_RGFP__LacZ_DMSO	GRIP1	Upregulated
ENSG00000134532	-2.69724	1.37996	84.2543	1.22509e-06	9.78416e-05	GNASKO3_RGFP__LacZ_DMSO	SOX5	Downregulated
ENSG00000104361	1.2639	3.42771	84.4121	1.21342e-06	9.73201e-05	GNASKO3_RGFP__LacZ_DMSO	NIPAL2	Upregulated
ENSG00000204580	1.57937	3.22679	85.3945	1.1436e-06	9.29018e-05	GNASKO3_RGFP__LacZ_DMSO	DDR1	Upregulated
ENSG00000116667	1.97704	2.15872	85.5122	1.13556e-06	9.26463e-05	GNASKO3_RGFP__LacZ_DMSO	C1orf21	Upregulated
ENSG00000138448	1.21421	4.05622	85.5892	1.13034e-06	9.26191e-05	GNASKO3_RGFP__LacZ_DMSO	ITGAV	Upregulated
ENSG00000113140	1.45167	3.14614	86.4025	1.07682e-06	9.03703e-05	GNASKO3_RGFP__LacZ_DMSO	SPARC	Upregulated
ENSG00000132694	1.22969	4.01502	86.7393	1.05554e-06	8.98688e-05	GNASKO3_RGFP__LacZ_DMSO	ARHGEF11	Upregulated
ENSG00000256771	-1.40531	5.10422	86.782	1.05288e-06	8.98688e-05	GNASKO3_RGFP__LacZ_DMSO	ZNF253	Downregulated
ENSG00000139083	1.47634	3.06771	88.4251	9.56147e-07	8.65931e-05	GNASKO3_RGFP__LacZ_DMSO	ETV6	Upregulated
ENSG00000147443	1.29212	3.03588	88.5407	9.49743e-07	8.64266e-05	GNASKO3_RGFP__LacZ_DMSO	DOK2	Upregulated
ENSG00000180891	1.7891	2.08842	89.1586	9.16356e-07	8.4198e-05	GNASKO3_RGFP__LacZ_DMSO	CUEDC1	Upregulated
ENSG00000119608	1.53801	2.87288	89.7311	8.86645e-07	8.22668e-05	GNASKO3_RGFP__LacZ_DMSO	PROX2	Upregulated
ENSG00000196151	1.53644	2.47107	90.4238	8.52192e-07	8.06515e-05	GNASKO3_RGFP__LacZ_DMSO	WDSUB1	Upregulated
ENSG00000052795	1.50053	3.42406	90.7984	8.34219e-07	7.99026e-05	GNASKO3_RGFP__LacZ_DMSO	FNIP2	Upregulated
ENSG00000082438	1.14361	4.21696	90.6757	8.40058e-07	7.99026e-05	GNASKO3_RGFP__LacZ_DMSO	COBLL1	Upregulated
ENSG00000187837	-1.66047	7.54304	90.7153	8.38167e-07	7.99026e-05	GNASKO3_RGFP__LacZ_DMSO	HIST1H1C	Downregulated
ENSG00000072110	2.30476	1.53134	93.0686	7.34337e-07	7.27724e-05	GNASKO3_RGFP__LacZ_DMSO	ACTN1	Upregulated
ENSG00000166448	-1.00558	4.09087	94.3766	6.83177e-07	6.84189e-05	GNASKO3_RGFP__LacZ_DMSO	TMEM130	Downregulated
ENSG00000134278	1.41101	2.90157	95.4299	6.45003e-07	6.57809e-05	GNASKO3_RGFP__LacZ_DMSO	SPIRE1	Upregulated
ENSG00000174669	1.14262	4.41398	95.2659	6.50778e-07	6.57809e-05	GNASKO3_RGFP__LacZ_DMSO	SLC29A2	Upregulated
ENSG00000112137	1.15	4.5381	97.1932	5.86554e-07	6.14712e-05	GNASKO3_RGFP__LacZ_DMSO	PHACTR1	Upregulated
ENSG00000143514	1.73971	1.95146	97.1528	5.87821e-07	6.14712e-05	GNASKO3_RGFP__LacZ_DMSO	TP53BP2	Upregulated
ENSG00000142347	1.67707	4.62783	98.2509	5.54478e-07	5.97416e-05	GNASKO3_RGFP__LacZ_DMSO	MYO1F	Upregulated
ENSG00000275379	-1.14583	6.808	98.6045	5.44218e-07	5.95431e-05	GNASKO3_RGFP__LacZ_DMSO	HIST1H3I	Downregulated
ENSG00000154165	-1.06878	4.47825	99.8503	5.09801e-07	5.61514e-05	GNASKO3_RGFP__LacZ_DMSO	GPR15	Downregulated
ENSG00000204642	6.71908	-0.180202	99.8676	5.09343e-07	5.61514e-05	GNASKO3_RGFP__LacZ_DMSO	HLA-F	Upregulated
ENSG00000168329	4.68101	0.841635	100.297	4.98087e-07	5.61178e-05	GNASKO3_RGFP__LacZ_DMSO	CX3CR1	Upregulated
ENSG00000149564	1.48579	3.15157	100.794	4.85431e-07	5.53509e-05	GNASKO3_RGFP__LacZ_DMSO	ESAM	Upregulated
ENSG00000171051	1.96088	1.99029	101.631	4.64935e-07	5.36603e-05	GNASKO3_RGFP__LacZ_DMSO	FPR1	Upregulated
ENSG00000147573	-1.71663	3.87111	104.331	4.05443e-07	4.87999e-05	GNASKO3_RGFP__LacZ_DMSO	TRIM55	Downregulated
ENSG00000154380	1.55055	3.92891	104.238	4.07353e-07	4.87999e-05	GNASKO3_RGFP__LacZ_DMSO	ENAH	Upregulated
ENSG00000162419	-1.11195	4.16111	105.881	3.75344e-07	4.64348e-05	GNASKO3_RGFP__LacZ_DMSO	GMEB1	Downregulated
ENSG00000106772	1.41316	3.00964	106.073	3.71812e-07	4.63004e-05	GNASKO3_RGFP__LacZ_DMSO	PRUNE2	Upregulated
ENSG00000005187	2.58389	1.29716	107.967	3.38871e-07	4.3048e-05	GNASKO3_RGFP__LacZ_DMSO	ACSM3	Upregulated
ENSG00000067182	1.40591	2.77907	108.48	3.30551e-07	4.25623e-05	GNASKO3_RGFP__LacZ_DMSO	TNFRSF1A	Upregulated
ENSG00000171502	1.79065	2.61654	108.601	3.28635e-07	4.25623e-05	GNASKO3_RGFP__LacZ_DMSO	COL24A1	Upregulated
ENSG00000058866	4.41066	0.965154	108.768	3.25989e-07	4.25539e-05	GNASKO3_RGFP__LacZ_DMSO	DGKG	Upregulated
ENSG00000061676	2.22934	1.75181	108.998	3.22401e-07	4.25539e-05	GNASKO3_RGFP__LacZ_DMSO	NCKAP1	Upregulated
ENSG00000161638	1.96494	2.21041	108.903	3.23876e-07	4.25539e-05	GNASKO3_RGFP__LacZ_DMSO	ITGA5	Upregulated
ENSG00000196935	3.50225	1.09564	109.468	3.15199e-07	4.22053e-05	GNASKO3_RGFP__LacZ_DMSO	SRGAP1	Upregulated
ENSG00000144648	1.49	3.128	110.661	2.97744e-07	4.08384e-05	GNASKO3_RGFP__LacZ_DMSO	ACKR2	Upregulated
ENSG00000160746	1.58261	2.21853	110.939	2.93854e-07	4.08233e-05	GNASKO3_RGFP__LacZ_DMSO	ANO10	Upregulated
ENSG00000197381	1.2761	3.89506	113.124	2.65198e-07	3.83831e-05	GNASKO3_RGFP__LacZ_DMSO	ADARB1	Upregulated
ENSG00000074706	3.49392	1.07494	115.163	2.41364e-07	3.70608e-05	GNASKO3_RGFP__LacZ_DMSO	IPCEF1	Upregulated
ENSG00000114796	-1.02772	8.32452	114.619	2.47472e-07	3.70608e-05	GNASKO3_RGFP__LacZ_DMSO	KLHL24	Downregulated
ENSG00000115339	1.18302	4.32246	114.183	2.52488e-07	3.70608e-05	GNASKO3_RGFP__LacZ_DMSO	GALNT3	Upregulated
ENSG00000118308	1.1455	9.86249	114.962	2.43598e-07	3.70608e-05	GNASKO3_RGFP__LacZ_DMSO	LRMP	Upregulated
ENSG00000124575	-1.1137	6.08548	114.251	2.517e-07	3.70608e-05	GNASKO3_RGFP__LacZ_DMSO	HIST1H1D	Downregulated
ENSG00000135454	1.44029	4.03006	117.576	2.16348e-07	3.35659e-05	GNASKO3_RGFP__LacZ_DMSO	B4GALNT1	Upregulated
ENSG00000085491	2.43735	1.11501	119.646	1.97284e-07	3.21913e-05	GNASKO3_RGFP__LacZ_DMSO	SLC25A24	Upregulated
ENSG00000124313	2.11606	1.67467	119.655	1.97203e-07	3.21913e-05	GNASKO3_RGFP__LacZ_DMSO	IQSEC2	Upregulated
ENSG00000165966	-1.23239	3.97648	119.982	1.94375e-07	3.21913e-05	GNASKO3_RGFP__LacZ_DMSO	PDZRN4	Downregulated
ENSG00000182718	2.26332	2.41037	119.867	1.95364e-07	3.21913e-05	GNASKO3_RGFP__LacZ_DMSO	ANXA2	Upregulated
ENSG00000173175	2.70529	1.43516	121.647	1.80703e-07	3.16566e-05	GNASKO3_RGFP__LacZ_DMSO	ADCY5	Upregulated
ENSG00000114853	1.78365	2.71167	123.647	1.65735e-07	2.98764e-05	GNASKO3_RGFP__LacZ_DMSO	ZBTB47	Upregulated
ENSG00000070182	1.90304	3.6064	124.577	1.59276e-07	2.89883e-05	GNASKO3_RGFP__LacZ_DMSO	SPTB	Upregulated
ENSG00000155366	1.01831	4.35746	125.741	1.51607e-07	2.78604e-05	GNASKO3_RGFP__LacZ_DMSO	RHOC	Upregulated
ENSG00000064393	2.16505	2.48197	126.004	1.49933e-07	2.78229e-05	GNASKO3_RGFP__LacZ_DMSO	HIPK2	Upregulated
ENSG00000277075	-1.50813	6.79081	130.672	1.23557e-07	2.41157e-05	GNASKO3_RGFP__LacZ_DMSO	HIST1H2AE	Downregulated
ENSG00000122986	2.36779	4.13935	135.338	1.02472e-07	2.08559e-05	GNASKO3_RGFP__LacZ_DMSO	HVCN1	Upregulated
ENSG00000164402	1.69656	4.18155	136.641	9.73578e-08	2.02048e-05	GNASKO3_RGFP__LacZ_DMSO	2008-09-01	Upregulated
ENSG00000136869	1.49349	3.40546	143.354	7.53147e-08	1.74059e-05	GNASKO3_RGFP__LacZ_DMSO	TLR4	Upregulated
ENSG00000132475	-1.08441	8.34907	144.209	7.29507e-08	1.72601e-05	GNASKO3_RGFP__LacZ_DMSO	H3F3B	Downregulated
ENSG00000067715	7.26032	0.510268	146.321	6.74756e-08	1.63741e-05	GNASKO3_RGFP__LacZ_DMSO	SYT1	Upregulated
ENSG00000036448	1.59211	4.74086	147.184	6.53789e-08	1.63507e-05	GNASKO3_RGFP__LacZ_DMSO	MYOM2	Upregulated
ENSG00000174405	-1.06921	5.88318	148.957	6.13046e-08	1.56807e-05	GNASKO3_RGFP__LacZ_DMSO	LIG4	Downregulated
ENSG00000182511	1.3582	4.06618	150.727	5.75311e-08	1.49171e-05	GNASKO3_RGFP__LacZ_DMSO	FES	Upregulated
ENSG00000078114	-1.51038	4.52001	151.326	5.63168e-08	1.4833e-05	GNASKO3_RGFP__LacZ_DMSO	NEBL	Downregulated
ENSG00000169252	1.06027	4.74434	151.273	5.64231e-08	1.4833e-05	GNASKO3_RGFP__LacZ_DMSO	ADRB2	Upregulated
ENSG00000026751	2.95389	1.91369	152.853	5.33543e-08	1.46361e-05	GNASKO3_RGFP__LacZ_DMSO	SLAMF7	Upregulated
ENSG00000138185	1.26497	4.87177	154.615	5.01584e-08	1.39617e-05	GNASKO3_RGFP__LacZ_DMSO	ENTPD1	Upregulated
ENSG00000079385	1.49328	3.93397	156.763	4.65638e-08	1.33539e-05	GNASKO3_RGFP__LacZ_DMSO	CEACAM1	Upregulated
ENSG00000005471	1.50078	3.99235	161.13	4.01448e-08	1.16902e-05	GNASKO3_RGFP__LacZ_DMSO	ABCB4	Upregulated
ENSG00000160255	1.17544	5.37642	161.694	3.93941e-08	1.16508e-05	GNASKO3_RGFP__LacZ_DMSO	ITGB2	Upregulated
ENSG00000124570	1.07006	4.30188	162.456	3.84063e-08	1.15389e-05	GNASKO3_RGFP__LacZ_DMSO	SERPINB6	Upregulated
ENSG00000186628	1.71111	4.53684	167.001	3.30812e-08	1.0436e-05	GNASKO3_RGFP__LacZ_DMSO	FSD2	Upregulated
ENSG00000132376	-1.16602	5.94459	167.567	3.248e-08	1.04251e-05	GNASKO3_RGFP__LacZ_DMSO	INPP5K	Downregulated
ENSG00000187912	-1.95719	3.25477	168.051	3.19771e-08	1.04251e-05	GNASKO3_RGFP__LacZ_DMSO	CLEC17A	Downregulated
ENSG00000125257	1.05747	6.06209	170.777	2.93064e-08	1.00481e-05	GNASKO3_RGFP__LacZ_DMSO	ABCC4	Upregulated
ENSG00000137193	-1.39797	6.27555	170.328	2.97281e-08	1.00481e-05	GNASKO3_RGFP__LacZ_DMSO	PIM1	Downregulated
ENSG00000058668	1.14913	5.20208	175.391	2.53604e-08	8.97401e-06	GNASKO3_RGFP__LacZ_DMSO	ATP2B4	Upregulated
ENSG00000154646	-2.07527	2.79667	175.084	2.56021e-08	8.97401e-06	GNASKO3_RGFP__LacZ_DMSO	TMPRSS15	Downregulated
ENSG00000188906	1.63253	6.32713	180.653	2.15963e-08	7.86107e-06	GNASKO3_RGFP__LacZ_DMSO	LRRK2	Upregulated
ENSG00000100100	-1.04063	5.40343	183.054	2.01e-08	7.6114e-06	GNASKO3_RGFP__LacZ_DMSO	PIK3IP1	Downregulated
ENSG00000169116	1.40247	5.81559	182.915	2.01828e-08	7.6114e-06	GNASKO3_RGFP__LacZ_DMSO	PARM1	Upregulated
ENSG00000159674	1.268	5.82575	191.909	1.55376e-08	6.68401e-06	GNASKO3_RGFP__LacZ_DMSO	SPON2	Upregulated
ENSG00000171992	1.38325	4.69015	192.036	1.54817e-08	6.68401e-06	GNASKO3_RGFP__LacZ_DMSO	SYNPO	Upregulated
ENSG00000265241	-1.11841	6.93413	195.302	1.41201e-08	6.53283e-06	GNASKO3_RGFP__LacZ_DMSO	RBM8A	Downregulated
ENSG00000110841	1.51483	4.7319	205.201	1.07749e-08	5.36702e-06	GNASKO3_RGFP__LacZ_DMSO	PPFIBP1	Upregulated
ENSG00000155792	-1.09273	6.35317	213.994	8.56154e-09	4.50147e-06	GNASKO3_RGFP__LacZ_DMSO	DEPTOR	Downregulated
ENSG00000128218	-1.01184	6.7491	217.058	7.91886e-09	4.28252e-06	GNASKO3_RGFP__LacZ_DMSO	VPREB3	Downregulated
ENSG00000173706	1.25848	4.99751	217.403	7.85012e-09	4.28252e-06	GNASKO3_RGFP__LacZ_DMSO	HEG1	Upregulated
ENSG00000079931	1.68456	4.23675	234.129	5.22224e-09	4.01062e-06	GNASKO3_RGFP__LacZ_DMSO	MOXD1	Upregulated
ENSG00000114126	-1.48927	6.2329	225.057	6.49107e-09	4.01062e-06	GNASKO3_RGFP__LacZ_DMSO	TFDP2	Downregulated
ENSG00000122862	2.20917	3.02222	229.834	5.7827e-09	4.01062e-06	GNASKO3_RGFP__LacZ_DMSO	SRGN	Upregulated
ENSG00000129657	-1.07101	8.25206	230.349	5.71194e-09	4.01062e-06	GNASKO3_RGFP__LacZ_DMSO	SEC14L1	Downregulated
ENSG00000140398	-1.32113	6.08337	222.129	6.97555e-09	4.01062e-06	GNASKO3_RGFP__LacZ_DMSO	NEIL1	Downregulated
ENSG00000164292	4.10225	1.80673	222.528	6.90703e-09	4.01062e-06	GNASKO3_RGFP__LacZ_DMSO	RHOBTB3	Upregulated
ENSG00000169435	-2.36059	5.17022	233.265	5.32971e-09	4.01062e-06	GNASKO3_RGFP__LacZ_DMSO	RASSF6	Downregulated
ENSG00000183023	2.45011	4.99014	227.687	6.08921e-09	4.01062e-06	GNASKO3_RGFP__LacZ_DMSO	SLC8A1	Upregulated
ENSG00000227507	-2.79828	2.95886	222.032	6.99231e-09	4.01062e-06	GNASKO3_RGFP__LacZ_DMSO	LTB	Downregulated
ENSG00000023318	1.0513	5.94765	239.592	4.59889e-09	3.95672e-06	GNASKO3_RGFP__LacZ_DMSO	ERP44	Upregulated
ENSG00000122574	6.57403	2.07396	253.823	3.34442e-09	3.06179e-06	GNASKO3_RGFP__LacZ_DMSO	WIPF3	Upregulated
ENSG00000135363	2.42588	3.26339	257.533	3.08658e-09	3.06179e-06	GNASKO3_RGFP__LacZ_DMSO	LMO2	Upregulated
ENSG00000157890	-2.86373	3.28335	253.108	3.39695e-09	3.06179e-06	GNASKO3_RGFP__LacZ_DMSO	MEGF11	Downregulated
ENSG00000164691	-1.328	5.19095	259.803	2.94039e-09	3.06179e-06	GNASKO3_RGFP__LacZ_DMSO	TAGAP	Downregulated
ENSG00000117090	2.40419	3.97342	271.874	2.28664e-09	2.70509e-06	GNASKO3_RGFP__LacZ_DMSO	SLAMF1	Upregulated
ENSG00000119042	-2.27571	4.18258	280.789	1.91204e-09	2.47726e-06	GNASKO3_RGFP__LacZ_DMSO	SATB2	Downregulated
ENSG00000135116	-1.71572	5.39612	279.542	1.95983e-09	2.47726e-06	GNASKO3_RGFP__LacZ_DMSO	HRK	Downregulated
ENSG00000148219	1.47779	5.24061	279.456	1.96317e-09	2.47726e-06	GNASKO3_RGFP__LacZ_DMSO	ASTN2	Upregulated
ENSG00000104921	2.24575	3.43951	296.775	1.40585e-09	2.41908e-06	GNASKO3_RGFP__LacZ_DMSO	FCER2	Upregulated
ENSG00000135540	1.6984	4.76963	305.191	1.20337e-09	2.27774e-06	GNASKO3_RGFP__LacZ_DMSO	NHSL1	Upregulated
ENSG00000102096	-1.384	5.9179	339.662	6.62724e-10	1.43745e-06	GNASKO3_RGFP__LacZ_DMSO	PIM2	Downregulated
ENSG00000178401	2.32226	3.77372	366.872	4.30776e-10	1.35895e-06	GNASKO3_RGFP__LacZ_DMSO	DNAJC22	Upregulated
ENSG00000048052	2.16881	5.21061	443.842	1.47981e-10	8.4665e-07	GNASKO3_RGFP__LacZ_DMSO	HDAC9	Upregulated
ENSG00000135299	2.02988	4.29421	420.569	2.00291e-10	8.4665e-07	GNASKO3_RGFP__LacZ_DMSO	ANKRD6	Upregulated
ENSG00000143850	3.01969	3.34487	417.526	2.08628e-10	8.4665e-07	GNASKO3_RGFP__LacZ_DMSO	PLEKHA6	Upregulated
ENSG00000169896	2.9012	3.43623	441.157	1.53117e-10	8.4665e-07	GNASKO3_RGFP__LacZ_DMSO	ITGAM	Upregulated
ENSG00000173166	4.37398	3.22515	412.388	2.2365e-10	8.4665e-07	GNASKO3_RGFP__LacZ_DMSO	RAPH1	Upregulated
ENSG00000196209	-1.81177	0.780677	26.3561	0.00028204	0.0494301	GNASKO3_DMSO__LacZ_DMSO	SIRPB2	Downregulated
ENSG00000085491	1.22044	1.11501	26.5217	0.000274829	0.0486165	GNASKO3_DMSO__LacZ_DMSO	SLC25A24	Upregulated
ENSG00000018236	1.49647	0.931335	28.0941	0.000216147	0.0440683	GNASKO3_DMSO__LacZ_DMSO	CNTN1	Upregulated
ENSG00000110665	1.62134	-0.121914	29.1767	0.000184245	0.0396294	GNASKO3_DMSO__LacZ_DMSO	C11orf21	Upregulated
ENSG00000099864	1.27073	2.57065	30.178	0.000159562	0.0367448	GNASKO3_DMSO__LacZ_DMSO	PALM	Upregulated
ENSG00000153707	-1.99678	1.49677	30.337	0.000156011	0.0367448	GNASKO3_DMSO__LacZ_DMSO	PTPRD	Downregulated
ENSG00000171476	3.86272	-0.39843	30.1092	0.000161127	0.0367448	GNASKO3_DMSO__LacZ_DMSO	HOPX	Upregulated
ENSG00000171502	-1.16947	2.61654	30.3716	0.00015525	0.0367448	GNASKO3_DMSO__LacZ_DMSO	COL24A1	Downregulated
ENSG00000187079	-3.80017	-1.41294	30.4561	0.00015341	0.0367448	GNASKO3_DMSO__LacZ_DMSO	TEAD1	Downregulated
ENSG00000105855	2.04163	0.985879	31.3293	0.000135831	0.0362113	GNASKO3_DMSO__LacZ_DMSO	ITGB8	Upregulated
ENSG00000077782	2.6481	0.263978	31.8137	0.000127103	0.0348667	GNASKO3_DMSO__LacZ_DMSO	FGFR1	Upregulated
ENSG00000082458	2.20947	-0.474275	32.1096	0.000122095	0.0339856	GNASKO3_DMSO__LacZ_DMSO	DLG3	Upregulated
ENSG00000135678	1.89425	1.69829	34.167	9.30261e-05	0.0279492	GNASKO3_DMSO__LacZ_DMSO	CPM	Upregulated
ENSG00000178163	1.31598	1.33913	34.2434	9.21143e-05	0.0279492	GNASKO3_DMSO__LacZ_DMSO	ZNF518B	Upregulated
ENSG00000186265	1.27076	2.11903	34.1681	9.30132e-05	0.0279492	GNASKO3_DMSO__LacZ_DMSO	BTLA	Upregulated
ENSG00000165801	1.21331	2.58299	36.2323	7.16877e-05	0.0251279	GNASKO3_DMSO__LacZ_DMSO	ARHGEF40	Upregulated
ENSG00000059377	-1.59984	1.55453	39.9457	4.61412e-05	0.0186277	GNASKO3_DMSO__LacZ_DMSO	TBXAS1	Downregulated
ENSG00000064393	1.27149	2.48197	41.5752	3.84196e-05	0.0177368	GNASKO3_DMSO__LacZ_DMSO	HIPK2	Upregulated
ENSG00000095397	1.40593	1.17013	42.0663	3.63977e-05	0.0177368	GNASKO3_DMSO__LacZ_DMSO	WHRN	Upregulated
ENSG00000126266	1.36431	2.05827	44.5601	2.78697e-05	0.0150719	GNASKO3_DMSO__LacZ_DMSO	FFAR1	Upregulated
ENSG00000143297	1.96082	1.46783	45.8097	2.44912e-05	0.0144865	GNASKO3_DMSO__LacZ_DMSO	FCRL5	Upregulated
ENSG00000169255	1.0123	2.67044	46.2393	2.34424e-05	0.0143135	GNASKO3_DMSO__LacZ_DMSO	B3GALNT1	Upregulated
ENSG00000260220	1.07997	2.68854	47.1587	2.13699e-05	0.013483	GNASKO3_DMSO__LacZ_DMSO	CCDC187	Upregulated
ENSG00000173258	1.46083	2.42565	48.1389	1.93932e-05	0.0126578	GNASKO3_DMSO__LacZ_DMSO	ZNF483	Upregulated
ENSG00000134532	-1.79374	1.37996	48.7143	1.83329e-05	0.0124621	GNASKO3_DMSO__LacZ_DMSO	SOX5	Downregulated
ENSG00000073282	-2.11508	0.541832	55.8846	9.49427e-06	0.0071883	GNASKO3_DMSO__LacZ_DMSO	TP63	Downregulated
ENSG00000164402	1.09177	4.18155	56.6714	8.87166e-06	0.0071883	GNASKO3_DMSO__LacZ_DMSO	2008-09-01	Upregulated
ENSG00000172995	-2.00934	1.19666	56.7954	8.77797e-06	0.0071883	GNASKO3_DMSO__LacZ_DMSO	ARPP21	Downregulated
ENSG00000173175	1.89331	1.43516	56.014	9.38844e-06	0.0071883	GNASKO3_DMSO__LacZ_DMSO	ADCY5	Upregulated
ENSG00000143850	1.19854	3.34487	58.1964	7.79635e-06	0.00702711	GNASKO3_DMSO__LacZ_DMSO	PLEKHA6	Upregulated
ENSG00000117090	1.17977	3.97342	63.8118	4.96017e-06	0.00552271	GNASKO3_DMSO__LacZ_DMSO	SLAMF1	Upregulated
ENSG00000152583	-2.48594	1.73737	71.5151	2.81181e-06	0.00336514	GNASKO3_DMSO__LacZ_DMSO	SPARCL1	Downregulated
ENSG00000168685	-1.19319	4.14913	71.7966	2.7569e-06	0.00336514	GNASKO3_DMSO__LacZ_DMSO	IL7R	Downregulated
ENSG00000169435	-1.42089	5.17022	96.3753	6.12855e-07	0.00145001	GNASKO3_DMSO__LacZ_DMSO	RASSF6	Downregulated
ENSG00000183023	1.67933	4.99014	108.503	3.30181e-07	0.000892809	GNASKO3_DMSO__LacZ_DMSO	SLC8A1	Upregulated
ENSG00000173166	2.68934	3.22515	141.357	8.11962e-08	0.000256147	GNASKO3_DMSO__LacZ_DMSO	RAPH1	Upregulated
ENSG00000187912	-1.84601	3.25477	161.922	3.9096e-08	0.000148002	GNASKO3_DMSO__LacZ_DMSO	CLEC17A	Downregulated
ENSG00000171992	1.28891	4.69015	169.577	3.04482e-08	0.000144081	GNASKO3_DMSO__LacZ_DMSO	SYNPO	Upregulated
ENSG00000023318	1.02514	5.94765	230.369	5.70923e-09	3.60214e-05	GNASKO3_DMSO__LacZ_DMSO	ERP44	Upregulated
ENSG00000048052	1.67326	5.21061	268.404	2.45528e-09	2.73232e-05	GNASKO3_DMSO__LacZ_DMSO	HDAC9	Upregulated
ENSG00000166147	-1.68024	-0.884507	8.48914	0.0134985	0.0494292	GNASKO2_RGFP__LacZ_DMSO	FBN1	Downregulated
ENSG00000117245	1.22177	0.0822694	8.52219	0.0133596	0.0490726	GNASKO2_RGFP__LacZ_DMSO	KIF17	Upregulated
ENSG00000100399	1.01982	0.871307	8.52869	0.0133325	0.0490204	GNASKO2_RGFP__LacZ_DMSO	CHADL	Upregulated
ENSG00000172716	1.862	-0.944195	8.56991	0.0131621	0.0485448	GNASKO2_RGFP__LacZ_DMSO	SLFN11	Upregulated
ENSG00000099769	-1.73645	-1.08103	8.57791	0.0131293	0.0484896	GNASKO2_RGFP__LacZ_DMSO	IGFALS	Downregulated
ENSG00000196408	-2.66825	-1.35896	8.58533	0.013099	0.0484158	GNASKO2_RGFP__LacZ_DMSO	NOXO1	Downregulated
ENSG00000177098	1.3342	-0.84275	8.60649	0.013013	0.0481639	GNASKO2_RGFP__LacZ_DMSO	SCN4B	Upregulated
ENSG00000165269	1.59972	-0.912511	8.63575	0.0128952	0.0478681	GNASKO2_RGFP__LacZ_DMSO	AQP7	Upregulated
ENSG00000277957	-1.26198	-0.987892	8.76215	0.0124006	0.0466266	GNASKO2_RGFP__LacZ_DMSO	SENP3-EIF4A1	Downregulated
ENSG00000250722	2.46131	-1.59058	8.79841	0.0122629	0.0461822	GNASKO2_RGFP__LacZ_DMSO	SELENOP	Upregulated
ENSG00000155530	-1.66934	-0.725312	8.80458	0.0122396	0.0461221	GNASKO2_RGFP__LacZ_DMSO	LRGUK	Downregulated
ENSG00000169758	1.05304	0.220347	8.81146	0.0122137	0.046043	GNASKO2_RGFP__LacZ_DMSO	TMEM266	Upregulated
ENSG00000162949	-3.56471	-1.81924	8.81251	0.0122098	0.0460372	GNASKO2_RGFP__LacZ_DMSO	CAPN13	Downregulated
ENSG00000182612	-1.01798	0.330982	9.01887	0.0114636	0.0439858	GNASKO2_RGFP__LacZ_DMSO	TSPAN10	Downregulated
ENSG00000177990	-1.94029	-1.33127	9.02527	0.0114413	0.0439257	GNASKO2_RGFP__LacZ_DMSO	DPY19L2	Downregulated
ENSG00000079308	1.08661	0.875116	9.07898	0.0112564	0.0433846	GNASKO2_RGFP__LacZ_DMSO	TNS1	Upregulated
ENSG00000135077	2.00841	-0.676054	9.10215	0.0111778	0.043143	GNASKO2_RGFP__LacZ_DMSO	HAVCR2	Upregulated
ENSG00000136574	2.58119	-1.30207	9.10789	0.0111584	0.0430946	GNASKO2_RGFP__LacZ_DMSO	GATA4	Upregulated
ENSG00000213463	1.21043	-0.152922	9.15613	0.0109971	0.0426193	GNASKO2_RGFP__LacZ_DMSO	SYNJ2BP	Upregulated
ENSG00000147509	3.55937	-1.15759	9.18376	0.0109059	0.0423739	GNASKO2_RGFP__LacZ_DMSO	RGS20	Upregulated
ENSG00000197046	1.56184	-1.28968	9.19998	0.0108528	0.0422506	GNASKO2_RGFP__LacZ_DMSO	SIGLEC15	Upregulated
ENSG00000064042	1.88265	-1.18258	9.21285	0.0108109	0.0421221	GNASKO2_RGFP__LacZ_DMSO	LIMCH1	Upregulated
ENSG00000023839	-2.03701	-0.587378	9.21451	0.0108055	0.0421164	GNASKO2_RGFP__LacZ_DMSO	ABCC2	Downregulated
ENSG00000118094	1.07445	-0.240041	9.25204	0.0106845	0.0417349	GNASKO2_RGFP__LacZ_DMSO	TREH	Upregulated
ENSG00000261794	1.64082	-0.695279	9.29332	0.0105532	0.0413561	GNASKO2_RGFP__LacZ_DMSO	GOLGA8H	Upregulated
ENSG00000269313	-1.25816	-0.520512	9.33758	0.0104145	0.0409143	GNASKO2_RGFP__LacZ_DMSO	MAGIX	Downregulated
ENSG00000185666	-1.52908	-0.578443	9.38106	0.0102804	0.0405051	GNASKO2_RGFP__LacZ_DMSO	SYN3	Downregulated
ENSG00000004776	-1.40232	0.0161843	9.39904	0.0102255	0.0403899	GNASKO2_RGFP__LacZ_DMSO	HSPB6	Downregulated
ENSG00000189045	-1.93116	-1.34515	9.40735	0.0102003	0.0403238	GNASKO2_RGFP__LacZ_DMSO	ANKDD1B	Downregulated
ENSG00000197238	-1.79683	5.09584	9.41889	0.0101653	0.0402278	GNASKO2_RGFP__LacZ_DMSO	HIST1H4J	Downregulated
ENSG00000182985	-1.48716	-0.730338	9.43462	0.0101179	0.0400654	GNASKO2_RGFP__LacZ_DMSO	CADM1	Downregulated
ENSG00000115353	-1.2613	-0.654808	9.52744	0.00984362	0.0392666	GNASKO2_RGFP__LacZ_DMSO	TACR1	Downregulated
ENSG00000109743	-2.37228	-0.561573	9.54819	0.0097835	0.0390927	GNASKO2_RGFP__LacZ_DMSO	BST1	Downregulated
ENSG00000156535	-1.90361	0.0180405	9.56462	0.00973621	0.0389778	GNASKO2_RGFP__LacZ_DMSO	CD109	Downregulated
ENSG00000188039	-1.33334	0.835867	9.59027	0.00966292	0.038726	GNASKO2_RGFP__LacZ_DMSO	NWD1	Downregulated
ENSG00000057468	-1.75238	-0.80285	9.60178	0.00963025	0.0386271	GNASKO2_RGFP__LacZ_DMSO	MSH4	Downregulated
ENSG00000115556	-1.32944	0.649922	9.7419	0.00924277	0.0375736	GNASKO2_RGFP__LacZ_DMSO	PLCD4	Downregulated
ENSG00000163359	1.27418	-0.209809	9.74328	0.00923905	0.0375736	GNASKO2_RGFP__LacZ_DMSO	COL6A3	Upregulated
ENSG00000171403	2.98369	-2.08754	10.2011	0.00901917	0.0368954	GNASKO2_RGFP__LacZ_DMSO	KRT9	Upregulated
ENSG00000243279	-1.02118	0.308014	9.85129	0.00895307	0.0367043	GNASKO2_RGFP__LacZ_DMSO	PRAF2	Downregulated
ENSG00000180573	-1.61911	5.8911	9.92943	0.0087527	0.036027	GNASKO2_RGFP__LacZ_DMSO	HIST1H2AC	Downregulated
ENSG00000134539	-1.75303	-1.09349	10.0678	0.00841072	0.0349809	GNASKO2_RGFP__LacZ_DMSO	KLRD1	Downregulated
ENSG00000113966	1.13844	0.131396	10.0693	0.00840712	0.0349736	GNASKO2_RGFP__LacZ_DMSO	ARL6	Upregulated
ENSG00000227051	1.96673	0.383041	10.0957	0.00834379	0.0348007	GNASKO2_RGFP__LacZ_DMSO	C14orf132	Upregulated
ENSG00000152705	-1.79511	-1.23687	10.1414	0.0082353	0.0345015	GNASKO2_RGFP__LacZ_DMSO	CATSPER3	Downregulated
ENSG00000003096	1.618	-1.19641	10.1529	0.00820826	0.0344339	GNASKO2_RGFP__LacZ_DMSO	KLHL13	Upregulated
ENSG00000123609	2.21225	-1.25418	10.1605	0.0081906	0.0343891	GNASKO2_RGFP__LacZ_DMSO	NMI	Upregulated
ENSG00000148344	1.04126	0.53381	10.1839	0.00813587	0.0342289	GNASKO2_RGFP__LacZ_DMSO	PTGES	Upregulated
ENSG00000139354	2.56513	-1.66597	10.1907	0.00812027	0.0341785	GNASKO2_RGFP__LacZ_DMSO	GAS2L3	Upregulated
ENSG00000241935	1.04406	0.817907	10.2165	0.00806069	0.0339806	GNASKO2_RGFP__LacZ_DMSO	HOGA1	Upregulated
ENSG00000133665	2.51627	-1.35324	10.2174	0.00805865	0.0339795	GNASKO2_RGFP__LacZ_DMSO	DYDC2	Upregulated
ENSG00000182256	1.47379	-1.10834	10.2486	0.00798752	0.0337653	GNASKO2_RGFP__LacZ_DMSO	GABRG3	Upregulated
ENSG00000127364	-1.15425	1.63742	10.4073	0.00763646	0.0326872	GNASKO2_RGFP__LacZ_DMSO	TAS2R4	Downregulated
ENSG00000005108	1.21632	-0.527141	10.4581	0.00752812	0.0323552	GNASKO2_RGFP__LacZ_DMSO	THSD7A	Upregulated
ENSG00000257446	1.11406	-0.348409	10.4896	0.00746173	0.0321355	GNASKO2_RGFP__LacZ_DMSO	ZNF878	Upregulated
ENSG00000107863	1.07504	0.106403	10.5394	0.00735821	0.0317982	GNASKO2_RGFP__LacZ_DMSO	ARHGAP21	Upregulated
ENSG00000127329	2.36053	-1.86854	10.5607	0.00731458	0.0316458	GNASKO2_RGFP__LacZ_DMSO	PTPRB	Upregulated
ENSG00000128040	1.95775	-0.23638	10.5843	0.00726638	0.0314942	GNASKO2_RGFP__LacZ_DMSO	SPINK2	Upregulated
ENSG00000143674	1.83299	-1.0148	10.5902	0.00725453	0.0314584	GNASKO2_RGFP__LacZ_DMSO	MAP3K21	Upregulated
ENSG00000092200	1.52113	-0.617125	10.6071	0.00722031	0.0313509	GNASKO2_RGFP__LacZ_DMSO	RPGRIP1	Upregulated
ENSG00000263961	-1.62389	-0.971869	10.6219	0.00719071	0.0312599	GNASKO2_RGFP__LacZ_DMSO	C1orf186	Downregulated
ENSG00000102362	-1.11185	-0.0115551	10.653	0.0071285	0.0310394	GNASKO2_RGFP__LacZ_DMSO	SYTL4	Downregulated
ENSG00000186654	1.25841	0.829221	10.7045	0.00702721	0.0307327	GNASKO2_RGFP__LacZ_DMSO	PRR5	Upregulated
ENSG00000166819	-1.39275	-0.0353404	10.7415	0.0069554	0.030482	GNASKO2_RGFP__LacZ_DMSO	PLIN1	Downregulated
ENSG00000196747	-1.49854	6.32918	10.7429	0.00695271	0.0304773	GNASKO2_RGFP__LacZ_DMSO	HIST1H2AI	Downregulated
ENSG00000129167	-1.67189	0.0990201	10.7876	0.00686728	0.0302148	GNASKO2_RGFP__LacZ_DMSO	TPH1	Downregulated
ENSG00000148926	2.43997	-0.929972	10.8262	0.00679447	0.0299641	GNASKO2_RGFP__LacZ_DMSO	ADM	Upregulated
ENSG00000197653	-1.01474	0.433195	10.8445	0.00676017	0.0298684	GNASKO2_RGFP__LacZ_DMSO	DNAH10	Downregulated
ENSG00000167419	2.80228	-1.20428	10.8461	0.00675727	0.0298626	GNASKO2_RGFP__LacZ_DMSO	LPO	Upregulated
ENSG00000174498	1.30524	-0.771996	10.8492	0.00675141	0.0298482	GNASKO2_RGFP__LacZ_DMSO	IGDCC3	Upregulated
ENSG00000178538	4.51926	-1.79642	10.8625	0.0067267	0.029817	GNASKO2_RGFP__LacZ_DMSO	CA8	Upregulated
ENSG00000143297	1.02332	1.46783	10.8791	0.00669604	0.0297239	GNASKO2_RGFP__LacZ_DMSO	FCRL5	Upregulated
ENSG00000148291	-1.06199	1.80889	10.9641	0.00654161	0.0292579	GNASKO2_RGFP__LacZ_DMSO	SURF2	Downregulated
ENSG00000165914	1.13447	0.196928	11.0179	0.006446	0.0289278	GNASKO2_RGFP__LacZ_DMSO	TTC7B	Upregulated
ENSG00000255587	2.66309	-1.20465	11.1222	0.00626528	0.0283367	GNASKO2_RGFP__LacZ_DMSO	RAB44	Upregulated
ENSG00000144843	1.48084	-0.5922	11.1325	0.00624767	0.0282962	GNASKO2_RGFP__LacZ_DMSO	ADPRH	Upregulated
ENSG00000177688	1.27242	-0.359669	11.2023	0.00613046	0.0278936	GNASKO2_RGFP__LacZ_DMSO	SUMO4	Upregulated
ENSG00000162398	3.59766	-1.64747	11.2169	0.00610636	0.0278107	GNASKO2_RGFP__LacZ_DMSO	LEXM	Upregulated
ENSG00000154783	-1.31466	0.195279	11.2521	0.00604851	0.0276037	GNASKO2_RGFP__LacZ_DMSO	FGD5	Downregulated
ENSG00000159166	-2.30097	-1.40738	11.2633	0.00603022	0.0275509	GNASKO2_RGFP__LacZ_DMSO	LAD1	Downregulated
ENSG00000090104	2.36231	-0.571631	11.2783	0.00600591	0.0274788	GNASKO2_RGFP__LacZ_DMSO	RGS1	Upregulated
ENSG00000172243	2.0795	-1.1348	11.3229	0.00593407	0.0272449	GNASKO2_RGFP__LacZ_DMSO	CLEC7A	Upregulated
ENSG00000158055	-1.63605	-0.73915	11.3354	0.00591417	0.0272038	GNASKO2_RGFP__LacZ_DMSO	GRHL3	Downregulated
ENSG00000110436	1.23953	-0.646123	11.3666	0.00586477	0.0270291	GNASKO2_RGFP__LacZ_DMSO	SLC1A2	Upregulated
ENSG00000214842	1.12808	0.651666	11.3693	0.00586051	0.027016	GNASKO2_RGFP__LacZ_DMSO	RAD51AP2	Upregulated
ENSG00000155093	1.53878	-0.897083	11.4122	0.00579346	0.0267786	GNASKO2_RGFP__LacZ_DMSO	PTPRN2	Upregulated
ENSG00000088826	1.59118	-0.513636	11.4763	0.00569484	0.0263937	GNASKO2_RGFP__LacZ_DMSO	SMOX	Upregulated
ENSG00000168356	-1.46122	-0.901488	11.4983	0.00566142	0.026271	GNASKO2_RGFP__LacZ_DMSO	SCN11A	Downregulated
ENSG00000188993	-1.01232	0.689394	11.5208	0.00562764	0.0261582	GNASKO2_RGFP__LacZ_DMSO	LRRC66	Downregulated
ENSG00000243566	-1.34336	0.382504	11.5379	0.00560192	0.0260904	GNASKO2_RGFP__LacZ_DMSO	UPK3B	Downregulated
ENSG00000275410	1.84292	-1.11699	11.5378	0.00560214	0.0260904	GNASKO2_RGFP__LacZ_DMSO	HNF1B	Upregulated
ENSG00000152778	1.04554	0.572033	11.5818	0.00553697	0.025892	GNASKO2_RGFP__LacZ_DMSO	IFIT5	Upregulated
ENSG00000153707	-1.16444	1.49677	11.5843	0.00553318	0.0258917	GNASKO2_RGFP__LacZ_DMSO	PTPRD	Downregulated
ENSG00000174844	-1.62351	0.202278	11.6371	0.00545625	0.0256395	GNASKO2_RGFP__LacZ_DMSO	DNAH12	Downregulated
ENSG00000197153	-1.23209	5.94068	11.733	0.00531944	0.0251401	GNASKO2_RGFP__LacZ_DMSO	HIST1H3J	Downregulated
ENSG00000127241	-3.224	-1.32006	11.7762	0.00525928	0.0249264	GNASKO2_RGFP__LacZ_DMSO	MASP1	Downregulated
ENSG00000011028	1.36691	1.50299	11.781	0.00525259	0.0249113	GNASKO2_RGFP__LacZ_DMSO	MRC2	Upregulated
ENSG00000183542	-1.4572	-0.905509	11.7912	0.00523857	0.024876	GNASKO2_RGFP__LacZ_DMSO	KLRC4	Downregulated
ENSG00000114923	1.96306	-1.60181	11.8176	0.00520219	0.0247841	GNASKO2_RGFP__LacZ_DMSO	SLC4A3	Upregulated
ENSG00000196754	2.52437	-0.909926	11.8486	0.00516009	0.0246393	GNASKO2_RGFP__LacZ_DMSO	S100A2	Upregulated
ENSG00000109906	1.96167	-1.61858	11.87	0.00513121	0.0245681	GNASKO2_RGFP__LacZ_DMSO	ZBTB16	Upregulated
ENSG00000155158	1.63365	-0.488738	12.0123	0.00494385	0.0238494	GNASKO2_RGFP__LacZ_DMSO	TTC39B	Upregulated
ENSG00000198488	-1.23246	-0.108208	12.0424	0.00490518	0.023691	GNASKO2_RGFP__LacZ_DMSO	B3GNT6	Downregulated
ENSG00000023171	1.23213	0.0689736	12.0445	0.00490252	0.0236842	GNASKO2_RGFP__LacZ_DMSO	GRAMD1B	Upregulated
ENSG00000164403	1.88794	-1.39179	12.1301	0.00479486	0.0232591	GNASKO2_RGFP__LacZ_DMSO	SHROOM1	Upregulated
ENSG00000245848	1.01362	1.91282	12.2709	0.00462362	0.0227019	GNASKO2_RGFP__LacZ_DMSO	CEBPA	Upregulated
ENSG00000186710	-1.01064	2.18775	12.2884	0.00460291	0.0226237	GNASKO2_RGFP__LacZ_DMSO	CFAP73	Downregulated
ENSG00000010610	1.17717	0.677561	12.3872	0.00448763	0.022207	GNASKO2_RGFP__LacZ_DMSO	CD4	Upregulated
ENSG00000129467	1.03914	0.496395	12.3984	0.00447481	0.022161	GNASKO2_RGFP__LacZ_DMSO	ADCY4	Upregulated
ENSG00000197808	-1.05273	2.94585	12.4933	0.00436771	0.0217215	GNASKO2_RGFP__LacZ_DMSO	ZNF461	Downregulated
ENSG00000105472	1.42835	1.15547	12.5689	0.00428451	0.0213977	GNASKO2_RGFP__LacZ_DMSO	CLEC11A	Upregulated
ENSG00000132669	1.69094	-0.76945	12.5814	0.00427094	0.0213544	GNASKO2_RGFP__LacZ_DMSO	RIN2	Upregulated
ENSG00000177464	1.0224	0.525099	12.6139	0.00423593	0.0212388	GNASKO2_RGFP__LacZ_DMSO	GPR4	Upregulated
ENSG00000134253	1.75457	0.63072	12.625	0.00422403	0.021215	GNASKO2_RGFP__LacZ_DMSO	TRIM45	Upregulated
ENSG00000100024	-1.08342	1.243	12.6295	0.00421928	0.021208	GNASKO2_RGFP__LacZ_DMSO	UPB1	Downregulated
ENSG00000159208	-1.20162	1.69633	12.6409	0.00420702	0.0211783	GNASKO2_RGFP__LacZ_DMSO	CIART	Downregulated
ENSG00000108375	1.15431	0.715775	12.8011	0.00404059	0.0205869	GNASKO2_RGFP__LacZ_DMSO	RNF43	Upregulated
ENSG00000073711	2.27402	-0.968348	12.8027	0.00403889	0.0205867	GNASKO2_RGFP__LacZ_DMSO	PPP2R3A	Upregulated
ENSG00000100298	1.24384	1.15605	12.8083	0.00403323	0.0205715	GNASKO2_RGFP__LacZ_DMSO	APOBEC3H	Upregulated
ENSG00000269526	1.88912	-1.90771	12.8571	0.00398421	0.0204019	GNASKO2_RGFP__LacZ_DMSO	ERVV-1	Upregulated
ENSG00000214510	-2.92143	-1.59274	13.0439	0.00380278	0.0197419	GNASKO2_RGFP__LacZ_DMSO	SPINK13	Downregulated
ENSG00000181045	-2.02757	0.421485	13.0481	0.00379884	0.0197269	GNASKO2_RGFP__LacZ_DMSO	SLC26A11	Downregulated
ENSG00000160439	-1.16344	0.50812	13.1767	0.00367971	0.019242	GNASKO2_RGFP__LacZ_DMSO	RDH13	Downregulated
ENSG00000129422	2.42543	-1.63251	13.2599	0.00360504	0.018965	GNASKO2_RGFP__LacZ_DMSO	MTUS1	Upregulated
ENSG00000136842	2.8457	-1.07992	13.2603	0.00360463	0.018965	GNASKO2_RGFP__LacZ_DMSO	TMOD1	Upregulated
ENSG00000106605	1.51215	-0.528929	13.3373	0.00353711	0.0187169	GNASKO2_RGFP__LacZ_DMSO	BLVRA	Upregulated
ENSG00000137747	-1.2283	0.535343	13.3675	0.00351099	0.0185995	GNASKO2_RGFP__LacZ_DMSO	TMPRSS13	Downregulated
ENSG00000244219	-1.01379	2.40952	13.4146	0.00347082	0.0184228	GNASKO2_RGFP__LacZ_DMSO	TMEM225B	Downregulated
ENSG00000135549	-1.00508	0.333642	13.4477	0.00344283	0.0183102	GNASKO2_RGFP__LacZ_DMSO	PKIB	Downregulated
ENSG00000172264	3.55613	-1.38765	13.4794	0.00341631	0.0182101	GNASKO2_RGFP__LacZ_DMSO	MACROD2	Upregulated
ENSG00000188611	1.95671	-0.896528	13.5082	0.00339248	0.0181335	GNASKO2_RGFP__LacZ_DMSO	ASAH2	Upregulated
ENSG00000248592	-1.23795	0.911779	13.5193	0.00338328	0.0180952	GNASKO2_RGFP__LacZ_DMSO	TMEM110-MUSTN1	Downregulated
ENSG00000168158	-2.68778	-1.16697	13.5702	0.0033417	0.0179336	GNASKO2_RGFP__LacZ_DMSO	OR2C1	Downregulated
ENSG00000185518	1.06344	1.32753	13.653	0.00327532	0.0176814	GNASKO2_RGFP__LacZ_DMSO	SV2B	Upregulated
ENSG00000081177	1.08859	0.638382	13.692	0.00324458	0.0175768	GNASKO2_RGFP__LacZ_DMSO	EXD2	Upregulated
ENSG00000130383	-2.29025	-1.10145	13.7507	0.00319898	0.0173845	GNASKO2_RGFP__LacZ_DMSO	FUT5	Downregulated
ENSG00000105131	-1.40011	0.0716417	13.7555	0.00319531	0.0173696	GNASKO2_RGFP__LacZ_DMSO	EPHX3	Downregulated
ENSG00000198723	-1.78601	0.0962721	13.7811	0.0031757	0.0173127	GNASKO2_RGFP__LacZ_DMSO	TEX45	Downregulated
ENSG00000111886	-1.5468	1.84604	13.8965	0.00308893	0.0169372	GNASKO2_RGFP__LacZ_DMSO	GABRR2	Downregulated
ENSG00000186088	3.33641	-0.939365	13.945	0.00305337	0.0168153	GNASKO2_RGFP__LacZ_DMSO	GSAP	Upregulated
ENSG00000130649	-1.1224	0.417519	14.0919	0.00294839	0.0163609	GNASKO2_RGFP__LacZ_DMSO	CYP2E1	Downregulated
ENSG00000151623	1.1206	0.841625	14.1128	0.0029338	0.0162915	GNASKO2_RGFP__LacZ_DMSO	NR3C2	Upregulated
ENSG00000175287	-1.40359	0.317289	14.2086	0.00286803	0.0160183	GNASKO2_RGFP__LacZ_DMSO	PHYHD1	Downregulated
ENSG00000164920	1.25883	0.413799	14.2371	0.00284883	0.0159299	GNASKO2_RGFP__LacZ_DMSO	OSR2	Upregulated
ENSG00000157827	1.12587	0.412893	14.2647	0.00283033	0.0158546	GNASKO2_RGFP__LacZ_DMSO	FMNL2	Upregulated
ENSG00000015413	2.32001	-0.950792	14.2811	0.00281942	0.0158117	GNASKO2_RGFP__LacZ_DMSO	DPEP1	Upregulated
ENSG00000122223	1.55205	-0.0918769	14.337	0.00278259	0.0156523	GNASKO2_RGFP__LacZ_DMSO	CD244	Upregulated
ENSG00000254521	2.79598	-1.23979	14.4296	0.00272283	0.0154351	GNASKO2_RGFP__LacZ_DMSO	SIGLEC12	Upregulated
ENSG00000152128	1.12174	0.470547	14.5126	0.00267056	0.0151888	GNASKO2_RGFP__LacZ_DMSO	TMEM163	Upregulated
ENSG00000261652	-1.16937	0.481755	14.5481	0.00264856	0.0151136	GNASKO2_RGFP__LacZ_DMSO	C15orf65	Downregulated
ENSG00000100276	-1.76705	0.15991	14.5547	0.00264446	0.0151039	GNASKO2_RGFP__LacZ_DMSO	RASL10A	Downregulated
ENSG00000162006	-2.06007	-1.04239	14.6453	0.00258939	0.0148656	GNASKO2_RGFP__LacZ_DMSO	MSLNL	Downregulated
ENSG00000204851	2.82225	-1.63351	14.6891	0.00256325	0.0147648	GNASKO2_RGFP__LacZ_DMSO	PNMA8B	Upregulated
ENSG00000086159	1.80426	-0.0985535	14.7086	0.00255173	0.0147315	GNASKO2_RGFP__LacZ_DMSO	AQP6	Upregulated
ENSG00000113070	1.34922	0.566828	14.7702	0.00251568	0.0146088	GNASKO2_RGFP__LacZ_DMSO	HBEGF	Upregulated
ENSG00000139714	-3.0676	-1.24784	14.8991	0.00244216	0.0143068	GNASKO2_RGFP__LacZ_DMSO	MORN3	Downregulated
ENSG00000154146	1.15995	5.68457	14.9749	0.00240011	0.0141603	GNASKO2_RGFP__LacZ_DMSO	NRGN	Upregulated
ENSG00000240038	-1.33156	1.72161	14.9864	0.00239377	0.0141327	GNASKO2_RGFP__LacZ_DMSO	AMY2B	Downregulated
ENSG00000121989	1.66915	0.17843	14.9935	0.0023899	0.014123	GNASKO2_RGFP__LacZ_DMSO	ACVR2A	Upregulated
ENSG00000122642	-1.50973	0.110042	15.0715	0.0023477	0.0139486	GNASKO2_RGFP__LacZ_DMSO	FKBP9	Downregulated
ENSG00000131773	1.62683	-0.102536	15.0685	0.00234932	0.0139486	GNASKO2_RGFP__LacZ_DMSO	KHDRBS3	Upregulated
ENSG00000142627	1.71046	0.270928	15.0686	0.00234927	0.0139486	GNASKO2_RGFP__LacZ_DMSO	EPHA2	Upregulated
ENSG00000078328	-1.63755	0.0373579	15.2522	0.00225336	0.0135187	GNASKO2_RGFP__LacZ_DMSO	RBFOX1	Downregulated
ENSG00000101307	1.69273	-0.680155	15.281	0.00223871	0.0134778	GNASKO2_RGFP__LacZ_DMSO	SIRPB1	Upregulated
ENSG00000183160	1.06269	0.558633	15.2903	0.00223403	0.0134604	GNASKO2_RGFP__LacZ_DMSO	TMEM119	Upregulated
ENSG00000186350	1.57458	-0.228831	15.2984	0.00222993	0.0134421	GNASKO2_RGFP__LacZ_DMSO	RXRA	Upregulated
ENSG00000139832	1.96112	-1.06407	15.5533	0.00210583	0.0128578	GNASKO2_RGFP__LacZ_DMSO	RAB20	Upregulated
ENSG00000186583	-1.17905	1.86228	15.6163	0.00207644	0.0127358	GNASKO2_RGFP__LacZ_DMSO	SPATC1	Downregulated
ENSG00000090376	-1.67571	0.372802	15.7052	0.00203576	0.0125351	GNASKO2_RGFP__LacZ_DMSO	IRAK3	Downregulated
ENSG00000101342	2.80922	-0.494305	15.7135	0.002032	0.0125282	GNASKO2_RGFP__LacZ_DMSO	TLDC2	Upregulated
ENSG00000198719	1.3024	0.844967	15.7427	0.00201888	0.0124717	GNASKO2_RGFP__LacZ_DMSO	DLL1	Upregulated
ENSG00000139572	1.89286	-1.57408	15.818	0.00198547	0.0123015	GNASKO2_RGFP__LacZ_DMSO	GPR84	Upregulated
ENSG00000174804	1.55748	-0.580359	15.9239	0.0019396	0.0121125	GNASKO2_RGFP__LacZ_DMSO	FZD4	Upregulated
ENSG00000137474	1.19385	0.290927	15.9679	0.0019209	0.0120433	GNASKO2_RGFP__LacZ_DMSO	MYO7A	Upregulated
ENSG00000066056	2.24803	-0.546833	16.032	0.00189405	0.0119303	GNASKO2_RGFP__LacZ_DMSO	TIE1	Upregulated
ENSG00000185630	1.41196	0.632898	16.2121	0.00182095	0.0115544	GNASKO2_RGFP__LacZ_DMSO	PBX1	Upregulated
ENSG00000135407	-1.29879	1.7252	16.2754	0.00179603	0.0114296	GNASKO2_RGFP__LacZ_DMSO	AVIL	Downregulated
ENSG00000170293	1.01821	2.02463	16.2744	0.00179645	0.0114296	GNASKO2_RGFP__LacZ_DMSO	CMTM8	Upregulated
ENSG00000120327	1.77595	-0.474932	16.4458	0.00173099	0.0111356	GNASKO2_RGFP__LacZ_DMSO	PCDHB14	Upregulated
ENSG00000255274	-1.15806	0.56556	16.465	0.00172383	0.0111095	GNASKO2_RGFP__LacZ_DMSO	TMPRSS4-AS1	Downregulated
ENSG00000161681	1.64965	-1.0219	16.4751	0.00172006	0.0110928	GNASKO2_RGFP__LacZ_DMSO	SHANK1	Upregulated
ENSG00000151418	-2.0903	0.0453361	16.4898	0.00171463	0.0110691	GNASKO2_RGFP__LacZ_DMSO	ATP6V1G3	Downregulated
ENSG00000111885	1.3484	1.61862	16.5033	0.00170967	0.0110483	GNASKO2_RGFP__LacZ_DMSO	MAN1A1	Upregulated
ENSG00000170379	1.19682	0.989855	16.5691	0.00168564	0.0109492	GNASKO2_RGFP__LacZ_DMSO	TCAF2	Upregulated
ENSG00000126803	1.45495	1.03738	16.6156	0.00166888	0.0108776	GNASKO2_RGFP__LacZ_DMSO	HSPA2	Upregulated
ENSG00000166634	2.13952	-0.841611	16.6233	0.00166614	0.0108635	GNASKO2_RGFP__LacZ_DMSO	SERPINB12	Upregulated
ENSG00000073464	3.02289	-0.919744	16.6285	0.00166428	0.0108598	GNASKO2_RGFP__LacZ_DMSO	CLCN4	Upregulated
ENSG00000110934	1.27844	2.22282	16.8659	0.00158207	0.0104449	GNASKO2_RGFP__LacZ_DMSO	BIN2	Upregulated
ENSG00000250091	-1.84239	0.123164	16.9412	0.00155699	0.0103588	GNASKO2_RGFP__LacZ_DMSO	DNAH10OS	Downregulated
ENSG00000255150	1.74789	0.993782	16.9847	0.00154272	0.0103096	GNASKO2_RGFP__LacZ_DMSO	EID3	Upregulated
ENSG00000070808	2.43563	-0.608717	17.0615	0.00151793	0.0102052	GNASKO2_RGFP__LacZ_DMSO	CAMK2A	Upregulated
ENSG00000144331	-2.87935	-1.27313	17.0587	0.00151881	0.0102052	GNASKO2_RGFP__LacZ_DMSO	ZNF385B	Downregulated
ENSG00000167751	2.41648	-0.884292	17.0951	0.00150721	0.0101633	GNASKO2_RGFP__LacZ_DMSO	KLK2	Upregulated
ENSG00000165685	1.80882	-0.231378	17.1177	0.00150004	0.010133	GNASKO2_RGFP__LacZ_DMSO	TMEM52B	Upregulated
ENSG00000059378	1.24178	0.596748	17.1741	0.00148238	0.0100352	GNASKO2_RGFP__LacZ_DMSO	PARP12	Upregulated
ENSG00000162433	2.2525	-0.534481	17.2046	0.00147291	0.00998896	GNASKO2_RGFP__LacZ_DMSO	AK4	Upregulated
ENSG00000136114	1.16644	0.453745	17.3124	0.00144005	0.00985241	GNASKO2_RGFP__LacZ_DMSO	THSD1	Upregulated
ENSG00000138166	1.17474	1.85273	17.4105	0.00141089	0.00973229	GNASKO2_RGFP__LacZ_DMSO	DUSP5	Upregulated
ENSG00000054392	1.90462	-0.75678	17.4631	0.00139554	0.00965802	GNASKO2_RGFP__LacZ_DMSO	HHAT	Upregulated
ENSG00000157601	1.42925	-0.250478	17.5632	0.00136686	0.0094978	GNASKO2_RGFP__LacZ_DMSO	MX1	Upregulated
ENSG00000039600	-1.85487	1.10471	17.5748	0.0013636	0.00947863	GNASKO2_RGFP__LacZ_DMSO	SOX30	Downregulated
ENSG00000064989	2.96253	-1.66491	17.6353	0.00134665	0.00938488	GNASKO2_RGFP__LacZ_DMSO	CALCRL	Upregulated
ENSG00000150054	1.65081	0.0902073	17.6492	0.00134279	0.00936488	GNASKO2_RGFP__LacZ_DMSO	MPP7	Upregulated
ENSG00000122035	1.04138	2.12888	17.7483	0.00131565	0.00921981	GNASKO2_RGFP__LacZ_DMSO	RASL11A	Upregulated
ENSG00000197629	-1.13048	2.45079	17.873	0.00128245	0.00904405	GNASKO2_RGFP__LacZ_DMSO	MPEG1	Downregulated
ENSG00000007384	1.22569	0.252852	17.8892	0.00127821	0.00903246	GNASKO2_RGFP__LacZ_DMSO	RHBDF1	Upregulated
ENSG00000206530	-1.10141	1.10578	17.9129	0.00127201	0.00901142	GNASKO2_RGFP__LacZ_DMSO	CFAP44	Downregulated
ENSG00000260691	1.6532	-0.610182	17.9125	0.00127211	0.00901142	GNASKO2_RGFP__LacZ_DMSO	ANKRD20A1	Upregulated
ENSG00000132530	1.74006	-0.517852	17.9208	0.00126997	0.00900299	GNASKO2_RGFP__LacZ_DMSO	XAF1	Upregulated
ENSG00000160097	-1.4378	0.928642	17.9604	0.00125974	0.00895479	GNASKO2_RGFP__LacZ_DMSO	FNDC5	Downregulated
ENSG00000016391	-1.59525	0.642332	18.0191	0.00124477	0.00888099	GNASKO2_RGFP__LacZ_DMSO	CHDH	Downregulated
ENSG00000162631	2.05309	-0.422104	18.0768	0.00123025	0.00879717	GNASKO2_RGFP__LacZ_DMSO	NTNG1	Upregulated
ENSG00000116147	-1.216	2.27548	18.0937	0.00122601	0.00877354	GNASKO2_RGFP__LacZ_DMSO	TNR	Downregulated
ENSG00000188107	-1.76191	-0.135462	18.1701	0.00120717	0.00868796	GNASKO2_RGFP__LacZ_DMSO	EYS	Downregulated
ENSG00000148288	1.59932	0.293161	18.1859	0.00120334	0.00867025	GNASKO2_RGFP__LacZ_DMSO	GBGT1	Upregulated
ENSG00000178343	1.10634	2.01453	18.1867	0.00120313	0.00867025	GNASKO2_RGFP__LacZ_DMSO	SHISA3	Upregulated
ENSG00000131095	-1.25265	1.10007	18.2178	0.00119558	0.00862809	GNASKO2_RGFP__LacZ_DMSO	GFAP	Downregulated
ENSG00000104970	2.26175	-0.589217	18.231	0.00119239	0.00861107	GNASKO2_RGFP__LacZ_DMSO	KIR3DX1	Upregulated
ENSG00000244242	-1.26768	0.0404853	18.2538	0.00118692	0.00858139	GNASKO2_RGFP__LacZ_DMSO	IFITM10	Downregulated
ENSG00000165555	-1.18428	0.961947	18.2632	0.00118466	0.0085716	GNASKO2_RGFP__LacZ_DMSO	NOXRED1	Downregulated
ENSG00000136014	2.42282	-1.31428	18.2848	0.00117951	0.00855375	GNASKO2_RGFP__LacZ_DMSO	USP44	Upregulated
ENSG00000162078	1.36131	1.44261	18.3017	0.00117551	0.00853473	GNASKO2_RGFP__LacZ_DMSO	ZG16B	Upregulated
ENSG00000276966	-1.18038	6.44699	18.3412	0.00116619	0.00848007	GNASKO2_RGFP__LacZ_DMSO	HIST1H4E	Downregulated
ENSG00000205089	1.46005	-0.309346	18.3643	0.00116079	0.00846357	GNASKO2_RGFP__LacZ_DMSO	CCNI2	Upregulated
ENSG00000128849	-1.95255	0.414166	18.4086	0.00115051	0.00840808	GNASKO2_RGFP__LacZ_DMSO	CGNL1	Downregulated
ENSG00000166343	-1.01951	2.85858	18.5317	0.00112247	0.00827986	GNASKO2_RGFP__LacZ_DMSO	MSS51	Downregulated
ENSG00000167105	1.94786	-0.564957	18.5541	0.00111748	0.00826236	GNASKO2_RGFP__LacZ_DMSO	TMEM92	Upregulated
ENSG00000152292	2.36808	-0.224273	18.5854	0.00111052	0.00823664	GNASKO2_RGFP__LacZ_DMSO	SH2D6	Upregulated
ENSG00000187955	-2.02828	0.132653	18.6438	0.00109766	0.00817976	GNASKO2_RGFP__LacZ_DMSO	COL14A1	Downregulated
ENSG00000128039	1.57338	-0.481464	18.712	0.00108287	0.00812707	GNASKO2_RGFP__LacZ_DMSO	SRD5A3	Upregulated
ENSG00000131409	1.56129	0.78532	18.7157	0.00108209	0.00812444	GNASKO2_RGFP__LacZ_DMSO	LRRC4B	Upregulated
ENSG00000171790	-1.26786	0.458141	18.7725	0.00106995	0.0080589	GNASKO2_RGFP__LacZ_DMSO	SLFNL1	Downregulated
ENSG00000101098	2.12759	-1.07602	18.7901	0.00106622	0.00803722	GNASKO2_RGFP__LacZ_DMSO	RIMS4	Upregulated
ENSG00000076864	1.10653	0.999307	19.0139	0.00102016	0.00781133	GNASKO2_RGFP__LacZ_DMSO	RAP1GAP	Upregulated
ENSG00000165066	-1.68411	0.324804	19.0524	0.00101249	0.00777459	GNASKO2_RGFP__LacZ_DMSO	NKX6-3	Downregulated
ENSG00000198156	-1.42024	0.657474	19.1236	0.000998447	0.00769488	GNASKO2_RGFP__LacZ_DMSO	NPIPB6	Downregulated
ENSG00000170873	-1.06942	1.46723	19.1565	0.000992044	0.00766112	GNASKO2_RGFP__LacZ_DMSO	MTSS1	Downregulated
ENSG00000268533	-2.20163	-1.00908	19.4833	0.000930966	0.00730872	GNASKO2_RGFP__LacZ_DMSO	AC003002.3	Downregulated
ENSG00000173988	1.45339	0.429265	19.5043	0.000927188	0.00728813	GNASKO2_RGFP__LacZ_DMSO	LRRC63	Upregulated
ENSG00000084636	1.61524	0.756567	19.5609	0.000917115	0.00723014	GNASKO2_RGFP__LacZ_DMSO	COL16A1	Upregulated
ENSG00000138798	6.54803	-2.08451	22.3966	0.000917873	0.00723014	GNASKO2_RGFP__LacZ_DMSO	EGF	Upregulated
ENSG00000163803	2.57178	-1.22869	19.6815	0.000896068	0.00709953	GNASKO2_RGFP__LacZ_DMSO	PLB1	Upregulated
ENSG00000075426	1.3456	0.631612	19.7315	0.000887519	0.00705542	GNASKO2_RGFP__LacZ_DMSO	FOSL2	Upregulated
ENSG00000184343	2.01731	-0.305207	19.7633	0.000882121	0.00702028	GNASKO2_RGFP__LacZ_DMSO	SRPK3	Upregulated
ENSG00000144935	2.86272	-1.06381	19.8057	0.000874996	0.00699406	GNASKO2_RGFP__LacZ_DMSO	TRPC1	Upregulated
ENSG00000111012	1.09279	0.991106	19.8644	0.00086522	0.00693405	GNASKO2_RGFP__LacZ_DMSO	CYP27B1	Upregulated
ENSG00000111962	3.38232	-0.980457	19.8629	0.000865478	0.00693405	GNASKO2_RGFP__LacZ_DMSO	UST	Upregulated
ENSG00000128536	2.96839	-1.71215	19.8738	0.00086367	0.00692986	GNASKO2_RGFP__LacZ_DMSO	CDHR3	Upregulated
ENSG00000160606	-1.47351	0.786913	19.9375	0.000853254	0.00686958	GNASKO2_RGFP__LacZ_DMSO	TLCD1	Downregulated
ENSG00000126010	2.72854	-1.41682	20.024	0.000839339	0.00677461	GNASKO2_RGFP__LacZ_DMSO	GRPR	Upregulated
ENSG00000186510	1.62866	1.47111	20.0667	0.000832557	0.00674599	GNASKO2_RGFP__LacZ_DMSO	CLCNKA	Upregulated
ENSG00000184564	4.45516	-1.49909	20.2578	0.00080302	0.00655719	GNASKO2_RGFP__LacZ_DMSO	SLITRK6	Upregulated
ENSG00000163617	-1.19351	1.80854	20.3654	0.000786936	0.0064621	GNASKO2_RGFP__LacZ_DMSO	CCDC191	Downregulated
ENSG00000184792	2.11083	0.0892449	20.4117	0.000780141	0.00642294	GNASKO2_RGFP__LacZ_DMSO	OSBP2	Upregulated
ENSG00000156042	-1.12023	2.91312	20.4168	0.00077939	0.00642242	GNASKO2_RGFP__LacZ_DMSO	CFAP70	Downregulated
ENSG00000162896	1.16492	1.15164	20.5086	0.000766122	0.00634069	GNASKO2_RGFP__LacZ_DMSO	PIGR	Upregulated
ENSG00000126709	1.099	0.616391	20.5269	0.000763503	0.00633134	GNASKO2_RGFP__LacZ_DMSO	IFI6	Upregulated
ENSG00000175544	-1.06169	2.91613	20.5662	0.000757917	0.0063031	GNASKO2_RGFP__LacZ_DMSO	CABP4	Downregulated
ENSG00000135842	2.62141	-1.3383	20.6703	0.000743372	0.00620436	GNASKO2_RGFP__LacZ_DMSO	FAM129A	Upregulated
ENSG00000146555	-1.4996	1.0247	20.8957	0.000712984	0.00605173	GNASKO2_RGFP__LacZ_DMSO	SDK1	Downregulated
ENSG00000082781	1.96688	0.563637	20.9898	0.000700741	0.00599079	GNASKO2_RGFP__LacZ_DMSO	ITGB5	Upregulated
ENSG00000114812	2.988	-0.934041	20.991	0.000700576	0.00599079	GNASKO2_RGFP__LacZ_DMSO	VIPR1	Upregulated
ENSG00000273703	-1.22457	4.62651	21.0053	0.000698735	0.00598446	GNASKO2_RGFP__LacZ_DMSO	HIST1H2BM	Downregulated
ENSG00000274386	-1.29127	1.90168	21.0103	0.000698098	0.00598442	GNASKO2_RGFP__LacZ_DMSO	TMEM269	Downregulated
ENSG00000171246	-1.19618	0.948774	21.0228	0.000696497	0.00598147	GNASKO2_RGFP__LacZ_DMSO	NPTX1	Downregulated
ENSG00000133067	1.47156	1.56202	21.0804	0.000689177	0.00593451	GNASKO2_RGFP__LacZ_DMSO	LGR6	Upregulated
ENSG00000157782	1.29112	1.16902	21.0741	0.000689968	0.00593451	GNASKO2_RGFP__LacZ_DMSO	CABP1	Upregulated
ENSG00000118785	1.71233	0.510913	21.1332	0.000682543	0.00590186	GNASKO2_RGFP__LacZ_DMSO	SPP1	Upregulated
ENSG00000198053	1.47226	0.857583	21.1877	0.000675772	0.00585669	GNASKO2_RGFP__LacZ_DMSO	SIRPA	Upregulated
ENSG00000178163	1.06761	1.33913	21.2477	0.000668405	0.00580614	GNASKO2_RGFP__LacZ_DMSO	ZNF518B	Upregulated
ENSG00000108511	2.65914	-1.03008	21.2577	0.000667187	0.00580088	GNASKO2_RGFP__LacZ_DMSO	HOXB6	Upregulated
ENSG00000116771	1.21164	0.831772	21.29	0.000663271	0.00577959	GNASKO2_RGFP__LacZ_DMSO	AGMAT	Upregulated
ENSG00000169314	-1.46046	0.186243	21.288	0.000663517	0.00577959	GNASKO2_RGFP__LacZ_DMSO	C22orf15	Downregulated
ENSG00000196116	1.41193	0.290686	21.3368	0.00065764	0.00574426	GNASKO2_RGFP__LacZ_DMSO	TDRD7	Upregulated
ENSG00000085265	-1.60561	0.148223	21.3742	0.000653184	0.00571853	GNASKO2_RGFP__LacZ_DMSO	FCN1	Downregulated
ENSG00000143847	1.28033	0.422808	21.3966	0.000650542	0.0057155	GNASKO2_RGFP__LacZ_DMSO	PPFIA4	Upregulated
ENSG00000164406	-1.51449	1.02772	21.5055	0.000637826	0.00563885	GNASKO2_RGFP__LacZ_DMSO	LEAP2	Downregulated
ENSG00000140104	-1.24569	1.09807	21.653	0.000621073	0.00551391	GNASKO2_RGFP__LacZ_DMSO	C14orf79	Downregulated
ENSG00000116815	1.7679	-0.0172192	21.6939	0.000616516	0.00548633	GNASKO2_RGFP__LacZ_DMSO	CD58	Upregulated
ENSG00000155085	-1.02083	2.17653	21.7355	0.000611929	0.00545834	GNASKO2_RGFP__LacZ_DMSO	AK9	Downregulated
ENSG00000162390	3.49651	-1.44533	21.7873	0.000606259	0.00542053	GNASKO2_RGFP__LacZ_DMSO	ACOT11	Upregulated
ENSG00000109971	1.30136	7.66947	21.7965	0.000605264	0.0054142	GNASKO2_RGFP__LacZ_DMSO	HSPA8	Upregulated
ENSG00000179909	-2.42095	-0.36273	21.821	0.000602608	0.00539809	GNASKO2_RGFP__LacZ_DMSO	ZNF154	Downregulated
ENSG00000233954	-1.46236	0.151074	21.9957	0.000584101	0.00527959	GNASKO2_RGFP__LacZ_DMSO	UQCRHL	Downregulated
ENSG00000187800	1.43323	1.204	22.0502	0.000578458	0.00523878	GNASKO2_RGFP__LacZ_DMSO	PEAR1	Upregulated
ENSG00000140835	4.1689	-1.67858	22.0857	0.000574822	0.00522162	GNASKO2_RGFP__LacZ_DMSO	CHST4	Upregulated
ENSG00000109787	1.70005	0.476829	22.1415	0.000569158	0.00518183	GNASKO2_RGFP__LacZ_DMSO	KLF3	Upregulated
ENSG00000183134	1.38842	1.24102	22.3161	0.000551851	0.00506814	GNASKO2_RGFP__LacZ_DMSO	PTGDR2	Upregulated
ENSG00000151689	2.48209	-0.950846	22.4476	0.000539233	0.00498369	GNASKO2_RGFP__LacZ_DMSO	INPP1	Upregulated
ENSG00000141314	1.62628	1.07909	22.5313	0.00053137	0.00492304	GNASKO2_RGFP__LacZ_DMSO	RHBDL3	Upregulated
ENSG00000181826	1.29017	2.2267	22.5612	0.0005286	0.00491322	GNASKO2_RGFP__LacZ_DMSO	RELL1	Upregulated
ENSG00000100599	1.14447	1.2592	22.7008	0.000515864	0.00482902	GNASKO2_RGFP__LacZ_DMSO	RIN3	Upregulated
ENSG00000181754	-1.67409	0.337449	22.7344	0.000512857	0.0048096	GNASKO2_RGFP__LacZ_DMSO	AMIGO1	Downregulated
ENSG00000198929	2.25947	-0.508167	22.7965	0.000507344	0.0047634	GNASKO2_RGFP__LacZ_DMSO	NOS1AP	Upregulated
ENSG00000140961	1.14174	2.32175	22.8758	0.000500409	0.00471602	GNASKO2_RGFP__LacZ_DMSO	OSGIN1	Upregulated
ENSG00000196917	-1.7457	-0.373743	23.1712	0.000475545	0.00453457	GNASKO2_RGFP__LacZ_DMSO	HCAR1	Downregulated
ENSG00000137070	-1.1648	3.75433	23.1976	0.000473391	0.00452086	GNASKO2_RGFP__LacZ_DMSO	IL11RA	Downregulated
ENSG00000148834	1.02791	5.53396	23.1993	0.000473256	0.00452086	GNASKO2_RGFP__LacZ_DMSO	GSTO1	Upregulated
ENSG00000099337	1.64598	0.897838	23.2756	0.000467102	0.00449482	GNASKO2_RGFP__LacZ_DMSO	KCNK6	Upregulated
ENSG00000102575	1.28821	1.39379	23.2969	0.000465403	0.00448303	GNASKO2_RGFP__LacZ_DMSO	ACP5	Upregulated
ENSG00000182459	1.41657	2.34664	23.493	0.00045009	0.00437313	GNASKO2_RGFP__LacZ_DMSO	TEX19	Upregulated
ENSG00000244405	1.08461	3.32554	23.4903	0.000450298	0.00437313	GNASKO2_RGFP__LacZ_DMSO	ETV5	Upregulated
ENSG00000157087	-3.46102	-1.62678	23.6211	0.000440402	0.00431243	GNASKO2_RGFP__LacZ_DMSO	ATP2B2	Downregulated
ENSG00000065675	3.30076	-1.04343	23.6428	0.00043879	0.00429968	GNASKO2_RGFP__LacZ_DMSO	PRKCQ	Upregulated
ENSG00000163395	3.08257	-0.59767	23.6436	0.000438728	0.00429968	GNASKO2_RGFP__LacZ_DMSO	IGFN1	Upregulated
ENSG00000188343	1.31926	1.09358	23.7784	0.000428842	0.00424314	GNASKO2_RGFP__LacZ_DMSO	FAM92A	Upregulated
ENSG00000166831	2.60822	-0.502833	24.1418	0.000403476	0.00405791	GNASKO2_RGFP__LacZ_DMSO	RBPMS2	Upregulated
ENSG00000074219	-1.02618	1.23677	24.1549	0.000402593	0.00405119	GNASKO2_RGFP__LacZ_DMSO	TEAD2	Downregulated
ENSG00000106366	1.10285	1.23661	24.2164	0.000398492	0.00402275	GNASKO2_RGFP__LacZ_DMSO	SERPINE1	Upregulated
ENSG00000162849	-4.27549	-0.798485	24.2742	0.000394677	0.00399276	GNASKO2_RGFP__LacZ_DMSO	KIF26B	Downregulated
ENSG00000166676	-2.93672	-0.165896	24.3281	0.000391159	0.00397202	GNASKO2_RGFP__LacZ_DMSO	TVP23A	Downregulated
ENSG00000164430	1.22536	1.80966	24.3562	0.000389337	0.00395777	GNASKO2_RGFP__LacZ_DMSO	MB21D1	Upregulated
ENSG00000137507	1.0775	2.96318	24.5007	0.000380137	0.00388721	GNASKO2_RGFP__LacZ_DMSO	LRRC32	Upregulated
ENSG00000113657	2.25045	-0.388529	24.5981	0.00037408	0.00383772	GNASKO2_RGFP__LacZ_DMSO	DPYSL3	Upregulated
ENSG00000163235	1.26616	1.29664	24.6099	0.000373355	0.00383443	GNASKO2_RGFP__LacZ_DMSO	TGFA	Upregulated
ENSG00000166002	1.24919	2.21246	24.7389	0.000365518	0.00376826	GNASKO2_RGFP__LacZ_DMSO	SMCO4	Upregulated
ENSG00000159588	-1.0948	3.73199	24.8957	0.00035626	0.00370918	GNASKO2_RGFP__LacZ_DMSO	CCDC17	Downregulated
ENSG00000151491	1.15256	0.658797	24.9345	0.000354009	0.00368777	GNASKO2_RGFP__LacZ_DMSO	EPS8	Upregulated
ENSG00000161298	-1.17897	3.03615	24.9427	0.000353535	0.00368487	GNASKO2_RGFP__LacZ_DMSO	ZNF382	Downregulated
ENSG00000170545	2.87731	-0.701503	25.2455	0.000336574	0.00356875	GNASKO2_RGFP__LacZ_DMSO	SMAGP	Upregulated
ENSG00000185615	-2.84187	-0.904916	25.2425	0.000336739	0.00356875	GNASKO2_RGFP__LacZ_DMSO	PDIA2	Downregulated
ENSG00000157227	-1.08002	3.53571	25.5286	0.000321577	0.00346235	GNASKO2_RGFP__LacZ_DMSO	MMP14	Downregulated
ENSG00000011422	1.4277	1.11838	25.5685	0.000319529	0.00344618	GNASKO2_RGFP__LacZ_DMSO	PLAUR	Upregulated
ENSG00000181790	1.0573	2.74086	25.6443	0.000315678	0.00342808	GNASKO2_RGFP__LacZ_DMSO	ADGRB1	Upregulated
ENSG00000142621	2.54106	-1.11706	25.7012	0.000312819	0.00339899	GNASKO2_RGFP__LacZ_DMSO	FHAD1	Upregulated
ENSG00000164695	1.94863	-0.374579	25.7521	0.00031029	0.00338902	GNASKO2_RGFP__LacZ_DMSO	CHMP4C	Upregulated
ENSG00000108846	2.70773	-0.487491	25.8243	0.000306743	0.00336387	GNASKO2_RGFP__LacZ_DMSO	ABCC3	Upregulated
ENSG00000169894	1.46192	0.46431	25.8296	0.000306486	0.003363	GNASKO2_RGFP__LacZ_DMSO	MUC3A	Upregulated
ENSG00000197580	1.29883	1.26425	25.9464	0.000300852	0.00332137	GNASKO2_RGFP__LacZ_DMSO	BCO2	Upregulated
ENSG00000105383	5.31319	-0.880204	26.2449	0.000287004	0.00320307	GNASKO2_RGFP__LacZ_DMSO	CD33	Upregulated
ENSG00000150722	1.17975	1.07589	26.3098	0.000284094	0.00318752	GNASKO2_RGFP__LacZ_DMSO	PPP1R1C	Upregulated
ENSG00000164604	6.15846	-1.68035	28.4389	0.000279576	0.00315364	GNASKO2_RGFP__LacZ_DMSO	GPR85	Upregulated
ENSG00000179331	2.37405	-0.0687306	26.4344	0.000278602	0.00314453	GNASKO2_RGFP__LacZ_DMSO	RAB39A	Upregulated
ENSG00000125968	1.44328	1.72271	26.5052	0.000275539	0.00311553	GNASKO2_RGFP__LacZ_DMSO	ID1	Upregulated
ENSG00000169213	1.18411	1.2151	26.6867	0.000267859	0.00306718	GNASKO2_RGFP__LacZ_DMSO	RAB3B	Upregulated
ENSG00000187398	-2.62383	-1.34853	26.8499	0.00026117	0.00301061	GNASKO2_RGFP__LacZ_DMSO	LUZP2	Downregulated
ENSG00000182158	1.35014	1.72207	27.2336	0.000246199	0.00287337	GNASKO2_RGFP__LacZ_DMSO	CREB3L2	Upregulated
ENSG00000204147	1.46402	0.630196	27.3334	0.000242474	0.00284535	GNASKO2_RGFP__LacZ_DMSO	ASAH2B	Upregulated
ENSG00000182389	1.9705	-0.0909594	27.442	0.000238492	0.00281257	GNASKO2_RGFP__LacZ_DMSO	CACNB4	Upregulated
ENSG00000139211	1.20688	2.13475	27.6798	0.000230043	0.00275237	GNASKO2_RGFP__LacZ_DMSO	AMIGO2	Upregulated
ENSG00000138642	2.69253	-0.434373	27.7155	0.000228804	0.00274101	GNASKO2_RGFP__LacZ_DMSO	HERC6	Upregulated
ENSG00000272047	-1.13727	2.99033	27.7289	0.000228344	0.00273897	GNASKO2_RGFP__LacZ_DMSO	GTF2H5	Downregulated
ENSG00000088854	1.81164	-0.248724	27.7665	0.000227048	0.00272689	GNASKO2_RGFP__LacZ_DMSO	C20orf194	Upregulated
ENSG00000129116	1.0173	1.85984	27.9334	0.000221415	0.00267109	GNASKO2_RGFP__LacZ_DMSO	PALLD	Upregulated
ENSG00000167711	-1.23516	1.31629	28.0003	0.000219203	0.00265286	GNASKO2_RGFP__LacZ_DMSO	SERPINF2	Downregulated
ENSG00000158008	1.94718	0.675978	28.0752	0.000216759	0.00263338	GNASKO2_RGFP__LacZ_DMSO	EXTL1	Upregulated
ENSG00000140092	-1.1027	1.47809	28.179	0.000213419	0.00260116	GNASKO2_RGFP__LacZ_DMSO	FBLN5	Downregulated
ENSG00000031081	3.03644	-0.51675	28.3677	0.000207507	0.0025455	GNASKO2_RGFP__LacZ_DMSO	ARHGAP31	Upregulated
ENSG00000277224	-1.51501	6.05188	28.4053	0.000206352	0.00253625	GNASKO2_RGFP__LacZ_DMSO	HIST1H2BF	Downregulated
ENSG00000114279	-2.66483	-0.670192	28.5289	0.000202608	0.00250815	GNASKO2_RGFP__LacZ_DMSO	FGF12	Downregulated
ENSG00000139971	1.60076	0.201431	28.5461	0.000202095	0.00250344	GNASKO2_RGFP__LacZ_DMSO	C14orf37	Upregulated
ENSG00000137693	1.86114	-0.0775155	28.5645	0.000201544	0.00249989	GNASKO2_RGFP__LacZ_DMSO	YAP1	Upregulated
ENSG00000125255	1.52338	0.821177	28.7807	0.000195224	0.00245506	GNASKO2_RGFP__LacZ_DMSO	SLC10A2	Upregulated
ENSG00000181104	1.20958	1.2255	28.8104	0.000194376	0.00245059	GNASKO2_RGFP__LacZ_DMSO	F2R	Upregulated
ENSG00000184949	-1.16461	2.39299	28.9347	0.000190866	0.00242	GNASKO2_RGFP__LacZ_DMSO	FAM227A	Downregulated
ENSG00000074964	1.59057	0.733386	28.9805	0.000189591	0.00241056	GNASKO2_RGFP__LacZ_DMSO	ARHGEF10L	Upregulated
ENSG00000182871	-2.34759	1.31365	29.174	0.000184315	0.00237047	GNASKO2_RGFP__LacZ_DMSO	COL18A1	Downregulated
ENSG00000235453	-1.0954	2.44631	29.1952	0.000183748	0.00236597	GNASKO2_RGFP__LacZ_DMSO	SMIM27	Downregulated
ENSG00000187372	2.2135	-0.300244	29.4144	0.000178001	0.00231242	GNASKO2_RGFP__LacZ_DMSO	PCDHB13	Upregulated
ENSG00000173083	1.40463	1.19006	29.4901	0.000176064	0.0022983	GNASKO2_RGFP__LacZ_DMSO	HPSE	Upregulated
ENSG00000138623	1.68457	0.75037	29.5387	0.000174836	0.00228859	GNASKO2_RGFP__LacZ_DMSO	SEMA7A	Upregulated
ENSG00000197614	-2.10568	0.0302496	29.6243	0.000172694	0.00227735	GNASKO2_RGFP__LacZ_DMSO	MFAP5	Downregulated
ENSG00000101746	-1.42596	2.22014	29.6871	0.000171143	0.00226635	GNASKO2_RGFP__LacZ_DMSO	NOL4	Downregulated
ENSG00000232810	1.61398	0.795482	29.9142	0.000165666	0.00221293	GNASKO2_RGFP__LacZ_DMSO	TNF	Upregulated
ENSG00000170745	2.4611	-0.218951	30.0236	0.000163103	0.00218331	GNASKO2_RGFP__LacZ_DMSO	KCNS3	Upregulated
ENSG00000237489	-1.45397	1.41113	30.0372	0.000162788	0.00218064	GNASKO2_RGFP__LacZ_DMSO	LINC00959	Downregulated
ENSG00000146054	-1.20287	2.64892	30.1189	0.000160905	0.00216154	GNASKO2_RGFP__LacZ_DMSO	TRIM7	Downregulated
ENSG00000105464	1.19335	1.28042	30.2698	0.0001575	0.00212788	GNASKO2_RGFP__LacZ_DMSO	GRIN2D	Upregulated
ENSG00000176386	-1.08276	2.73813	30.3975	0.000154683	0.00210484	GNASKO2_RGFP__LacZ_DMSO	CDC26	Downregulated
ENSG00000253457	-3.61931	-1.09537	30.6942	0.000148365	0.0020394	GNASKO2_RGFP__LacZ_DMSO	SMIM18	Downregulated
ENSG00000172771	-1.45255	3.02374	30.7031	0.00014818	0.00203833	GNASKO2_RGFP__LacZ_DMSO	EFCAB12	Downregulated
ENSG00000204444	-1.54077	0.331596	30.7113	0.00014801	0.00203748	GNASKO2_RGFP__LacZ_DMSO	APOM	Downregulated
ENSG00000170439	1.7478	0.233142	30.7549	0.000147111	0.00202744	GNASKO2_RGFP__LacZ_DMSO	METTL7B	Upregulated
ENSG00000115107	4.6388	-2.04332	30.7988	0.000146209	0.00202151	GNASKO2_RGFP__LacZ_DMSO	STEAP3	Upregulated
ENSG00000139926	1.06256	1.70398	30.8082	0.000146018	0.00202034	GNASKO2_RGFP__LacZ_DMSO	FRMD6	Upregulated
ENSG00000100342	2.18232	-0.525158	31.3195	0.000136016	0.00192376	GNASKO2_RGFP__LacZ_DMSO	APOL1	Upregulated
ENSG00000197603	1.64312	1.41101	31.4366	0.000133839	0.00189618	GNASKO2_RGFP__LacZ_DMSO	C5orf42	Upregulated
ENSG00000143147	1.40055	1.3106	31.6433	0.000130096	0.00186127	GNASKO2_RGFP__LacZ_DMSO	GPR161	Upregulated
ENSG00000135905	1.21756	2.09313	31.6914	0.000129243	0.00185187	GNASKO2_RGFP__LacZ_DMSO	DOCK10	Upregulated
ENSG00000134460	1.68394	1.03034	31.6976	0.000129133	0.00185169	GNASKO2_RGFP__LacZ_DMSO	IL2RA	Upregulated
ENSG00000114450	1.31503	3.19872	32.0247	0.000123509	0.00180205	GNASKO2_RGFP__LacZ_DMSO	GNB4	Upregulated
ENSG00000169783	2.63753	-0.540986	32.0323	0.00012338	0.00180196	GNASKO2_RGFP__LacZ_DMSO	LINGO1	Upregulated
ENSG00000182578	1.44458	0.88932	32.0736	0.000122691	0.00179606	GNASKO2_RGFP__LacZ_DMSO	CSF1R	Upregulated
ENSG00000115414	1.34687	1.66648	32.1216	0.000121897	0.00178997	GNASKO2_RGFP__LacZ_DMSO	FN1	Upregulated
ENSG00000277639	6.47497	-1.7615	34.9511	0.000121459	0.0017863	GNASKO2_RGFP__LacZ_DMSO	AC007906.2	Upregulated
ENSG00000186204	1.84332	0.559062	32.2011	0.000120595	0.00177636	GNASKO2_RGFP__LacZ_DMSO	CYP4F12	Upregulated
ENSG00000131981	2.24764	0.0549963	32.2375	0.000120003	0.00177039	GNASKO2_RGFP__LacZ_DMSO	LGALS3	Upregulated
ENSG00000188404	1.83036	0.771141	32.5687	0.000114777	0.00171817	GNASKO2_RGFP__LacZ_DMSO	SELL	Upregulated
ENSG00000273802	-1.09172	6.40243	32.6226	0.000113953	0.00171047	GNASKO2_RGFP__LacZ_DMSO	HIST1H2BG	Downregulated
ENSG00000101000	3.95753	-0.735601	32.8179	0.000111022	0.00167709	GNASKO2_RGFP__LacZ_DMSO	PROCR	Upregulated
ENSG00000128805	1.2766	1.35418	32.837	0.00011074	0.00167552	GNASKO2_RGFP__LacZ_DMSO	ARHGAP22	Upregulated
ENSG00000181856	1.41938	1.20651	32.876	0.000110167	0.00166958	GNASKO2_RGFP__LacZ_DMSO	SLC2A4	Upregulated
ENSG00000133216	1.1144	1.64203	33.2517	0.000104822	0.00162016	GNASKO2_RGFP__LacZ_DMSO	EPHB2	Upregulated
ENSG00000140465	-1.66794	1.40994	33.2825	0.000104397	0.00161572	GNASKO2_RGFP__LacZ_DMSO	CYP1A1	Downregulated
ENSG00000120256	1.16303	2.09091	33.657	9.9394e-05	0.00156464	GNASKO2_RGFP__LacZ_DMSO	LRP11	Upregulated
ENSG00000125726	1.00954	4.75896	33.6438	9.95661e-05	0.00156464	GNASKO2_RGFP__LacZ_DMSO	CD70	Upregulated
ENSG00000133878	-2.33581	0.155275	33.6565	9.94001e-05	0.00156464	GNASKO2_RGFP__LacZ_DMSO	DUSP26	Downregulated
ENSG00000085276	2.38135	-0.598652	33.7277	9.84815e-05	0.00156267	GNASKO2_RGFP__LacZ_DMSO	MECOM	Upregulated
ENSG00000121797	2.47035	-0.263542	33.74	9.83236e-05	0.00156261	GNASKO2_RGFP__LacZ_DMSO	CCRL2	Upregulated
ENSG00000265763	1.49883	0.966655	33.8854	9.64809e-05	0.00153849	GNASKO2_RGFP__LacZ_DMSO	ZNF488	Upregulated
ENSG00000240771	1.80618	0.427967	34.0586	9.43387e-05	0.00151922	GNASKO2_RGFP__LacZ_DMSO	ARHGEF25	Upregulated
ENSG00000173548	1.477	1.78437	34.1743	9.2939e-05	0.00150531	GNASKO2_RGFP__LacZ_DMSO	SNX33	Upregulated
ENSG00000013725	2.89381	-0.413189	34.6654	8.72615e-05	0.00143375	GNASKO2_RGFP__LacZ_DMSO	CD6	Upregulated
ENSG00000160219	1.14202	1.67087	34.6753	8.71509e-05	0.00143328	GNASKO2_RGFP__LacZ_DMSO	GAB3	Upregulated
ENSG00000181523	-1.0998	2.65079	34.8364	8.53811e-05	0.00141267	GNASKO2_RGFP__LacZ_DMSO	SGSH	Downregulated
ENSG00000115738	1.33398	4.25212	34.8673	8.50463e-05	0.00140989	GNASKO2_RGFP__LacZ_DMSO	ID2	Upregulated
ENSG00000151458	1.2679	1.62828	35.2256	8.12751e-05	0.00136381	GNASKO2_RGFP__LacZ_DMSO	ANKRD50	Upregulated
ENSG00000141441	1.74393	1.41789	35.4007	7.95049e-05	0.00134363	GNASKO2_RGFP__LacZ_DMSO	GAREM1	Upregulated
ENSG00000186265	1.30625	2.11903	35.4296	7.92165e-05	0.00133995	GNASKO2_RGFP__LacZ_DMSO	BTLA	Upregulated
ENSG00000152413	6.61366	-1.31209	38.725	7.91249e-05	0.00133961	GNASKO2_RGFP__LacZ_DMSO	HOMER1	Upregulated
ENSG00000165801	1.21454	2.58299	35.6163	7.73853e-05	0.00132094	GNASKO2_RGFP__LacZ_DMSO	ARHGEF40	Upregulated
ENSG00000175538	3.50428	-1.13834	35.6167	7.73818e-05	0.00132094	GNASKO2_RGFP__LacZ_DMSO	KCNE3	Upregulated
ENSG00000143882	1.83658	0.602611	35.9522	7.42155e-05	0.00128405	GNASKO2_RGFP__LacZ_DMSO	ATP6V1C2	Upregulated
ENSG00000143248	-1.14628	1.89209	35.9759	7.39975e-05	0.0012838	GNASKO2_RGFP__LacZ_DMSO	RGS5	Downregulated
ENSG00000159173	-2.59305	0.597958	36.0112	7.36745e-05	0.00127976	GNASKO2_RGFP__LacZ_DMSO	TNNI1	Downregulated
ENSG00000020577	1.07562	3.13917	36.0438	7.33775e-05	0.00127879	GNASKO2_RGFP__LacZ_DMSO	SAMD4A	Upregulated
ENSG00000203668	1.0064	3.51157	36.0712	7.31289e-05	0.00127591	GNASKO2_RGFP__LacZ_DMSO	CHML	Upregulated
ENSG00000139970	2.91032	0.20091	36.1425	7.24868e-05	0.00126688	GNASKO2_RGFP__LacZ_DMSO	RTN1	Upregulated
ENSG00000221955	1.26404	2.96899	36.4402	6.9877e-05	0.00123958	GNASKO2_RGFP__LacZ_DMSO	SLC12A8	Upregulated
ENSG00000138639	-1.15388	3.72041	36.46	6.97069e-05	0.00123851	GNASKO2_RGFP__LacZ_DMSO	ARHGAP24	Downregulated
ENSG00000064300	1.32119	2.197	36.7609	6.71881e-05	0.00120887	GNASKO2_RGFP__LacZ_DMSO	NGFR	Upregulated
ENSG00000169302	3.43798	-0.170242	36.8441	6.65099e-05	0.0012	GNASKO2_RGFP__LacZ_DMSO	STK32A	Upregulated
ENSG00000171916	4.94961	-1.3875	36.8599	6.63825e-05	0.00119894	GNASKO2_RGFP__LacZ_DMSO	LGALS9C	Upregulated
ENSG00000143226	1.26221	1.31456	37.0262	6.50545e-05	0.00117946	GNASKO2_RGFP__LacZ_DMSO	FCGR2A	Upregulated
ENSG00000103647	-1.46517	1.15975	37.1422	6.41473e-05	0.00116777	GNASKO2_RGFP__LacZ_DMSO	CORO2B	Downregulated
ENSG00000068078	1.48145	1.59886	37.1813	6.38443e-05	0.00116758	GNASKO2_RGFP__LacZ_DMSO	FGFR3	Upregulated
ENSG00000135604	2.46056	0.319042	37.4354	6.19187e-05	0.00114902	GNASKO2_RGFP__LacZ_DMSO	STX11	Upregulated
ENSG00000183117	2.06473	0.53708	37.4485	6.1821e-05	0.00114833	GNASKO2_RGFP__LacZ_DMSO	CSMD1	Upregulated
ENSG00000272899	-1.20878	2.29848	37.4494	6.18145e-05	0.00114833	GNASKO2_RGFP__LacZ_DMSO	AC025594.2	Downregulated
ENSG00000175262	1.31601	1.40591	37.5443	6.11144e-05	0.0011408	GNASKO2_RGFP__LacZ_DMSO	C1orf127	Upregulated
ENSG00000204669	2.07221	1.29661	37.8233	5.91085e-05	0.00110773	GNASKO2_RGFP__LacZ_DMSO	C9orf57	Upregulated
ENSG00000166444	1.00487	2.3228	38.0067	5.78326e-05	0.00109046	GNASKO2_RGFP__LacZ_DMSO	ST5	Upregulated
ENSG00000176406	-1.00747	5.45346	38.0352	5.76368e-05	0.00108877	GNASKO2_RGFP__LacZ_DMSO	RIMS2	Downregulated
ENSG00000175048	-1.74307	1.05354	38.0481	5.75487e-05	0.00108819	GNASKO2_RGFP__LacZ_DMSO	ZDHHC14	Downregulated
ENSG00000198515	-1.03704	2.30047	38.1354	5.6956e-05	0.00107806	GNASKO2_RGFP__LacZ_DMSO	CNGA1	Downregulated
ENSG00000152104	-1.33926	1.66059	38.1498	5.6859e-05	0.0010773	GNASKO2_RGFP__LacZ_DMSO	PTPN14	Downregulated
ENSG00000077782	2.88288	0.263978	38.2152	5.64203e-05	0.00107006	GNASKO2_RGFP__LacZ_DMSO	FGFR1	Upregulated
ENSG00000172824	3.00074	-0.734117	38.3414	5.55854e-05	0.00105741	GNASKO2_RGFP__LacZ_DMSO	CES4A	Upregulated
ENSG00000197249	1.19603	2.1363	38.4108	5.51328e-05	0.00105091	GNASKO2_RGFP__LacZ_DMSO	SERPINA1	Upregulated
ENSG00000186854	1.10348	1.84765	38.4542	5.48516e-05	0.00104766	GNASKO2_RGFP__LacZ_DMSO	TRABD2A	Upregulated
ENSG00000163521	-1.06166	2.26771	38.4898	5.46221e-05	0.00104644	GNASKO2_RGFP__LacZ_DMSO	GLB1L	Downregulated
ENSG00000185664	1.28041	3.29764	38.73	5.31047e-05	0.00102359	GNASKO2_RGFP__LacZ_DMSO	PMEL	Upregulated
ENSG00000151632	5.38056	-1.14631	47.9769	5.20485e-05	0.00100631	GNASKO2_RGFP__LacZ_DMSO	AKR1C2	Upregulated
ENSG00000005884	1.09991	2.32231	39.1173	5.076e-05	0.000988392	GNASKO2_RGFP__LacZ_DMSO	ITGA3	Upregulated
ENSG00000113273	1.06895	3.17287	39.3222	4.95689e-05	0.000970259	GNASKO2_RGFP__LacZ_DMSO	ARSB	Upregulated
ENSG00000137261	1.26621	2.02556	39.3311	4.95181e-05	0.000970259	GNASKO2_RGFP__LacZ_DMSO	KIAA0319	Upregulated
ENSG00000153208	1.18829	2.15092	39.8287	4.6763e-05	0.000929759	GNASKO2_RGFP__LacZ_DMSO	MERTK	Upregulated
ENSG00000106211	1.75271	3.43697	39.8578	4.66075e-05	0.000928619	GNASKO2_RGFP__LacZ_DMSO	HSPB1	Upregulated
ENSG00000113504	2.86918	0.0865253	39.9089	4.63356e-05	0.000925148	GNASKO2_RGFP__LacZ_DMSO	SLC12A7	Upregulated
ENSG00000213199	-1.00951	3.85145	40.3044	4.42961e-05	0.000896332	GNASKO2_RGFP__LacZ_DMSO	ASIC3	Downregulated
ENSG00000171766	1.36976	3.7492	40.3284	4.41753e-05	0.000896196	GNASKO2_RGFP__LacZ_DMSO	GATM	Upregulated
ENSG00000198729	2.17894	0.72732	40.3327	4.41538e-05	0.000896196	GNASKO2_RGFP__LacZ_DMSO	PPP1R14C	Upregulated
ENSG00000126016	1.78767	1.05829	40.4009	4.38142e-05	0.000892697	GNASKO2_RGFP__LacZ_DMSO	AMOT	Upregulated
ENSG00000181350	1.28425	1.93632	40.5159	4.32484e-05	0.00088388	GNASKO2_RGFP__LacZ_DMSO	LRRC75A	Upregulated
ENSG00000154721	1.11499	2.96755	40.5843	4.29159e-05	0.000880077	GNASKO2_RGFP__LacZ_DMSO	JAM2	Upregulated
ENSG00000182621	2.61988	0.832867	40.8881	4.14744e-05	0.000859832	GNASKO2_RGFP__LacZ_DMSO	PLCB1	Upregulated
ENSG00000105695	1.81295	1.92303	41.1084	4.0465e-05	0.000843946	GNASKO2_RGFP__LacZ_DMSO	MAG	Upregulated
ENSG00000166793	1.39829	1.47251	41.1443	4.03034e-05	0.000843946	GNASKO2_RGFP__LacZ_DMSO	YPEL4	Upregulated
ENSG00000258839	-1.40186	2.1819	41.1911	4.00937e-05	0.000843925	GNASKO2_RGFP__LacZ_DMSO	MC1R	Downregulated
ENSG00000162755	-1.82802	1.11709	41.4112	3.91242e-05	0.000828348	GNASKO2_RGFP__LacZ_DMSO	KLHDC9	Downregulated
ENSG00000167779	1.0002	2.22128	41.9928	3.66921e-05	0.000791012	GNASKO2_RGFP__LacZ_DMSO	IGFBP6	Upregulated
ENSG00000137968	-1.47078	2.96195	42.0056	3.66406e-05	0.000790802	GNASKO2_RGFP__LacZ_DMSO	SLC44A5	Downregulated
ENSG00000101353	-1.22089	2.92937	42.0333	3.65294e-05	0.000789713	GNASKO2_RGFP__LacZ_DMSO	MROH8	Downregulated
ENSG00000188171	-1.10212	3.06305	42.1356	3.61225e-05	0.00078499	GNASKO2_RGFP__LacZ_DMSO	ZNF626	Downregulated
ENSG00000196689	-1.16772	2.90567	42.2064	3.58438e-05	0.000780726	GNASKO2_RGFP__LacZ_DMSO	TRPV1	Downregulated
ENSG00000130176	1.21257	1.95891	42.2478	3.56821e-05	0.0007781	GNASKO2_RGFP__LacZ_DMSO	CNN1	Upregulated
ENSG00000166897	-2.61986	1.23092	42.3255	3.53806e-05	0.000775606	GNASKO2_RGFP__LacZ_DMSO	ELFN2	Downregulated
ENSG00000104856	-1.1288	6.26782	42.895	3.32615e-05	0.000748602	GNASKO2_RGFP__LacZ_DMSO	RELB	Downregulated
ENSG00000211445	1.33272	2.02446	42.9584	3.3035e-05	0.000745275	GNASKO2_RGFP__LacZ_DMSO	GPX3	Upregulated
ENSG00000138738	-2.09528	0.341421	43.0132	3.28407e-05	0.000742194	GNASKO2_RGFP__LacZ_DMSO	PRDM5	Downregulated
ENSG00000175646	-2.00732	0.164063	43.0133	3.28402e-05	0.000742194	GNASKO2_RGFP__LacZ_DMSO	PRM1	Downregulated
ENSG00000119227	-1.22319	3.57279	43.111	3.24972e-05	0.000737704	GNASKO2_RGFP__LacZ_DMSO	PIGZ	Downregulated
ENSG00000166840	1.75174	1.15562	43.1982	3.21944e-05	0.000734286	GNASKO2_RGFP__LacZ_DMSO	GLYATL1	Upregulated
ENSG00000165409	-1.38157	2.26374	43.6433	3.06994e-05	0.000716868	GNASKO2_RGFP__LacZ_DMSO	TSHR	Downregulated
ENSG00000196139	2.56871	0.36104	43.6325	3.07349e-05	0.000716868	GNASKO2_RGFP__LacZ_DMSO	AKR1C3	Upregulated
ENSG00000151208	1.27262	2.9719	44.0645	2.93596e-05	0.000696803	GNASKO2_RGFP__LacZ_DMSO	DLG5	Upregulated
ENSG00000163606	4.06193	-0.847413	44.1193	2.91902e-05	0.000694985	GNASKO2_RGFP__LacZ_DMSO	CD200R1	Upregulated
ENSG00000081026	1.03056	3.59756	44.186	2.8986e-05	0.000692029	GNASKO2_RGFP__LacZ_DMSO	MAGI3	Upregulated
ENSG00000196562	2.31397	0.198418	44.1767	2.90141e-05	0.000692029	GNASKO2_RGFP__LacZ_DMSO	SULF2	Upregulated
ENSG00000198420	1.05341	2.76007	44.1717	2.90295e-05	0.000692029	GNASKO2_RGFP__LacZ_DMSO	TCAF1	Upregulated
ENSG00000178568	-1.35207	1.56119	44.2567	2.87708e-05	0.000691084	GNASKO2_RGFP__LacZ_DMSO	ERBB4	Downregulated
ENSG00000162706	7.31783	-1.17049	49.0039	2.86575e-05	0.000690112	GNASKO2_RGFP__LacZ_DMSO	CADM3	Upregulated
ENSG00000169710	1.40237	7.71702	44.7707	2.72639e-05	0.000669326	GNASKO2_RGFP__LacZ_DMSO	FASN	Upregulated
ENSG00000250423	3.96038	-1.0829	44.7943	2.71968e-05	0.000668547	GNASKO2_RGFP__LacZ_DMSO	KIAA1210	Upregulated
ENSG00000186074	2.7964	0.770665	44.8807	2.69535e-05	0.000665158	GNASKO2_RGFP__LacZ_DMSO	CD300LF	Upregulated
ENSG00000181191	1.15951	2.28561	44.9075	2.68783e-05	0.000664899	GNASKO2_RGFP__LacZ_DMSO	PJA1	Upregulated
ENSG00000136830	1.25538	1.33871	45.1337	2.62551e-05	0.000654331	GNASKO2_RGFP__LacZ_DMSO	FAM129B	Upregulated
ENSG00000149929	-1.11319	3.82796	45.2742	2.58764e-05	0.000648725	GNASKO2_RGFP__LacZ_DMSO	HIRIP3	Downregulated
ENSG00000109220	-1.03658	4.85766	45.4232	2.54819e-05	0.00064058	GNASKO2_RGFP__LacZ_DMSO	CHIC2	Downregulated
ENSG00000117115	1.37278	3.36274	45.4225	2.54838e-05	0.00064058	GNASKO2_RGFP__LacZ_DMSO	PADI2	Upregulated
ENSG00000116299	-1.84443	1.50328	45.5068	2.52636e-05	0.000638438	GNASKO2_RGFP__LacZ_DMSO	KIAA1324	Downregulated
ENSG00000171617	1.18529	2.21147	45.6849	2.4806e-05	0.000630239	GNASKO2_RGFP__LacZ_DMSO	ENC1	Upregulated
ENSG00000042832	-2.21033	1.65188	46.2847	2.33345e-05	0.000600569	GNASKO2_RGFP__LacZ_DMSO	TG	Downregulated
ENSG00000062038	-2.30918	0.964555	46.3759	2.312e-05	0.000597261	GNASKO2_RGFP__LacZ_DMSO	CDH3	Downregulated
ENSG00000084710	1.10507	2.09489	46.3719	2.31293e-05	0.000597261	GNASKO2_RGFP__LacZ_DMSO	EFR3B	Upregulated
ENSG00000090382	4.11889	-1.27513	47.3436	2.09796e-05	0.000557732	GNASKO2_RGFP__LacZ_DMSO	LYZ	Upregulated
ENSG00000177409	1.97957	0.794778	47.3435	2.09798e-05	0.000557732	GNASKO2_RGFP__LacZ_DMSO	SAMD9L	Upregulated
ENSG00000171860	3.21332	-0.600305	47.5042	2.06473e-05	0.000551994	GNASKO2_RGFP__LacZ_DMSO	C3AR1	Upregulated
ENSG00000072682	-1.44529	1.79322	47.6558	2.03392e-05	0.000544527	GNASKO2_RGFP__LacZ_DMSO	P4HA2	Downregulated
ENSG00000106123	1.37277	3.95157	47.7306	2.01893e-05	0.00054128	GNASKO2_RGFP__LacZ_DMSO	EPHB6	Upregulated
ENSG00000139946	2.07321	1.07538	47.8575	1.99378e-05	0.000536818	GNASKO2_RGFP__LacZ_DMSO	PELI2	Upregulated
ENSG00000163464	4.19291	-0.855568	48.0763	1.95128e-05	0.000529498	GNASKO2_RGFP__LacZ_DMSO	CXCR1	Upregulated
ENSG00000105855	2.4828	0.985879	48.1638	1.93459e-05	0.000528397	GNASKO2_RGFP__LacZ_DMSO	ITGB8	Upregulated
ENSG00000196876	1.16634	3.29749	48.1736	1.93272e-05	0.000528397	GNASKO2_RGFP__LacZ_DMSO	SCN8A	Upregulated
ENSG00000119771	2.42006	0.546027	48.2767	1.91328e-05	0.00052409	GNASKO2_RGFP__LacZ_DMSO	KLHL29	Upregulated
ENSG00000173208	1.18417	2.2927	48.5466	1.86346e-05	0.000519357	GNASKO2_RGFP__LacZ_DMSO	ABCD2	Upregulated
ENSG00000160188	-2.08242	0.479243	48.8357	1.8118e-05	0.000507303	GNASKO2_RGFP__LacZ_DMSO	RSPH1	Downregulated
ENSG00000115170	1.67502	1.01462	48.878	1.80438e-05	0.000505976	GNASKO2_RGFP__LacZ_DMSO	ACVR1	Upregulated
ENSG00000171476	4.59284	-0.39843	49.2198	1.74572e-05	0.000492444	GNASKO2_RGFP__LacZ_DMSO	HOPX	Upregulated
ENSG00000276231	2.36569	0.294374	49.3191	1.7291e-05	0.000489202	GNASKO2_RGFP__LacZ_DMSO	PIK3R6	Upregulated
ENSG00000173200	1.44799	2.17782	49.437	1.70961e-05	0.000484423	GNASKO2_RGFP__LacZ_DMSO	PARP15	Upregulated
ENSG00000135898	1.0992	2.60111	49.693	1.66818e-05	0.000477689	GNASKO2_RGFP__LacZ_DMSO	GPR55	Upregulated
ENSG00000130224	-1.28125	2.32171	49.8277	1.64684e-05	0.000472293	GNASKO2_RGFP__LacZ_DMSO	LRCH2	Downregulated
ENSG00000231824	-1.32453	2.51429	50.1565	1.59611e-05	0.000460536	GNASKO2_RGFP__LacZ_DMSO	AKAIN1	Downregulated
ENSG00000106034	1.95297	2.49019	50.4379	1.55414e-05	0.00045184	GNASKO2_RGFP__LacZ_DMSO	CPED1	Upregulated
ENSG00000091409	1.10866	3.34033	50.6168	1.52812e-05	0.000446363	GNASKO2_RGFP__LacZ_DMSO	ITGA6	Upregulated
ENSG00000132613	-1.51923	1.31243	50.8051	1.5013e-05	0.000442555	GNASKO2_RGFP__LacZ_DMSO	MTSS1L	Downregulated
ENSG00000215915	1.24218	1.84983	50.9952	1.47478e-05	0.000437619	GNASKO2_RGFP__LacZ_DMSO	ATAD3C	Upregulated
ENSG00000188313	7.75735	-1.02131	57.0254	1.45891e-05	0.000436245	GNASKO2_RGFP__LacZ_DMSO	PLSCR1	Upregulated
ENSG00000102760	-1.10932	5.35712	51.2607	1.43865e-05	0.000431548	GNASKO2_RGFP__LacZ_DMSO	RGCC	Downregulated
ENSG00000151422	1.18061	3.39965	51.4514	1.41335e-05	0.000426664	GNASKO2_RGFP__LacZ_DMSO	FER	Upregulated
ENSG00000170819	-1.17133	2.93622	51.5952	1.3946e-05	0.000423564	GNASKO2_RGFP__LacZ_DMSO	BFSP2	Downregulated
ENSG00000127399	-1.02391	3.1339	51.7106	1.37978e-05	0.000420555	GNASKO2_RGFP__LacZ_DMSO	LRRC61	Downregulated
ENSG00000073792	2.61367	0.26409	52.0958	1.33161e-05	0.000409167	GNASKO2_RGFP__LacZ_DMSO	IGF2BP2	Upregulated
ENSG00000167103	1.03174	5.1557	52.2151	1.31709e-05	0.000408018	GNASKO2_RGFP__LacZ_DMSO	PIP5KL1	Upregulated
ENSG00000168298	-1.5118	7.94003	52.2855	1.30861e-05	0.000407012	GNASKO2_RGFP__LacZ_DMSO	HIST1H1E	Downregulated
ENSG00000070601	2.03439	0.54149	52.5025	1.28288e-05	0.000404577	GNASKO2_RGFP__LacZ_DMSO	FRMPD1	Upregulated
ENSG00000142733	1.21712	2.89719	53.0051	1.22551e-05	0.000389857	GNASKO2_RGFP__LacZ_DMSO	MAP3K6	Upregulated
ENSG00000164530	1.68449	2.61736	53.1172	1.21314e-05	0.000387223	GNASKO2_RGFP__LacZ_DMSO	PI16	Upregulated
ENSG00000174600	4.98931	-0.536006	53.1907	1.2051e-05	0.000385959	GNASKO2_RGFP__LacZ_DMSO	CMKLR1	Upregulated
ENSG00000078237	-1.19649	4.14056	53.3519	1.18769e-05	0.000381676	GNASKO2_RGFP__LacZ_DMSO	TIGAR	Downregulated
ENSG00000116701	1.21829	3.37898	53.5906	1.16245e-05	0.000376763	GNASKO2_RGFP__LacZ_DMSO	NCF2	Upregulated
ENSG00000164061	1.36393	2.95948	54.401	1.08134e-05	0.000359153	GNASKO2_RGFP__LacZ_DMSO	BSN	Upregulated
ENSG00000170921	1.00887	4.02132	54.3987	1.08156e-05	0.000359153	GNASKO2_RGFP__LacZ_DMSO	TANC2	Upregulated
ENSG00000101695	3.53594	-0.677127	54.5619	1.06604e-05	0.000357466	GNASKO2_RGFP__LacZ_DMSO	RNF125	Upregulated
ENSG00000168404	3.32079	0.130643	54.5791	1.06441e-05	0.000357466	GNASKO2_RGFP__LacZ_DMSO	MLKL	Upregulated
ENSG00000204020	3.89077	-0.941308	54.6761	1.05533e-05	0.000355431	GNASKO2_RGFP__LacZ_DMSO	LIPN	Upregulated
ENSG00000119608	1.20934	2.87288	55.0764	1.01878e-05	0.000345581	GNASKO2_RGFP__LacZ_DMSO	PROX2	Upregulated
ENSG00000126353	1.19868	2.15267	55.1711	1.01036e-05	0.00034334	GNASKO2_RGFP__LacZ_DMSO	CCR7	Upregulated
ENSG00000007237	1.13399	3.84256	55.296	9.99361e-06	0.000340827	GNASKO2_RGFP__LacZ_DMSO	GAS7	Upregulated
ENSG00000128487	1.25684	2.24356	56.1012	9.31791e-06	0.000324373	GNASKO2_RGFP__LacZ_DMSO	SPECC1	Upregulated
ENSG00000177398	-1.12546	4.57333	56.074	9.33978e-06	0.000324373	GNASKO2_RGFP__LacZ_DMSO	UMODL1	Downregulated
ENSG00000180113	-1.44447	2.95165	56.1137	9.3078e-06	0.000324373	GNASKO2_RGFP__LacZ_DMSO	TDRD6	Downregulated
ENSG00000142798	1.23686	4.2993	56.767	8.7994e-06	0.000312486	GNASKO2_RGFP__LacZ_DMSO	HSPG2	Upregulated
ENSG00000048342	1.05333	2.8356	56.8009	8.7739e-06	0.000312166	GNASKO2_RGFP__LacZ_DMSO	CC2D2A	Upregulated
ENSG00000130768	1.17729	2.73401	56.8514	8.73607e-06	0.000311405	GNASKO2_RGFP__LacZ_DMSO	SMPDL3B	Upregulated
ENSG00000117318	1.55859	6.17239	57.2842	8.41983e-06	0.00030312	GNASKO2_RGFP__LacZ_DMSO	ID3	Upregulated
ENSG00000187634	2.6191	0.410177	57.3566	8.36825e-06	0.000302735	GNASKO2_RGFP__LacZ_DMSO	SAMD11	Upregulated
ENSG00000106927	5.7683	-0.136602	75.7539	7.77777e-06	0.000291119	GNASKO2_RGFP__LacZ_DMSO	AMBP	Upregulated
ENSG00000154153	1.30938	1.84816	58.3469	7.69874e-06	0.00028963	GNASKO2_RGFP__LacZ_DMSO	RETREG1	Upregulated
ENSG00000181019	2.16611	2.11998	58.6536	7.50428e-06	0.000286373	GNASKO2_RGFP__LacZ_DMSO	NQO1	Upregulated
ENSG00000139899	-1.07729	3.91089	58.7035	7.47316e-06	0.000285761	GNASKO2_RGFP__LacZ_DMSO	CBLN3	Downregulated
ENSG00000169047	1.37623	5.12293	58.8317	7.39402e-06	0.000283308	GNASKO2_RGFP__LacZ_DMSO	IRS1	Upregulated
ENSG00000183486	1.38241	2.93794	59.0444	7.26479e-06	0.000280888	GNASKO2_RGFP__LacZ_DMSO	MX2	Upregulated
ENSG00000018236	2.11945	0.931335	60.2045	6.60498e-06	0.000266281	GNASKO2_RGFP__LacZ_DMSO	CNTN1	Upregulated
ENSG00000049192	1.33523	2.19648	61.0339	6.17618e-06	0.000256311	GNASKO2_RGFP__LacZ_DMSO	ADAMTS6	Upregulated
ENSG00000122778	1.16569	2.72018	60.987	6.19952e-06	0.000256311	GNASKO2_RGFP__LacZ_DMSO	KIAA1549	Upregulated
ENSG00000179399	1.57809	1.46292	61.3514	6.02074e-06	0.000252684	GNASKO2_RGFP__LacZ_DMSO	GPC5	Upregulated
ENSG00000002726	2.59857	1.50472	61.7382	5.83757e-06	0.000249027	GNASKO2_RGFP__LacZ_DMSO	AOC1	Upregulated
ENSG00000175764	-1.29263	3.47443	62.1966	5.62886e-06	0.000245491	GNASKO2_RGFP__LacZ_DMSO	TTLL11	Downregulated
ENSG00000073282	-2.36494	0.541832	62.5361	5.47993e-06	0.000241219	GNASKO2_RGFP__LacZ_DMSO	TP63	Downregulated
ENSG00000188783	-3.91048	-0.432333	62.5852	5.45879e-06	0.000240848	GNASKO2_RGFP__LacZ_DMSO	PRELP	Downregulated
ENSG00000175600	-1.80215	1.47682	63.6291	5.03092e-06	0.000227966	GNASKO2_RGFP__LacZ_DMSO	SUGCT	Downregulated
ENSG00000188352	1.22861	3.98026	63.746	4.9855e-06	0.00022684	GNASKO2_RGFP__LacZ_DMSO	FOCAD	Upregulated
ENSG00000186648	1.06465	3.09889	63.8084	4.96147e-06	0.000226291	GNASKO2_RGFP__LacZ_DMSO	CARMIL3	Upregulated
ENSG00000163995	-1.27731	2.68465	64.0028	4.88742e-06	0.000225668	GNASKO2_RGFP__LacZ_DMSO	ABLIM2	Downregulated
ENSG00000135048	1.73695	1.86637	64.4686	4.71522e-06	0.00022037	GNASKO2_RGFP__LacZ_DMSO	TMEM2	Upregulated
ENSG00000079974	-1.15891	3.92043	64.8566	4.57722e-06	0.00021516	GNASKO2_RGFP__LacZ_DMSO	RABL2B	Downregulated
ENSG00000182700	-1.10233	3.45438	64.8457	4.58102e-06	0.00021516	GNASKO2_RGFP__LacZ_DMSO	IGIP	Downregulated
ENSG00000132849	1.44646	2.3693	65.0784	4.50043e-06	0.000212429	GNASKO2_RGFP__LacZ_DMSO	PATJ	Upregulated
ENSG00000117226	2.90523	-0.0199133	65.4531	4.37416e-06	0.000209076	GNASKO2_RGFP__LacZ_DMSO	GBP3	Upregulated
ENSG00000131781	1.38301	2.00296	66.0487	4.18189e-06	0.000201925	GNASKO2_RGFP__LacZ_DMSO	FMO5	Upregulated
ENSG00000167914	1.78157	1.0715	66.4553	4.05633e-06	0.000199598	GNASKO2_RGFP__LacZ_DMSO	GSDMA	Upregulated
ENSG00000248905	2.09404	2.18899	66.3743	4.08097e-06	0.000199598	GNASKO2_RGFP__LacZ_DMSO	FMN1	Upregulated
ENSG00000154265	1.19874	4.02406	66.6498	3.9978e-06	0.000197573	GNASKO2_RGFP__LacZ_DMSO	ABCA5	Upregulated
ENSG00000102780	1.04338	5.07988	66.7401	3.97098e-06	0.000196761	GNASKO2_RGFP__LacZ_DMSO	DGKH	Upregulated
ENSG00000134532	-2.23231	1.37996	66.8098	3.95044e-06	0.000196761	GNASKO2_RGFP__LacZ_DMSO	SOX5	Downregulated
ENSG00000175984	1.5281	2.10013	67.0857	3.87027e-06	0.000196761	GNASKO2_RGFP__LacZ_DMSO	DENND2C	Upregulated
ENSG00000160862	1.20533	3.62349	67.9033	3.64371e-06	0.000187414	GNASKO2_RGFP__LacZ_DMSO	AZGP1	Upregulated
ENSG00000124762	1.42828	5.8176	68.1167	3.58715e-06	0.000187046	GNASKO2_RGFP__LacZ_DMSO	CDKN1A	Upregulated
ENSG00000196411	1.33129	2.76775	68.271	3.5469e-06	0.000185957	GNASKO2_RGFP__LacZ_DMSO	EPHB4	Upregulated
ENSG00000166145	1.11376	3.95299	68.407	3.51186e-06	0.000184646	GNASKO2_RGFP__LacZ_DMSO	SPINT1	Upregulated
ENSG00000185028	-2.15226	1.90687	68.634	3.45428e-06	0.000183145	GNASKO2_RGFP__LacZ_DMSO	LRRC14B	Downregulated
ENSG00000186806	1.06772	4.28677	69.4914	3.24658e-06	0.000175575	GNASKO2_RGFP__LacZ_DMSO	VSIG10L	Upregulated
ENSG00000008283	1.98567	1.44592	69.9033	3.15202e-06	0.000172432	GNASKO2_RGFP__LacZ_DMSO	CYB561	Upregulated
ENSG00000132357	2.52265	0.405869	69.9089	3.15077e-06	0.000172432	GNASKO2_RGFP__LacZ_DMSO	CARD6	Upregulated
ENSG00000189410	1.92771	1.60932	70.6433	2.99016e-06	0.000165976	GNASKO2_RGFP__LacZ_DMSO	SH2D5	Upregulated
ENSG00000197747	2.01544	2.14678	71.3125	2.85213e-06	0.000161149	GNASKO2_RGFP__LacZ_DMSO	S100A10	Upregulated
ENSG00000130413	1.11945	3.18538	71.9545	2.72668e-06	0.000156395	GNASKO2_RGFP__LacZ_DMSO	STK33	Upregulated
ENSG00000184584	2.31661	0.979193	71.985	2.72088e-06	0.000156395	GNASKO2_RGFP__LacZ_DMSO	TMEM173	Upregulated
ENSG00000165238	-1.97223	5.70464	72.7247	2.58462e-06	0.000150993	GNASKO2_RGFP__LacZ_DMSO	WNK2	Downregulated
ENSG00000073803	2.18012	1.89763	72.9177	2.5504e-06	0.000149539	GNASKO2_RGFP__LacZ_DMSO	MAP3K13	Upregulated
ENSG00000156113	2.41652	0.658382	72.9095	2.55184e-06	0.000149539	GNASKO2_RGFP__LacZ_DMSO	KCNMA1	Upregulated
ENSG00000106100	1.31647	3.94038	73.3325	2.47864e-06	0.000146155	GNASKO2_RGFP__LacZ_DMSO	NOD1	Upregulated
ENSG00000196083	1.36333	2.98905	73.3833	2.47001e-06	0.000146155	GNASKO2_RGFP__LacZ_DMSO	IL1RAP	Upregulated
ENSG00000181143	-2.80022	1.96129	73.7265	2.41265e-06	0.0001459	GNASKO2_RGFP__LacZ_DMSO	MUC16	Downregulated
ENSG00000104361	1.1777	3.42771	74.0475	2.36042e-06	0.000144589	GNASKO2_RGFP__LacZ_DMSO	NIPAL2	Upregulated
ENSG00000256771	-1.28161	5.10422	74.2727	2.32456e-06	0.000143789	GNASKO2_RGFP__LacZ_DMSO	ZNF253	Downregulated
ENSG00000080200	3.19809	1.03566	74.7797	2.24614e-06	0.000141246	GNASKO2_RGFP__LacZ_DMSO	CRYBG3	Upregulated
ENSG00000154813	-1.22307	4.06107	75.3579	2.16049e-06	0.000137047	GNASKO2_RGFP__LacZ_DMSO	DPH3	Downregulated
ENSG00000100385	1.78466	2.14259	76.2753	2.03232e-06	0.000130842	GNASKO2_RGFP__LacZ_DMSO	IL2RB	Upregulated
ENSG00000271254	-1.00617	3.36764	76.606	1.98831e-06	0.000128886	GNASKO2_RGFP__LacZ_DMSO	AC240274.1	Downregulated
ENSG00000134824	1.0901	7.1589	76.9025	1.94981e-06	0.000126825	GNASKO2_RGFP__LacZ_DMSO	FADS2	Upregulated
ENSG00000136111	1.25309	5.01328	77.0609	1.92961e-06	0.000125943	GNASKO2_RGFP__LacZ_DMSO	TBC1D4	Upregulated
ENSG00000170855	-1.02655	3.29345	77.1286	1.92105e-06	0.000125819	GNASKO2_RGFP__LacZ_DMSO	TRIAP1	Downregulated
ENSG00000135828	2.77275	0.833638	77.3083	1.89854e-06	0.000124776	GNASKO2_RGFP__LacZ_DMSO	RNASEL	Upregulated
ENSG00000173258	1.83973	2.42565	77.3821	1.88938e-06	0.000124607	GNASKO2_RGFP__LacZ_DMSO	ZNF483	Upregulated
ENSG00000187134	8.2719	-0.167525	89.0407	1.8521e-06	0.000122575	GNASKO2_RGFP__LacZ_DMSO	AKR1C1	Upregulated
ENSG00000187837	-1.52883	7.54304	77.9735	1.81785e-06	0.000121156	GNASKO2_RGFP__LacZ_DMSO	HIST1H1C	Downregulated
ENSG00000052795	1.39489	3.42406	79.1775	1.68182e-06	0.00011618	GNASKO2_RGFP__LacZ_DMSO	FNIP2	Upregulated
ENSG00000140678	1.30912	4.09103	79.6587	1.63082e-06	0.000113905	GNASKO2_RGFP__LacZ_DMSO	ITGAX	Upregulated
ENSG00000168952	2.65303	1.61357	80.241	1.57151e-06	0.000110991	GNASKO2_RGFP__LacZ_DMSO	STXBP6	Upregulated
ENSG00000178695	2.35221	2.01706	80.7238	1.52425e-06	0.000110418	GNASKO2_RGFP__LacZ_DMSO	KCTD12	Upregulated
ENSG00000112799	-1.11088	3.60658	81.7264	1.43133e-06	0.000105766	GNASKO2_RGFP__LacZ_DMSO	LY86	Downregulated
ENSG00000140836	2.42205	1.22355	82.2018	1.38961e-06	0.000103553	GNASKO2_RGFP__LacZ_DMSO	ZFHX3	Upregulated
ENSG00000147443	1.23671	3.03588	82.2118	1.38875e-06	0.000103553	GNASKO2_RGFP__LacZ_DMSO	DOK2	Upregulated
ENSG00000160746	1.36522	2.21853	82.5919	1.35643e-06	0.000102698	GNASKO2_RGFP__LacZ_DMSO	ANO10	Upregulated
ENSG00000067182	1.22839	2.77907	83.1917	1.30722e-06	0.000100944	GNASKO2_RGFP__LacZ_DMSO	TNFRSF1A	Upregulated
ENSG00000079691	3.06809	0.0548594	83.077	1.31647e-06	0.000100944	GNASKO2_RGFP__LacZ_DMSO	CARMIL1	Upregulated
ENSG00000113140	1.41395	3.14614	83.0672	1.31727e-06	0.000100944	GNASKO2_RGFP__LacZ_DMSO	SPARC	Upregulated
ENSG00000138448	1.1898	4.05622	83.0871	1.31565e-06	0.000100944	GNASKO2_RGFP__LacZ_DMSO	ITGAV	Upregulated
ENSG00000180891	1.71962	2.08842	83.4608	1.28583e-06	0.000100605	GNASKO2_RGFP__LacZ_DMSO	CUEDC1	Upregulated
ENSG00000082438	1.09425	4.21696	83.7994	1.25948e-06	9.98684e-05	GNASKO2_RGFP__LacZ_DMSO	COBLL1	Upregulated
ENSG00000150782	3.47759	1.0037	83.7795	1.26102e-06	9.98684e-05	GNASKO2_RGFP__LacZ_DMSO	IL18	Upregulated
ENSG00000092068	2.19241	2.08298	84.854	1.18141e-06	9.55629e-05	GNASKO2_RGFP__LacZ_DMSO	SLC7A8	Upregulated
ENSG00000038295	-1.05228	3.97574	85.0858	1.16502e-06	9.51624e-05	GNASKO2_RGFP__LacZ_DMSO	TLL1	Downregulated
ENSG00000254709	-1.54354	3.68002	85.1854	1.15806e-06	9.51624e-05	GNASKO2_RGFP__LacZ_DMSO	IGLL5	Downregulated
ENSG00000139083	1.44579	3.06771	86.0007	1.10288e-06	9.22583e-05	GNASKO2_RGFP__LacZ_DMSO	ETV6	Upregulated
ENSG00000113721	1.66209	3.12882	86.6732	1.05968e-06	9.03495e-05	GNASKO2_RGFP__LacZ_DMSO	PDGFRB	Upregulated
ENSG00000112137	1.0981	4.5381	89.3917	9.04117e-07	8.14911e-05	GNASKO2_RGFP__LacZ_DMSO	PHACTR1	Upregulated
ENSG00000204642	6.4966	-0.180202	90.8084	8.33745e-07	7.73584e-05	GNASKO2_RGFP__LacZ_DMSO	HLA-F	Upregulated
ENSG00000196151	1.52648	2.47107	91.0037	8.24556e-07	7.68828e-05	GNASKO2_RGFP__LacZ_DMSO	WDSUB1	Upregulated
ENSG00000134278	1.37565	2.90157	92.0706	7.76412e-07	7.34796e-05	GNASKO2_RGFP__LacZ_DMSO	SPIRE1	Upregulated
ENSG00000154165	-1.02875	4.47825	94.565	6.76157e-07	6.74469e-05	GNASKO2_RGFP__LacZ_DMSO	GPR15	Downregulated
ENSG00000155974	1.81686	1.6297	94.2558	6.87725e-07	6.74469e-05	GNASKO2_RGFP__LacZ_DMSO	GRIP1	Upregulated
ENSG00000149564	1.43545	3.15157	95.2545	6.51181e-07	6.69012e-05	GNASKO2_RGFP__LacZ_DMSO	ESAM	Upregulated
ENSG00000204580	1.65164	3.22679	95.1844	6.53672e-07	6.69012e-05	GNASKO2_RGFP__LacZ_DMSO	DDR1	Upregulated
ENSG00000168329	4.56911	0.841635	95.6372	6.37789e-07	6.63301e-05	GNASKO2_RGFP__LacZ_DMSO	CX3CR1	Upregulated
ENSG00000183617	-1.10505	4.25709	96.368	6.13096e-07	6.51949e-05	GNASKO2_RGFP__LacZ_DMSO	MRPL54	Downregulated
[truncated: 122 more rows]

## Sheet: Gene clusters
gene	cluster
SOX2	cluster1
CLEC17A	cluster1
KLRC4	cluster1
GNAS	cluster1
LUZP2	cluster1
B3GNT6	cluster1
PPDPFL	cluster1
PTPRD	cluster1
SAMSN1	cluster1
TEAD1	cluster1
LTA	cluster1
RGL4	cluster1
HSPA5	cluster1
SLC2A3	cluster1
MSMO1	cluster1
MGP	cluster1
OSTN	cluster1
SIRPB2	cluster1
SPARCL1	cluster1
TBXAS1	cluster1
TNFRSF21	cluster1
PTPRO	cluster1
TRPS1	cluster1
TMEM100	cluster1
METTL1	cluster1
ARAP2	cluster1
NCALD	cluster1
TBC1D9	cluster1
FNDC11	cluster1
IL7R	cluster1
ARPP21	cluster1
SOCS2	cluster1
RBMS3	cluster1
MCTP1	cluster1
HMCN1	cluster1
ISM2	cluster1
SUMO4	cluster1
EPS8	cluster1
ABCC3	cluster1
IFI6	cluster1
ADGRD1	cluster1
ANG	cluster1
VIPR1	cluster1
CD300C	cluster1
SPP1	cluster1
GNPDA1	cluster1
OSGIN1	cluster1
PIK3R6	cluster1
SULF2	cluster1
ANKRD50	cluster1
SAMD4A	cluster1
RAD51AP2	cluster1
SERPINA1	cluster1
CCRL2	cluster1
ANKRD20A1	cluster1
ARHGAP22	cluster1
SLC29A2	cluster1
ITGA5	cluster1
CARD6	cluster1
SLC2A4	cluster1
PIGR	cluster1
MYO7A	cluster1
LRP11	cluster1
SIRPB1	cluster1
TIE1	cluster1
CREB3L3	cluster1
CD4	cluster1
RNF43	cluster1
ZG16B	cluster1
RIN3	cluster1
CIB3	cluster1
XKR3	cluster1
LRRC25	cluster1
TMEM169	cluster1
BIN2	cluster1
CMTM3	cluster1
PPP1R1C	cluster1
XBP1	cluster1
ETV5	cluster1
MPZ	cluster1
RCAN2	cluster1
BTN3A2	cluster1
APBB2	cluster1
TMEM163	cluster1
SLC9A9	cluster1
GLYATL1	cluster1
CYP4F12	cluster1
SEMA7A	cluster1
ARSB	cluster1
PLCB1	cluster1
MAP3K6	cluster1
SMAGP	cluster1
CCR7	cluster1
AKR1C1	cluster1
MOXD1	cluster1
RHOBTB3	cluster1
STXBP6	cluster1
FPR1	cluster1
TLR4	cluster1
B4GALNT1	cluster1
NHSL1	cluster1
SRGN	cluster1
RHOC	cluster1
FCER2	cluster1
NCKAP1	cluster1
RAP1GAP	cluster1
YPEL4	cluster1
IL1RAP	cluster1
SLITRK6	cluster1
AKR1C3	cluster1
CARMIL3	cluster1
TNFRSF1A	cluster1
EPHB4	cluster1
DGKG	cluster1
HEG1	cluster1
ADRB2	cluster1
CEACAM1	cluster1
DHCR24	cluster1
FADS2	cluster1
SPECC1	cluster1
GPNMB	cluster1
FAS	cluster1
EBP	cluster1
RRAS	cluster1
DHCR7	cluster1
HSD17B7	cluster1
COL24A1	cluster1
FDFT1	cluster1
HMGCS1	cluster1
HMGCR	cluster1
ALDOC	cluster1
CALR	cluster1
IFI35	cluster1
TNF	cluster1
MLLT3	cluster1
MYRFL	cluster1
DDN	cluster1
ARL4C	cluster1
MAML3	cluster1
NR2F1	cluster1
COQ3	cluster1
ATP1B1	cluster1
SLC4A10	cluster1
CD70	cluster1
KCNE3	cluster1
RTN1	cluster1
GPX3	cluster1
AZGP1	cluster1
ARMH4	cluster1
C3AR1	cluster1
DNAH7	cluster1
PRDX1	cluster1
TXN	cluster1
DOCK10	cluster1
MGST2	cluster1
SLC17A9	cluster1
TMEM255A	cluster1
ACP3	cluster1
MLLT11	cluster1
PPP4R4	cluster1
PLAU	cluster1
SLC10A2	cluster1
SH2D5	cluster1
TANC2	cluster1
CDKN1A	cluster1
FASN	cluster1
SMCO4	cluster1
ELOVL3	cluster1
SERPINE1	cluster1
TMEM52B	cluster1
MAN1A1	cluster1
FRMD6	cluster1
PPP1R14C	cluster1
PMEL	cluster1
GAREM1	cluster1
SH2D2A	cluster1
TUBB	cluster1
HSPA8	cluster1
HSP90AB1	cluster1
GSTO1	cluster1
LXN	cluster1
JAKMIP2	cluster1
ALDOA	cluster1
NCF2	cluster1
GFI1B	cluster1
STK3	cluster1
CD200R1	cluster1
NQO1	cluster1
FOCAD	cluster1
LRRC32	cluster1
KRT9	cluster1
SESN1	cluster1
AMBP	cluster1
DOCK4	cluster1
FRK	cluster1
CHI3L2	cluster1
CD69	cluster1
FTL	cluster1
MCC	cluster1
CHML	cluster1
SELL	cluster1
AMIGO2	cluster1
IL2RA	cluster1
GRAP2	cluster1
PALLD	cluster1
ST7	cluster1
SPR	cluster1
OLR1	cluster1
HSPA2	cluster1
NANP	cluster1
B3GNT5	cluster1
SRD5A3	cluster1
GMFG	cluster1
RANBP3L	cluster1
AKAP5	cluster1
HTR3A	cluster1
UPP1	cluster1
CHST2	cluster1
PSMB6	cluster1
GSTP1	cluster1
CD274	cluster1
ETV2	cluster1
PABPC3	cluster1
MAML2	cluster1
MBLAC1	cluster1
PHOSPHO1	cluster1
PRKG2	cluster1
PSD3	cluster1
HEY2	cluster1
TEX19	cluster1
CLEC7A	cluster1
EYA1	cluster1
TLE1	cluster1
GRM8	cluster1
MB21D2	cluster1
PDE1C	cluster1
MAFF	cluster1
RERGL	cluster1
APOL3	cluster1
SSC4D	cluster1
SLFN11	cluster1
EFNA5	cluster1
PTPRG	cluster1
PAH	cluster1
LIMCH1	cluster1
SPRR2E	cluster1
DYDC2	cluster1
STAP2	cluster1
ATP12A	cluster1
NEURL1B	cluster1
DUSP5	cluster1
CD1C	cluster1
NRN1	cluster1
YY2	cluster1
TMEM40	cluster1
EXPH5	cluster1
RBM47	cluster1
TTC39B	cluster1
TCAF2	cluster1
XAF1	cluster1
TMEM74	cluster1
S100A11	cluster1
TNNT1	cluster1
TDRD7	cluster2
CHMP4C	cluster2
CIBAR1	cluster2
HERC6	cluster2
LRRC75A	cluster2
ABCD2	cluster2
SLC8A1	cluster2
SEPTIN8	cluster2
PARM1	cluster2
GRIN2D	cluster2
PARP15	cluster2
PJA1	cluster2
GAB3	cluster2
HDAC9	cluster2
IRS1	cluster2
ITGB8	cluster2
SLC25A24	cluster2
RAPH1	cluster2
SAMD11	cluster2
KCNMA1	cluster2
KIAA1549	cluster2
CNTN1	cluster2
SLAMF1	cluster2
ABCC4	cluster2
KLHL13	cluster2
KCNK6	cluster2
PNMA8B	cluster2
PELI2	cluster2
ARHGAP31	cluster2
DPYSL3	cluster2
MECOM	cluster2
HIPK2	cluster2
LRRK2	cluster2
FNIP2	cluster2
GAS7	cluster2
SLC12A7	cluster2
SCML4	cluster2
ACVR2A	cluster2
ADPRH	cluster2
GPC5	cluster2
ZFHX3	cluster2
HOXB6	cluster2
LRRC63	cluster2
USP44	cluster2
CA8	cluster2
ARHGEF25	cluster2
MYOM2	cluster2
CPM	cluster2
ADGRG5	cluster2
GSAP	cluster2
ARL6	cluster2
ADCY5	cluster2
MX2	cluster2
HOMER1	cluster2
THSD7A	cluster2
CLCN4	cluster2
RAB3B	cluster2
ASAH2B	cluster2
GAS2L3	cluster2
GRAMD1B	cluster2
THSD1	cluster2
AGPAT4	cluster2
SIGLEC15	cluster2
FOSL2	cluster2
MACROD2	cluster2
GRID1	cluster2
STX11	cluster2
PROCR	cluster2
PRKCQ	cluster2
RGS1	cluster2
AK4	cluster2
CREB3L2	cluster2
KLF3	cluster2
GPR63	cluster2
KIAA0319	cluster2
CHRNA5	cluster2
CHST4	cluster2
PTPRB	cluster2
RBPMS2	cluster2
AGMAT	cluster2
C1orf127	cluster2
PATJ	cluster2
JAM2	cluster2
SH2D6	cluster2
STK32A	cluster2
METTL7B	cluster2
COL6A3	cluster2
SYT1	cluster2
HLA-F	cluster2
ARHGEF11	cluster2
CARMIL1	cluster2
ATAD3C	cluster2
SRGAP1	cluster2
ETV6	cluster2
WIPF3	cluster2
CX3CR1	cluster2
IPCEF1	cluster2
ITGA3	cluster2
DENND2C	cluster2
GRIP1	cluster2
NIBAN1	cluster2
SLC12A8	cluster2
AMOT	cluster2
HELB	cluster2
CSMD1	cluster2
C9orf57	cluster2
MLKL	cluster2
PBX1	cluster2
PLAUR	cluster2
RBM11	cluster2
CD33	cluster2
ARHGAP21	cluster2
ABCA5	cluster2
ACKR2	cluster2
ATP2B4	cluster2
ACSM3	cluster2
SCN8A	cluster2
CADM3	cluster2
IGF2BP2	cluster2
FCGR2A	cluster2
VMP1	cluster2
CD300LF	cluster2
EFR3B	cluster2
BSN	cluster2
SNX21	cluster2
ANO10	cluster2
ITGAV	cluster2
GPR85	cluster2
ACVR1	cluster2
NR3C2	cluster2
TREH	cluster2
CAPS2	cluster2
EID3	cluster2
ZNF878	cluster2
ACTRT3	cluster2
ATP6V1C2	cluster2
PROX2	cluster2
ARRB1	cluster2
NPC1L1	cluster2
IGFN1	cluster2
RNF125	cluster2
RETREG1	cluster2
NGFR	cluster2
CD58	cluster2
ITGAX	cluster2
SNX33	cluster2
DLG5	cluster2
ITGB5	cluster2
AQP7	cluster2
HOGA1	cluster2
COL16A1	cluster2
PEAR1	cluster2
IGDCC3	cluster2
AKR1C2	cluster2
RAB20	cluster2
PTGDR2	cluster2
KIF17	cluster2
HAP1	cluster2
ZBTB16	cluster2
WDSUB1	cluster2
PIP5KL1	cluster2
FAM174B	cluster2
NUDT13	cluster2
BIRC7	cluster2
LRRC4B	cluster2
ID1	cluster2
SLC39A4	cluster2
CLEC11A	cluster2
PODNL1	cluster2
CABP1	cluster2
KCNQ4	cluster2
LGALS9C	cluster2
RIN2	cluster2
CDHR3	cluster2
APOL1	cluster2
PKD2	cluster2
OSR2	cluster2
TGFA	cluster2
LYZ	cluster2
ACP5	cluster2
BCO2	cluster2
PRR5	cluster2
TMEM266	cluster2
TBC1D4	cluster2
CSF1R	cluster2
GPR4	cluster2
RASL11A	cluster2
EPHB6	cluster2
NRGN	cluster2
TP53I11	cluster2
GATM	cluster2
CPED1	cluster2
COBLL1	cluster2
ID3	cluster2
PLB1	cluster2
FER	cluster2
CUEDC1	cluster2
GBP3	cluster2
CMKLR1	cluster2
ESAM	cluster2
VSIG10L	cluster2
PI16	cluster2
ENAH	cluster2
SLAMF7	cluster2
GALNT3	cluster2
PLEKHA6	cluster2
NIBAN2	cluster2
ITGAM	cluster2
IRAG2	cluster2
RNASEL	cluster2
SPARC	cluster2
LIPN	cluster2
PPFIBP1	cluster2
FMN1	cluster2
ABCB4	cluster2
SPINT1	cluster2
DGKH	cluster2
CEMIP2	cluster2
YAP1	cluster2
MAG	cluster2
IL18	cluster2
HSPB1	cluster2
KCTD12	cluster2
ACOT11	cluster2
REXO5	cluster2
RELL1	cluster2
GNB4	cluster2
MERTK	cluster2
KCNS3	cluster2
MAGI3	cluster2
CNN1	cluster2
RAB39A	cluster2
SHISA3	cluster2
GOLGA8H	cluster2
CYP27B1	cluster2
PCDHB14	cluster2
RPGRIP1	cluster2
TCAF1	cluster2
PRUNE2	cluster2
CC2D2A	cluster2
MAP3K13	cluster2
ADAMTS6	cluster2
IL2RB	cluster2
SPON2	cluster2
MYO1F	cluster2
PHACTR1	cluster2
LMO2	cluster2
DNAJC22	cluster2
ASTN2	cluster2
SERPINB6	cluster2
FMO5	cluster2
TP53BP2	cluster2
NOD1	cluster2
HVCN1	cluster2
C1orf21	cluster2
DOK2	cluster2
ITGB2	cluster2
FSD2	cluster2
ANKRD6	cluster2
GPR55	cluster2
IQSEC2	cluster2
SMPDL3B	cluster2
MX1	cluster2
NIPAL2	cluster2
ANXA2	cluster2
ADARB1	cluster2
ENTPD1	cluster2
ZBTB47	cluster2
SPIRE1	cluster2
CYB561	cluster2
STING1	cluster2
DDR1	cluster2
STK33	cluster2
DENND2B	cluster2
FES	cluster2
MOV10	cluster2
AOC1	cluster2
CXCR1	cluster2
ACTN1	cluster2
HPSE	cluster2
ZNF488	cluster2
SLC7A8	cluster2
CALCRL	cluster2
LINGO1	cluster2
KIAA1210	cluster2
CRYBG3	cluster2
SPTB	cluster2
KLHL29	cluster2
GPR161	cluster2
BLVRA	cluster2
SERPINB12	cluster2
IGFBP6	cluster2
CCL5	cluster2
GSDMA	cluster2
PDGFRB	cluster2
ENC1	cluster2
FRMPD1	cluster2
SAMD9L	cluster2
TRABD2A	cluster2
ITGA6	cluster2
TRPC1	cluster2
RHBDL3	cluster2
EXTL1	cluster2
FN1	cluster2
PADI2	cluster2
PARP12	cluster2
LGALS3	cluster2
SIRPA	cluster2
RIMS4	cluster2
CCNI2	cluster2
TMEM92	cluster2
S100A10	cluster2
ERVV-1	cluster2
NMI	cluster2
DNAAF9	cluster2
MUC3A	cluster2
SLC1A2	cluster2
SHANK1	cluster2
CGAS	cluster2
TMEM119	cluster2
CMTM8	cluster2
GPR84	cluster2
CES4A	cluster2
INPP1	cluster2
PLSCR1	cluster2
FMNL2	cluster2
FZD4	cluster2
IFIT5	cluster2
HNF1B	cluster2
RHBDF1	cluster2
SCN4B	cluster2
FHAD1	cluster2
STEAP3	cluster2
F2R	cluster2
ID2	cluster2
NOS1AP	cluster2
RAB44	cluster2
TNS1	cluster2
CEBPA	cluster2
STX16-NPEPL1	cluster2
SV2B	cluster2
CHADL	cluster2
EGF	cluster2
SIGLEC12	cluster2
SYNJ2BP	cluster2
HOPX	cluster2
SMOX	cluster2
CACNB4	cluster2
GRPR	cluster2
CPLANE1	cluster2
EPHB2	cluster2
S100A2	cluster2
CD6	cluster2
PPP2R3A	cluster2
TLDC2	cluster2
SLC4A3	cluster2
ARHGEF10L	cluster2
ADGRB1	cluster2
HSPG2	cluster2
HAVCR2	cluster2
DPEP1	cluster2
SRPK3	cluster2
GBGT1	cluster2
RXRA	cluster2
CD244	cluster2
AQP6	cluster2
CAMK2A	cluster2
SELENOP	cluster2
OSBP2	cluster2
MAP3K21	cluster2
MPP7	cluster2
EPHA2	cluster2
ADM	cluster2
PCDHB13	cluster2
LPO	cluster2
KHDRBS3	cluster2
MTUS1	cluster2
PTGES	cluster2
KLK11	cluster2
APOBEC3H	cluster2
KLK2	cluster2
LEXM	cluster2
PPFIA4	cluster2
ARX	cluster2
DLL1	cluster2
MRC2	cluster2
CLDN7	cluster2
NFASC	cluster2
TOGARAM2	cluster2
RGS20	cluster2
FBLIM1	cluster2
MDGA1	cluster2
NTNG1	cluster2
LGR6	cluster2
GMPR	cluster2
HPSE2	cluster2
TMOD1	cluster2
REEP1	cluster2
UST	cluster2
PCBP3	cluster2
GABRG3	cluster2
HORMAD2	cluster2
ARHGEF5	cluster2
HHAT	cluster2
CD5L	cluster2
HSPA1L	cluster2
NEK11	cluster3
NEURL2	cluster3
TTLL9	cluster3
CENPS	cluster3
GOLGA8O	cluster3
PROM1	cluster3
MYOZ3	cluster3
TTLL8	cluster3
CDHR4	cluster3
SPINK2	cluster3
SNPH	cluster3
FOXH1	cluster3
C14orf132	cluster3
FGFR3	cluster3
HBEGF	cluster3
ARHGEF40	cluster3
EXD2	cluster3
FGFR1	cluster3
ERP44	cluster3
SYNPO	cluster3
ZNF483	cluster3
NKX3-2	cluster3
LARGE2	cluster3
BTLA	cluster3
TRIM45	cluster3
ZNF630	cluster3
FAM114A1	cluster3
PPP1R1B	cluster3
APBA2	cluster3
GRID2IP	cluster3
ZNF518B	cluster3
SLC6A5	cluster3
SPTY2D1OS	cluster3
NKX2-3	cluster3
ATP5MF-PTCD1	cluster3
DLG3	cluster3
SPEG	cluster3
B3GALNT1	cluster3
FFAR1	cluster3
EMILIN2	cluster3
PCDHGA3	cluster3
SHROOM1	cluster3
ASAH2	cluster3
UCP3	cluster3
NBPF19	cluster3
GIPC2	cluster3
UGT1A10	cluster3
TPTE2	cluster3
HTRA4	cluster3
ASZ1	cluster3
CYP2C8	cluster3
MOCOS	cluster3
GPSM1	cluster3
DOK7	cluster3
SPINT2	cluster3
SLC22A31	cluster3
CILP2	cluster3
DAB2IP	cluster3
SEMA6B	cluster3
LRFN3	cluster3
IQANK1	cluster3
SLC23A3	cluster3
DNLZ	cluster3
GAL3ST2	cluster3
FCRL5	cluster3
PALM	cluster3
SLC4A11	cluster3
MYO7B	cluster3
TNFAIP2	cluster3
CCDC187	cluster3
ADCY9	cluster3
EBI3	cluster3
DNAH6	cluster3
CC2D2B	cluster3
SIGLEC9	cluster3
TLX2	cluster3
ZNF141	cluster3
SLC46A1	cluster3
KCNK7	cluster3
FAM210B	cluster3
SYT3	cluster3
H2AJ	cluster3
TTLL6	cluster3
TIMP2	cluster3
PCDHGB7	cluster3
PCDHGA10	cluster3
CECR2	cluster3
COL15A1	cluster3
ANO7	cluster3
ZNF549	cluster3
DNAJB13	cluster3
C6orf163	cluster3
RNF157	cluster3
HFM1	cluster3
ZNF669	cluster3
EPHA10	cluster3
STKLD1	cluster3
PTPRN2	cluster3
ADCY4	cluster3
CLCNKA	cluster3
P2RY12	cluster3
ALS2CL	cluster3
TTC26	cluster3
RGL3	cluster3
PIWIL2	cluster3
PABPN1L	cluster3
GRTP1	cluster3
TTC7B	cluster3
GATA4	cluster3
AKR7A3	cluster3
H2BC3	cluster4
CCDC62	cluster4
DPYSL4	cluster4
ITIH4	cluster4
OVOL3	cluster4
TG	cluster4
SEC14L1	cluster4
NEBL	cluster4
INPP5K	cluster4
KLHL24	cluster4
RBM8A	cluster4
LIG4	cluster4
TAGAP	cluster4
VPREB3	cluster4
DEPTOR	cluster4
SATB2	cluster4
HRK	cluster4
PIM1	cluster4
AKAIN1	cluster4
GLB1L	cluster4
CNGA1	cluster4
THAP2	cluster4
CORO2B	cluster4
RGCC	cluster4
NOL4	cluster4
H3C11	cluster4
PRELP	cluster4
H1-4	cluster4
SMIM27	cluster4
TLCD1	cluster4
GCNA	cluster4
ELFN2	cluster4
GRHL3	cluster4
TNR	cluster4
LEAP2	cluster4
TSHR	cluster4
ZNF154	cluster4
POLR2K	cluster4
ZNF253	cluster4
CLGN	cluster4
SMIM18	cluster4
TRIM55	cluster4
PRM1	cluster4
TFDP2	cluster4
SNAPC5	cluster4
MFSD4A	cluster4
CATSPER3	cluster4
SYTL4	cluster4
EFCAB6	cluster4
OCLN	cluster4
CAPN13	cluster4
DND1	cluster4
ZGLP1	cluster4
MSH4	cluster4
SPINK13	cluster4
FUT5	cluster4
PLA2G4C	cluster4
ZNF461	cluster4
SYN3	cluster4
DPY19L2	cluster4
IFITM10	cluster4
MORN3	cluster4
LCA5L	cluster4
C10orf143	cluster4
TMPRSS13	cluster4
TMEM269	cluster4
RABL2B	cluster4
TTLL11	cluster4
TIGAR	cluster4
NOXRED1	cluster4
PHYHD1	cluster4
CHIC2	cluster4
ZNF626	cluster4
CDH3	cluster4
C2orf76	cluster4
SYCP2	cluster4
ABCC2	cluster4
TMEM254	cluster4
AMY2B	cluster4
MMP14	cluster4
BNIP5	cluster4
SP6	cluster4
DNAH12	cluster4
PDIA2	cluster4
EFCAB12	cluster4
ASIC3	cluster4
NWD1	cluster4
CHRNE	cluster4
ATP6V1G3	cluster4
TRIM7	cluster4
FKBP9	cluster4
LYG1	cluster4
CGNL1	cluster4
MSS51	cluster4
IL11RA	cluster4
ZNF382	cluster4
GABRR2	cluster4
NLGN3	cluster4
ERP27	cluster4
REM2	cluster4
UPB1	cluster4
TAS2R4	cluster4
WBP2NL	cluster4
C7orf61	cluster4
OR2C1	cluster4
TMEM88	cluster4
PLCD4	cluster4
PLIN1	cluster4
TAS2R5	cluster4
PPP1R42	cluster4
EFCAB8	cluster4
C13orf46	cluster4
COLQ	cluster4
PLGLB2	cluster4
CTSK	cluster4
ZNF491	cluster4
APLF	cluster4
CIART	cluster4
SBSN	cluster4
PMFBP1	cluster4
MSANTD1	cluster4
SLC22A13	cluster4
TAS2R3	cluster4
CD109	cluster4
FUT3	cluster4
BST1	cluster4
PPIL6	cluster4
EFHD1	cluster4
SMIM35	cluster4
IRAK3	cluster4
DUSP26	cluster4
HSD17B13	cluster4
FBN1	cluster4
SLC26A11	cluster4
TMEM225B	cluster4
FSCN3	cluster4
APOM	cluster4
NPTX1	cluster4
TEAD2	cluster4
GTF2H5	cluster4
KLRD1	cluster4
CLBA1	cluster4
FGD5	cluster4
CLDN4	cluster4
GATD3A	cluster4
INO80B	cluster4
C1S	cluster4
DNM3	cluster4
GPRC5A	cluster4
TNFSF13B	cluster4
ZNF528	cluster4
SOX30	cluster4
SLC35D2	cluster4
CYB5D1	cluster4
MASP1	cluster4
ANKDD1B	cluster4
TACR1	cluster4
AHNAK2	cluster4
RAB3IL1	cluster4
SNORC	cluster4
ASB16	cluster4
C11orf94	cluster4
LY6G5C	cluster4
ZPBP	cluster4
TSNAXIP1	cluster4
ADAM20	cluster4
OAS3	cluster4
ZFP3	cluster4
CCDC168	cluster4
C17orf100	cluster4
PFKFB1	cluster4
SLC26A5	cluster4
GGACT	cluster4
SLC14A1	cluster4
RGS5	cluster4
RHEX	cluster4
AK8	cluster4
SKOR1	cluster4
COX8C	cluster4
SLC35G5	cluster4
PLPP2	cluster4
TEX45	cluster4
CLEC18A	cluster4
PDZD2	cluster4
C17orf107	cluster4
C19orf71	cluster4
CCDC154	cluster4
GPR68	cluster4
GZMM	cluster4
RHBDL1	cluster4
ANKRD9	cluster4
MAMDC4	cluster4
FAM222A	cluster4
FNDC10	cluster4
H1-10	cluster4
NTN3	cluster4
ZDHHC8	cluster4
IGFALS	cluster4
AATK	cluster4
P2RY10	cluster4
SSH3	cluster4
UCN	cluster4
NYAP1	cluster4
UPK3B	cluster4
AVIL	cluster4
NPR2	cluster4
TPH1	cluster4
FAM71F2	cluster4
PTCRA	cluster4
C16orf74	cluster4
WHRN	cluster4
ADM2	cluster4
NLRP6	cluster4
CFAP44	cluster4
NTNG2	cluster4
C5AR1	cluster4
RGS22	cluster4
FTCD	cluster4
CATSPERE	cluster4
AGBL2	cluster4
NKPD1	cluster4
LNP1	cluster4
CCNP	cluster4
FAM163B	cluster4
FN3K	cluster4
QRICH2	cluster4
TP73	cluster4
NUTM2A	cluster4
TSACC	cluster4
RIN1	cluster4
RAB9B	cluster4
AK9	cluster4
MROH8	cluster4
FCGBP	cluster4
NKX6-3	cluster4
LRRC61	cluster4
SAXO2	cluster4
BFSP2	cluster4
TLL1	cluster4
MEGF11	cluster4
H2AC8	cluster4
LY86	cluster4
MORN1	cluster4
H1-3	cluster4
GMEB1	cluster4
RSPH1	cluster4
CABP4	cluster4
CCDC191	cluster4
DQX1	cluster4
ERMN	cluster4
PRSS27	cluster4
SGSH	cluster4
PKIB	cluster4
DPH3	cluster4
ZDHHC14	cluster4
CBLN3	cluster4
LMLN	cluster4
RASL10A	cluster4
ARTN	cluster4
SDK1	cluster4
GFAP	cluster4
AP4S1	cluster4
CYP46A1	cluster4
OR13A1	cluster4
ZNF117	cluster4
APOLD1	cluster4
FBLN5	cluster4
SUGCT	cluster4
H3-3B	cluster4
ABLIM2	cluster4
IGIP	cluster4
FCN1	cluster4
LRRC14B	cluster4
COL18A1	cluster4
SERPINF2	cluster4
P4HA2	cluster4
CYP2E1	cluster4
NTN5	cluster4
SLC34A1	cluster4
SCRT1	cluster4
CRTC1	cluster4
BAIAP3	cluster4
ELAPOR1	cluster4
LRCH2	cluster4
UMODL1	cluster4
KLHDC9	cluster4
C22orf15	cluster4
AMIGO1	cluster4
SPATC1	cluster4
RDH13	cluster4
TRPV1	cluster4
UPK3A	cluster4
IFI27	cluster4
ZNF781	cluster4
LRRC66	cluster4
CFAP53	cluster4
PRAF2	cluster4
CD226	cluster4
NPIPB6	cluster4
MC1R	cluster4
CLDN9	cluster4
ATP6V1FNB	cluster4
HCAR1	cluster4
UQCRHL	cluster4
KIF26B	cluster4
TRIM73	cluster4
DNAH10	cluster4
ESPN	cluster4
SSTR3	cluster4
WDR86	cluster4
DMRTA1	cluster4
POLN	cluster4
PLK5	cluster4
TSPAN10	cluster4
EGFL7	cluster4
NUTM2E	cluster4
KLF2	cluster4
GPT	cluster4
NEB	cluster4
AOC3	cluster4
ARHGDIG	cluster4
CLEC18B	cluster4
ZNF425	cluster4
KCNH3	cluster4
TMEM178A	cluster4
NLRP4	cluster4
DUOXA1	cluster4
CERS3	cluster4
NYNRIN	cluster4
NTN1	cluster4
JMY	cluster4
SENP3-EIF4A1	cluster4
NOXO1	cluster4
PLVAP	cluster4
DCT	cluster4
SCG5	cluster4
JAK3	cluster4
MUC20	cluster4
MGAM	cluster4
EXOC3L4	cluster4
CFAP97D2	cluster4
ZNF568	cluster4
SIGLEC1	cluster4
SEPTIN3	cluster4
LAMC3	cluster4
C11orf21	cluster4
OR2V2	cluster4
CACNA1C	cluster4
GPR179	cluster4
SERPINF1	cluster4
LRRC39	cluster4
GRM4	cluster4
CUBN	cluster4
GLIS3	cluster4
ZNF844	cluster4
DMGDH	cluster4
POPDC2	cluster4
TF	cluster4
CAPN3	cluster4
MYH15	cluster4
LTK	cluster4
ZDHHC11	cluster4
NUTM2D	cluster4
AK1	cluster4
STIMATE-MUSTN1	cluster4
CASS4	cluster4
MROH2A	cluster4
ITGA10	cluster4
ANKRD34C	cluster4
COL11A2	cluster4
EPHX3	cluster4
LAD1	cluster4
LRGUK	cluster4
CFAP299	cluster4
FCER1G	cluster4
FLRT1	cluster4
IL32	cluster4
MUC16	cluster4
PIGZ	cluster4
P2RX5-TAX1BP3	cluster4
COL14A1	cluster4
CYP1A1	cluster4
CPT1C	cluster4
SCN11A	cluster4
TCF24	cluster4
C20orf204	cluster4
LINC00672	cluster4
CELSR1	cluster4
MTSS2	cluster4
ATP9A	cluster4
RABL2A	cluster4
SPOCK2	cluster4
CCDC146	cluster4
TVP23A	cluster4
CCDC17	cluster4
CFAP70	cluster4
MAPK8IP2	cluster4
TDRD6	cluster4
CYP4V2	cluster4
DCST2	cluster4
FAM227A	cluster4
SLC44A5	cluster4
TMEM267	cluster4
HHIPL1	cluster4
ADAM11	cluster4
GPD1	cluster4
IQCK	cluster4
ADAMTSL2	cluster4
CFAP99	cluster4
RTL5	cluster4
TRIM74	cluster4
CCDC184	cluster4
OTUD7B	cluster4
PLGLB1	cluster4
RHOU	cluster4
GNG3	cluster4
C10orf71	cluster4
SPA17	cluster4
SBK3	cluster4
F2RL3	cluster4
KRTCAP3	cluster4
PRDM11	cluster4
PTPRF	cluster4
TNFRSF18	cluster4
KCNQ1	cluster4
GPR35	cluster4
PKP3	cluster4
KCTD11	cluster4
ADPRHL1	cluster4
CHDH	cluster4
RGS8	cluster4
SLFNL1	cluster4
L1CAM	cluster4
FAM3B	cluster4
WDR97	cluster4
C15orf62	cluster4
PSD2	cluster4
SLC10A5	cluster4
PCDHGA11	cluster4
DNAH17	cluster4
ITIH1	cluster4
TRIM72	cluster4
HOXA2	cluster4
CFAP46	cluster4
TEX52	cluster4
GDAP1L1	cluster4
KLHDC7B	cluster4
CLIP3	cluster4
CDC42BPB	cluster4
FCGRT	cluster4
DNAJC5G	cluster4
SEMA3B	cluster4
FAM166A	cluster4
MIOX	cluster4
ANKRD62	cluster4
CASKIN1	cluster4
FNDC5	cluster4
MYADM	cluster4
KLHL35	cluster4
MAGIX	cluster4
RBFOX1	cluster4
EYS	cluster4
TMPRSS3	cluster4
NCR3	cluster4
MPEG1	cluster4
RASSF6	cluster4
TP63	cluster4
PTPN14	cluster4
RIMS2	cluster4
SOX5	cluster4
SDR16C5	cluster4
UQCRB	cluster4
EIF4E1B	cluster4
SMAD1	cluster4
LRRN3	cluster4
FGF12	cluster4
MTSS1	cluster4
TMEM130	cluster4
NEIL1	cluster4
GPR15	cluster4
MRPL54	cluster4
PDZRN4	cluster4
TMPRSS15	cluster4
LTB	cluster4
ERBB4	cluster4
PRDM5	cluster4
AICDA	cluster4
IGLL5	cluster4
MFAP5	cluster4
ZNF385B	cluster4
PIM2	cluster4
PIK3IP1	cluster4
FCRL3	cluster4
TRIAP1	cluster4
C15orf65	cluster4
ATP2B2	cluster4
ARHGAP24	cluster4
NDUFA6	cluster4
H1-2	cluster4
HIRIP3	cluster4
MRPL33	cluster4
CDC26	cluster4
MSLNL	cluster4
CD5	cluster4
VPREB1	cluster4
CFAP73	cluster4
H1-6	cluster4
H2BC8	cluster4
H2BC14	cluster4
H2BC11	cluster4
H2BC10	cluster4
H2BC7	cluster4
SURF2	cluster4
H4C11	cluster4
H4C12	cluster4
H2AC6	cluster4
H3C12	cluster4
H3C10	cluster4
H2BC12	cluster4
H4C5	cluster4
H2AC13	cluster4
CAMK2N2	cluster4
LRRC56	cluster4
SCNN1D	cluster4
ARHGAP39	cluster4
S1PR4	cluster4
IRF2BP1	cluster4
AMN	cluster4
AMH	cluster4
H2AC14	cluster4
H2AC20	cluster4
H2BC4	cluster4
HSPB6	cluster4
COL5A2	cluster4
CADM1	cluster4
TNNI1	cluster4
WNK2	cluster4
RELB	cluster4
