# Supplementary material for: GNAS knockout potentiates HDAC3 inhibition through viral mimicry-related interferon responses in lymphoma
Source: Leukemia. 2024 Aug 8;38(10):2210–24. doi: 10.1038/s41375-024-02325-4 (PMC11436380; doi:10.1038/s41375-024-02325-4)
Supplement: Supplementary file 6 — Supplementary Data 4 [file 41375_2024_2325_MOESM6_ESM.xlsx]

## Sheet: LacZ_DMSO VS LacZ_RGFP966
GSEA: HALLMARK for LacZ_DMSO versus LacZ_RGFP966
NAME	SIZE	ES	NES	NOM p-val	FDR q-val	FWER p-val	RANK AT MAX	LEADING EDGE
HALLMARK_TGF_BETA_SIGNALING	44	-0.500976	-1.64679	0	0.343546	0.184	1297	tags=23%, list=8%, signal=25%
HALLMARK_APICAL_SURFACE	26	-0.695998	-1.54273	0	0.441818	0.331	2109	tags=42%, list=13%, signal=49%
HALLMARK_INFLAMMATORY_RESPONSE	121	-0.595039	-1.48354	0	0.409061	0.331	2722	tags=42%, list=17%, signal=50%
HALLMARK_MTORC1_SIGNALING	192	-0.478347	-1.47551	0	0.392681	0.331	5082	tags=58%, list=32%, signal=84%
HALLMARK_ANDROGEN_RESPONSE	80	-0.475212	-1.46906	0	0.343545	0.331	4233	tags=43%, list=26%, signal=57%
HALLMARK_IL2_STAT5_SIGNALING	151	-0.495393	-1.46687	0	0.310787	0.331	3233	tags=43%, list=20%, signal=53%
HALLMARK_ESTROGEN_RESPONSE_EARLY	134	-0.384551	-1.46042	0	0.287389	0.331	2760	tags=29%, list=17%, signal=35%
HALLMARK_APOPTOSIS	124	-0.437874	-1.4516	0	0.269841	0.331	3262	tags=30%, list=20%, signal=37%
HALLMARK_CHOLESTEROL_HOMEOSTASIS	63	-0.639785	-1.44229	0	0.256192	0.331	3293	tags=63%, list=20%, signal=80%
HALLMARK_FATTY_ACID_METABOLISM	125	-0.406071	-1.39758	0	0.264927	0.331	3894	tags=35%, list=24%, signal=46%
HALLMARK_KRAS_SIGNALING_UP	107	-0.383488	-1.38269	0	0.254207	0.331	1607	tags=17%, list=10%, signal=19%
HALLMARK_INTERFERON_GAMMA_RESPONSE	157	-0.494031	-1.35522	0	0.284995	0.48	2854	tags=34%, list=18%, signal=41%
HALLMARK_COMPLEMENT	134	-0.451819	-1.34241	0	0.27438	0.48	2337	tags=28%, list=15%, signal=32%
HALLMARK_TNFA_SIGNALING_VIA_NFKB	154	-0.45967	-1.3078	0	0.307398	0.48	2722	tags=30%, list=17%, signal=36%
HALLMARK_UV_RESPONSE_DN	98	-0.452082	-1.3043	0	0.296704	0.48	3505	tags=37%, list=22%, signal=47%
HALLMARK_ALLOGRAFT_REJECTION	139	-0.440783	-1.30276	0	0.287348	0.48	3255	tags=30%, list=20%, signal=38%
HALLMARK_XENOBIOTIC_METABOLISM	131	-0.416707	-1.29029	0	0.307132	0.48	1415	tags=18%, list=9%, signal=20%
HALLMARK_ESTROGEN_RESPONSE_LATE	128	-0.378561	-1.27906	0	0.309156	0.48	2979	tags=32%, list=19%, signal=39%
HALLMARK_BILE_ACID_METABOLISM	74	-0.371426	-1.25145	0	0.300622	0.48	3133	tags=36%, list=19%, signal=45%
HALLMARK_UNFOLDED_PROTEIN_RESPONSE	107	-0.305684	-1.22747	0	0.302767	0.48	5066	tags=43%, list=31%, signal=62%
HALLMARK_UV_RESPONSE_UP	126	-0.341718	-1.22092	0.365079	0.29535	0.48	4225	tags=33%, list=26%, signal=45%
HALLMARK_INTERFERON_ALPHA_RESPONSE	79	-0.521474	-1.22028	0	0.288607	0.48	2094	tags=30%, list=13%, signal=35%
HALLMARK_HYPOXIA	143	-0.384197	-1.20132	0	0.303174	0.48	3278	tags=32%, list=20%, signal=40%
HALLMARK_EPITHELIAL_MESENCHYMAL_TRANSITION	100	-0.372229	-1.18592	0	0.324717	0.48	3365	tags=38%, list=21%, signal=48%
HALLMARK_PEROXISOME	81	-0.308113	-1.17482	0.383333	0.317609	0.48	4402	tags=37%, list=27%, signal=51%
HALLMARK_HEDGEHOG_SIGNALING	27	-0.402308	-1.15595	0	0.32182	0.48	581	tags=11%, list=4%, signal=12%
HALLMARK_GLYCOLYSIS	161	-0.338977	-1.13553	0.383333	0.333	0.48	3710	tags=32%, list=23%, signal=42%
HALLMARK_IL6_JAK_STAT3_SIGNALING	51	-0.389861	-1.13207	0.313025	0.326357	0.48	2356	tags=24%, list=15%, signal=27%
HALLMARK_REACTIVE_OXYGEN_SPECIES_PATHWAY	45	-0.525489	-1.12788	0.383333	0.326949	0.48	1807	tags=29%, list=11%, signal=32%
HALLMARK_MYOGENESIS	122	-0.374505	-1.11766	0	0.320951	0.48	3407	tags=34%, list=21%, signal=42%
HALLMARK_P53_PATHWAY	171	-0.327127	-1.0815	0	0.33895	0.653	2907	tags=22%, list=18%, signal=26%
HALLMARK_ADIPOGENESIS	166	-0.327138	-1.05133	0.365079	0.351377	0.653	4500	tags=36%, list=28%, signal=50%
HALLMARK_MYC_TARGETS_V2	58	-0.39461	-1.04512	0.383333	0.345184	0.653	4943	tags=48%, list=31%, signal=69%
HALLMARK_PROTEIN_SECRETION	86	-0.222934	-1.00134	0.310417	0.353375	0.653	5041	tags=34%, list=31%, signal=49%
HALLMARK_MITOTIC_SPINDLE	192	-0.28697	-0.986576	0.383333	0.366714	0.653	5197	tags=36%, list=32%, signal=53%
HALLMARK_HEME_METABOLISM	159	-0.264763	-0.95792	0.69375	0.38094	0.653	1823	tags=14%, list=11%, signal=15%
HALLMARK_SPERMATOGENESIS	75	-0.274727	-0.956962	0.708333	0.374617	0.653	2932	tags=28%, list=18%, signal=34%
HALLMARK_NOTCH_SIGNALING	26	-0.43103	-0.946853	0.708333	0.382715	0.653	4166	tags=42%, list=26%, signal=57%
HALLMARK_ANGIOGENESIS	16	-0.545401	-0.908078	0.69375	0.508791	0.833	1362	tags=38%, list=8%, signal=41%
HALLMARK_MYC_TARGETS_V1	200	-0.326897	-0.905217	0.365079	0.499748	0.833	4677	tags=40%, list=29%, signal=55%
HALLMARK_PI3K_AKT_MTOR_SIGNALING	94	-0.259825	-0.903999	0.383333	0.491144	0.833	3175	tags=22%, list=20%, signal=28%
HALLMARK_APICAL_JUNCTION	138	-0.273654	-0.888106	0.383333	0.532597	0.833	4121	tags=35%, list=26%, signal=46%
HALLMARK_KRAS_SIGNALING_DN	88	-0.251569	-0.875938	0.691176	0.530143	0.833	3544	tags=32%, list=22%, signal=41%
HALLMARK_WNT_BETA_CATENIN_SIGNALING	36	-0.401645	-0.872193	0.365079	0.622794	1	4071	tags=39%, list=25%, signal=52%
HALLMARK_COAGULATION	64	-0.293215	-0.825096	0.691176	0.650322	1	2594	tags=31%, list=16%, signal=37%
HALLMARK_E2F_TARGETS	200	-0.305931	-0.797532	0.365079	0.647926	1	4739	tags=37%, list=29%, signal=52%
HALLMARK_G2M_CHECKPOINT	197	-0.202874	-0.651046	0.365079	0.817643	1	5537	tags=36%, list=34%, signal=54%

## Sheet: LacZ_DMSO VS GNASKO3_DMSO
GSEA: HALLMARK for LacZ_DMSO versus GNASKO3_DMSO
NAME	SIZE	ES	NES	NOM p-val	FDR q-val	FWER p-val	RANK AT MAX	LEADING EDGE
HALLMARK_KRAS_SIGNALING_DN	88	-0.456091	-1.44797	0	0.469117	0.346	2488	tags=28%, list=15%, signal=33%
HALLMARK_APICAL_SURFACE	26	-0.534874	-1.41758	0	0.315058	0.507	3586	tags=35%, list=22%, signal=44%
HALLMARK_MYOGENESIS	122	-0.482392	-1.38338	0	0.329411	0.67	3661	tags=37%, list=23%, signal=47%
HALLMARK_INTERFERON_ALPHA_RESPONSE	79	-0.442828	-1.33311	0	0.388976	0.67	2226	tags=20%, list=14%, signal=23%
HALLMARK_HEME_METABOLISM	159	-0.307527	-1.32993	0	0.34338	0.67	2022	tags=13%, list=13%, signal=14%
HALLMARK_ESTROGEN_RESPONSE_EARLY	134	-0.30959	-1.24933	0	0.349299	0.67	3602	tags=26%, list=22%, signal=33%
HALLMARK_SPERMATOGENESIS	75	-0.477415	-1.24185	0	0.377527	0.67	1252	tags=12%, list=8%, signal=13%
HALLMARK_EPITHELIAL_MESENCHYMAL_TRANSITION	100	-0.432586	-1.21002	0	0.350461	0.67	2633	tags=29%, list=16%, signal=34%
HALLMARK_APICAL_JUNCTION	138	-0.415081	-1.19059	0	0.35362	0.67	2342	tags=20%, list=15%, signal=23%
HALLMARK_IL2_STAT5_SIGNALING	151	-0.367416	-1.18342	0	0.334357	0.67	1982	tags=14%, list=12%, signal=16%
HALLMARK_ANDROGEN_RESPONSE	80	-0.31861	-1.1744	0	0.327559	0.67	1573	tags=10%, list=10%, signal=11%
HALLMARK_INTERFERON_GAMMA_RESPONSE	157	-0.289745	-1.14387	0	0.400738	0.833	1515	tags=11%, list=9%, signal=12%
HALLMARK_TGF_BETA_SIGNALING	44	-0.362558	-1.12174	0	0.438879	0.833	2257	tags=14%, list=14%, signal=16%
HALLMARK_COAGULATION	64	-0.343572	-1.10657	0.331976	0.456602	0.833	2374	tags=22%, list=15%, signal=26%
HALLMARK_XENOBIOTIC_METABOLISM	131	-0.322264	-1.09846	0	0.449481	0.833	1581	tags=11%, list=10%, signal=13%
HALLMARK_INFLAMMATORY_RESPONSE	121	-0.365151	-1.09111	0	0.431452	0.833	2195	tags=21%, list=14%, signal=24%
HALLMARK_KRAS_SIGNALING_UP	107	-0.286685	-1.0685	0.334702	0.448195	0.833	1582	tags=13%, list=10%, signal=14%
HALLMARK_ALLOGRAFT_REJECTION	139	-0.288029	-1.0664	0.324056	0.432241	0.833	1759	tags=12%, list=11%, signal=13%
HALLMARK_COMPLEMENT	134	-0.266369	-1.02863	0.324056	0.474428	0.833	2125	tags=13%, list=13%, signal=15%
HALLMARK_ESTROGEN_RESPONSE_LATE	128	-0.309658	-1.01664	0.324056	0.511801	1	1601	tags=13%, list=10%, signal=15%
HALLMARK_UV_RESPONSE_DN	98	-0.289311	-0.951518	0.679921	0.699481	1	3676	tags=19%, list=23%, signal=25%
HALLMARK_GLYCOLYSIS	161	-0.212441	-0.867936	0.679921	0.818479	1	2319	tags=14%, list=14%, signal=16%
HALLMARK_ANGIOGENESIS	16	-0.386482	-0.78711	0.679921	0.906587	1	1758	tags=19%, list=11%, signal=21%
HALLMARK_CHOLESTEROL_HOMEOSTASIS	63	-0.2673	-0.681889	0.679921	1	1	1083	tags=10%, list=7%, signal=10%
HALLMARK_WNT_BETA_CATENIN_SIGNALING	36	-0.273151	-0.608976	0.679921	1	1	1758	tags=11%, list=11%, signal=12%
HALLMARK_MITOTIC_SPINDLE	192	-0.142452	-0.53186	0.679921	0.995411	1	372	tags=2%, list=2%, signal=2%

## Sheet: LacZ_DMSO VS GNASKO3_RGFP966
GSEA: HALLMARK for LacZ_DMSO versus GNASKO3_RGFP966
NAME	SIZE	ES	NES	NOM p-val	FDR q-val	FWER p-val	RANK AT MAX	LEADING EDGE
HALLMARK_INFLAMMATORY_RESPONSE	121	-0.563507	-1.72289	0	0.161	0	2604	tags=36%, list=16%, signal=42%
HALLMARK_COMPLEMENT	134	-0.422675	-1.55076	0	0.381	0.341	2264	tags=22%, list=14%, signal=26%
HALLMARK_APICAL_SURFACE	26	-0.702532	-1.55009	0	0.307667	0.341	2142	tags=50%, list=13%, signal=58%
HALLMARK_TGF_BETA_SIGNALING	44	-0.482532	-1.50293	0	0.271	0.341	3392	tags=36%, list=21%, signal=46%
HALLMARK_INTERFERON_GAMMA_RESPONSE	157	-0.46849	-1.45731	0	0.248999	0.341	2483	tags=27%, list=15%, signal=31%
HALLMARK_XENOBIOTIC_METABOLISM	131	-0.381149	-1.44213	0	0.234333	0.341	2465	tags=23%, list=15%, signal=27%
HALLMARK_IL2_STAT5_SIGNALING	151	-0.447092	-1.41563	0	0.223857	0.341	3821	tags=46%, list=24%, signal=59%
HALLMARK_ANDROGEN_RESPONSE	80	-0.422341	-1.40674	0	0.216	0.341	3828	tags=31%, list=24%, signal=41%
HALLMARK_INTERFERON_ALPHA_RESPONSE	79	-0.513831	-1.40091	0	0.209889	0.341	3176	tags=34%, list=20%, signal=42%
HALLMARK_KRAS_SIGNALING_UP	107	-0.415578	-1.36157	0	0.246384	0.515	1601	tags=18%, list=10%, signal=20%
HALLMARK_UV_RESPONSE_DN	98	-0.470633	-1.31823	0	0.310433	0.674	3415	tags=36%, list=21%, signal=45%
HALLMARK_APOPTOSIS	124	-0.384713	-1.29311	0	0.29798	0.674	3418	tags=30%, list=21%, signal=38%
HALLMARK_ALLOGRAFT_REJECTION	139	-0.380604	-1.26659	0	0.36581	0.845	2310	tags=21%, list=14%, signal=24%
HALLMARK_BILE_ACID_METABOLISM	74	-0.319739	-1.25958	0	0.35118	0.845	3251	tags=30%, list=20%, signal=37%
HALLMARK_APICAL_JUNCTION	138	-0.348139	-1.25407	0	0.353167	0.845	4007	tags=38%, list=25%, signal=51%
HALLMARK_CHOLESTEROL_HOMEOSTASIS	63	-0.546298	-1.24816	0	0.341157	0.845	3544	tags=51%, list=22%, signal=65%
HALLMARK_TNFA_SIGNALING_VIA_NFKB	154	-0.4037	-1.205	0.337864	0.41807	0.845	2617	tags=27%, list=16%, signal=32%
HALLMARK_ESTROGEN_RESPONSE_EARLY	134	-0.386932	-1.17647	0	0.47188	0.845	3661	tags=35%, list=23%, signal=45%
HALLMARK_MYOGENESIS	122	-0.389931	-1.16938	0	0.466409	0.845	3240	tags=30%, list=20%, signal=38%
HALLMARK_FATTY_ACID_METABOLISM	125	-0.316287	-1.15399	0	0.473137	0.845	3761	tags=27%, list=23%, signal=35%
HALLMARK_MTORC1_SIGNALING	192	-0.358943	-1.14794	0.349515	0.458275	0.845	3456	tags=28%, list=21%, signal=35%
HALLMARK_ESTROGEN_RESPONSE_LATE	128	-0.354642	-1.12145	0.343874	0.500475	0.845	4206	tags=39%, list=26%, signal=52%
HALLMARK_HEME_METABOLISM	159	-0.266924	-1.07816	0.36	0.521701	0.845	3132	tags=19%, list=19%, signal=24%
HALLMARK_REACTIVE_OXYGEN_SPECIES_PATHWAY	45	-0.463752	-1.07698	0.349515	0.506673	0.845	2692	tags=29%, list=17%, signal=35%
HALLMARK_GLYCOLYSIS	161	-0.275171	-1.06621	0	0.501123	0.845	3808	tags=28%, list=24%, signal=36%
HALLMARK_NOTCH_SIGNALING	26	-0.475821	-1.05882	0.337864	0.496505	0.845	2604	tags=31%, list=16%, signal=37%
HALLMARK_EPITHELIAL_MESENCHYMAL_TRANSITION	100	-0.365642	-1.04172	0.337945	0.513662	0.845	2261	tags=30%, list=14%, signal=35%
HALLMARK_HYPOXIA	143	-0.300702	-1.0224	0.337864	0.516314	0.845	2422	tags=20%, list=15%, signal=23%
HALLMARK_UV_RESPONSE_UP	126	-0.263479	-1.00213	0.349515	0.525916	0.845	4217	tags=26%, list=26%, signal=35%
HALLMARK_HEDGEHOG_SIGNALING	27	-0.397715	-0.987929	0.337864	0.513754	0.845	1371	tags=11%, list=9%, signal=12%
HALLMARK_P53_PATHWAY	171	-0.277994	-0.954219	0.337864	0.546527	0.845	3418	tags=23%, list=21%, signal=29%
HALLMARK_MITOTIC_SPINDLE	192	-0.283355	-0.93748	0.687379	0.579246	0.845	5218	tags=35%, list=32%, signal=52%
HALLMARK_PEROXISOME	81	-0.239735	-0.931701	0.349515	0.632242	1	2770	tags=19%, list=17%, signal=22%
HALLMARK_IL6_JAK_STAT3_SIGNALING	51	-0.249557	-0.918565	0.672098	0.631322	1	1990	tags=18%, list=12%, signal=20%
HALLMARK_SPERMATOGENESIS	75	-0.264109	-0.899559	0.337864	0.629706	1	1532	tags=15%, list=10%, signal=16%
HALLMARK_PI3K_AKT_MTOR_SIGNALING	94	-0.195415	-0.84873	0.36	0.734166	1	2310	tags=11%, list=14%, signal=12%
HALLMARK_ANGIOGENESIS	16	-0.463046	-0.837596	0.343874	0.730566	1	2195	tags=31%, list=14%, signal=36%
HALLMARK_WNT_BETA_CATENIN_SIGNALING	36	-0.383643	-0.829847	0.687379	0.736256	1	3097	tags=25%, list=19%, signal=31%
HALLMARK_COAGULATION	64	-0.275331	-0.824961	0.672098	0.72681	1	2264	tags=22%, list=14%, signal=25%
HALLMARK_ADIPOGENESIS	166	-0.258989	-0.813233	0.687379	0.723339	1	3977	tags=28%, list=25%, signal=37%
HALLMARK_MYC_TARGETS_V2	58	-0.204242	-0.734822	0.687379	0.853974	1	5280	tags=34%, list=33%, signal=51%
HALLMARK_UNFOLDED_PROTEIN_RESPONSE	107	-0.115628	-0.600857	0.687379	0.979711	1	5009	tags=29%, list=31%, signal=42%
HALLMARK_E2F_TARGETS	200	-0.188394	-0.448189	0.687379	0.987791	1	4613	tags=28%, list=29%, signal=38%
HALLMARK_G2M_CHECKPOINT	197	-0.12184	-0.381394	0.687379	0.968999	1	3932	tags=17%, list=24%, signal=22%
