# Supplementary material for: GNAS knockout potentiates HDAC3 inhibition through viral mimicry-related interferon responses in lymphoma
Source: Leukemia. 2024 Aug 8;38(10):2210–24. doi: 10.1038/s41375-024-02325-4 (PMC11436380; doi:10.1038/s41375-024-02325-4)
Supplement: Supplementary file 7 — Supplementary Data 5 [file 41375_2024_2325_MOESM7_ESM.xlsx]

## Sheet: DLBCL (Ennishi et al.)
GSEA: GO for GNAS high versus GNAS low (Ennishi et al., 2019)
NAME	SIZE	ES	NES	NOM p-val	FDR q-val	FWER p-val	RANK AT MAX	LEADING EDGE
GOMF_BASAL_TRANSCRIPTION_MACHINERY_BINDING	57	0.621713	2.11633	0	0.159149	0.07	2227	tags=46%, list=16%, signal=54%
GOBP_REGULATION_OF_MRNA_PROCESSING	111	0.62562	2.11258	0	0.0824311	0.074	1585	tags=41%, list=12%, signal=45%
GOBP_NEGATIVE_REGULATION_OF_MRNA_METABOLIC_PROCESS	72	0.631801	2.10351	0	0.0702313	0.091	2317	tags=53%, list=17%, signal=63%
GOMF_RNA_POLYMERASE_II_GENERAL_TRANSCRIPTION_INITIATION_FACTOR_BINDING	23	0.704867	2.07004	0	0.0979948	0.142	1323	tags=48%, list=10%, signal=53%
GOBP_REGULATION_OF_MRNA_SPLICING_VIA_SPLICEOSOME	83	0.622874	2.05999	0	0.0962431	0.158	1549	tags=40%, list=11%, signal=45%
GOBP_REGULATION_OF_MRNA_METABOLIC_PROCESS	248	0.536851	2.03227	0	0.121218	0.21	2454	tags=42%, list=18%, signal=50%
GOBP_REGULATION_OF_HISTONE_DEACETYLATION	35	0.63229	2.02985	0	0.107756	0.214	2786	tags=51%, list=20%, signal=64%
GOMF_GENERAL_TRANSCRIPTION_INITIATION_FACTOR_BINDING	50	0.563072	2.02576	0	0.100323	0.222	1773	tags=38%, list=13%, signal=43%
GOBP_RNA_STABILIZATION	54	0.601783	2.02462	0	0.0905151	0.224	3127	tags=63%, list=23%, signal=81%
GOBP_MICROTUBULE_CYTOSKELETON_ORGANIZATION_INVOLVED_IN_MITOSIS	150	0.54422	2.02192	0.00213675	0.0842257	0.226	3224	tags=53%, list=23%, signal=69%
GOBP_REGULATION_OF_CHROMATIN_BINDING	21	0.664695	2.01664	0	0.0822253	0.238	1161	tags=43%, list=8%, signal=47%
GOCC_CONDENSED_NUCLEAR_CHROMOSOME	54	0.641985	2.01016	0.00206186	0.0850996	0.26	1411	tags=44%, list=10%, signal=49%
GOCC_NUCLEAR_PERIPHERY	134	0.528243	1.99652	0	0.0984175	0.297	2061	tags=39%, list=15%, signal=45%
GOMF_TELOMERIC_DNA_BINDING	37	0.643903	1.99426	0	0.0948471	0.304	1866	tags=46%, list=14%, signal=53%
GOMF_POLY_PYRIMIDINE_TRACT_BINDING	23	0.639792	1.97761	0	0.113614	0.35	1370	tags=43%, list=10%, signal=48%
GOBP_SPINDLE_ORGANIZATION	181	0.531586	1.97634	0.00437637	0.108778	0.354	2818	tags=45%, list=21%, signal=56%
GOBP_EXIT_FROM_MITOSIS	26	0.630181	1.97374	0	0.106129	0.361	1664	tags=50%, list=12%, signal=57%
GOBP_HISTONE_MONOUBIQUITINATION	30	0.617995	1.97307	0	0.101117	0.365	3507	tags=57%, list=26%, signal=76%
GOBP_NEGATIVE_REGULATION_OF_RNA_CATABOLIC_PROCESS	64	0.572082	1.96184	0	0.112943	0.403	3127	tags=58%, list=23%, signal=74%
GOBP_POSITIVE_REGULATION_OF_MRNA_PROCESSING	28	0.685353	1.95797	0	0.113079	0.412	1503	tags=46%, list=11%, signal=52%
GOBP_NEGATIVE_REGULATION_OF_DNA_BIOSYNTHETIC_PROCESS	29	0.601079	1.95629	0	0.110427	0.416	1620	tags=38%, list=12%, signal=43%
GOBP_MITOTIC_SPINDLE_ORGANIZATION	125	0.541727	1.95597	0.00645161	0.105817	0.417	3224	tags=51%, list=23%, signal=66%
GOBP_RESPONSE_TO_DOPAMINE	39	0.617308	1.94949	0	0.112317	0.443	2538	tags=44%, list=18%, signal=53%
GOBP_POSITIVE_REGULATION_OF_TELOMERE_MAINTENANCE	64	0.584173	1.94259	0	0.117037	0.47	2403	tags=50%, list=17%, signal=60%
GOBP_POSITIVE_REGULATION_OF_CHROMOSOME_ORGANIZATION	102	0.574522	1.93912	0.00210084	0.117387	0.484	2406	tags=48%, list=18%, signal=58%
GOBP_NUCLEAR_EXPORT	153	0.520213	1.93767	0	0.115151	0.49	2757	tags=44%, list=20%, signal=55%
GOBP_MITOTIC_METAPHASE_PLATE_CONGRESSION	56	0.594505	1.93715	0.00803213	0.111626	0.491	1664	tags=48%, list=12%, signal=55%
GOBP_MRNA_CATABOLIC_PROCESS	213	0.474494	1.93689	0	0.107863	0.491	3190	tags=46%, list=23%, signal=59%
GOCC_MITOTIC_SPINDLE	158	0.520344	1.93466	0.00646552	0.107246	0.495	3265	tags=50%, list=24%, signal=65%
GOBP_DOPAMINE_RECEPTOR_SIGNALING_PATHWAY	24	0.665083	1.93238	0	0.106021	0.504	1804	tags=38%, list=13%, signal=43%
GOBP_SPINDLE_ASSEMBLY	120	0.534841	1.93156	0.00214592	0.103875	0.507	2248	tags=43%, list=16%, signal=50%
GOCC_SPINDLE	372	0.464293	1.9303	0.00212766	0.102162	0.513	3298	tags=45%, list=24%, signal=58%
GOBP_REGULATION_OF_ALTERNATIVE_MRNA_SPLICING_VIA_SPLICEOSOME	40	0.588707	1.92827	0.00206612	0.101792	0.521	1520	tags=40%, list=11%, signal=45%
GOBP_POSITIVE_REGULATION_OF_MRNA_SPLICING_VIA_SPLICEOSOME	20	0.729879	1.92799	0	0.0993676	0.522	1503	tags=50%, list=11%, signal=56%
GOBP_REGULATION_OF_SPINDLE_ORGANIZATION	43	0.575919	1.92721	0	0.0974219	0.524	2248	tags=49%, list=16%, signal=58%
GOBP_REGULATION_OF_MRNA_CATABOLIC_PROCESS	158	0.501334	1.9267	0	0.0955834	0.526	3190	tags=48%, list=23%, signal=62%
GOBP_REGULATION_OF_DNA_BIOSYNTHETIC_PROCESS	105	0.49948	1.92183	0.00612245	0.098816	0.542	2835	tags=44%, list=21%, signal=55%
GOBP_REGULATION_OF_STEM_CELL_POPULATION_MAINTENANCE	60	0.559994	1.92103	0.0021322	0.0973711	0.544	2667	tags=45%, list=19%, signal=56%
GOCC_HETEROCHROMATIN	76	0.557395	1.9183	0	0.09765	0.559	2818	tags=43%, list=21%, signal=54%
GOCC_HETEROTRIMERIC_G_PROTEIN_COMPLEX	19	0.656077	1.91631	0	0.0975445	0.564	2234	tags=42%, list=16%, signal=50%
GOBP_REGULATION_OF_TRANSCRIPTION_ELONGATION_BY_RNA_POLYMERASE_II	84	0.525998	1.91054	0	0.103433	0.58	2454	tags=39%, list=18%, signal=48%
GOBP_SPINDLE_LOCALIZATION	46	0.599516	1.91001	0.00617284	0.101797	0.582	3217	tags=67%, list=23%, signal=88%
GOMF_P53_BINDING	60	0.554029	1.90344	0	0.108597	0.6	2397	tags=43%, list=17%, signal=52%
GOMF_NUCLEAR_RECEPTOR_COACTIVATOR_ACTIVITY	53	0.564449	1.90312	0	0.10669	0.602	3060	tags=57%, list=22%, signal=73%
GOBP_METAPHASE_PLATE_CONGRESSION	69	0.557339	1.90236	0.01222	0.10579	0.605	1664	tags=45%, list=12%, signal=51%
GOBP_NUCLEAR_TRANSPORT	286	0.460115	1.89473	0	0.114792	0.63	2953	tags=41%, list=21%, signal=51%
GOCC_FIBRILLAR_CENTER	133	0.455735	1.89383	0.00200803	0.113681	0.635	3125	tags=45%, list=23%, signal=58%
GOBP_ALTERNATIVE_MRNA_SPLICING_VIA_SPLICEOSOME	55	0.579705	1.8933	0.00816326	0.112021	0.637	1680	tags=40%, list=12%, signal=45%
GOBP_PROTEIN_LOCALIZATION_TO_CYTOSKELETON	55	0.570468	1.89295	0	0.110158	0.638	3192	tags=58%, list=23%, signal=75%
GOMF_METHYL_CPG_BINDING	20	0.676675	1.89104	0.00200803	0.110115	0.642	2536	tags=60%, list=18%, signal=73%
GOBP_MITOTIC_NUCLEAR_DIVISION	261	0.502399	1.89029	0.012685	0.109144	0.644	3281	tags=49%, list=24%, signal=63%
GOBP_REGULATION_OF_RNA_SPLICING	152	0.499416	1.88654	0	0.112442	0.654	2391	tags=36%, list=17%, signal=43%
GOBP_GLUCOSE_6_PHOSPHATE_METABOLIC_PROCESS	23	0.67552	1.8859	0.0100806	0.11128	0.657	1857	tags=52%, list=14%, signal=60%
GOBP_NEGATIVE_REGULATION_OF_DNA_REPLICATION	27	0.636961	1.88441	0.00204082	0.111525	0.663	2086	tags=56%, list=15%, signal=65%
GOBP_REGULATION_OF_DNA_TEMPLATED_TRANSCRIPTION_ELONGATION	100	0.522951	1.88421	0.00221239	0.109706	0.663	2593	tags=41%, list=19%, signal=50%
GOBP_REGULATION_OF_HISTONE_MODIFICATION	122	0.496909	1.88393	0	0.108213	0.663	3021	tags=45%, list=22%, signal=57%
GOBP_REGULATION_OF_TELOMERASE_ACTIVITY	44	0.555161	1.88084	0	0.110313	0.673	1986	tags=43%, list=14%, signal=50%
GOBP_REGULATION_OF_STEM_CELL_DIFFERENTIATION	60	0.519234	1.87905	0	0.110876	0.68	2559	tags=40%, list=19%, signal=49%
GOBP_REGULATION_OF_DNA_REPLICATION	122	0.548706	1.87864	0.00838574	0.109395	0.682	2288	tags=43%, list=17%, signal=52%
GOBP_MITOTIC_SPINDLE_ASSEMBLY	70	0.529023	1.87416	0.00838574	0.113206	0.691	1664	tags=39%, list=12%, signal=44%
GOBP_NON_MEMBRANE_BOUNDED_ORGANELLE_ASSEMBLY	322	0.441237	1.8718	0.00622407	0.114954	0.698	2271	tags=33%, list=17%, signal=39%
GOBP_RNA_LOCALIZATION	179	0.520392	1.87077	0.011976	0.114914	0.703	2776	tags=42%, list=20%, signal=53%
GOBP_ESTABLISHMENT_OF_RNA_LOCALIZATION	145	0.520438	1.86879	0.00410678	0.116175	0.704	2776	tags=42%, list=20%, signal=52%
GOBP_POSITIVE_REGULATION_OF_PROTEIN_EXPORT_FROM_NUCLEUS	16	0.669287	1.86862	0.00409836	0.114697	0.705	2650	tags=56%, list=19%, signal=70%
GOBP_REGULATION_OF_MRNA_3_END_PROCESSING	21	0.671606	1.86772	0.00862069	0.114304	0.708	2454	tags=57%, list=18%, signal=69%
GOBP_DNA_TEMPLATED_TRANSCRIPTION_ELONGATION	123	0.498037	1.86696	0	0.113506	0.71	2593	tags=39%, list=19%, signal=48%
GOBP_NUCLEAR_TRANSCRIBED_MRNA_CATABOLIC_PROCESS_NONSENSE_MEDIATED_DECAY	37	0.587144	1.86687	0.00211416	0.11201	0.711	2738	tags=57%, list=20%, signal=71%
GOBP_POSITIVE_REGULATION_OF_MRNA_METABOLIC_PROCESS	121	0.509583	1.86612	0	0.111113	0.712	2641	tags=41%, list=19%, signal=51%
GOBP_REGULATION_OF_CELL_DIVISION	127	0.438807	1.86598	0.00214592	0.109732	0.714	2818	tags=38%, list=21%, signal=47%
GOBP_MITOTIC_CHROMOSOME_CONDENSATION	18	0.80899	1.86412	0	0.110491	0.717	1249	tags=67%, list=9%, signal=73%
GOBP_REGULATION_OF_CHROMOSOME_ORGANIZATION	237	0.512783	1.86338	0.0103093	0.10967	0.719	2738	tags=44%, list=20%, signal=54%
GOBP_RNA_CATABOLIC_PROCESS	257	0.447896	1.86062	0	0.111996	0.727	3335	tags=44%, list=24%, signal=57%
GOCC_CYTOPLASMIC_STRESS_GRANULE	73	0.50977	1.85902	0.00205761	0.112375	0.731	2642	tags=42%, list=19%, signal=52%
GOBP_HISTONE_H3_ACETYLATION	68	0.549761	1.85855	0	0.111407	0.732	2655	tags=46%, list=19%, signal=56%
GOBP_MRNA_3_END_PROCESSING	54	0.557213	1.85788	0.00824742	0.110935	0.734	3759	tags=63%, list=27%, signal=86%
GOBP_DNA_BIOSYNTHETIC_PROCESS	169	0.471455	1.85714	0.00826446	0.110514	0.737	2738	tags=41%, list=20%, signal=50%
GOBP_POSITIVE_REGULATION_OF_ORGANELLE_ORGANIZATION	410	0.396918	1.85709	0	0.109141	0.737	2462	tags=31%, list=18%, signal=37%
GOCC_TRANSCRIPTION_REGULATOR_COMPLEX	389	0.398924	1.85708	0	0.107754	0.737	3074	tags=37%, list=22%, signal=46%
GOBP_NUCLEAR_TRANSCRIBED_MRNA_CATABOLIC_PROCESS	122	0.48937	1.85587	0.00217391	0.107755	0.739	3190	tags=49%, list=23%, signal=63%
GOCC_NURD_COMPLEX	16	0.723357	1.85575	0.006	0.106483	0.739	2559	tags=69%, list=19%, signal=84%
GOBP_HISTONE_UBIQUITINATION	44	0.544911	1.85062	0.00429185	0.111854	0.75	3507	tags=52%, list=26%, signal=70%
GOBP_RNA_EXPORT_FROM_NUCLEUS	80	0.585908	1.8496	0.00813008	0.111798	0.755	2757	tags=49%, list=20%, signal=61%
GOMF_LRR_DOMAIN_BINDING	15	0.652231	1.84835	0.00199203	0.112496	0.761	2256	tags=53%, list=16%, signal=64%
GOBP_MITOTIC_SISTER_CHROMATID_SEGREGATION	193	0.527889	1.84786	0.0248963	0.111717	0.762	3281	tags=51%, list=24%, signal=66%
GOMF_MRNA_BINDING	261	0.473083	1.84759	0.0021097	0.110691	0.763	2180	tags=33%, list=16%, signal=39%
GOBP_POSITIVE_REGULATION_OF_CHROMOSOME_SEGREGATION	26	0.72742	1.84524	0.00218341	0.112472	0.767	1615	tags=54%, list=12%, signal=61%
GOBP_MRNA_TRANSPORT	117	0.529099	1.84441	0.002079	0.112555	0.771	2776	tags=44%, list=20%, signal=54%
GOBP_REGULATION_OF_DNA_METABOLIC_PROCESS	464	0.452624	1.84205	0.00212314	0.114451	0.772	3027	tags=41%, list=22%, signal=51%
GOMF_MRNA_3_UTR_BINDING	80	0.495919	1.83934	0.00626305	0.116454	0.777	1267	tags=31%, list=9%, signal=34%
GOBP_CHROMOSOME_LOCALIZATION	82	0.513153	1.83901	0.0122699	0.115567	0.777	2868	tags=51%, list=21%, signal=64%
GOBP_POSITIVE_REGULATION_OF_TRANSCRIPTION_ELONGATION_BY_RNA_POLYMERASE_II	48	0.498395	1.83685	0	0.117173	0.782	2454	tags=42%, list=18%, signal=51%
GOBP_REGULATION_OF_RESPONSE_TO_DNA_DAMAGE_STIMULUS	288	0.443199	1.83358	0.00210084	0.120049	0.793	2667	tags=37%, list=19%, signal=45%
GOBP_PROTEIN_LOCALIZATION_TO_MICROTUBULE_ORGANIZING_CENTER	34	0.621227	1.83229	0.004329	0.120407	0.795	3192	tags=68%, list=23%, signal=88%
GOMF_CADHERIN_BINDING	287	0.449935	1.83203	0.00582524	0.119574	0.797	3011	tags=38%, list=22%, signal=48%
GOBP_REGULATION_OF_MICROTUBULE_CYTOSKELETON_ORGANIZATION	125	0.452416	1.83196	0.00411523	0.118412	0.797	3269	tags=44%, list=24%, signal=57%
GOBP_ESTABLISHMENT_OF_MITOTIC_SPINDLE_LOCALIZATION	32	0.604678	1.83146	0.00625	0.117989	0.798	3217	tags=72%, list=23%, signal=94%
GOBP_POSITIVE_REGULATION_OF_HISTONE_ACETYLATION	24	0.598613	1.83138	0.00411523	0.116928	0.799	2096	tags=50%, list=15%, signal=59%
GOBP_SISTER_CHROMATID_SEGREGATION	238	0.505638	1.83002	0.0206612	0.1173	0.8	3281	tags=49%, list=24%, signal=63%
GOBP_B_CELL_APOPTOTIC_PROCESS	26	0.575008	1.82959	0.004	0.116755	0.802	2360	tags=46%, list=17%, signal=56%
GOBP_HISTONE_DEACETYLATION	84	0.507775	1.8289	0.00209644	0.116331	0.803	2797	tags=45%, list=20%, signal=56%
GOBP_MITOTIC_CYTOKINESIS	78	0.468678	1.82357	0.00408998	0.122319	0.816	2863	tags=45%, list=21%, signal=56%
GOMF_DISORDERED_DOMAIN_SPECIFIC_BINDING	31	0.579731	1.81853	0.00400802	0.128192	0.821	2376	tags=52%, list=17%, signal=62%
GOBP_GLUCOSE_CATABOLIC_PROCESS	20	0.682913	1.81749	0.012024	0.128503	0.825	2629	tags=65%, list=19%, signal=80%
GOBP_POSITIVE_REGULATION_OF_DNA_METABOLIC_PROCESS	263	0.457523	1.81739	0.00630252	0.127336	0.825	2913	tags=41%, list=21%, signal=51%
GOCC_INTERCELLULAR_BRIDGE	70	0.493472	1.81587	0.00631579	0.128227	0.829	1903	tags=33%, list=14%, signal=38%
GOBP_3_UTR_MEDIATED_MRNA_STABILIZATION	17	0.644895	1.81549	0.0020284	0.1277	0.83	1034	tags=41%, list=8%, signal=44%
GOBP_CHROMOSOME_SEGREGATION	382	0.485747	1.81382	0.0209205	0.128592	0.835	3284	tags=47%, list=24%, signal=60%
GOBP_REGULATION_OF_CHROMOSOME_SEGREGATION	122	0.54233	1.81142	0.0271399	0.13053	0.838	3281	tags=53%, list=24%, signal=69%
GOBP_RESPONSE_TO_CATECHOLAMINE	51	0.559056	1.80995	0	0.131174	0.84	2234	tags=35%, list=16%, signal=42%
GOMF_UBIQUITIN_SPECIFIC_PROTEASE_BINDING	19	0.596535	1.8086	0.002079	0.131901	0.841	1949	tags=47%, list=14%, signal=55%
GOMF_RNA_POLYMERASE_CORE_ENZYME_BINDING	40	0.553096	1.808	0.00632911	0.131381	0.842	2227	tags=43%, list=16%, signal=51%
GOBP_MICROTUBULE_POLYMERIZATION_OR_DEPOLYMERIZATION	103	0.466233	1.80529	0.00635593	0.133774	0.848	3269	tags=46%, list=24%, signal=59%
GOCC_GTPASE_COMPLEX	25	0.57727	1.8043	0	0.134029	0.851	2762	tags=44%, list=20%, signal=55%
GOBP_NEGATIVE_REGULATION_OF_CELLULAR_CATABOLIC_PROCESS	206	0.424591	1.80428	0	0.132861	0.851	2187	tags=32%, list=16%, signal=37%
GOMF_SIGNAL_SEQUENCE_BINDING	42	0.550134	1.80273	0.00843882	0.133645	0.852	2277	tags=50%, list=17%, signal=60%
GOBP_POSITIVE_REGULATION_OF_HISTONE_MODIFICATION	74	0.533744	1.80152	0.00414079	0.134199	0.854	2109	tags=39%, list=15%, signal=46%
GOBP_POSITIVE_REGULATION_OF_STEM_CELL_POPULATION_MAINTENANCE	44	0.550795	1.80009	0.00632911	0.135207	0.857	2667	tags=45%, list=19%, signal=56%
GOBP_CHROMOSOME_SEPARATION	75	0.588508	1.79871	0.0265306	0.135961	0.859	3281	tags=59%, list=24%, signal=77%
GOBP_REGULATION_OF_PROTEIN_DEACETYLATION	50	0.493376	1.79809	0	0.135637	0.859	2797	tags=44%, list=20%, signal=55%
GOBP_NEGATIVE_REGULATION_OF_STEM_CELL_POPULATION_MAINTENANCE	21	0.601139	1.79713	0.0105708	0.135959	0.86	2943	tags=48%, list=21%, signal=61%
GOBP_HISTONE_H2A_MONOUBIQUITINATION	19	0.592277	1.79378	0.0083682	0.139842	0.867	3507	tags=58%, list=26%, signal=78%
GOBP_NEGATIVE_REGULATION_OF_TELOMERE_MAINTENANCE_VIA_TELOMERASE	19	0.597343	1.79306	0.00202429	0.139551	0.868	1336	tags=32%, list=10%, signal=35%
GOBP_REGULATION_OF_EMBRYONIC_DEVELOPMENT	69	0.471176	1.79273	0.00628931	0.138963	0.868	3274	tags=43%, list=24%, signal=57%
GOBP_NEGATIVE_REGULATION_OF_MRNA_PROCESSING	21	0.676882	1.79255	0.00782779	0.137952	0.868	1585	tags=48%, list=12%, signal=54%
GOBP_POSITIVE_REGULATION_OF_NUCLEOCYTOPLASMIC_TRANSPORT	52	0.51106	1.79254	0.00424628	0.136856	0.868	2940	tags=40%, list=21%, signal=51%
GOBP_REGULATION_OF_DNA_REPAIR	196	0.462117	1.79229	0.00412371	0.136133	0.868	3535	tags=46%, list=26%, signal=61%
GOBP_REGULATION_OF_EXIT_FROM_MITOSIS	15	0.633204	1.79159	0.00204918	0.135954	0.87	1390	tags=47%, list=10%, signal=52%
GOBP_AMINO_ACID_ACTIVATION	43	0.598696	1.79147	0.0221328	0.135061	0.87	3697	tags=63%, list=27%, signal=86%
GOBP_TELOMERE_CAPPING	36	0.555399	1.79086	0.0104822	0.13491	0.871	2003	tags=44%, list=15%, signal=52%
GOCC_CATALYTIC_STEP_2_SPLICEOSOME	86	0.576013	1.78934	0.0259481	0.136399	0.873	1680	tags=40%, list=12%, signal=45%
GOBP_POSITIVE_REGULATION_OF_RNA_SPLICING	33	0.574722	1.78725	0.00621118	0.138563	0.877	2282	tags=39%, list=17%, signal=47%
GOBP_INTRACELLULAR_ESTROGEN_RECEPTOR_SIGNALING_PATHWAY	44	0.501972	1.78562	0	0.139716	0.878	3089	tags=45%, list=22%, signal=58%
GOMF_LIGASE_ACTIVITY_FORMING_CARBON_OXYGEN_BONDS	40	0.60739	1.78366	0.0219561	0.141402	0.882	2330	tags=50%, list=17%, signal=60%
GOBP_RNA_TEMPLATED_DNA_BIOSYNTHETIC_PROCESS	67	0.503972	1.78198	0.0120482	0.143027	0.885	2403	tags=39%, list=17%, signal=47%
GOBP_ORGANELLE_FISSION	393	0.442697	1.78047	0.0147679	0.144163	0.886	3284	tags=43%, list=24%, signal=55%
GOBP_HISTONE_MODIFICATION	416	0.434802	1.78038	0.00208333	0.143223	0.886	3168	tags=42%, list=23%, signal=52%
GOBP_REGULATION_OF_AUTOPHAGY_OF_MITOCHONDRION	35	0.51588	1.78012	0	0.142709	0.886	2797	tags=40%, list=20%, signal=50%
GOBP_NEGATIVE_REGULATION_OF_CELLULAR_SENESCENCE	18	0.619231	1.77966	0.00627615	0.142396	0.888	2086	tags=56%, list=15%, signal=65%
GOCC_SPINDLE_POLE	157	0.464226	1.77961	0.0108225	0.141432	0.888	3288	tags=47%, list=24%, signal=61%
GOBP_NEGATIVE_REGULATION_OF_HISTONE_MODIFICATION	26	0.561423	1.77924	0.00205761	0.140973	0.888	3021	tags=58%, list=22%, signal=74%
GOBP_ESTABLISHMENT_OF_SPINDLE_ORIENTATION	33	0.593771	1.77763	0.0107296	0.142302	0.892	3178	tags=70%, list=23%, signal=90%
GOCC_HISTONE_DEACETYLASE_COMPLEX	74	0.502023	1.7764	0.00204082	0.142826	0.892	3014	tags=49%, list=22%, signal=62%
GOBP_RNA_POLYADENYLATION	39	0.552457	1.77567	0.0147368	0.142828	0.893	2231	tags=41%, list=16%, signal=49%
GOBP_NADPH_REGENERATION	20	0.609086	1.77562	0.0163265	0.141923	0.893	1826	tags=40%, list=13%, signal=46%
GOBP_PROTEIN_LOCALIZATION_TO_ENDOSOME	25	0.641931	1.77553	0.004329	0.141036	0.893	2788	tags=60%, list=20%, signal=75%
GOCC_SPINDLE_MIDZONE	35	0.555895	1.77479	0.0180361	0.141262	0.894	2818	tags=49%, list=21%, signal=61%
GOCC_NUCLEAR_CHROMOSOME	191	0.517445	1.77116	0.018595	0.145633	0.9	3016	tags=45%, list=22%, signal=57%
GOBP_TELOMERE_MAINTENANCE_IN_RESPONSE_TO_DNA_DAMAGE	30	0.589276	1.77109	0.0144033	0.144733	0.901	1522	tags=40%, list=11%, signal=45%
GOBP_PROTEIN_LOCALIZATION_TO_CHROMOSOME	106	0.510472	1.76965	0.0208333	0.145874	0.904	2936	tags=43%, list=21%, signal=55%
GOBP_NEGATIVE_REGULATION_OF_DNA_METABOLIC_PROCESS	118	0.467242	1.76944	0.00441501	0.145269	0.904	2100	tags=35%, list=15%, signal=41%
GOBP_REGULATION_OF_CYTOKINESIS	76	0.459982	1.7684	0.00842105	0.145739	0.904	3079	tags=45%, list=22%, signal=57%
GOBP_RNA_DESTABILIZATION	94	0.470231	1.76539	0.00410678	0.149609	0.909	3190	tags=45%, list=23%, signal=58%
GOBP_CYTOKINESIS	157	0.412513	1.76471	0.00409836	0.149647	0.909	3079	tags=40%, list=22%, signal=51%
GOBP_HEMATOPOIETIC_STEM_CELL_DIFFERENTIATION	31	0.544857	1.7642	0.00420168	0.149469	0.909	2447	tags=45%, list=18%, signal=55%
GOBP_NUCLEAR_CHROMOSOME_SEGREGATION	294	0.480528	1.76394	0.0274262	0.14883	0.909	3284	tags=47%, list=24%, signal=61%
GOBP_NEGATIVE_REGULATION_OF_PLASMA_MEMBRANE_BOUNDED_CELL_PROJECTION_ASSEMBLY	27	0.549206	1.76314	0.0125261	0.148943	0.91	3481	tags=56%, list=25%, signal=74%
GOBP_TELOMERE_MAINTENANCE_VIA_TELOMERE_LENGTHENING	74	0.508456	1.76277	0.0144928	0.148461	0.91	2738	tags=42%, list=20%, signal=52%
GOBP_NEGATIVE_REGULATION_OF_RNA_SPLICING	24	0.623153	1.76134	0.00996016	0.149719	0.913	559	tags=33%, list=4%, signal=35%
GOMF_TRANSCRIPTION_COREGULATOR_ACTIVITY	437	0.401495	1.75994	0.00421053	0.150715	0.914	3069	tags=37%, list=22%, signal=47%
GOBP_ORGANIC_CYCLIC_COMPOUND_CATABOLIC_PROCESS	409	0.369823	1.75953	0	0.150425	0.914	3190	tags=36%, list=23%, signal=45%
GOBP_HETEROCYCLE_CATABOLIC_PROCESS	388	0.376623	1.75698	0	0.153342	0.914	3190	tags=36%, list=23%, signal=46%
GOBP_NUCLEOBASE_CONTAINING_COMPOUND_TRANSPORT	188	0.443344	1.7568	0.01222	0.152666	0.915	3230	tags=43%, list=24%, signal=56%
GOBP_NEGATIVE_REGULATION_OF_ORGANELLE_ORGANIZATION	292	0.38465	1.75652	0.00428265	0.152065	0.915	3281	tags=37%, list=24%, signal=48%
GOMF_SINGLE_STRANDED_DNA_BINDING	114	0.49696	1.75506	0.0212314	0.153385	0.919	2287	tags=37%, list=17%, signal=44%
GOBP_RNA_3_END_PROCESSING	95	0.504589	1.75445	0.0167364	0.15318	0.92	3759	tags=53%, list=27%, signal=72%
GOBP_REGULATION_OF_DNA_RECOMBINATION	119	0.457694	1.75377	0.0147059	0.153216	0.921	2870	tags=41%, list=21%, signal=52%
GOBP_REGULATION_OF_CHROMATIN_ORGANIZATION	39	0.602661	1.75208	0.012848	0.154923	0.923	2650	tags=49%, list=19%, signal=60%
GOBP_DNA_REPLICATION	254	0.498166	1.75078	0.0294118	0.155646	0.925	3031	tags=46%, list=22%, signal=58%
GOCC_HISTONE_METHYLTRANSFERASE_COMPLEX	59	0.524507	1.75004	0.004329	0.155743	0.926	1488	tags=37%, list=11%, signal=42%
GOBP_MITOTIC_CELL_CYCLE_PHASE_TRANSITION	394	0.416552	1.74944	0.0209644	0.155777	0.927	2966	tags=38%, list=22%, signal=47%
GOBP_REGULATION_OF_OXIDATIVE_STRESS_INDUCED_INTRINSIC_APOPTOTIC_SIGNALING_PATHWAY	24	0.573614	1.74853	0.00764818	0.156045	0.928	1300	tags=33%, list=9%, signal=37%
GOBP_POSITIVE_REGULATION_OF_DNA_TEMPLATED_TRANSCRIPTION_ELONGATION	60	0.47364	1.74708	0.00632911	0.157038	0.928	2593	tags=42%, list=19%, signal=51%
GOCC_MICROTUBULE_END	31	0.565197	1.74694	0.0103306	0.156326	0.929	1542	tags=42%, list=11%, signal=47%
GOBP_RRNA_TRANSCRIPTION	37	0.54664	1.74522	0.0121951	0.158014	0.93	3699	tags=54%, list=27%, signal=74%
GOBP_REGULATION_OF_HISTONE_METHYLATION	51	0.545579	1.74484	0.0105042	0.157634	0.931	1612	tags=37%, list=12%, signal=42%
GOBP_MICROTUBULE_CYTOSKELETON_ORGANIZATION	490	0.398008	1.74421	0.00865801	0.157589	0.931	3286	tags=39%, list=24%, signal=50%
GOBP_SIGNAL_TRANSDUCTION_BY_P53_CLASS_MEDIATOR	150	0.398259	1.74392	0.00399202	0.157246	0.932	1540	tags=26%, list=11%, signal=29%
GOBP_INTRINSIC_APOPTOTIC_SIGNALING_PATHWAY_IN_RESPONSE_TO_DNA_DAMAGE	96	0.432411	1.7423	0	0.158824	0.932	3774	tags=47%, list=27%, signal=64%
GOCC_RIBONUCLEOPROTEIN_GRANULE	227	0.398446	1.74178	0.00215054	0.1588	0.932	1972	tags=29%, list=14%, signal=33%
GOBP_CELL_CYCLE_PHASE_TRANSITION	480	0.416657	1.7408	0.0211416	0.159378	0.935	3735	tags=45%, list=27%, signal=59%
GOBP_PROTEIN_QUALITY_CONTROL_FOR_MISFOLDED_OR_INCOMPLETELY_SYNTHESIZED_PROTEINS	28	0.548208	1.73912	0.00627615	0.161018	0.938	2797	tags=50%, list=20%, signal=63%
GOBP_REGULATION_OF_MICROTUBULE_BASED_PROCESS	183	0.409801	1.739	0.0083682	0.160384	0.938	2292	tags=32%, list=17%, signal=38%
GOBP_POSITIVE_REGULATION_OF_DNA_REPAIR	119	0.459854	1.73837	0.0181087	0.160444	0.938	2667	tags=38%, list=19%, signal=47%
GOBP_POSITIVE_REGULATION_OF_RESPONSE_TO_DNA_DAMAGE_STIMULUS	154	0.440518	1.73781	0.00614754	0.160471	0.938	2667	tags=38%, list=19%, signal=46%
GOBP_PROTEIN_LOCALIZATION_TO_NUCLEUS	259	0.406908	1.73649	0.00621118	0.161479	0.938	2943	tags=36%, list=21%, signal=45%
GOMF_CHROMATIN_BINDING	461	0.436091	1.73516	0.00842105	0.162532	0.941	3825	tags=46%, list=28%, signal=62%
GOBP_POSITIVE_REGULATION_OF_NEURON_APOPTOTIC_PROCESS	42	0.483265	1.73418	0.00417537	0.163058	0.942	1925	tags=31%, list=14%, signal=36%
GOBP_POSITIVE_REGULATION_OF_CHROMOSOME_SEPARATION	26	0.645584	1.73415	0.0403226	0.162232	0.942	2420	tags=62%, list=18%, signal=75%
GOCC_SIN3_TYPE_COMPLEX	22	0.585841	1.73413	0.00845666	0.161422	0.942	2943	tags=50%, list=21%, signal=64%
GOMF_G_PROTEIN_BETA_GAMMA_SUBUNIT_COMPLEX_BINDING	15	0.611333	1.73387	0.0100402	0.161013	0.943	2234	tags=33%, list=16%, signal=40%
GOBP_MRNA_PROCESSING	421	0.467995	1.73078	0.0282258	0.164783	0.946	2600	tags=36%, list=19%, signal=43%
GOCC_CHROMOSOMAL_REGION	358	0.468673	1.73054	0.0321888	0.164266	0.946	2818	tags=39%, list=21%, signal=48%
GOBP_REGULATION_OF_DNA_TEMPLATED_DNA_REPLICATION	55	0.593027	1.73035	0.0306748	0.163689	0.946	2913	tags=60%, list=21%, signal=76%
GOBP_PROTEIN_LOCALIZATION_TO_CHROMATIN	45	0.528971	1.73015	0.0244898	0.163137	0.946	2655	tags=36%, list=19%, signal=44%
GOBP_RESPONSE_TO_NERVE_GROWTH_FACTOR	32	0.524254	1.72892	0.00402414	0.164128	0.946	1608	tags=34%, list=12%, signal=39%
GOBP_REGULATION_OF_TRANSCRIPTION_INVOLVED_IN_G1_S_TRANSITION_OF_MITOTIC_CELL_CYCLE	20	0.584599	1.72855	0.0126582	0.163824	0.948	1781	tags=35%, list=13%, signal=40%
GOBP_CENTROSOME_DUPLICATION	68	0.484465	1.7285	0.0168776	0.163025	0.948	2271	tags=44%, list=17%, signal=53%
GOCC_MRNA_CLEAVAGE_FACTOR_COMPLEX	18	0.639862	1.72743	0.0185185	0.163817	0.949	3759	tags=78%, list=27%, signal=107%
GOBP_REGULATION_OF_SISTER_CHROMATID_SEGREGATION	100	0.513564	1.72726	0.0393375	0.163249	0.949	3281	tags=50%, list=24%, signal=65%
GOBP_REGULATION_OF_TELOMERE_MAINTENANCE	97	0.496157	1.72726	0.0126582	0.162447	0.949	2738	tags=44%, list=20%, signal=55%
GOBP_REGULATION_OF_CENTROSOME_CYCLE	49	0.496106	1.72702	0.0104822	0.16209	0.949	2101	tags=41%, list=15%, signal=48%
GOBP_POSITIVE_REGULATION_OF_DOUBLE_STRAND_BREAK_REPAIR_VIA_HOMOLOGOUS_RECOMBINATION	37	0.547221	1.72657	0.0126316	0.161937	0.949	2635	tags=49%, list=19%, signal=60%
GOBP_SIGNAL_TRANSDUCTION_IN_RESPONSE_TO_DNA_DAMAGE	173	0.412189	1.72596	0.01875	0.16201	0.951	3780	tags=45%, list=28%, signal=61%
GOBP_CELL_CYCLE_G1_S_PHASE_TRANSITION	219	0.401045	1.72541	0.00622407	0.16206	0.952	2873	tags=36%, list=21%, signal=44%
GOBP_REGULATION_OF_DOUBLE_STRAND_BREAK_REPAIR_VIA_HOMOLOGOUS_RECOMBINATION	67	0.505244	1.72424	0.017094	0.162938	0.953	2635	tags=42%, list=19%, signal=51%
GOBP_CHROMOSOME_CONDENSATION	33	0.616171	1.7241	0.0227273	0.162357	0.953	3127	tags=58%, list=23%, signal=74%
GOBP_REGULATION_OF_INTRACELLULAR_ESTROGEN_RECEPTOR_SIGNALING_PATHWAY	29	0.52802	1.72396	0.00404858	0.161775	0.953	3089	tags=55%, list=22%, signal=71%
GOBP_PEPTIDYL_LYSINE_ACETYLATION	155	0.440612	1.7237	0.00623701	0.161415	0.953	2096	tags=33%, list=15%, signal=38%
GOMF_HISTONE_DEACETYLASE_BINDING	100	0.447709	1.7231	0.004	0.16146	0.953	3974	tags=52%, list=29%, signal=73%
GOBP_REGULATION_OF_TELOMERE_CAPPING	23	0.575443	1.723	0.0105042	0.160865	0.953	2738	tags=57%, list=20%, signal=70%
GOCC_TRANSCRIPTION_ELONGATION_FACTOR_COMPLEX	46	0.496385	1.72255	0.0101833	0.160715	0.953	2941	tags=46%, list=21%, signal=58%
GOBP_DNA_STRAND_ELONGATION	36	0.623192	1.7225	0.0245399	0.16004	0.953	3577	tags=64%, list=26%, signal=86%
GOBP_TELOMERE_MAINTENANCE	146	0.476363	1.72241	0.0206612	0.159466	0.953	2403	tags=38%, list=17%, signal=46%
GOBP_REGULATION_OF_MITOTIC_SISTER_CHROMATID_SEGREGATION	52	0.576745	1.72116	0.0411523	0.160835	0.953	3281	tags=54%, list=24%, signal=70%
GOBP_NEGATIVE_REGULATION_OF_CHROMOSOME_ORGANIZATION	88	0.512208	1.72108	0.040568	0.160204	0.953	3281	tags=47%, list=24%, signal=61%
GOBP_REGULATION_OF_DOUBLE_STRAND_BREAK_REPAIR	122	0.463752	1.72086	0.0126316	0.159718	0.953	2667	tags=38%, list=19%, signal=46%
GOBP_NEGATIVE_REGULATION_OF_DNA_TEMPLATED_TRANSCRIPTION_ELONGATION	20	0.637142	1.7198	0.0184805	0.160431	0.953	1681	tags=45%, list=12%, signal=51%
GOBP_MAINTENANCE_OF_CELL_NUMBER	142	0.421022	1.71952	0.0104822	0.160183	0.953	3541	tags=42%, list=26%, signal=55%
GOBP_DNA_CONFORMATION_CHANGE	83	0.535787	1.71831	0.0388548	0.161107	0.953	2558	tags=46%, list=19%, signal=56%
GOBP_HISTONE_H3_K9_MODIFICATION	28	0.556808	1.71751	0.00631579	0.161485	0.954	2663	tags=46%, list=19%, signal=57%
GOBP_REGULATION_OF_PEPTIDYL_LYSINE_ACETYLATION	53	0.458524	1.71706	0.00826446	0.161293	0.956	2267	tags=40%, list=17%, signal=47%
GOBP_REGULATION_OF_SPINDLE_ASSEMBLY	31	0.533979	1.71696	0.00863931	0.160652	0.956	2248	tags=48%, list=16%, signal=58%
GOBP_NEGATIVE_REGULATION_OF_CELL_CYCLE_PROCESS	269	0.421815	1.71606	0.0152505	0.161026	0.956	3575	tags=42%, list=26%, signal=56%
GOBP_MICROTUBULE_ANCHORING	23	0.594864	1.71537	0.0105708	0.161263	0.957	2554	tags=52%, list=19%, signal=64%
GOCC_CHROMOSOME_TELOMERIC_REGION	150	0.479772	1.71522	0.029106	0.16076	0.957	2761	tags=38%, list=20%, signal=47%
GOBP_TRANSCRIPTION_INITIATION_COUPLED_CHROMATIN_REMODELING	25	0.559579	1.71511	0.00645161	0.160186	0.957	2071	tags=44%, list=15%, signal=52%
GOBP_POSITIVE_REGULATION_OF_CELL_CYCLE	255	0.420523	1.71457	0.0147992	0.160395	0.959	2434	tags=35%, list=18%, signal=41%
GOCC_MIDBODY	187	0.394147	1.71435	0.0147992	0.160027	0.959	2180	tags=33%, list=16%, signal=39%
GOBP_MACROMOLECULE_DEACYLATION	113	0.417854	1.71384	0.00408998	0.160079	0.959	3014	tags=41%, list=22%, signal=52%
GOBP_REGULATION_OF_CELL_CYCLE_G1_S_PHASE_TRANSITION	161	0.403416	1.7138	0	0.159414	0.959	3114	tags=39%, list=23%, signal=50%
GOCC_SPINDLE_MICROTUBULE	76	0.453906	1.71296	0.026971	0.159872	0.959	3224	tags=47%, list=23%, signal=62%
GOBP_MICROTUBULE_NUCLEATION	37	0.531034	1.71267	0.0102041	0.159592	0.96	3240	tags=51%, list=24%, signal=67%
GOBP_RNA_SPLICING_VIA_TRANSESTERIFICATION_REACTIONS	270	0.491517	1.71231	0.0354331	0.159378	0.96	2440	tags=36%, list=18%, signal=42%
GOBP_POST_TRANSLATIONAL_PROTEIN_TARGETING_TO_ENDOPLASMIC_RETICULUM_MEMBRANE	16	0.592706	1.71225	0.015534	0.158785	0.96	961	tags=31%, list=7%, signal=34%
GOBP_IMPORT_INTO_NUCLEUS	139	0.43091	1.7121	0.0185185	0.158289	0.96	2953	tags=40%, list=21%, signal=51%
GOMF_SNRNA_BINDING	47	0.531691	1.71086	0.0100806	0.159443	0.962	2597	tags=49%, list=19%, signal=60%
GOBP_REGULATION_OF_MITOTIC_CELL_CYCLE_PHASE_TRANSITION	301	0.408397	1.71082	0.025	0.158814	0.962	2966	tags=38%, list=22%, signal=47%
GOBP_REGULATION_OF_NUCLEOCYTOPLASMIC_TRANSPORT	95	0.430138	1.70979	0.00414938	0.159692	0.962	2940	tags=35%, list=21%, signal=44%
GOBP_NEGATIVE_REGULATION_OF_AMIDE_METABOLIC_PROCESS	182	0.385537	1.70966	0.00425532	0.159179	0.962	2650	tags=34%, list=19%, signal=42%
GOBP_CYTOKINETIC_PROCESS	38	0.498999	1.70953	0.00583658	0.158717	0.962	1695	tags=42%, list=12%, signal=48%
GOBP_CYTOSKELETON_DEPENDENT_CYTOKINESIS	99	0.421768	1.70949	0.0100806	0.15813	0.962	3506	tags=45%, list=26%, signal=61%
GOMF_PHOSPHOPROTEIN_BINDING	80	0.475465	1.70914	0.004158	0.157979	0.963	2911	tags=43%, list=21%, signal=54%
GOBP_REGULATION_OF_PROTEIN_SUMOYLATION	21	0.591487	1.70782	0.0121457	0.159188	0.963	1154	tags=43%, list=8%, signal=47%
GOBP_POSITIVE_REGULATION_OF_HISTONE_DEACETYLATION	20	0.630688	1.70762	0.0161616	0.158752	0.963	2709	tags=55%, list=20%, signal=68%
GOBP_POSITIVE_REGULATION_OF_CELL_CYCLE_PHASE_TRANSITION	96	0.485579	1.70693	0.0349794	0.159252	0.963	4107	tags=54%, list=30%, signal=77%
GOMF_DNA_BINDING_TRANSCRIPTION_FACTOR_BINDING	393	0.377471	1.70646	0	0.159258	0.963	3089	tags=35%, list=22%, signal=44%
GOMF_TRANSCRIPTION_COREPRESSOR_ACTIVITY	165	0.401876	1.70617	0.00417537	0.159009	0.963	3014	tags=36%, list=22%, signal=46%
GOBP_REGULATION_OF_CELL_CYCLE_PHASE_TRANSITION	383	0.407438	1.70435	0.025	0.161105	0.964	2997	tags=37%, list=22%, signal=46%
GOBP_DOUBLE_STRAND_BREAK_REPAIR	274	0.445687	1.70306	0.0212314	0.162421	0.964	3802	tags=49%, list=28%, signal=66%
GOBP_CELL_CYCLE_CHECKPOINT_SIGNALING	181	0.448644	1.70286	0.0329218	0.162028	0.964	3575	tags=46%, list=26%, signal=61%
GOBP_POSITIVE_REGULATION_OF_PROTEASOMAL_PROTEIN_CATABOLIC_PROCESS	108	0.411953	1.70187	0.00402414	0.162664	0.965	2422	tags=33%, list=18%, signal=40%
GOBP_DNA_UNWINDING_INVOLVED_IN_DNA_REPLICATION	21	0.708892	1.70121	0.0317125	0.163115	0.965	2221	tags=62%, list=16%, signal=74%
GOBP_REGULATION_OF_MEMBRANE_PERMEABILITY	57	0.463652	1.70108	0.00414938	0.162643	0.965	3450	tags=46%, list=25%, signal=61%
GOBP_NUCLEAR_TRANSCRIBED_MRNA_CATABOLIC_PROCESS_DEADENYLATION_DEPENDENT_DECAY	64	0.466386	1.70064	0.014862	0.162581	0.966	3190	tags=47%, list=23%, signal=61%
GOBP_INTRINSIC_APOPTOTIC_SIGNALING_PATHWAY_IN_RESPONSE_TO_DNA_DAMAGE_BY_P53_CLASS_MEDIATOR	44	0.463632	1.70054	0.0120968	0.162083	0.966	3894	tags=57%, list=28%, signal=79%
GOBP_POSITIVE_REGULATION_OF_ORGANELLE_ASSEMBLY	73	0.456844	1.69941	0.00214133	0.162855	0.966	3673	tags=45%, list=27%, signal=61%
GOBP_HISTONE_H3_K9_METHYLATION	19	0.619462	1.69917	0.0163599	0.162673	0.967	1601	tags=37%, list=12%, signal=42%
GOBP_REGULATION_OF_ATTACHMENT_OF_SPINDLE_MICROTUBULES_TO_KINETOCHORE	18	0.667778	1.69874	0.0188679	0.162576	0.968	2818	tags=61%, list=21%, signal=77%
GOBP_REGULATION_OF_CIRCADIAN_RHYTHM	82	0.458627	1.69792	0.00845666	0.163144	0.968	2287	tags=39%, list=17%, signal=47%
GOMF_TRANSCRIPTION_COACTIVATOR_ACTIVITY	247	0.39908	1.69779	0.00416667	0.162665	0.968	2192	tags=31%, list=16%, signal=36%
GOBP_REGULATION_OF_MITOTIC_CELL_CYCLE	430	0.384606	1.69603	0.0148305	0.164441	0.968	2936	tags=36%, list=21%, signal=44%
GOBP_NEGATIVE_REGULATION_OF_CELL_CYCLE	332	0.392049	1.69353	0.012685	0.167476	0.969	3539	tags=39%, list=26%, signal=51%
GOBP_G0_TO_G1_TRANSITION	34	0.512741	1.69349	0.0186335	0.166883	0.969	1748	tags=38%, list=13%, signal=44%
GOBP_EPIGENETIC_REGULATION_OF_GENE_EXPRESSION	159	0.466188	1.69332	0.01875	0.166439	0.969	2887	tags=38%, list=21%, signal=47%
GOBP_REGULATION_OF_AMIDE_METABOLIC_PROCESS	417	0.362909	1.69113	0.00631579	0.16906	0.969	2179	tags=28%, list=16%, signal=32%
GOBP_BLASTOCYST_FORMATION	36	0.469372	1.69075	0.00776699	0.169022	0.969	2286	tags=39%, list=17%, signal=47%
GOBP_REGULATION_OF_TELOMERE_MAINTENANCE_VIA_TELOMERE_LENGTHENING	55	0.506142	1.69053	0.0231579	0.168744	0.969	2738	tags=44%, list=20%, signal=54%
GOBP_PROTEIN_EXPORT_FROM_NUCLEUS	56	0.450488	1.69033	0.00423729	0.16839	0.969	2650	tags=41%, list=19%, signal=51%
GOCC_SITE_OF_DNA_DAMAGE	106	0.430383	1.68788	0.0285132	0.171274	0.97	2007	tags=31%, list=15%, signal=36%
GOCC_METHYLTRANSFERASE_COMPLEX	90	0.480512	1.68779	0.010352	0.170755	0.97	1488	tags=32%, list=11%, signal=36%
GOMF_PROTEIN_PHOSPHORYLATED_AMINO_ACID_BINDING	53	0.503729	1.68758	0.020284	0.170398	0.97	2911	tags=45%, list=21%, signal=57%
GOBP_HISTONE_H4_ACETYLATION	60	0.469307	1.68747	0.0144628	0.16998	0.97	2684	tags=40%, list=20%, signal=49%
GOBP_RECOMBINATIONAL_REPAIR	161	0.464615	1.68561	0.0351967	0.172002	0.97	2635	tags=39%, list=19%, signal=48%
GOBP_DNA_RECOMBINATION	278	0.438708	1.68561	0.03125	0.171378	0.97	3802	tags=49%, list=28%, signal=66%
GOBP_POSITIVE_REGULATION_OF_TELOMERE_MAINTENANCE_VIA_TELOMERE_LENGTHENING	34	0.542363	1.6849	0.0329218	0.171732	0.97	2403	tags=47%, list=17%, signal=57%
GOBP_RNA_SPLICING	397	0.450654	1.6848	0.0429688	0.171237	0.97	2655	tags=35%, list=19%, signal=42%
GOCC_REPLICATION_FORK	64	0.542343	1.68351	0.0432099	0.172513	0.97	4050	tags=67%, list=29%, signal=95%
GOBP_REGULATION_OF_MITOTIC_SPINDLE_ASSEMBLY	22	0.53009	1.68319	0.0134357	0.172337	0.97	1664	tags=45%, list=12%, signal=52%
GOMF_DEMETHYLASE_ACTIVITY	33	0.569433	1.68239	0.018711	0.172821	0.97	3388	tags=67%, list=25%, signal=88%
GOBP_ESTABLISHMENT_OF_PROTEIN_LOCALIZATION_TO_ORGANELLE	389	0.37843	1.68144	0.0200401	0.173578	0.97	2815	tags=34%, list=20%, signal=41%
GOBP_ESTABLISHMENT_OF_ORGANELLE_LOCALIZATION	371	0.360401	1.68046	0	0.174318	0.971	2355	tags=30%, list=17%, signal=36%
GOBP_MITOTIC_SISTER_CHROMATID_SEPARATION	60	0.562833	1.67989	0.0561122	0.174436	0.971	3281	tags=55%, list=24%, signal=72%
GOBP_REGULATION_OF_MITOTIC_NUCLEAR_DIVISION	99	0.483937	1.6785	0.0538302	0.175755	0.971	3281	tags=45%, list=24%, signal=59%
GOBP_MRNA_EXPORT_FROM_NUCLEUS	60	0.534945	1.67837	0.0262626	0.175338	0.971	2757	tags=43%, list=20%, signal=54%
GOBP_POST_TRANSCRIPTIONAL_REGULATION_OF_GENE_EXPRESSION	463	0.367444	1.67782	0.0042735	0.17548	0.971	2179	tags=29%, list=16%, signal=33%
GOBP_NEGATIVE_REGULATION_OF_MITOTIC_CELL_CYCLE_PHASE_TRANSITION	165	0.408672	1.67728	0.0277186	0.175763	0.971	3575	tags=43%, list=26%, signal=57%
GOBP_INTRINSIC_APOPTOTIC_SIGNALING_PATHWAY_IN_RESPONSE_TO_OXIDATIVE_STRESS	39	0.483408	1.67697	0.0229885	0.175637	0.972	1300	tags=33%, list=9%, signal=37%
GOCC_NUCLEAR_PORE	84	0.472174	1.67643	0.0246407	0.175846	0.972	2776	tags=45%, list=20%, signal=56%
GOBP_PROTEIN_LOCALIZATION_TO_MICROTUBULE	17	0.566708	1.67545	0.0218688	0.17658	0.972	1212	tags=35%, list=9%, signal=39%
GOMF_RNA_POLYMERASE_II_SPECIFIC_DNA_BINDING_TRANSCRIPTION_FACTOR_BINDING	288	0.380671	1.67515	0.00819672	0.176472	0.972	2832	tags=34%, list=21%, signal=42%
GOBP_NEGATIVE_REGULATION_OF_ORGAN_GROWTH	24	0.540555	1.67479	0.00610998	0.176357	0.972	3327	tags=50%, list=24%, signal=66%
GOBP_CELL_CYCLE_G2_M_PHASE_TRANSITION	135	0.434711	1.67459	0.0297872	0.176056	0.972	4005	tags=51%, list=29%, signal=71%
GOBP_REGULATION_OF_MICROTUBULE_POLYMERIZATION_OR_DEPOLYMERIZATION	69	0.438431	1.67452	0.0121951	0.175558	0.972	3269	tags=42%, list=24%, signal=55%
GOCC_DNA_REPAIR_COMPLEX	22	0.58046	1.67365	0.0319829	0.17623	0.974	2442	tags=55%, list=18%, signal=66%
GOBP_POSITIVE_REGULATION_OF_CELL_CYCLE_PROCESS	201	0.439048	1.67364	0.0321199	0.175645	0.974	2504	tags=36%, list=18%, signal=44%
GOBP_RETROGRADE_VESICLE_MEDIATED_TRANSPORT_GOLGI_TO_ENDOPLASMIC_RETICULUM	49	0.511664	1.6712	0.022449	0.178428	0.975	2885	tags=53%, list=21%, signal=67%
GOBP_NEGATIVE_REGULATION_OF_CYCLIN_DEPENDENT_PROTEIN_KINASE_ACTIVITY	27	0.510318	1.67019	0.0165289	0.17935	0.976	4005	tags=56%, list=29%, signal=78%
GOMF_EXONUCLEASE_ACTIVITY	77	0.469151	1.66932	0.0292276	0.180004	0.976	3708	tags=48%, list=27%, signal=65%
GOBP_PROGRAMMED_CELL_DEATH_INVOLVED_IN_CELL_DEVELOPMENT	15	0.549	1.66861	0.00607287	0.180379	0.976	1925	tags=40%, list=14%, signal=46%
GOBP_NEGATIVE_REGULATION_OF_DNA_TEMPLATED_DNA_REPLICATION	16	0.643687	1.66767	0.038	0.181126	0.978	2086	tags=63%, list=15%, signal=74%
GOBP_POSITIVE_REGULATION_OF_DOUBLE_STRAND_BREAK_REPAIR	82	0.457616	1.66663	0.0246914	0.181991	0.978	2667	tags=38%, list=19%, signal=47%
GOBP_MICROTUBULE_DEPOLYMERIZATION	33	0.539224	1.66624	0.0215054	0.181971	0.978	3247	tags=58%, list=24%, signal=75%
GOMF_PEPTIDE_N_ACETYLTRANSFERASE_ACTIVITY	47	0.500625	1.66607	0.0164271	0.181645	0.978	2013	tags=38%, list=15%, signal=45%
GOBP_PROTEIN_CONTAINING_COMPLEX_DISASSEMBLY	208	0.378238	1.66561	0.00410678	0.181736	0.978	3015	tags=41%, list=22%, signal=52%
GOMF_DICARBOXYLIC_ACID_TRANSMEMBRANE_TRANSPORTER_ACTIVITY	16	0.601544	1.66397	0.027668	0.18356	0.978	3290	tags=56%, list=24%, signal=74%
GOCC_NUCLEAR_UBIQUITIN_LIGASE_COMPLEX	43	0.470654	1.66386	0.0212314	0.183096	0.978	2926	tags=47%, list=21%, signal=59%
GOBP_DEMETHYLATION	56	0.493542	1.66203	0.0203666	0.185023	0.978	3141	tags=57%, list=23%, signal=74%
GOBP_NEGATIVE_REGULATION_OF_TELOMERE_MAINTENANCE	31	0.525338	1.66198	0.0270833	0.184495	0.978	2738	tags=39%, list=20%, signal=48%
GOBP_CHROMATIN_REMODELING	332	0.433827	1.66194	0.0248963	0.183938	0.978	3525	tags=42%, list=26%, signal=55%
GOBP_POSITIVE_REGULATION_OF_AMIDE_METABOLIC_PROCESS	146	0.382012	1.66137	0.00614754	0.184172	0.979	1687	tags=26%, list=12%, signal=29%
GOBP_MITOTIC_CYTOKINETIC_PROCESS	22	0.547112	1.66123	0.00588235	0.183756	0.979	1695	tags=55%, list=12%, signal=62%
GOMF_POLYUBIQUITIN_MODIFICATION_DEPENDENT_PROTEIN_BINDING	52	0.481295	1.66045	0.0181818	0.184332	0.98	3654	tags=50%, list=27%, signal=68%
GOMF_CORE_PROMOTER_SEQUENCE_SPECIFIC_DNA_BINDING	40	0.459145	1.66023	0.0181818	0.184116	0.98	1986	tags=30%, list=14%, signal=35%
GOCC_EUCHROMATIN	48	0.451051	1.66023	0.0159046	0.183534	0.98	3150	tags=38%, list=23%, signal=48%
GOMF_RNA_STEM_LOOP_BINDING	15	0.610067	1.65966	0.0201613	0.183747	0.98	2940	tags=60%, list=21%, signal=76%
GOBP_NEGATIVE_REGULATION_OF_CILIUM_ASSEMBLY	15	0.60251	1.65944	0.024948	0.183509	0.98	2592	tags=53%, list=19%, signal=66%
GOBP_GRANULOCYTE_DIFFERENTIATION	29	0.492145	1.65929	0.00986193	0.183083	0.98	2071	tags=38%, list=15%, signal=45%
GOMF_PEPTIDE_LYSINE_N_ACETYLTRANSFERASE_ACTIVITY	43	0.528801	1.65911	0.0226804	0.182774	0.98	2013	tags=40%, list=15%, signal=46%
GOCC_MICROTUBULE_PLUS_END	23	0.567625	1.65836	0.0250522	0.183299	0.981	1302	tags=39%, list=9%, signal=43%
GOBP_STEM_CELL_DIFFERENTIATION	150	0.398452	1.65813	0.00617284	0.182972	0.981	2447	tags=28%, list=18%, signal=34%
GOBP_REGULATION_OF_TELOMERE_MAINTENANCE_IN_RESPONSE_TO_DNA_DAMAGE	17	0.626771	1.65796	0.0221328	0.182694	0.981	2155	tags=53%, list=16%, signal=63%
GOMF_NUCLEAR_RETINOIC_ACID_RECEPTOR_BINDING	21	0.593613	1.65773	0.0252101	0.182479	0.981	1750	tags=43%, list=13%, signal=49%
GOBP_RESPONSE_TO_IONIZING_RADIATION	130	0.395372	1.65637	0.00840336	0.183851	0.981	2926	tags=38%, list=21%, signal=48%
GOBP_REGULATION_OF_B_CELL_APOPTOTIC_PROCESS	20	0.532098	1.65528	0.0194932	0.185037	0.981	2081	tags=40%, list=15%, signal=47%
GOMF_NUCLEOSOME_BINDING	62	0.481329	1.6527	0.0354167	0.188255	0.981	3033	tags=48%, list=22%, signal=62%
GOBP_DNA_MODIFICATION	90	0.418732	1.65269	0.00829876	0.187697	0.981	2663	tags=38%, list=19%, signal=47%
GOBP_HETEROCHROMATIN_ORGANIZATION	88	0.483206	1.65205	0.0245399	0.188166	0.981	2930	tags=40%, list=21%, signal=50%
GOMF_NUCLEOCYTOPLASMIC_CARRIER_ACTIVITY	28	0.553254	1.65124	0.0503282	0.188707	0.981	2457	tags=54%, list=18%, signal=65%
GOBP_POSITIVE_REGULATION_OF_CELL_CYCLE_G1_S_PHASE_TRANSITION	48	0.481903	1.65062	0.0313152	0.189015	0.981	4508	tags=58%, list=33%, signal=87%
GOBP_DNA_INTEGRITY_CHECKPOINT_SIGNALING	127	0.435304	1.64938	0.033543	0.190226	0.981	3575	tags=46%, list=26%, signal=61%
GOBP_CELLULAR_RESPONSE_TO_ESTRADIOL_STIMULUS	29	0.48723	1.64914	0.0125261	0.190013	0.981	2070	tags=34%, list=15%, signal=41%
GOBP_POSITIVE_REGULATION_OF_MITOTIC_CELL_CYCLE_PHASE_TRANSITION	78	0.473691	1.64905	0.044898	0.189616	0.982	4107	tags=54%, list=30%, signal=76%
GOCC_CLATHRIN_VESICLE_COAT	27	0.509822	1.64884	0.0189873	0.189309	0.982	2640	tags=41%, list=19%, signal=50%
GOBP_PROTEIN_MONOUBIQUITINATION	78	0.445603	1.64872	0.017094	0.188916	0.982	2272	tags=38%, list=17%, signal=46%
GOBP_DNA_REPLICATION_INITIATION	35	0.623404	1.64724	0.0518672	0.19065	0.982	2536	tags=60%, list=18%, signal=73%
GOBP_FACULTATIVE_HETEROCHROMATIN_FORMATION	38	0.541458	1.64701	0.0300601	0.190416	0.982	2663	tags=42%, list=19%, signal=52%
GOMF_SNORNA_BINDING	33	0.61468	1.64609	0.0371094	0.191261	0.983	3321	tags=61%, list=24%, signal=80%
GOBP_POSITIVE_REGULATION_OF_PEPTIDYL_LYSINE_ACETYLATION	29	0.526838	1.6457	0.021097	0.191219	0.984	2096	tags=45%, list=15%, signal=53%
GOMF_DNA_HELICASE_ACTIVITY	55	0.56125	1.6447	0.0439331	0.191998	0.985	2558	tags=49%, list=19%, signal=60%
GOBP_SISTER_CHROMATID_COHESION	52	0.539324	1.64428	0.0482456	0.19203	0.985	2023	tags=40%, list=15%, signal=47%
GOCC_TELOMERASE_HOLOENZYME_COMPLEX	22	0.5864	1.64399	0.0494071	0.19187	0.985	1571	tags=41%, list=11%, signal=46%
GOMF_NUCLEAR_LOCALIZATION_SEQUENCE_BINDING	22	0.598595	1.6439	0.0426439	0.19148	0.985	2277	tags=59%, list=17%, signal=71%
GOBP_HISTONE_METHYLATION	116	0.45237	1.64321	0.0145228	0.191947	0.985	1612	tags=29%, list=12%, signal=33%
GOBP_DNA_METHYLATION_DEPENDENT_HETEROCHROMATIN_FORMATION	24	0.571501	1.64307	0.0247934	0.191567	0.985	2406	tags=42%, list=18%, signal=50%
GOCC_RNA_POLYMERASE_II_TRANSCRIPTION_REGULATOR_COMPLEX	215	0.358013	1.64273	0.00203666	0.191471	0.985	3074	tags=34%, list=22%, signal=44%
GOMF_TELOMERASE_RNA_BINDING	22	0.563642	1.64203	0.0363636	0.1919	0.985	1911	tags=41%, list=14%, signal=47%
GOBP_MITOTIC_CELL_CYCLE_CHECKPOINT_SIGNALING	135	0.432522	1.64198	0.0444444	0.191424	0.985	3575	tags=44%, list=26%, signal=59%
GOBP_REGULATION_OF_DNA_STRAND_ELONGATION	16	0.62253	1.64185	0.0226337	0.191075	0.985	3257	tags=63%, list=24%, signal=82%
GOMF_ACETYLTRANSFERASE_ACTIVITY	81	0.409618	1.64125	0.00419287	0.191524	0.985	3105	tags=41%, list=23%, signal=52%
GOBP_TELOMERE_ORGANIZATION	167	0.444845	1.64075	0.0386179	0.191702	0.986	2403	tags=34%, list=17%, signal=40%
GOBP_NEGATIVE_REGULATION_OF_NUCLEAR_DIVISION	55	0.548161	1.6407	0.0691057	0.191243	0.986	3281	tags=51%, list=24%, signal=67%
GOCC_CHROMOSOME_CENTROMERIC_REGION	229	0.4524	1.64067	0.0610526	0.190758	0.986	2868	tags=38%, list=21%, signal=48%
GOBP_PODOSOME_ASSEMBLY	18	0.615934	1.64042	0.027027	0.190534	0.986	2703	tags=39%, list=20%, signal=48%
GOBP_POSITIVE_REGULATION_OF_PROTEOLYSIS_INVOLVED_IN_PROTEIN_CATABOLIC_PROCESS	124	0.385713	1.63983	0.00619835	0.19087	0.986	2422	tags=31%, list=18%, signal=38%
GOCC_SWI_SNF_SUPERFAMILY_TYPE_COMPLEX	88	0.503459	1.63865	0.0354906	0.192024	0.986	1601	tags=34%, list=12%, signal=38%
GOBP_NEGATIVE_REGULATION_OF_RESPONSE_TO_DNA_DAMAGE_STIMULUS	75	0.436847	1.63781	0.0169133	0.192691	0.987	3780	tags=49%, list=28%, signal=68%
GOBP_POSITIVE_REGULATION_OF_DNA_RECOMBINATION	66	0.44631	1.63771	0.0204082	0.192311	0.987	3791	tags=50%, list=28%, signal=69%
GOBP_PROTEIN_ACETYLATION	181	0.401596	1.63741	0.00628931	0.192264	0.987	3247	tags=39%, list=24%, signal=50%
GOMF_EXONUCLEASE_ACTIVITY_ACTIVE_WITH_EITHER_RIBO_OR_DEOXYRIBONUCLEIC_ACIDS_AND_PRODUCING_5_PHOSPHOMONOESTERS	54	0.494265	1.63701	0.0462185	0.192373	0.987	3335	tags=48%, list=24%, signal=63%
GOBP_PROTEIN_ACYLATION	215	0.384793	1.63693	0.00630252	0.191973	0.987	2096	tags=29%, list=15%, signal=33%
GOMF_NUCLEAR_ESTROGEN_RECEPTOR_BINDING	34	0.508619	1.63688	0.0166667	0.191536	0.987	2635	tags=38%, list=19%, signal=47%
GOBP_NUCLEUS_ORGANIZATION	125	0.416349	1.63636	0.0251046	0.191842	0.988	2663	tags=38%, list=19%, signal=46%
GOBP_INSULIN_RECEPTOR_SIGNALING_PATHWAY	101	0.452433	1.63568	0.0209644	0.192175	0.988	3936	tags=49%, list=29%, signal=67%
GOCC_MLL1_2_COMPLEX	32	0.516653	1.6345	0.0193133	0.19344	0.988	1775	tags=38%, list=13%, signal=43%
GOBP_MITOTIC_G2_DNA_DAMAGE_CHECKPOINT_SIGNALING	35	0.497801	1.6343	0.0299786	0.193188	0.988	3507	tags=49%, list=26%, signal=65%
GOBP_NEGATIVE_REGULATION_OF_CATABOLIC_PROCESS	269	0.375657	1.63276	0	0.19484	0.988	2734	tags=32%, list=20%, signal=39%
GOBP_REGULATION_OF_DOUBLE_STRAND_BREAK_REPAIR_VIA_NONHOMOLOGOUS_END_JOINING	28	0.511528	1.63267	0.016632	0.194427	0.988	1239	tags=29%, list=9%, signal=31%
GOBP_OLIGODENDROCYTE_DIFFERENTIATION	54	0.439389	1.63242	0.0100806	0.194209	0.988	2447	tags=35%, list=18%, signal=43%
GOBP_NEGATIVE_REGULATION_OF_MITOTIC_CELL_CYCLE	204	0.38466	1.63197	0.0298507	0.194339	0.988	3575	tags=40%, list=26%, signal=53%
GOBP_POSITIVE_REGULATION_OF_TRANSLATION	124	0.387837	1.63172	0.0158416	0.194145	0.988	3432	tags=41%, list=25%, signal=54%
GOBP_LIMBIC_SYSTEM_DEVELOPMENT	58	0.434542	1.63169	0.0102041	0.19367	0.988	2012	tags=31%, list=15%, signal=36%
GOBP_CELLULAR_RESPONSE_TO_INSULIN_STIMULUS	164	0.417924	1.63118	0.0181087	0.193895	0.988	2772	tags=35%, list=20%, signal=43%
GOCC_NUCLEAR_REPLICATION_FORK	33	0.576248	1.63093	0.0453608	0.193827	0.988	4050	tags=64%, list=29%, signal=90%
GOCC_H4_HISTONE_ACETYLTRANSFERASE_COMPLEX	35	0.507717	1.63039	0.0207469	0.194049	0.988	723	tags=26%, list=5%, signal=27%
GOBP_DNA_TEMPLATED_DNA_REPLICATION	151	0.511265	1.63035	0.0823045	0.193593	0.988	3370	tags=53%, list=25%, signal=69%
GOBP_REGULATION_OF_PROTEASOMAL_PROTEIN_CATABOLIC_PROCESS	174	0.373881	1.63008	0.0139442	0.19352	0.988	2422	tags=29%, list=18%, signal=35%
GOBP_ANOIKIS	29	0.507437	1.62844	0.0123711	0.195552	0.99	3490	tags=55%, list=25%, signal=74%
GOBP_REGULATION_OF_NUCLEAR_DIVISION	110	0.455321	1.62783	0.0625	0.195891	0.99	3281	tags=44%, list=24%, signal=57%
GOBP_REGULATION_OF_CELL_CYCLE_G2_M_PHASE_TRANSITION	101	0.427328	1.62783	0.0354906	0.195386	0.99	3949	tags=50%, list=29%, signal=69%
GOCC_PRERIBOSOME_SMALL_SUBUNIT_PRECURSOR	15	0.708103	1.62764	0.0393701	0.195176	0.99	2509	tags=67%, list=18%, signal=81%
GOMF_PRE_MRNA_BINDING	29	0.555293	1.62721	0.0336634	0.195217	0.99	313	tags=28%, list=2%, signal=28%
GOBP_REGULATION_OF_PROTEIN_ACETYLATION	62	0.438725	1.62706	0.00842105	0.194906	0.99	2974	tags=44%, list=22%, signal=55%
GOCC_SPLICEOSOMAL_COMPLEX	183	0.490921	1.626	0.0512821	0.196016	0.99	2324	tags=35%, list=17%, signal=42%
GOBP_TROPHECTODERMAL_CELL_DIFFERENTIATION	15	0.571749	1.62556	0.0175781	0.196154	0.99	1634	tags=40%, list=12%, signal=45%
GOBP_CIRCADIAN_RHYTHM	139	0.407466	1.62362	0.00838574	0.198499	0.991	2055	tags=32%, list=15%, signal=37%
GOCC_MICROTUBULE	347	0.35507	1.62237	0.00808081	0.199728	0.991	2818	tags=31%, list=21%, signal=38%
GOBP_REGULATION_OF_HETEROCHROMATIN_FORMATION	28	0.573809	1.62173	0.0310559	0.20016	0.991	2650	tags=46%, list=19%, signal=57%
GOCC_POLYMERIC_CYTOSKELETAL_FIBER	455	0.352254	1.62035	0.00809717	0.201747	0.993	2818	tags=30%, list=21%, signal=37%
GOBP_CELL_CYCLE_DNA_REPLICATION	41	0.592632	1.61919	0.0708333	0.203146	0.993	2086	tags=49%, list=15%, signal=57%
GOCC_VESICLE_COAT	54	0.488375	1.61906	0.0479167	0.202827	0.993	3092	tags=52%, list=23%, signal=67%
GOMF_3_5_DNA_HELICASE_ACTIVITY	15	0.656382	1.61892	0.0412844	0.202546	0.993	1090	tags=47%, list=8%, signal=51%
GOMF_PROTEASOME_BINDING	16	0.610686	1.61831	0.0466531	0.202968	0.993	2186	tags=56%, list=16%, signal=67%
GOBP_REGULATION_OF_DNA_METHYLATION	15	0.641085	1.61739	0.034188	0.203829	0.993	2635	tags=53%, list=19%, signal=66%
GOCC_CONDENSED_CHROMOSOME_CENTROMERIC_REGION	161	0.452034	1.61731	0.06639	0.203443	0.993	3340	tags=46%, list=24%, signal=60%
GOBP_REGULATION_OF_DENDRITE_DEVELOPMENT	68	0.442202	1.61694	0.0169133	0.203491	0.993	2863	tags=38%, list=21%, signal=48%
GOBP_POSITIVE_REGULATION_OF_TELOMERASE_ACTIVITY	30	0.507883	1.61668	0.0270833	0.203393	0.993	1986	tags=40%, list=14%, signal=47%
GOBP_PEPTIDYL_LYSINE_MODIFICATION	328	0.367219	1.61662	0.0122699	0.202988	0.993	3168	tags=37%, list=23%, signal=47%
GOBP_PROTEIN_METHYLATION	159	0.402309	1.61326	0.00847458	0.207709	0.993	3168	tags=37%, list=23%, signal=48%
GOBP_POSITIVE_REGULATION_OF_MITOTIC_CELL_CYCLE	104	0.435574	1.61309	0.0357895	0.207393	0.993	2504	tags=37%, list=18%, signal=44%
GOBP_REGULATION_OF_ORGANELLE_ASSEMBLY	200	0.374602	1.61302	0.00618557	0.207003	0.993	2285	tags=30%, list=17%, signal=35%
GOCC_NUCLEAR_ENVELOPE	404	0.344821	1.61283	0.00632911	0.206756	0.993	3006	tags=35%, list=22%, signal=43%
GOBP_PROTEASOMAL_PROTEIN_CATABOLIC_PROCESS	461	0.345916	1.61253	0.00816326	0.206644	0.993	2543	tags=30%, list=19%, signal=35%
GOCC_NUCLEAR_SPECK	367	0.403615	1.60969	0.0252632	0.210262	0.993	2637	tags=32%, list=19%, signal=38%
GOBP_BASE_EXCISION_REPAIR	42	0.499626	1.60869	0.0445344	0.211284	0.994	2537	tags=40%, list=18%, signal=49%
GOBP_REGULATION_OF_NEURON_DIFFERENTIATION	99	0.41138	1.60794	0.00811359	0.211903	0.994	2131	tags=31%, list=16%, signal=37%
GOBP_NEGATIVE_REGULATION_OF_B_CELL_APOPTOTIC_PROCESS	15	0.557264	1.60784	0.0253411	0.211556	0.994	2081	tags=40%, list=15%, signal=47%
GOBP_REGULATION_OF_DENDRITIC_SPINE_MORPHOGENESIS	29	0.481733	1.60783	0.0121212	0.211068	0.994	3489	tags=48%, list=25%, signal=65%
GOBP_REGULATION_OF_MIRNA_TRANSCRIPTION	53	0.478724	1.60683	0.022869	0.211997	0.994	2180	tags=34%, list=16%, signal=40%
GOBP_CELLULAR_RESPONSE_TO_IONIZING_RADIATION	67	0.423668	1.6068	0.0182927	0.211508	0.994	3669	tags=49%, list=27%, signal=67%
GOBP_PROTEIN_DEPOLYMERIZATION	86	0.426912	1.6062	0.0161943	0.211911	0.994	3247	tags=45%, list=24%, signal=59%
GOBP_RHYTHMIC_PROCESS	196	0.386058	1.60604	0.00621118	0.211671	0.994	2713	tags=33%, list=20%, signal=40%
GOBP_GLYCOLYTIC_PROCESS_THROUGH_FRUCTOSE_6_PHOSPHATE	16	0.66875	1.60562	0.0443548	0.211742	0.994	2518	tags=63%, list=18%, signal=76%
GOBP_GLUCOSE_METABOLIC_PROCESS	144	0.391411	1.60544	0.0163599	0.211527	0.994	3415	tags=39%, list=25%, signal=51%
GOCC_TRANSCRIPTION_REPRESSOR_COMPLEX	64	0.417891	1.60479	0.0216963	0.212103	0.994	3140	tags=42%, list=23%, signal=54%
GOBP_INTRINSIC_APOPTOTIC_SIGNALING_PATHWAY_BY_P53_CLASS_MEDIATOR	74	0.40667	1.6042	0.0159046	0.212475	0.994	3927	tags=50%, list=29%, signal=70%
GOMF_MODIFICATION_DEPENDENT_PROTEIN_BINDING	159	0.423742	1.60358	0.0125	0.212901	0.994	3691	tags=45%, list=27%, signal=61%
GOBP_MICROTUBULE_ORGANIZING_CENTER_ORGANIZATION	136	0.41391	1.60341	0.034632	0.212645	0.994	2348	tags=36%, list=17%, signal=43%
GOBP_REGULATION_OF_INTRACELLULAR_STEROID_HORMONE_RECEPTOR_SIGNALING_PATHWAY	58	0.429707	1.60329	0.00813008	0.212326	0.994	3089	tags=45%, list=22%, signal=58%
GOBP_CELL_DIFFERENTIATION_INVOLVED_IN_EMBRYONIC_PLACENTA_DEVELOPMENT	16	0.579742	1.60301	0.0308642	0.212202	0.994	2483	tags=50%, list=18%, signal=61%
GOBP_NEGATIVE_REGULATION_OF_GENE_EXPRESSION_EPIGENETIC	92	0.471209	1.60281	0.0288066	0.212004	0.994	2887	tags=39%, list=21%, signal=49%
GOMF_HSP90_PROTEIN_BINDING	34	0.472195	1.60274	0.015748	0.211566	0.994	1567	tags=35%, list=11%, signal=40%
GOMF_GTPASE_ACTIVATING_PROTEIN_BINDING	15	0.561125	1.60218	0.0165975	0.211932	0.994	354	tags=20%, list=3%, signal=21%
GOBP_REGULATION_OF_CELLULAR_MACROMOLECULE_BIOSYNTHETIC_PROCESS	431	0.339627	1.60024	0.00858369	0.214347	0.994	3190	tags=35%, list=23%, signal=44%
GOBP_REGULATION_OF_CYTOPLASMIC_TRANSLATION	24	0.492091	1.60008	0.0282258	0.214081	0.994	1647	tags=33%, list=12%, signal=38%
GOBP_REGULATION_OF_CYCLIN_DEPENDENT_PROTEIN_KINASE_ACTIVITY	80	0.405985	1.59962	0.0208768	0.214292	0.994	2766	tags=33%, list=20%, signal=40%
GOMF_SINGLE_STRANDED_RNA_BINDING	70	0.422947	1.59836	0.0308008	0.21575	0.994	1585	tags=31%, list=12%, signal=35%
GOBP_NEGATIVE_REGULATION_OF_OXIDATIVE_STRESS_INDUCED_INTRINSIC_APOPTOTIC_SIGNALING_PATHWAY	15	0.602723	1.5981	0.0389864	0.21561	0.994	1300	tags=33%, list=9%, signal=37%
GOBP_REGULATION_OF_PROTEOLYSIS_INVOLVED_IN_PROTEIN_CATABOLIC_PROCESS	204	0.356902	1.59784	0.00814664	0.215501	0.994	2422	tags=28%, list=18%, signal=33%
GOBP_REGULATION_OF_HEMATOPOIETIC_STEM_CELL_DIFFERENTIATION	15	0.575368	1.59677	0.0371901	0.216653	0.994	2212	tags=47%, list=16%, signal=56%
GOBP_POSITIVE_REGULATION_OF_CILIUM_ASSEMBLY	23	0.518018	1.59609	0.0283224	0.217052	0.995	1524	tags=35%, list=11%, signal=39%
GOMF_CYCLIN_BINDING	27	0.473236	1.59482	0.0280172	0.218321	0.995	3901	tags=48%, list=28%, signal=67%
GOBP_REGULATION_OF_MITOCHONDRIAL_MEMBRANE_PERMEABILITY	50	0.441953	1.59209	0.0220441	0.221987	0.995	3450	tags=46%, list=25%, signal=61%
GOMF_ATP_DEPENDENT_ACTIVITY_ACTING_ON_DNA	116	0.492861	1.59084	0.0706861	0.223289	0.995	4509	tags=64%, list=33%, signal=94%
GOBP_POSITIVE_REGULATION_OF_INTRACELLULAR_TRANSPORT	169	0.368089	1.59019	0.0122699	0.223788	0.995	2963	tags=34%, list=22%, signal=42%
GOCC_PEPTIDASE_COMPLEX	106	0.434991	1.58963	0.0491159	0.22414	0.995	1657	tags=27%, list=12%, signal=31%
GOBP_NEGATIVE_REGULATION_OF_PROTEIN_ACETYLATION	18	0.510254	1.58952	0.0258964	0.223818	0.995	2974	tags=56%, list=22%, signal=71%
GOBP_NEGATIVE_REGULATION_OF_INTRINSIC_APOPTOTIC_SIGNALING_PATHWAY	85	0.438422	1.58731	0.0215686	0.226776	0.995	3826	tags=44%, list=28%, signal=60%
GOMF_DAMAGED_DNA_BINDING	72	0.476631	1.58625	0.057971	0.227895	0.996	4050	tags=57%, list=29%, signal=80%
GOMF_RNA_POLYMERASE_BINDING	55	0.454449	1.58598	0.0321199	0.227763	0.996	2476	tags=35%, list=18%, signal=42%
GOCC_PROTEASOME_REGULATORY_PARTICLE	19	0.662555	1.58476	0.0573614	0.229158	0.996	1657	tags=42%, list=12%, signal=48%
GOBP_MICROTUBULE_POLYMERIZATION	73	0.41222	1.58446	0.0168067	0.229153	0.996	3269	tags=40%, list=24%, signal=52%
GOMF_SH2_DOMAIN_BINDING	38	0.459158	1.58416	0.026694	0.229071	0.996	3901	tags=47%, list=28%, signal=66%
GOBP_MEIOTIC_CELL_CYCLE_PROCESS	132	0.438065	1.5825	0.0491453	0.231169	0.996	2563	tags=38%, list=19%, signal=46%
GOCC_CONDENSED_CHROMOSOME	235	0.429244	1.58222	0.0730223	0.231094	0.996	3632	tags=46%, list=26%, signal=62%
GOCC_CAJAL_BODY	57	0.477211	1.5822	0.0609756	0.230619	0.996	2011	tags=32%, list=15%, signal=37%
GOBP_POSITIVE_REGULATION_OF_PROTEIN_MODIFICATION_BY_SMALL_PROTEIN_CONJUGATION_OR_REMOVAL	122	0.370285	1.57777	0.0123203	0.237245	0.997	2180	tags=31%, list=16%, signal=37%
GOBP_NEGATIVE_REGULATION_OF_TELOMERE_MAINTENANCE_VIA_TELOMERE_LENGTHENING	24	0.512276	1.57761	0.0350515	0.236966	0.997	2635	tags=38%, list=19%, signal=46%
GOBP_HIPPOCAMPUS_DEVELOPMENT	50	0.428704	1.57688	0.0203666	0.237586	0.997	2012	tags=32%, list=15%, signal=37%
GOBP_NEGATIVE_REGULATION_OF_MUSCLE_CELL_DIFFERENTIATION	39	0.447927	1.57685	0.0321932	0.237126	0.997	4193	tags=54%, list=31%, signal=77%
GOBP_NEGATIVE_REGULATION_OF_NEURON_DIFFERENTIATION	35	0.464904	1.57571	0.0459082	0.238459	0.997	1542	tags=34%, list=11%, signal=39%
GOMF_3_5_EXONUCLEASE_ACTIVITY	50	0.479432	1.57512	0.0435685	0.238981	0.997	3708	tags=50%, list=27%, signal=68%
GOCC_GAMMA_TUBULIN_COMPLEX	16	0.578921	1.57457	0.0394477	0.239312	0.997	2263	tags=44%, list=16%, signal=52%
GOMF_PROMOTER_SPECIFIC_CHROMATIN_BINDING	54	0.466316	1.57453	0.021097	0.238857	0.997	2583	tags=35%, list=19%, signal=43%
GOCC_MALE_GERM_CELL_NUCLEUS	40	0.479912	1.57412	0.0584677	0.238948	0.997	1961	tags=33%, list=14%, signal=38%
GOMF_INTRAMOLECULAR_TRANSFERASE_ACTIVITY	22	0.543632	1.57387	0.0618763	0.23893	0.997	2339	tags=45%, list=17%, signal=55%
GOBP_NUCLEAR_MEMBRANE_ORGANIZATION	41	0.444475	1.57312	0.0199203	0.239521	0.997	3776	tags=56%, list=27%, signal=77%
GOBP_STEROID_HORMONE_MEDIATED_SIGNALING_PATHWAY	104	0.391045	1.57236	0.0167715	0.2402	0.997	3089	tags=38%, list=22%, signal=49%
GOBP_RESPONSE_TO_INTERLEUKIN_7	15	0.634681	1.57214	0.0538922	0.240057	0.997	1169	tags=53%, list=9%, signal=58%
GOCC_NUCLEAR_MEMBRANE	260	0.344862	1.57196	0.014433	0.239887	0.997	3006	tags=35%, list=22%, signal=44%
GOCC_GERM_CELL_NUCLEUS	49	0.459646	1.57192	0.0521042	0.239421	0.997	1961	tags=33%, list=14%, signal=38%
GOBP_INTRINSIC_APOPTOTIC_SIGNALING_PATHWAY	265	0.355563	1.57122	0.0196464	0.240123	0.997	2777	tags=31%, list=20%, signal=38%
GOBP_POSITIVE_REGULATION_OF_HISTONE_METHYLATION	36	0.510315	1.57098	0.0534979	0.240013	0.997	2684	tags=39%, list=20%, signal=48%
GOBP_POSITIVE_REGULATION_OF_TRANSCRIPTION_BY_RNA_POLYMERASE_I	32	0.541551	1.57065	0.0753564	0.240049	0.997	3699	tags=53%, list=27%, signal=73%
GOBP_MEIOTIC_CELL_CYCLE	181	0.408653	1.57033	0.0582121	0.240049	0.997	3052	tags=40%, list=22%, signal=50%
GOBP_RNA_MEDIATED_GENE_SILENCING	109	0.38268	1.5702	0.0127119	0.239774	0.997	2231	tags=31%, list=16%, signal=37%
GOBP_POSITIVE_REGULATION_OF_EXOSOMAL_SECRETION	15	0.589523	1.56902	0.0326296	0.24123	0.998	1791	tags=53%, list=13%, signal=61%
GOBP_LOW_DENSITY_LIPOPROTEIN_PARTICLE_CLEARANCE	19	0.525055	1.56822	0.0349515	0.241952	0.998	235	tags=21%, list=2%, signal=21%
GOCC_90S_PRERIBOSOME	26	0.629083	1.5682	0.0711462	0.241479	0.998	2827	tags=58%, list=21%, signal=73%
GOBP_BLASTOCYST_DEVELOPMENT	90	0.364774	1.5666	0.0163934	0.243553	0.998	2286	tags=31%, list=17%, signal=37%
GOBP_HEXOSE_CATABOLIC_PROCESS	31	0.520997	1.56556	0.0587084	0.244591	0.998	2629	tags=45%, list=19%, signal=56%
GOBP_P_BODY_ASSEMBLY	21	0.525134	1.56512	0.0464602	0.244842	0.998	3078	tags=48%, list=22%, signal=61%
GOCC_H4_H2A_HISTONE_ACETYLTRANSFERASE_COMPLEX	21	0.526917	1.56414	0.0453608	0.245943	0.998	723	tags=29%, list=5%, signal=30%
GOBP_ORGANELLE_LOCALIZATION	472	0.336091	1.56267	0.0125	0.247546	0.998	3506	tags=38%, list=26%, signal=49%
GOBP_SOMATIC_DIVERSIFICATION_OF_IMMUNE_RECEPTORS	75	0.412391	1.56232	0.0403397	0.247683	0.998	2286	tags=35%, list=17%, signal=41%
GOBP_ESTABLISHMENT_OF_PROTEIN_LOCALIZATION_TO_CHROMOSOME	27	0.541192	1.56185	0.0677291	0.24789	0.998	2655	tags=48%, list=19%, signal=60%
GOMF_DYNEIN_COMPLEX_BINDING	18	0.553327	1.56181	0.0406852	0.247438	0.998	2797	tags=61%, list=20%, signal=77%
GOBP_PROTEIN_POLYUBIQUITINATION	211	0.351118	1.56075	0.0145228	0.248693	0.998	2832	tags=35%, list=21%, signal=43%
GOBP_POSITIVE_REGULATION_OF_PROTEASOMAL_UBIQUITIN_DEPENDENT_PROTEIN_CATABOLIC_PROCESS	87	0.402985	1.55987	0.022541	0.24972	0.998	2422	tags=33%, list=18%, signal=40%
GOCC_INTEGRATOR_COMPLEX	17	0.599906	1.55959	0.0421941	0.249658	0.998	1836	tags=35%, list=13%, signal=41%
GOBP_REGULATION_OF_INSULIN_RECEPTOR_SIGNALING_PATHWAY	52	0.444744	1.55889	0.0318471	0.250312	0.998	3936	tags=48%, list=29%, signal=67%
GOBP_REGULATION_OF_PROTEASOMAL_UBIQUITIN_DEPENDENT_PROTEIN_CATABOLIC_PROCESS	130	0.372754	1.55781	0.0326531	0.251541	0.998	2422	tags=30%, list=18%, signal=36%
GOBP_RNA_PHOSPHODIESTER_BOND_HYDROLYSIS_EXONUCLEOLYTIC	42	0.472907	1.55769	0.0524109	0.251226	0.998	3335	tags=45%, list=24%, signal=60%
GOBP_INTRINSIC_APOPTOTIC_SIGNALING_PATHWAY_IN_RESPONSE_TO_ENDOPLASMIC_RETICULUM_STRESS	54	0.45268	1.55613	0.0427699	0.253237	0.998	4073	tags=57%, list=30%, signal=81%
GOBP_CELLULAR_COMPONENT_DISASSEMBLY	408	0.349243	1.55586	0.00821355	0.253183	0.998	3247	tags=36%, list=24%, signal=46%
GOMF_HISTONE_H4_ACETYLTRANSFERASE_ACTIVITY	22	0.564102	1.55536	0.0480167	0.253486	0.998	2573	tags=55%, list=19%, signal=67%
GOMF_STRUCTURAL_CONSTITUENT_OF_NUCLEAR_PORE	22	0.617653	1.55523	0.073922	0.253179	0.998	1643	tags=50%, list=12%, signal=57%
GOBP_MIRNA_PROCESSING	40	0.444626	1.55454	0.0190678	0.253823	0.998	4508	tags=60%, list=33%, signal=89%
GOBP_RESPONSE_TO_INSULIN	204	0.390697	1.55421	0.0362173	0.253839	0.998	3402	tags=39%, list=25%, signal=51%
GOBP_B_CELL_RECEPTOR_SIGNALING_PATHWAY	67	0.429392	1.55416	0.0329897	0.253437	0.998	4170	tags=54%, list=30%, signal=77%
GOMF_MICROTUBULE_PLUS_END_BINDING	21	0.550713	1.55357	0.0534188	0.253869	0.998	3286	tags=62%, list=24%, signal=81%
GOCC_SAGA_COMPLEX	23	0.551881	1.55304	0.0548523	0.254183	0.998	3216	tags=48%, list=23%, signal=62%
GOBP_POSITIVE_REGULATION_OF_COLD_INDUCED_THERMOGENESIS	66	0.431813	1.55139	0.0251572	0.256441	0.998	2297	tags=29%, list=17%, signal=34%
GOBP_REGULATION_OF_UBIQUITIN_DEPENDENT_PROTEIN_CATABOLIC_PROCESS	158	0.354118	1.55128	0.022449	0.256114	0.998	2422	tags=28%, list=18%, signal=34%
GOBP_SOMATIC_DIVERSIFICATION_OF_IMMUNOGLOBULINS	65	0.405461	1.55113	0.037422	0.255856	0.998	3030	tags=40%, list=22%, signal=51%
GOBP_REGULATION_OF_MITOCHONDRIAL_MEMBRANE_PERMEABILITY_INVOLVED_IN_APOPTOTIC_PROCESS	37	0.442646	1.55038	0.0228571	0.256649	0.998	3450	tags=46%, list=25%, signal=61%
GOBP_HISTONE_LYSINE_METHYLATION	93	0.432475	1.54891	0.0458333	0.258592	0.998	1601	tags=28%, list=12%, signal=31%
GOBP_DOSAGE_COMPENSATION	29	0.531829	1.54739	0.0628931	0.260515	0.998	2684	tags=38%, list=20%, signal=47%
GOBP_HEPATICOBILIARY_SYSTEM_DEVELOPMENT	97	0.378449	1.54726	0.0181818	0.260197	0.998	2145	tags=26%, list=16%, signal=30%
GOMF_CHROMATIN_DNA_BINDING	90	0.406971	1.54548	0.034413	0.262845	0.998	3141	tags=38%, list=23%, signal=49%
GOBP_POSTSYNAPTIC_SIGNAL_TRANSDUCTION	21	0.536098	1.54475	0.0509165	0.263549	0.998	1591	tags=33%, list=12%, signal=38%
GOBP_POSITIVE_REGULATION_OF_DNA_REPLICATION	33	0.507183	1.54369	0.0706638	0.264917	0.998	2913	tags=45%, list=21%, signal=58%
GOMF_DNA_SECONDARY_STRUCTURE_BINDING	31	0.542143	1.54312	0.0965665	0.26533	0.998	4792	tags=74%, list=35%, signal=114%
GOBP_NUCLEAR_ENVELOPE_ORGANIZATION	54	0.415806	1.54289	0.0242915	0.265225	0.998	3776	tags=52%, list=27%, signal=71%
GOBP_POSITIVE_REGULATION_OF_DNA_BIOSYNTHETIC_PROCESS	64	0.43587	1.5423	0.067623	0.265734	0.998	3330	tags=44%, list=24%, signal=57%
GOCC_SAGA_TYPE_COMPLEX	37	0.485649	1.54213	0.048218	0.265548	0.998	3216	tags=41%, list=23%, signal=53%
GOBP_POSITIVE_REGULATION_OF_HISTONE_H3_K4_METHYLATION	20	0.541874	1.54209	0.0591966	0.265088	0.998	2684	tags=45%, list=20%, signal=56%
GOBP_CELLULAR_RESPONSE_TO_GAMMA_RADIATION	27	0.489426	1.54184	0.036961	0.264992	0.998	2688	tags=48%, list=20%, signal=60%
GOBP_PALLIUM_DEVELOPMENT	123	0.381644	1.54152	0.0147679	0.264964	0.998	3244	tags=37%, list=24%, signal=47%
GOBP_NEGATIVE_REGULATION_OF_STRIATED_MUSCLE_CELL_DIFFERENTIATION	24	0.478574	1.54148	0.0365112	0.264522	0.998	3998	tags=58%, list=29%, signal=82%
GOBP_NEGATIVE_REGULATION_OF_CELL_CYCLE_G2_M_PHASE_TRANSITION	62	0.410242	1.5401	0.048583	0.266504	0.998	3575	tags=44%, list=26%, signal=59%
GOBP_ATTACHMENT_OF_MITOTIC_SPINDLE_MICROTUBULES_TO_KINETOCHORE	21	0.570944	1.53992	0.0793319	0.266303	0.998	1615	tags=43%, list=12%, signal=48%
GOBP_MIRNA_METABOLIC_PROCESS	78	0.432971	1.53956	0.02537	0.266382	0.998	3065	tags=41%, list=22%, signal=53%
GOBP_POSITIVE_REGULATION_OF_PROTEIN_ACETYLATION	38	0.463502	1.53889	0.033195	0.267078	0.998	2096	tags=37%, list=15%, signal=43%
GOBP_PROTEIN_LOCALIZATION_TO_CHROMOSOME_TELOMERIC_REGION	30	0.518254	1.53882	0.0841683	0.266692	0.998	2403	tags=40%, list=17%, signal=48%
GOCC_MEMBRANE_COAT	84	0.402293	1.53855	0.0423729	0.266646	0.999	2776	tags=39%, list=20%, signal=49%
GOBP_CRANIAL_SKELETAL_SYSTEM_DEVELOPMENT	38	0.491536	1.53756	0.048218	0.267771	0.999	3558	tags=47%, list=26%, signal=64%
GOBP_REGULATION_OF_GENE_SILENCING_BY_RNA	29	0.430073	1.53662	0.0221774	0.268784	0.999	1831	tags=34%, list=13%, signal=40%
GOBP_FIBROBLAST_APOPTOTIC_PROCESS	23	0.47499	1.53585	0.0410678	0.26957	0.999	2505	tags=43%, list=18%, signal=53%
GOBP_NEGATIVE_REGULATION_OF_MICROTUBULE_POLYMERIZATION_OR_DEPOLYMERIZATION	29	0.479879	1.5358	0.052521	0.269114	0.999	3247	tags=48%, list=24%, signal=63%
GOMF_ATP_HYDROLYSIS_ACTIVITY	317	0.393841	1.53516	0.0480167	0.26967	0.999	2447	tags=30%, list=18%, signal=36%
GOBP_POSITIVE_REGULATION_OF_CELLULAR_CATABOLIC_PROCESS	368	0.342151	1.53466	0.0185185	0.270038	0.999	3482	tags=37%, list=25%, signal=49%
GOBP_POSITIVE_REGULATION_OF_MITOCHONDRION_ORGANIZATION	67	0.404477	1.53355	0.026694	0.271477	0.999	2798	tags=31%, list=20%, signal=39%
GOMF_R_SMAD_BINDING	20	0.549478	1.53269	0.0735294	0.272442	0.999	2635	tags=40%, list=19%, signal=49%
GOBP_MITOTIC_G2_M_TRANSITION_CHECKPOINT	50	0.434238	1.53229	0.0574468	0.272619	0.999	3575	tags=46%, list=26%, signal=62%
GOCC_EXTRINSIC_COMPONENT_OF_CYTOPLASMIC_SIDE_OF_PLASMA_MEMBRANE	62	0.427626	1.53223	0.0422535	0.27219	0.999	3676	tags=42%, list=27%, signal=57%
GOBP_NEGATIVE_REGULATION_OF_PROTEIN_CONTAINING_COMPLEX_DISASSEMBLY	61	0.432753	1.53199	0.0493827	0.272078	0.999	2834	tags=43%, list=21%, signal=53%
GOBP_RIBONUCLEOPROTEIN_COMPLEX_SUBUNIT_ORGANIZATION	198	0.451265	1.53188	0.0810277	0.271774	0.999	1941	tags=31%, list=14%, signal=35%
GOMF_MICROTUBULE_MOTOR_ACTIVITY	48	0.488566	1.53188	0.0752033	0.271265	0.999	1713	tags=31%, list=12%, signal=36%
GOMF_MOLECULAR_ADAPTOR_ACTIVITY	422	0.317439	1.53178	0.00419287	0.270913	0.999	1956	tags=23%, list=14%, signal=26%
GOMF_UBIQUITIN_LIKE_PROTEIN_LIGASE_BINDING	286	0.341835	1.53156	0.0163265	0.270813	0.999	3331	tags=36%, list=24%, signal=46%
GOBP_NCRNA_TRANSCRIPTION	61	0.434765	1.53138	0.0631579	0.27063	0.999	3122	tags=39%, list=23%, signal=51%
GOBP_PROTEIN_CONTAINING_COMPLEX_LOCALIZATION	142	0.343191	1.53132	0.0242424	0.270217	0.999	2566	tags=27%, list=19%, signal=33%
GOCC_MYOSIN_COMPLEX	29	0.490622	1.5313	0.0583658	0.269742	0.999	3709	tags=55%, list=27%, signal=75%
GOBP_NEURAL_TUBE_FORMATION	82	0.417479	1.53081	0.0292276	0.270081	0.999	2911	tags=38%, list=21%, signal=48%
GOMF_EXORIBONUCLEASE_ACTIVITY	43	0.463924	1.53025	0.0566038	0.270416	0.999	3335	tags=44%, list=24%, signal=58%
GOBP_POSITIVE_REGULATION_OF_MEMBRANE_PERMEABILITY	41	0.429329	1.53013	0.0335968	0.270128	0.999	3450	tags=46%, list=25%, signal=62%
GOBP_MITOPHAGY	34	0.457538	1.52943	0.0638723	0.270762	0.999	3597	tags=50%, list=26%, signal=68%
GOBP_POSITIVE_REGULATION_OF_UBIQUITIN_DEPENDENT_PROTEIN_CATABOLIC_PROCESS	102	0.376388	1.52893	0.0272537	0.271093	0.999	2422	tags=31%, list=18%, signal=38%
GOBP_REGULATION_OF_INTRACELLULAR_TRANSPORT	277	0.333586	1.52796	0.0103093	0.272407	0.999	3001	tags=31%, list=22%, signal=39%
GOMF_TUBULIN_BINDING	301	0.341106	1.52762	0.03125	0.27241	0.999	3286	tags=34%, list=24%, signal=44%
GOMF_SINGLE_STRANDED_DNA_HELICASE_ACTIVITY	22	0.60485	1.52751	0.0787879	0.272079	0.999	3577	tags=68%, list=26%, signal=92%
GOBP_NEGATIVE_REGULATION_OF_AUTOPHAGY	75	0.425804	1.52748	0.0294118	0.271599	0.999	3868	tags=48%, list=28%, signal=66%
GOMF_CYTOSKELETAL_MOTOR_ACTIVITY	72	0.441527	1.5262	0.0593047	0.273282	0.999	2772	tags=36%, list=20%, signal=45%
GOBP_CELLULAR_SENESCENCE	84	0.38479	1.52328	0.0297872	0.277573	0.999	3186	tags=43%, list=23%, signal=55%
GOBP_RESPONSE_TO_GAMMA_RADIATION	50	0.410355	1.52302	0.0299786	0.27747	0.999	2688	tags=44%, list=20%, signal=55%
GOBP_PROTEIN_LOCALIZATION_TO_CELL_CELL_JUNCTION	16	0.605214	1.52271	0.0416667	0.277554	0.999	3771	tags=63%, list=27%, signal=86%
GOMF_TRANSCRIPTION_COREGULATOR_BINDING	97	0.376553	1.52271	0.0285132	0.277053	0.999	2848	tags=35%, list=21%, signal=44%
GOCC_U2_TYPE_SPLICEOSOMAL_COMPLEX	90	0.485657	1.52264	0.0878906	0.276648	0.999	2024	tags=33%, list=15%, signal=39%
GOBP_POSITIVE_REGULATION_OF_MITOTIC_NUCLEAR_DIVISION	29	0.441227	1.52208	0.0392927	0.276994	0.999	1791	tags=31%, list=13%, signal=36%
GOBP_POSITIVE_REGULATION_OF_CATABOLIC_PROCESS	446	0.337505	1.5211	0.0147992	0.27812	0.999	3236	tags=35%, list=24%, signal=44%
GOBP_DNA_TEMPLATED_TRANSCRIPTION_INITIATION	126	0.387065	1.52045	0.0299786	0.278799	0.999	2481	tags=34%, list=18%, signal=41%
GOBP_NEGATIVE_REGULATION_OF_CELL_CYCLE_G1_S_PHASE_TRANSITION	68	0.381733	1.5204	0.0264228	0.278336	0.999	2376	tags=31%, list=17%, signal=37%
GOBP_NEGATIVE_REGULATION_OF_ORGANELLE_ASSEMBLY	41	0.417792	1.52035	0.0427699	0.277949	0.999	2074	tags=29%, list=15%, signal=34%
GOBP_REGULATION_OF_HISTONE_H3_K4_METHYLATION	27	0.502757	1.51935	0.0650759	0.279212	0.999	2684	tags=48%, list=20%, signal=60%
GOBP_HISTONE_H3_K14_ACETYLATION	15	0.548304	1.51924	0.065678	0.278942	0.999	1304	tags=33%, list=9%, signal=37%
GOCC_MITOTIC_SPINDLE_POLE	37	0.490764	1.51875	0.0641593	0.279355	0.999	3265	tags=54%, list=24%, signal=71%
GOBP_HYPEROSMOTIC_RESPONSE	17	0.555696	1.51757	0.0451745	0.280916	0.999	4931	tags=76%, list=36%, signal=119%
GOBP_REGULATION_OF_NCRNA_TRANSCRIPTION	23	0.528845	1.5172	0.0851927	0.281014	0.999	2583	tags=43%, list=19%, signal=53%
GOBP_PROTEIN_DEMETHYLATION	27	0.544038	1.5169	0.0565657	0.28105	0.999	3388	tags=70%, list=25%, signal=93%
GOBP_IN_UTERO_EMBRYONIC_DEVELOPMENT	305	0.337397	1.51684	0.016632	0.280622	0.999	2571	tags=28%, list=19%, signal=34%
GOBP_TRANSCRIPTION_BY_RNA_POLYMERASE_III	52	0.439361	1.5165	0.05625	0.280708	0.999	3571	tags=44%, list=26%, signal=60%
GOBP_NEGATIVE_REGULATION_OF_CARDIAC_MUSCLE_TISSUE_GROWTH	17	0.530078	1.51613	0.046	0.280891	0.999	3327	tags=47%, list=24%, signal=62%
GOBP_VESICLE_CYTOSKELETAL_TRAFFICKING	58	0.419871	1.51608	0.0451745	0.28046	0.999	3593	tags=43%, list=26%, signal=58%
GOBP_RETINOIC_ACID_RECEPTOR_SIGNALING_PATHWAY	22	0.523659	1.51478	0.0541082	0.282225	0.999	905	tags=27%, list=7%, signal=29%
GOBP_MRNA_TRANSCRIPTION	48	0.398314	1.51409	0.029106	0.282924	0.999	2809	tags=35%, list=20%, signal=44%
GOBP_PEPTIDYL_THREONINE_MODIFICATION	96	0.418419	1.51258	0.0563674	0.284959	0.999	1927	tags=30%, list=14%, signal=35%
GOBP_POSITIVE_REGULATION_OF_CELLULAR_COMPONENT_BIOGENESIS	371	0.334721	1.51247	0.0125261	0.284676	0.999	2292	tags=25%, list=17%, signal=30%
GOBP_POSITIVE_REGULATION_OF_NEURON_DIFFERENTIATION	44	0.446276	1.51246	0.0372671	0.284185	0.999	2081	tags=32%, list=15%, signal=37%
GOBP_MONOUBIQUITINATED_PROTEIN_DEUBIQUITINATION	36	0.478653	1.51242	0.0505263	0.28376	0.999	3216	tags=47%, list=23%, signal=61%
GOBP_SUPEROXIDE_ANION_GENERATION	26	0.56394	1.51199	0.0734694	0.284076	0.999	2150	tags=38%, list=16%, signal=46%
GOBP_GAMETE_GENERATION	410	0.316459	1.51146	0.012474	0.284534	0.999	3062	tags=29%, list=22%, signal=36%
GOBP_REGULATION_OF_TRANSLATIONAL_INITIATION	75	0.404855	1.51142	0.0563674	0.284112	0.999	2676	tags=31%, list=19%, signal=38%
GOBP_NEGATIVE_REGULATION_OF_MACROAUTOPHAGY	33	0.460189	1.51076	0.0432099	0.284738	0.999	3760	tags=48%, list=27%, signal=67%
GOBP_ANAPHASE_PROMOTING_COMPLEX_DEPENDENT_CATABOLIC_PROCESS	22	0.533858	1.51032	0.0752475	0.285066	1	1919	tags=45%, list=14%, signal=53%
GOBP_REGULATION_OF_MIRNA_METABOLIC_PROCESS	65	0.424007	1.50923	0.0402542	0.286435	1	3065	tags=42%, list=22%, signal=53%
GOBP_MITOTIC_DNA_INTEGRITY_CHECKPOINT_SIGNALING	81	0.394476	1.507	0.0560166	0.28996	1	3999	tags=47%, list=29%, signal=66%
GOBP_TELOMERASE_RNA_LOCALIZATION	19	0.617407	1.50694	0.105469	0.289583	1	2359	tags=53%, list=17%, signal=63%
GOMF_PROTEIN_PHOSPHATASE_2A_BINDING	24	0.473329	1.50688	0.0679406	0.289188	1	3378	tags=54%, list=25%, signal=72%
GOBP_DNA_REPLICATION_CHECKPOINT_SIGNALING	17	0.600464	1.5057	0.0943775	0.290727	1	1374	tags=47%, list=10%, signal=52%
GOBP_REGULATION_OF_DNA_DAMAGE_CHECKPOINT	25	0.518441	1.50489	0.0641822	0.291492	1	3507	tags=60%, list=26%, signal=80%
GOBP_ACTIN_FILAMENT_BASED_TRANSPORT	18	0.54353	1.50437	0.0682261	0.291998	1	3593	tags=56%, list=26%, signal=75%
GOBP_NUCLEOTIDE_EXCISION_REPAIR	81	0.410023	1.50402	0.0473118	0.292154	1	1811	tags=30%, list=13%, signal=34%
GOBP_CEREBRAL_CORTEX_DEVELOPMENT	93	0.381452	1.50395	0.0184426	0.29175	1	3244	tags=38%, list=24%, signal=49%
GOCC_ACETYLTRANSFERASE_COMPLEX	92	0.408844	1.50304	0.0605428	0.292814	1	2684	tags=32%, list=20%, signal=39%
GOMF_UBIQUITIN_BINDING	94	0.37924	1.5029	0.0380762	0.292571	1	3021	tags=35%, list=22%, signal=45%
GOBP_PROTEIN_COMPLEX_OLIGOMERIZATION	168	0.342671	1.50284	0.0268595	0.2922	1	3121	tags=35%, list=23%, signal=44%
GOMF_S_ACYLTRANSFERASE_ACTIVITY	26	0.525374	1.50255	0.0615711	0.292207	1	2218	tags=42%, list=16%, signal=50%
GOCC_INCLUSION_BODY	62	0.403839	1.50234	0.0417537	0.292097	1	3711	tags=50%, list=27%, signal=68%
GOCC_PROTEASOME_ACCESSORY_COMPLEX	23	0.599939	1.50168	0.0817491	0.292789	1	1657	tags=39%, list=12%, signal=44%
GOBP_PEPTIDYL_LYSINE_METHYLATION	108	0.390574	1.50166	0.0472279	0.292334	1	3168	tags=38%, list=23%, signal=49%
GOBP_DOUBLE_STRAND_BREAK_REPAIR_VIA_NONHOMOLOGOUS_END_JOINING	66	0.411772	1.50143	0.0590717	0.29227	1	2007	tags=32%, list=15%, signal=37%
GOMF_N_ACETYLTRANSFERASE_ACTIVITY	57	0.412369	1.5009	0.0286885	0.292663	1	2113	tags=35%, list=15%, signal=41%
GOMF_MICROTUBULE_BINDING	218	0.346228	1.49988	0.0389344	0.293949	1	3286	tags=34%, list=24%, signal=45%
GOBP_REGULATION_OF_PROTEIN_EXPORT_FROM_NUCLEUS	31	0.425426	1.49921	0.0443038	0.294701	1	2926	tags=42%, list=21%, signal=53%
GOBP_NEGATIVE_REGULATION_OF_BINDING	125	0.331269	1.4985	0.00978474	0.29542	1	1568	tags=22%, list=11%, signal=25%
GOBP_REGULATION_OF_CYTOPLASMIC_TRANSPORT	28	0.472949	1.49813	0.0545073	0.29569	1	3796	tags=61%, list=28%, signal=84%
GOCC_PERICENTRIC_HETEROCHROMATIN	30	0.513887	1.49812	0.095723	0.295205	1	2818	tags=37%, list=21%, signal=46%
GOBP_HEPATOCYTE_APOPTOTIC_PROCESS	18	0.517771	1.49742	0.0552147	0.295801	1	1788	tags=33%, list=13%, signal=38%
GOBP_REGULATION_OF_PROTEIN_STABILITY	278	0.318708	1.4969	0.0140562	0.296218	1	2411	tags=27%, list=18%, signal=32%
GOBP_POSITIVE_REGULATION_OF_TRANSCRIPTION_BY_RNA_POLYMERASE_III	17	0.578249	1.49669	0.0682303	0.296123	1	1910	tags=47%, list=14%, signal=55%
GOBP_REGULATION_OF_NUCLEOTIDE_EXCISION_REPAIR	27	0.504707	1.49619	0.08159	0.296486	1	1601	tags=37%, list=12%, signal=42%
GOMF_PROTEIN_DEMETHYLASE_ACTIVITY	26	0.557835	1.49603	0.0503145	0.296311	1	3388	tags=65%, list=25%, signal=87%
GOBP_PROTEIN_LOCALIZATION_TO_CONDENSED_CHROMOSOME	18	0.60492	1.49573	0.130612	0.296426	1	3265	tags=72%, list=24%, signal=95%
GOBP_POSITIVE_REGULATION_OF_G1_S_TRANSITION_OF_MITOTIC_CELL_CYCLE	38	0.446688	1.49553	0.0643777	0.296319	1	4107	tags=53%, list=30%, signal=75%
GOBP_MONOSACCHARIDE_BIOSYNTHETIC_PROCESS	71	0.409437	1.49525	0.0413223	0.296303	1	3402	tags=42%, list=25%, signal=56%
GOCC_ATPASE_COMPLEX	135	0.391971	1.49407	0.0826613	0.297865	1	1601	tags=27%, list=12%, signal=30%
GOMF_HELICASE_ACTIVITY	140	0.458041	1.49404	0.0884211	0.297432	1	2570	tags=37%, list=19%, signal=45%
GOCC_KINESIN_COMPLEX	38	0.493103	1.49375	0.0649895	0.297508	1	2012	tags=32%, list=15%, signal=37%
GOMF_ATP_DEPENDENT_ACTIVITY	458	0.357859	1.49365	0.0589474	0.297189	1	2570	tags=29%, list=19%, signal=35%
GOBP_MALE_GAMETE_GENERATION	313	0.312992	1.49301	0.00840336	0.297831	1	2880	tags=27%, list=21%, signal=34%
GOBP_POSITIVE_REGULATION_OF_MITOCHONDRIAL_FISSION	19	0.508301	1.49186	0.0537849	0.299428	1	2538	tags=37%, list=18%, signal=45%
GOBP_PROTEIN_LOCALIZATION_TO_NUCLEOLUS	17	0.563648	1.49153	0.0795918	0.29951	1	2215	tags=41%, list=16%, signal=49%
GOBP_MULTICELLULAR_ORGANISM_REPRODUCTION	482	0.311224	1.4904	0.00630252	0.300964	1	3062	tags=29%, list=22%, signal=36%
GOBP_MORPHOGENESIS_OF_EMBRYONIC_EPITHELIUM	96	0.39402	1.49035	0.0379747	0.300564	1	3738	tags=43%, list=27%, signal=58%
GOBP_REGULATION_OF_CELL_FATE_SPECIFICATION	17	0.537092	1.49015	0.0649895	0.30041	1	2559	tags=47%, list=19%, signal=58%
GOMF_GTPASE_BINDING	271	0.357735	1.48837	0.0345572	0.303221	1	3600	tags=39%, list=26%, signal=52%
GOBP_CELLULAR_RESPONSE_TO_RADIATION	155	0.336092	1.48826	0.036961	0.302928	1	3575	tags=41%, list=26%, signal=54%
GOMF_RNA_EXONUCLEASE_ACTIVITY_PRODUCING_5_PHOSPHOMONOESTERS	38	0.463503	1.4882	0.0772532	0.302534	1	3335	tags=45%, list=24%, signal=59%
GOBP_EMBRYONIC_DIGIT_MORPHOGENESIS	34	0.445944	1.4881	0.0453608	0.302243	1	4883	tags=56%, list=36%, signal=86%
GOMF_HEAT_SHOCK_PROTEIN_BINDING	107	0.362562	1.48751	0.0393701	0.302818	1	2817	tags=36%, list=21%, signal=45%
GOCC_CLATHRIN_COAT	40	0.424441	1.487	0.0452586	0.303301	1	2240	tags=33%, list=16%, signal=39%
GOBP_DNA_LIGATION	16	0.545359	1.48481	0.0820312	0.306656	1	2007	tags=44%, list=15%, signal=51%
GOBP_REGULATION_OF_OLIGODENDROCYTE_DIFFERENTIATION	21	0.484249	1.4848	0.0558882	0.306179	1	2740	tags=38%, list=20%, signal=48%
GOMF_DNA_REPLICATION_ORIGIN_BINDING	16	0.639996	1.4848	0.0955285	0.305691	1	2152	tags=63%, list=16%, signal=74%
GOBP_REGULATION_OF_CYTOSKELETON_ORGANIZATION	401	0.325295	1.48471	0.0225873	0.305358	1	3401	tags=33%, list=25%, signal=43%
GOBP_PROTEIN_MODIFICATION_BY_SMALL_PROTEIN_REMOVAL	143	0.361498	1.48406	0.0338983	0.305993	1	3258	tags=36%, list=24%, signal=47%
GOBP_POSITIVE_REGULATION_OF_DNA_TEMPLATED_TRANSCRIPTION_INITIATION	62	0.396431	1.48361	0.0482456	0.306285	1	2481	tags=37%, list=18%, signal=45%
GOBP_REGULATION_OF_PROTEIN_DEPHOSPHORYLATION	77	0.378095	1.48335	0.0422833	0.306195	1	3084	tags=40%, list=22%, signal=52%
GOBP_MEIOTIC_CHROMOSOME_SEGREGATION	72	0.463994	1.48334	0.0947368	0.30572	1	2563	tags=40%, list=19%, signal=49%
GOBP_REGULATION_OF_MICROTUBULE_DEPOLYMERIZATION	21	0.506906	1.48269	0.0791667	0.30634	1	3247	tags=52%, list=24%, signal=68%
GOBP_PROTEIN_DNA_COMPLEX_SUBUNIT_ORGANIZATION	205	0.397654	1.48206	0.0898204	0.307015	1	2930	tags=32%, list=21%, signal=40%
GOCC_FILAMENTOUS_ACTIN	19	0.528752	1.48148	0.0775194	0.30763	1	2718	tags=37%, list=20%, signal=46%
GOBP_POSITIVE_REGULATION_OF_CHROMATIN_ORGANIZATION	15	0.582995	1.48144	0.0644491	0.307231	1	2650	tags=47%, list=19%, signal=58%
GOCC_CELL_DIVISION_SITE	65	0.384464	1.48116	0.0439331	0.30732	1	3766	tags=46%, list=27%, signal=63%
GOBP_POSITIVE_REGULATION_OF_CYTOKINESIS	33	0.453456	1.48096	0.0739958	0.307177	1	3298	tags=52%, list=24%, signal=68%
GOCC_SWI_SNF_COMPLEX	28	0.49946	1.48067	0.0680851	0.30725	1	1601	tags=39%, list=12%, signal=44%
GOCC_ENDOPEPTIDASE_COMPLEX	76	0.453802	1.4806	0.0984252	0.306891	1	1843	tags=30%, list=13%, signal=35%
GOBP_SERINE_FAMILY_AMINO_ACID_BIOSYNTHETIC_PROCESS	15	0.556262	1.48003	0.074	0.307383	1	3310	tags=47%, list=24%, signal=61%
GOBP_EPITHELIAL_TUBE_FORMATION	93	0.387368	1.47952	0.0432099	0.307868	1	3738	tags=42%, list=27%, signal=57%
GOBP_HISTONE_H2A_UBIQUITINATION	27	0.461394	1.47911	0.0656455	0.308108	1	3507	tags=48%, list=26%, signal=65%
GOBP_EMBRYONIC_CRANIAL_SKELETON_MORPHOGENESIS	23	0.507424	1.47899	0.0709812	0.307823	1	3447	tags=48%, list=25%, signal=64%
GOBP_POSITIVE_REGULATION_OF_LIPID_STORAGE	17	0.521298	1.47889	0.0623742	0.307531	1	2940	tags=41%, list=21%, signal=52%
GOCC_P_BODY	92	0.350878	1.478	0.0355649	0.308624	1	3160	tags=36%, list=23%, signal=46%
GOBP_HISTONE_H2A_ACETYLATION	22	0.496171	1.4775	0.0828157	0.308991	1	1409	tags=32%, list=10%, signal=35%
GOBP_NEGATIVE_REGULATION_OF_GLIOGENESIS	20	0.532293	1.47708	0.0828157	0.309371	1	2291	tags=35%, list=17%, signal=42%
GOBP_DNA_DEALKYLATION	32	0.438573	1.47543	0.0636183	0.311863	1	2569	tags=41%, list=19%, signal=50%
GOBP_MICROTUBULE_ORGANIZING_CENTER_LOCALIZATION	29	0.449799	1.47531	0.0464646	0.311551	1	2567	tags=41%, list=19%, signal=51%
GOBP_POSITIVE_REGULATION_OF_UBIQUITIN_PROTEIN_TRANSFERASE_ACTIVITY	30	0.433991	1.47473	0.0592885	0.312159	1	2078	tags=40%, list=15%, signal=47%
GOMF_METHYLATION_DEPENDENT_PROTEIN_BINDING	71	0.440942	1.47345	0.0987654	0.314085	1	2983	tags=42%, list=22%, signal=54%
GOBP_POSITIVE_REGULATION_OF_MYOBLAST_DIFFERENTIATION	34	0.456082	1.47305	0.0775681	0.314368	1	1813	tags=29%, list=13%, signal=34%
GOBP_REGULATION_OF_BINDING	295	0.316273	1.4726	0.023622	0.314631	1	1623	tags=22%, list=12%, signal=24%
GOCC_CYTOPLASMIC_SIDE_OF_PLASMA_MEMBRANE	122	0.367074	1.47254	0.0625	0.31427	1	3280	tags=34%, list=24%, signal=45%
GOBP_HORMONE_MEDIATED_SIGNALING_PATHWAY	131	0.358305	1.47238	0.0294118	0.314101	1	3089	tags=36%, list=22%, signal=46%
GOBP_REGULATION_OF_CILIUM_ASSEMBLY	74	0.399471	1.47214	0.0699589	0.314054	1	2006	tags=32%, list=15%, signal=38%
GOBP_REGULATION_OF_INTRINSIC_APOPTOTIC_SIGNALING_PATHWAY	151	0.35804	1.4715	0.0318091	0.314674	1	2724	tags=30%, list=20%, signal=37%
GOBP_NEGATIVE_REGULATION_OF_DNA_RECOMBINATION	39	0.436179	1.47108	0.103239	0.314975	1	3004	tags=38%, list=22%, signal=49%
GOBP_DNA_STRAND_ELONGATION_INVOLVED_IN_DNA_REPLICATION	15	0.664475	1.47097	0.120163	0.314672	1	3577	tags=73%, list=26%, signal=99%
GOBP_REGULATION_OF_EARLY_ENDOSOME_TO_LATE_ENDOSOME_TRANSPORT	19	0.524338	1.47082	0.0842105	0.314487	1	3263	tags=63%, list=24%, signal=83%
GOBP_POSITIVE_REGULATION_OF_MITOTIC_SISTER_CHROMATID_SEPARATION	16	0.593127	1.46892	0.106212	0.317434	1	2818	tags=56%, list=21%, signal=71%
GOMF_STRUCTURAL_CONSTITUENT_OF_CYTOSKELETON	63	0.38785	1.46888	0.0484211	0.317013	1	2703	tags=33%, list=20%, signal=41%
GOBP_RIBONUCLEOSIDE_DIPHOSPHATE_METABOLIC_PROCESS	92	0.387449	1.46878	0.0512295	0.316727	1	3206	tags=41%, list=23%, signal=54%
GOMF_DNA_EXONUCLEASE_ACTIVITY	19	0.509332	1.46839	0.0817996	0.316906	1	3125	tags=47%, list=23%, signal=61%
GOBP_REGULATION_OF_PROTEIN_LOCALIZATION_TO_NUCLEUS	112	0.378324	1.46746	0.0453608	0.318211	1	3199	tags=35%, list=23%, signal=45%
GOBP_NUCLEOBASE_METABOLIC_PROCESS	31	0.472492	1.4672	0.0784708	0.318198	1	2334	tags=42%, list=17%, signal=50%
GOBP_REGULATION_OF_CELLULAR_RESPONSE_TO_HEAT	16	0.546283	1.46709	0.0818363	0.317948	1	1527	tags=31%, list=11%, signal=35%
GOBP_DNA_DAMAGE_RESPONSE_SIGNAL_TRANSDUCTION_BY_P53_CLASS_MEDIATOR	65	0.359369	1.46578	0.0401606	0.319964	1	2013	tags=26%, list=15%, signal=30%
GOBP_RNA_DECAPPING	18	0.483653	1.46459	0.0422833	0.321524	1	3097	tags=50%, list=23%, signal=64%
GOBP_POSITIVE_REGULATION_OF_ESTABLISHMENT_OF_PROTEIN_LOCALIZATION_TO_MITOCHONDRION	35	0.412511	1.46441	0.0438247	0.321388	1	1183	tags=26%, list=9%, signal=28%
GOBP_REGULATION_OF_TRANSCRIPTION_OF_NUCLEOLAR_LARGE_RRNA_BY_RNA_POLYMERASE_I	15	0.558439	1.46406	0.0886598	0.321468	1	2249	tags=47%, list=16%, signal=56%
GOBP_POSITIVE_REGULATION_OF_CELLULAR_RESPONSE_TO_INSULIN_STIMULUS	20	0.49054	1.46364	0.0838323	0.32174	1	3936	tags=50%, list=29%, signal=70%
GOBP_APOPTOTIC_PROCESS_INVOLVED_IN_DEVELOPMENT	22	0.492143	1.46348	0.0686869	0.321532	1	5393	tags=73%, list=39%, signal=120%
GOBP_INSULIN_LIKE_GROWTH_FACTOR_RECEPTOR_SIGNALING_PATHWAY	34	0.479003	1.46334	0.0712831	0.321314	1	3796	tags=50%, list=28%, signal=69%
GOBP_POSITIVE_REGULATION_OF_PROTEIN_LOCALIZATION_TO_NUCLEUS	75	0.39495	1.4631	0.0493827	0.321274	1	3199	tags=36%, list=23%, signal=47%
GOMF_CALMODULIN_BINDING	129	0.367396	1.4623	0.0567951	0.322182	1	3769	tags=39%, list=27%, signal=53%
GOBP_AGING	115	0.361168	1.46205	0.0419162	0.322198	1	2910	tags=30%, list=21%, signal=38%
GOBP_REGULATION_OF_MICROTUBULE_POLYMERIZATION	45	0.400799	1.46082	0.0491803	0.323968	1	3868	tags=44%, list=28%, signal=62%
GOBP_NEGATIVE_REGULATION_OF_PROTEIN_SERINE_THREONINE_KINASE_ACTIVITY	92	0.378497	1.46058	0.0525253	0.323912	1	4048	tags=47%, list=29%, signal=66%
GOBP_REGULATION_OF_PROTEIN_SERINE_THREONINE_KINASE_ACTIVITY	266	0.335908	1.46011	0.039604	0.324364	1	3814	tags=39%, list=28%, signal=53%
GOBP_RESPONSE_TO_UV	139	0.338161	1.45899	0.0283224	0.325856	1	4095	tags=46%, list=30%, signal=65%
GOBP_POSITIVE_REGULATION_OF_PROTEIN_DEACETYLATION	27	0.462152	1.45831	0.0634921	0.326627	1	2797	tags=48%, list=20%, signal=60%
GOBP_SNO_S_RNA_METABOLIC_PROCESS	16	0.562539	1.4581	0.0927419	0.326531	1	2331	tags=38%, list=17%, signal=45%
GOMF_2_OXOGLUTARATE_DEPENDENT_DIOXYGENASE_ACTIVITY	52	0.438532	1.45802	0.0574949	0.326192	1	3388	tags=54%, list=25%, signal=71%
GOBP_REGULATION_OF_TRANSCRIPTION_BY_RNA_POLYMERASE_I	43	0.451515	1.45751	0.105263	0.326601	1	2249	tags=35%, list=16%, signal=42%
GOBP_KINETOCHORE_ORGANIZATION	22	0.548021	1.45712	0.123173	0.326851	1	2714	tags=45%, list=20%, signal=57%
GOBP_PSEUDOURIDINE_SYNTHESIS	17	0.577461	1.45704	0.121756	0.326523	1	2339	tags=53%, list=17%, signal=64%
GOBP_CHROMOSOME_ORGANIZATION_INVOLVED_IN_MEIOTIC_CELL_CYCLE	46	0.47464	1.45697	0.101449	0.32622	1	2563	tags=41%, list=19%, signal=51%
GOBP_NEGATIVE_REGULATION_OF_CELLULAR_RESPONSE_TO_INSULIN_STIMULUS	32	0.458153	1.4558	0.0677966	0.327806	1	1443	tags=28%, list=11%, signal=31%
GOBP_REGULATION_OF_CENTRIOLE_REPLICATION	21	0.529461	1.45562	0.0978261	0.327651	1	1613	tags=33%, list=12%, signal=38%
GOBP_NUCLEIC_ACID_PHOSPHODIESTER_BOND_HYDROLYSIS	203	0.356936	1.45508	0.0598291	0.328141	1	3759	tags=40%, list=27%, signal=54%
GOBP_PYRUVATE_METABOLIC_PROCESS	86	0.397362	1.45483	0.0781893	0.32814	1	2629	tags=35%, list=19%, signal=43%
GOMF_BETA_TUBULIN_BINDING	32	0.429061	1.45364	0.0804124	0.329837	1	2797	tags=41%, list=20%, signal=51%
GOMF_RIBONUCLEOPROTEIN_COMPLEX_BINDING	155	0.391738	1.45201	0.0864198	0.332366	1	2940	tags=33%, list=21%, signal=41%
GOBP_REGULATION_OF_INTRINSIC_APOPTOTIC_SIGNALING_PATHWAY_IN_RESPONSE_TO_DNA_DAMAGE	36	0.40305	1.45161	0.0422265	0.332622	1	3718	tags=47%, list=27%, signal=65%
GOCC_INO80_TYPE_COMPLEX	25	0.49155	1.45133	0.0866935	0.332657	1	3525	tags=52%, list=26%, signal=70%
GOBP_ACTIVATION_OF_NF_KAPPAB_INDUCING_KINASE_ACTIVITY	15	0.523748	1.4507	0.0738397	0.333313	1	4304	tags=67%, list=31%, signal=97%
GOMF_PHOSPHATIDYLINOSITOL_3_4_BISPHOSPHATE_BINDING	23	0.4969	1.45043	0.0997963	0.333387	1	1747	tags=35%, list=13%, signal=40%
GOBP_NEGATIVE_REGULATION_OF_SIGNAL_TRANSDUCTION_BY_P53_CLASS_MEDIATOR	29	0.452649	1.44919	0.0619835	0.335145	1	3826	tags=48%, list=28%, signal=67%
GOBP_GLUTAMINE_METABOLIC_PROCESS	20	0.483377	1.44785	0.0765957	0.337125	1	2334	tags=40%, list=17%, signal=48%
GOBP_CELLULAR_RESPONSE_TO_PEPTIDE_HORMONE_STIMULUS	220	0.356282	1.44768	0.066	0.33695	1	2772	tags=30%, list=20%, signal=38%
GOBP_TRANSCRIPTION_PREINITIATION_COMPLEX_ASSEMBLY	66	0.394349	1.44719	0.0859539	0.337415	1	1802	tags=29%, list=13%, signal=33%
GOBP_SEXUAL_REPRODUCTION	471	0.301308	1.44587	0.0232558	0.339454	1	3929	tags=36%, list=29%, signal=48%
GOBP_CYTOSKELETON_DEPENDENT_INTRACELLULAR_TRANSPORT	180	0.322718	1.44583	0.035124	0.339047	1	3287	tags=32%, list=24%, signal=42%
GOBP_POSITIVE_REGULATION_OF_PLASMA_MEMBRANE_BOUNDED_CELL_PROJECTION_ASSEMBLY	84	0.359868	1.44535	0.0287474	0.339393	1	3757	tags=36%, list=27%, signal=49%
GOBP_CORTICAL_ACTIN_CYTOSKELETON_ORGANIZATION	38	0.442267	1.44516	0.0836735	0.339224	1	4441	tags=58%, list=32%, signal=85%
GOBP_AXO_DENDRITIC_TRANSPORT	67	0.368339	1.44431	0.0445344	0.340343	1	3226	tags=36%, list=23%, signal=47%
GOBP_NEGATIVE_REGULATION_OF_PROTEIN_MODIFICATION_PROCESS	391	0.311842	1.44412	0.0345528	0.340278	1	3132	tags=31%, list=23%, signal=39%
GOBP_FILOPODIUM_ASSEMBLY	51	0.409126	1.44394	0.0594262	0.340122	1	3861	tags=41%, list=28%, signal=57%
GOBP_HEMATOPOIETIC_PROGENITOR_CELL_DIFFERENTIATION	108	0.352436	1.44367	0.039666	0.340123	1	2212	tags=29%, list=16%, signal=34%
GOBP_MITOCHONDRIAL_FUSION	32	0.422869	1.44274	0.0615079	0.341367	1	1925	tags=28%, list=14%, signal=33%
GOBP_REGULATION_OF_DNA_METHYLATION_DEPENDENT_HETEROCHROMATIN_FORMATION	18	0.536757	1.44211	0.093361	0.34191	1	2406	tags=39%, list=18%, signal=47%
GOCC_EXTRINSIC_COMPONENT_OF_PLASMA_MEMBRANE	98	0.383258	1.44207	0.0502092	0.341495	1	2951	tags=32%, list=21%, signal=40%
GOBP_REGULATION_OF_CELL_CYCLE_CHECKPOINT	46	0.452475	1.44172	0.11499	0.341664	1	3507	tags=50%, list=26%, signal=67%
GOBP_PROTEIN_DNA_COMPLEX_DISASSEMBLY	18	0.549785	1.44166	0.124473	0.341279	1	1986	tags=50%, list=14%, signal=58%
GOBP_PROTEIN_DESTABILIZATION	42	0.390808	1.44162	0.0563674	0.340875	1	2867	tags=40%, list=21%, signal=51%
GOMF_PROTEIN_SERINE_THREONINE_TYROSINE_KINASE_ACTIVITY	41	0.421767	1.44065	0.0684647	0.342224	1	1995	tags=32%, list=15%, signal=37%
GOCC_MEDIATOR_COMPLEX	38	0.39427	1.44065	0.0622407	0.341756	1	2375	tags=37%, list=17%, signal=44%
GOMF_SH3_DOMAIN_BINDING	93	0.394338	1.44037	0.0574468	0.341867	1	2884	tags=37%, list=21%, signal=46%
GOBP_POSITIVE_REGULATION_OF_CELL_CYCLE_G2_M_PHASE_TRANSITION	29	0.48578	1.43975	0.0859539	0.342522	1	3949	tags=52%, list=29%, signal=72%
GOMF_CATALYTIC_ACTIVITY_ACTING_ON_DNA	223	0.389868	1.43963	0.104167	0.342314	1	4509	tags=54%, list=33%, signal=79%
GOBP_DNA_TEMPLATED_TRANSCRIPTION_TERMINATION	23	0.449717	1.43958	0.0836735	0.341975	1	2583	tags=39%, list=19%, signal=48%
GOCC_TRANS_GOLGI_NETWORK_TRANSPORT_VESICLE_MEMBRANE	18	0.463728	1.43913	0.0731707	0.342341	1	3092	tags=44%, list=23%, signal=57%
GOBP_ENTEROENDOCRINE_CELL_DIFFERENTIATION	19	0.49332	1.43873	0.0772358	0.342657	1	2917	tags=47%, list=21%, signal=60%
GOBP_REGULATION_OF_RAC_PROTEIN_SIGNAL_TRANSDUCTION	20	0.466925	1.43831	0.0747475	0.343025	1	3861	tags=60%, list=28%, signal=83%
GOMF_NUCLEAR_RECEPTOR_BINDING	120	0.357668	1.43816	0.06639	0.342841	1	2832	tags=33%, list=21%, signal=41%
GOCC_CORTICAL_CYTOSKELETON	70	0.40391	1.43706	0.0869565	0.344435	1	3244	tags=41%, list=24%, signal=54%
GOBP_SNRNA_PROCESSING	26	0.500142	1.43632	0.10856	0.345277	1	3190	tags=42%, list=23%, signal=55%
GOBP_NUCLEUS_LOCALIZATION	24	0.523222	1.43614	0.0934783	0.345191	1	2348	tags=38%, list=17%, signal=45%
GOCC_FLEMMING_BODY	30	0.440344	1.43577	0.0852391	0.3454	1	3679	tags=53%, list=27%, signal=73%
GOBP_PRIMARY_MIRNA_PROCESSING	16	0.508153	1.43446	0.0875	0.347311	1	2736	tags=44%, list=20%, signal=55%
GOMF_CELL_ADHESION_MOLECULE_BINDING	416	0.352503	1.43221	0.0919765	0.351052	1	3381	tags=33%, list=25%, signal=42%
GOBP_REGULATION_OF_SUPEROXIDE_ANION_GENERATION	16	0.57643	1.43203	0.0910931	0.350885	1	2150	tags=44%, list=16%, signal=52%
GOBP_PLATELET_DENSE_GRANULE_ORGANIZATION	23	0.453326	1.43187	0.068	0.350673	1	3092	tags=43%, list=23%, signal=56%
GOBP_IMMUNE_RESPONSE_REGULATING_CELL_SURFACE_RECEPTOR_SIGNALING_PATHWAY_INVOLVED_IN_PHAGOCYTOSIS	25	0.487077	1.43179	0.105372	0.350344	1	3805	tags=56%, list=28%, signal=77%
GOBP_NEGATIVE_REGULATION_OF_ACTIN_FILAMENT_BUNDLE_ASSEMBLY	22	0.47161	1.43145	0.0886598	0.35051	1	3237	tags=41%, list=24%, signal=53%
GOBP_REGULATION_OF_ANOIKIS	19	0.450989	1.4309	0.0772358	0.351086	1	3794	tags=47%, list=28%, signal=65%
GOBP_POSITIVE_REGULATION_OF_JUN_KINASE_ACTIVITY	36	0.433844	1.43018	0.0661323	0.351871	1	1827	tags=31%, list=13%, signal=35%
GOBP_MONOUBIQUITINATED_HISTONE_DEUBIQUITINATION	30	0.475222	1.42998	0.09375	0.351726	1	3216	tags=43%, list=23%, signal=56%
GOMF_TBP_CLASS_PROTEIN_BINDING	24	0.434769	1.42988	0.0878243	0.351466	1	818	tags=21%, list=6%, signal=22%
GOMF_DNA_BINDING_TRANSCRIPTION_ACTIVATOR_ACTIVITY	289	0.352382	1.42932	0.0463158	0.35207	1	3074	tags=35%, list=22%, signal=44%
GOMF_TRANSCRIPTION_COREPRESSOR_BINDING	44	0.384644	1.42911	0.0591837	0.351982	1	3292	tags=43%, list=24%, signal=57%
GOCC_TRANSCRIPTION_FACTOR_TFTC_COMPLEX	18	0.507726	1.42905	0.0890269	0.351639	1	1192	tags=28%, list=9%, signal=30%
GOBP_NEGATIVE_REGULATION_OF_PEPTIDYL_LYSINE_ACETYLATION	15	0.48488	1.42881	0.0814664	0.351632	1	2974	tags=53%, list=22%, signal=68%
GOBP_METHYLGUANOSINE_CAP_DECAPPING	15	0.493723	1.42874	0.0693277	0.351288	1	2614	tags=47%, list=19%, signal=58%
GOBP_NEGATIVE_REGULATION_OF_TRANSFERASE_ACTIVITY	221	0.320757	1.42866	0.0410678	0.350986	1	3132	tags=31%, list=23%, signal=39%
GOBP_VIRAL_GENE_EXPRESSION	93	0.354807	1.42822	0.0542169	0.351263	1	2535	tags=32%, list=18%, signal=39%
GOBP_MAINTENANCE_OF_CELL_POLARITY	16	0.505548	1.42815	0.0732673	0.350897	1	1705	tags=38%, list=12%, signal=43%
GOBP_EMBRYO_DEVELOPMENT_ENDING_IN_BIRTH_OR_EGG_HATCHING	476	0.31813	1.42751	0.0331263	0.351634	1	2607	tags=27%, list=19%, signal=32%
GOBP_SPLICEOSOMAL_TRI_SNRNP_COMPLEX_ASSEMBLY	17	0.539568	1.42723	0.10978	0.351726	1	1377	tags=35%, list=10%, signal=39%
GOBP_CORTICAL_CYTOSKELETON_ORGANIZATION	44	0.424902	1.42695	0.0888889	0.351733	1	4441	tags=57%, list=32%, signal=84%
GOBP_SNRNA_3_END_PROCESSING	21	0.512742	1.42648	0.103594	0.352129	1	3190	tags=43%, list=23%, signal=56%
GOMF_PHOSPHOTYROSINE_RESIDUE_BINDING	42	0.44596	1.42562	0.100592	0.35336	1	3584	tags=48%, list=26%, signal=64%
GOCC_ENDOLYSOSOME_MEMBRANE	17	0.512072	1.42556	0.103792	0.35298	1	2683	tags=41%, list=20%, signal=51%
GOMF_PROTEIN_SERINE_THREONINE_KINASE_INHIBITOR_ACTIVITY	30	0.418643	1.42438	0.0724346	0.354761	1	3866	tags=53%, list=28%, signal=74%
GOBP_POSITIVE_REGULATION_OF_INTRACELLULAR_PROTEIN_TRANSPORT	134	0.334438	1.42403	0.0324544	0.354959	1	2957	tags=31%, list=22%, signal=39%
GOBP_CENTRIOLE_ASSEMBLY	42	0.45739	1.42372	0.093617	0.355025	1	2271	tags=40%, list=17%, signal=48%
GOBP_NUCLEOBASE_BIOSYNTHETIC_PROCESS	18	0.548637	1.4237	0.115768	0.354586	1	2334	tags=50%, list=17%, signal=60%
GOCC_SITE_OF_DOUBLE_STRAND_BREAK	74	0.371829	1.4233	0.0977131	0.354918	1	2007	tags=26%, list=15%, signal=30%
GOMF_PROTEIN_KINASE_A_REGULATORY_SUBUNIT_BINDING	22	0.482745	1.42295	0.0865801	0.355134	1	1547	tags=32%, list=11%, signal=36%
GOBP_NUCLEOLAR_LARGE_RRNA_TRANSCRIPTION_BY_RNA_POLYMERASE_I	21	0.499702	1.42279	0.117526	0.354924	1	3699	tags=57%, list=27%, signal=78%
GOBP_U2_TYPE_PRESPLICEOSOME_ASSEMBLY	24	0.532924	1.4227	0.133201	0.354666	1	982	tags=33%, list=7%, signal=36%
GOBP_METENCEPHALON_DEVELOPMENT	78	0.364054	1.42198	0.0501044	0.355536	1	2952	tags=37%, list=21%, signal=47%
GOBP_VESICLE_TARGETING_TO_FROM_OR_WITHIN_GOLGI	31	0.429938	1.42065	0.0764706	0.357539	1	2198	tags=39%, list=16%, signal=46%
GOBP_NEGATIVE_REGULATION_OF_APOPTOTIC_SIGNALING_PATHWAY	178	0.369069	1.4202	0.0734127	0.357917	1	3632	tags=37%, list=26%, signal=49%
GOBP_ERYTHROCYTE_HOMEOSTASIS	115	0.332943	1.42009	0.0422535	0.357634	1	3105	tags=36%, list=23%, signal=46%
GOBP_RESPONSE_TO_RADIATION	338	0.291599	1.42004	0.0289855	0.357267	1	3540	tags=34%, list=26%, signal=44%
GOMF_PHOSPHATASE_ACTIVATOR_ACTIVITY	23	0.447882	1.41999	0.0820734	0.356872	1	2395	tags=30%, list=17%, signal=37%
GOMF_TAU_PROTEIN_BINDING	42	0.40025	1.41947	0.0580913	0.357411	1	1275	tags=24%, list=9%, signal=26%
GOBP_REGULATION_OF_CELLULAR_RESPONSE_TO_INSULIN_STIMULUS	54	0.410656	1.41941	0.0622318	0.357063	1	3936	tags=46%, list=29%, signal=65%
GOBP_B_CELL_HOMEOSTASIS	33	0.419666	1.41938	0.0884774	0.356639	1	2641	tags=42%, list=19%, signal=52%
GOMF_TRANSLATION_ELONGATION_FACTOR_ACTIVITY	17	0.518972	1.41936	0.10664	0.35621	1	1517	tags=35%, list=11%, signal=40%
GOBP_FEMALE_MEIOTIC_NUCLEAR_DIVISION	25	0.501669	1.41918	0.15304	0.356084	1	3929	tags=64%, list=29%, signal=89%
GOCC_MICROTUBULE_ASSOCIATED_COMPLEX	115	0.352759	1.41875	0.0733198	0.356444	1	2963	tags=33%, list=22%, signal=42%
GOBP_TUBE_FORMATION	104	0.366176	1.41866	0.0626305	0.356161	1	2607	tags=31%, list=19%, signal=38%
GOBP_NEGATIVE_REGULATION_OF_DNA_REPAIR	32	0.443737	1.41846	0.1	0.356051	1	1968	tags=31%, list=14%, signal=36%
GOBP_REGULATORY_NCRNA_PROCESSING	48	0.374957	1.4184	0.0597015	0.355715	1	1820	tags=27%, list=13%, signal=31%
GOMF_HISTONE_H3_METHYLTRANSFERASE_ACTIVITY	36	0.459935	1.41652	0.104508	0.358733	1	1174	tags=25%, list=9%, signal=27%
GOCC_SMALL_SUBUNIT_PROCESSOME	35	0.551042	1.41606	0.130612	0.359074	1	2229	tags=49%, list=16%, signal=58%
GOMF_INTRAMOLECULAR_OXIDOREDUCTASE_ACTIVITY	38	0.429851	1.416	0.11619	0.35873	1	3686	tags=45%, list=27%, signal=61%
GOBP_REGULATION_OF_CELL_PROJECTION_ASSEMBLY	173	0.33244	1.41598	0.0470348	0.358314	1	3799	tags=38%, list=28%, signal=51%
GOBP_REGULATION_OF_DEPHOSPHORYLATION	106	0.346055	1.41593	0.0654008	0.357938	1	3398	tags=41%, list=25%, signal=53%
GOBP_MRNA_CLEAVAGE	17	0.504497	1.41548	0.126761	0.358326	1	3759	tags=65%, list=27%, signal=89%
GOBP_NEGATIVE_REGULATION_OF_ENDOPLASMIC_RETICULUM_STRESS_INDUCED_INTRINSIC_APOPTOTIC_SIGNALING_PATHWAY	16	0.555386	1.4152	0.135802	0.358386	1	3617	tags=63%, list=26%, signal=85%
GOBP_INCLUSION_BODY_ASSEMBLY	19	0.496413	1.41512	0.117886	0.35811	1	3252	tags=47%, list=24%, signal=62%
GOBP_GMP_METABOLIC_PROCESS	24	0.462748	1.41505	0.101923	0.357823	1	1648	tags=29%, list=12%, signal=33%
GOMF_TRANSLATION_REGULATOR_ACTIVITY	125	0.371496	1.41224	0.0877551	0.362686	1	2437	tags=31%, list=18%, signal=38%
GOCC_PCG_PROTEIN_COMPLEX	35	0.391149	1.41166	0.0801688	0.363245	1	2345	tags=29%, list=17%, signal=34%
GOBP_TYPE_B_PANCREATIC_CELL_DIFFERENTIATION	17	0.510541	1.41067	0.0907217	0.364593	1	2917	tags=53%, list=21%, signal=67%
GOMF_ADP_BINDING	30	0.429812	1.41044	0.0933063	0.364554	1	1592	tags=27%, list=12%, signal=30%
GOMF_PROTEIN_HETERODIMERIZATION_ACTIVITY	229	0.335468	1.40981	0.0910891	0.365231	1	3075	tags=30%, list=22%, signal=38%
GOBP_VESICLE_LOCALIZATION	180	0.3349	1.40942	0.0706638	0.365471	1	3593	tags=41%, list=26%, signal=54%
GOCC_SYNAPTONEMAL_STRUCTURE	18	0.499338	1.40936	0.0964361	0.365107	1	2818	tags=50%, list=21%, signal=63%
GOBP_MULTICELLULAR_ORGANISM_GROWTH	106	0.342797	1.40888	0.0487288	0.365559	1	4368	tags=49%, list=32%, signal=71%
GOBP_CENTROMERE_COMPLEX_ASSEMBLY	29	0.505853	1.4082	0.126819	0.366329	1	2714	tags=41%, list=20%, signal=51%
GOBP_NUCLEAR_TRANSCRIBED_MRNA_POLY_A_TAIL_SHORTENING	33	0.434534	1.40806	0.0989691	0.366121	1	3127	tags=42%, list=23%, signal=55%
GOBP_HISTONE_H4_K5_ACETYLATION	16	0.535345	1.40769	0.119748	0.366363	1	2684	tags=56%, list=20%, signal=70%
GOBP_RNA_PHOSPHODIESTER_BOND_HYDROLYSIS	134	0.355755	1.40687	0.0981211	0.367359	1	3759	tags=41%, list=27%, signal=56%
GOBP_HISTONE_DEUBIQUITINATION	47	0.409788	1.40638	0.0797546	0.367848	1	4177	tags=53%, list=30%, signal=76%
GOCC_SPLICEOSOMAL_SNRNP_COMPLEX	69	0.453483	1.40622	0.145631	0.367637	1	1856	tags=32%, list=14%, signal=37%
GOBP_BIOLOGICAL_PROCESS_INVOLVED_IN_INTERACTION_WITH_SYMBIONT	79	0.354155	1.40551	0.0584551	0.368578	1	2495	tags=29%, list=18%, signal=35%
GOBP_REGULATION_OF_GLIOGENESIS	58	0.390584	1.40489	0.0730223	0.369248	1	2397	tags=29%, list=17%, signal=35%
GOBP_CELLULAR_RESPONSE_TO_STEROID_HORMONE_STIMULUS	157	0.33202	1.40483	0.0695296	0.368938	1	3089	tags=32%, list=22%, signal=41%
GOBP_MEIOSIS_I_CELL_CYCLE_PROCESS	78	0.409259	1.40482	0.13125	0.368494	1	2563	tags=37%, list=19%, signal=45%
GOBP_PROTEIN_LOCALIZATION_TO_POSTSYNAPSE	25	0.435356	1.40459	0.0926316	0.368424	1	1296	tags=20%, list=9%, signal=22%
GOMF_HISTONE_BINDING	213	0.393886	1.40375	0.117521	0.369479	1	3016	tags=33%, list=22%, signal=41%
GOBP_POSITIVE_REGULATION_OF_MIRNA_METABOLIC_PROCESS	47	0.411665	1.40344	0.0828283	0.3696	1	2481	tags=34%, list=18%, signal=41%
GOBP_MITOTIC_SISTER_CHROMATID_COHESION	29	0.49391	1.40274	0.152466	0.370342	1	2023	tags=38%, list=15%, signal=44%
GOBP_REGULATION_OF_NUCLEAR_TRANSCRIBED_MRNA_CATABOLIC_PROCESS_DEADENYLATION_DEPENDENT_DECAY	23	0.472092	1.40269	0.101266	0.369955	1	3127	tags=43%, list=23%, signal=56%
GOMF_PROTEIN_PHOSPHATASE_REGULATOR_ACTIVITY	69	0.355603	1.40205	0.0811966	0.370684	1	4119	tags=49%, list=30%, signal=70%
GOBP_SIGNAL_TRANSDUCTION_IN_ABSENCE_OF_LIGAND	44	0.422517	1.4017	0.0861723	0.370892	1	2898	tags=39%, list=21%, signal=49%
GOMF_UBIQUITINATION_LIKE_MODIFICATION_DEPENDENT_PROTEIN_BINDING	17	0.490256	1.40159	0.0910973	0.370623	1	1866	tags=29%, list=14%, signal=34%
GOBP_PROTEIN_SUMOYLATION	59	0.371153	1.4015	0.0510638	0.370353	1	3062	tags=39%, list=22%, signal=50%
GOCC_UBIQUITIN_LIGASE_COMPLEX	278	0.302146	1.4012	0.0443975	0.370482	1	2588	tags=30%, list=19%, signal=36%
GOBP_CARBOHYDRATE_BIOSYNTHETIC_PROCESS	143	0.352023	1.40097	0.0668058	0.370451	1	3411	tags=38%, list=25%, signal=50%
GOBP_BRANCHED_CHAIN_AMINO_ACID_CATABOLIC_PROCESS	19	0.490129	1.40053	0.108911	0.370817	1	5049	tags=58%, list=37%, signal=91%
GOBP_NEGATIVE_REGULATION_OF_VIRAL_INDUCED_CYTOPLASMIC_PATTERN_RECOGNITION_RECEPTOR_SIGNALING_PATHWAY	17	0.506542	1.4004	0.11499	0.370618	1	2489	tags=47%, list=18%, signal=57%
GOBP_TUBULIN_DEACETYLATION	20	0.460889	1.40017	0.081761	0.370551	1	711	tags=20%, list=5%, signal=21%
GOMF_L_AMINO_ACID_TRANSMEMBRANE_TRANSPORTER_ACTIVITY	39	0.447407	1.39977	0.109677	0.370791	1	2907	tags=44%, list=21%, signal=55%
GOMF_NUCLEOSOMAL_DNA_BINDING	33	0.464333	1.39937	0.12749	0.371157	1	3033	tags=45%, list=22%, signal=58%
GOBP_VIRAL_TRANSLATION	18	0.503219	1.39804	0.118677	0.373249	1	1647	tags=44%, list=12%, signal=50%
GOBP_DNA_METHYLATION	45	0.422656	1.39772	0.0976645	0.373389	1	2856	tags=40%, list=21%, signal=50%
GOCC_CELL_CORTEX_REGION	26	0.46332	1.39544	0.111554	0.377324	1	2248	tags=38%, list=16%, signal=46%
GOCC_AP_TYPE_MEMBRANE_COAT_ADAPTOR_COMPLEX	32	0.435928	1.39532	0.08	0.377111	1	4044	tags=53%, list=29%, signal=75%
GOBP_HISTONE_DEMETHYLATION	21	0.505291	1.39516	0.115768	0.376971	1	3388	tags=67%, list=25%, signal=88%
GOBP_INTERSTRAND_CROSS_LINK_REPAIR	38	0.466128	1.39511	0.140127	0.37662	1	3370	tags=42%, list=25%, signal=56%
GOBP_SPLICEOSOMAL_COMPLEX_ASSEMBLY	69	0.429593	1.3937	0.134503	0.378886	1	2391	tags=32%, list=17%, signal=38%
GOCC_AGGRESOME	29	0.426647	1.3936	0.0724947	0.37861	1	2797	tags=38%, list=20%, signal=48%
GOMF_FOUR_WAY_JUNCTION_DNA_BINDING	17	0.561362	1.39353	0.165236	0.378317	1	4503	tags=82%, list=33%, signal=122%
GOBP_REGULATION_OF_SIGNAL_TRANSDUCTION_BY_P53_CLASS_MEDIATOR	93	0.339964	1.39345	0.0682731	0.378011	1	1540	tags=23%, list=11%, signal=25%
GOBP_IMMUNE_SYSTEM_DEVELOPMENT	162	0.316741	1.39328	0.0549683	0.377891	1	2448	tags=28%, list=18%, signal=34%
GOBP_REGULATION_OF_EXOSOMAL_SECRETION	18	0.49971	1.39305	0.108317	0.377841	1	1791	tags=44%, list=13%, signal=51%
GOMF_SUMO_TRANSFERASE_ACTIVITY	24	0.442205	1.393	0.110417	0.377494	1	3062	tags=50%, list=22%, signal=64%
GOBP_ACETYL_COA_METABOLIC_PROCESS	27	0.429322	1.393	0.101833	0.377041	1	2278	tags=37%, list=17%, signal=44%
GOBP_NEGATIVE_REGULATION_OF_PROTEIN_BINDING	75	0.341237	1.393	0.0530303	0.37659	1	1925	tags=27%, list=14%, signal=31%
GOBP_ORGANELLE_DISASSEMBLY	132	0.330366	1.39287	0.064	0.376392	1	3597	tags=38%, list=26%, signal=51%
GOCC_U2_SNRNP	25	0.508383	1.39274	0.146825	0.376194	1	982	tags=32%, list=7%, signal=34%
GOMF_POLY_PURINE_TRACT_BINDING	26	0.441842	1.3925	0.110403	0.376193	1	1929	tags=35%, list=14%, signal=40%
GOBP_GLANDULAR_EPITHELIAL_CELL_DEVELOPMENT	22	0.498495	1.39245	0.108871	0.375828	1	4430	tags=73%, list=32%, signal=107%
GOBP_NEGATIVE_REGULATION_OF_CYTOSKELETON_ORGANIZATION	118	0.338094	1.39145	0.0737705	0.377277	1	3247	tags=35%, list=24%, signal=45%
GOBP_ATTACHMENT_OF_SPINDLE_MICROTUBULES_TO_KINETOCHORE	43	0.475299	1.39129	0.15678	0.377138	1	3281	tags=49%, list=24%, signal=64%
GOMF_UBIQUITIN_LIKE_PROTEIN_BINDING	113	0.336357	1.39114	0.0702479	0.37695	1	3021	tags=32%, list=22%, signal=41%
GOBP_REGULATION_OF_HEMATOPOIETIC_PROGENITOR_CELL_DIFFERENTIATION	34	0.410584	1.39114	0.088843	0.376517	1	3666	tags=47%, list=27%, signal=64%
GOBP_PLATELET_MORPHOGENESIS	18	0.505276	1.39057	0.123431	0.377169	1	4235	tags=67%, list=31%, signal=96%
GOMF_TRANSLATION_FACTOR_ACTIVITY_RNA_BINDING	78	0.412365	1.38953	0.12749	0.378668	1	1731	tags=28%, list=13%, signal=32%
GOMF_HISTONE_KINASE_ACTIVITY	19	0.456035	1.38858	0.127083	0.379963	1	1899	tags=37%, list=14%, signal=43%
GOCC_IMMUNOGLOBULIN_COMPLEX	31	0.528742	1.38768	0.122736	0.381211	1	4263	tags=55%, list=31%, signal=79%
GOBP_METHYLATION	301	0.333969	1.38728	0.0847108	0.381508	1	3004	tags=32%, list=22%, signal=40%
GOBP_POSITIVE_REGULATION_OF_PROTEIN_CATABOLIC_PROCESS	182	0.330769	1.38719	0.0764463	0.381234	1	3089	tags=32%, list=22%, signal=41%
GOBP_DENDRITIC_SPINE_MORPHOGENESIS	38	0.387982	1.38697	0.0575397	0.381185	1	3489	tags=45%, list=25%, signal=60%
GOCC_CULLIN_RING_UBIQUITIN_LIGASE_COMPLEX	153	0.315766	1.38626	0.0494845	0.382063	1	3437	tags=38%, list=25%, signal=50%
GOCC_PML_BODY	96	0.35078	1.38581	0.0777311	0.382496	1	2817	tags=33%, list=21%, signal=42%
GOBP_ESTABLISHMENT_OF_LYMPHOCYTE_POLARITY	15	0.532999	1.38559	0.142857	0.382459	1	2498	tags=40%, list=18%, signal=49%
GOMF_PHOSPHATASE_REGULATOR_ACTIVITY	86	0.346134	1.38517	0.0618102	0.382876	1	4139	tags=45%, list=30%, signal=64%
GOBP_INTRACELLULAR_RECEPTOR_SIGNALING_PATHWAY	230	0.32763	1.3845	0.0764588	0.383705	1	3091	tags=33%, list=22%, signal=42%
GOBP_RESPONSE_TO_PEPTIDE_HORMONE	295	0.332651	1.38409	0.0965795	0.38407	1	3402	tags=33%, list=25%, signal=43%
GOMF_PROTEIN_SERINE_KINASE_ACTIVITY	297	0.343417	1.38408	0.0995851	0.383639	1	3838	tags=39%, list=28%, signal=53%
GOBP_RESPONSE_TO_ENDOPLASMIC_RETICULUM_STRESS	223	0.341855	1.384	0.0987124	0.38334	1	4095	tags=45%, list=30%, signal=63%
GOBP_MIDBODY_ABSCISSION	16	0.478991	1.38386	0.0880626	0.383161	1	1664	tags=50%, list=12%, signal=57%
GOBP_MRNA_MODIFICATION	28	0.456379	1.38284	0.12753	0.384671	1	2339	tags=39%, list=17%, signal=47%
GOBP_RESPONSE_TO_MISFOLDED_PROTEIN	25	0.440591	1.38279	0.0967078	0.384307	1	2797	tags=44%, list=20%, signal=55%
GOBP_CELLULAR_RESPONSE_TO_HORMONE_STIMULUS	421	0.315369	1.38257	0.0767677	0.384259	1	3089	tags=30%, list=22%, signal=37%
GOBP_REGULATION_OF_POLYSACCHARIDE_METABOLIC_PROCESS	31	0.424715	1.38206	0.09	0.38479	1	3001	tags=39%, list=22%, signal=49%
GOBP_REGULATION_OF_REPRODUCTIVE_PROCESS	107	0.327916	1.38132	0.076	0.385797	1	2086	tags=21%, list=15%, signal=25%
GOBP_POSITIVE_REGULATION_OF_VIRAL_GENOME_REPLICATION	30	0.409168	1.38063	0.0878661	0.386706	1	2175	tags=30%, list=16%, signal=36%
GOBP_REGULATION_OF_CELL_GROWTH	305	0.314009	1.38031	0.0640496	0.386883	1	3402	tags=33%, list=25%, signal=43%
GOBP_NEGATIVE_REGULATION_OF_PHOSPHORUS_METABOLIC_PROCESS	332	0.317995	1.37979	0.083499	0.387454	1	4073	tags=41%, list=30%, signal=57%
GOBP_ANDROGEN_RECEPTOR_SIGNALING_PATHWAY	36	0.392353	1.37965	0.0973631	0.387263	1	2899	tags=39%, list=21%, signal=49%
GOBP_MONOSACCHARIDE_CATABOLIC_PROCESS	38	0.434446	1.37941	0.142857	0.387305	1	2629	tags=37%, list=19%, signal=45%
GOBP_NEURONAL_STEM_CELL_POPULATION_MAINTENANCE	19	0.484267	1.37885	0.12605	0.387973	1	2994	tags=37%, list=22%, signal=47%
GOBP_PROTEIN_LOCALIZATION_TO_CHROMOSOME_CENTROMERIC_REGION	36	0.495539	1.37864	0.147773	0.387971	1	3712	tags=53%, list=27%, signal=72%
GOBP_3_UTR_MEDIATED_MRNA_DESTABILIZATION	15	0.524253	1.37785	0.134855	0.389028	1	578	tags=27%, list=4%, signal=28%
GOCC_CORE_MEDIATOR_COMPLEX	26	0.420582	1.37775	0.108	0.388762	1	2375	tags=38%, list=17%, signal=46%
GOBP_APOPTOTIC_SIGNALING_PATHWAY	495	0.304881	1.37775	0.0612648	0.38832	1	3562	tags=34%, list=26%, signal=44%
GOMF_TRANSLATION_REGULATOR_ACTIVITY_NUCLEIC_ACID_BINDING	96	0.389128	1.37666	0.127237	0.389887	1	2437	tags=33%, list=18%, signal=40%
GOBP_REGULATION_OF_ACTIN_CYTOSKELETON_REORGANIZATION	35	0.397995	1.37664	0.0805501	0.389473	1	4349	tags=49%, list=32%, signal=71%
GOMF_PROTEIN_KINASE_A_BINDING	41	0.406778	1.37629	0.0876068	0.389632	1	1038	tags=24%, list=8%, signal=26%
GOCC_GLUTAMATERGIC_SYNAPSE	260	0.329966	1.37627	0.0778689	0.389213	1	3726	tags=34%, list=27%, signal=46%
GOBP_RESPONSE_TO_CARBOHYDRATE	149	0.323932	1.37622	0.07431	0.388887	1	2122	tags=23%, list=15%, signal=27%
GOBP_RESPONSE_TO_MITOCHONDRIAL_DEPOLARISATION	20	0.485549	1.3751	0.131148	0.390534	1	2952	tags=50%, list=21%, signal=64%
GOBP_PURINE_NUCLEOBASE_METABOLIC_PROCESS	17	0.517739	1.37351	0.142285	0.392993	1	691	tags=29%, list=5%, signal=31%
GOBP_MITOCHONDRIAL_OUTER_MEMBRANE_PERMEABILIZATION_INVOLVED_IN_PROGRAMMED_CELL_DEATH	36	0.394922	1.37346	0.09375	0.392636	1	3450	tags=44%, list=25%, signal=59%
GOBP_MYELOID_CELL_HOMEOSTASIS	143	0.316895	1.37341	0.0565657	0.392303	1	3105	tags=34%, list=23%, signal=43%
GOBP_MOLTING_CYCLE_PROCESS	50	0.391999	1.37327	0.084	0.392118	1	4962	tags=56%, list=36%, signal=87%
GOBP_POSITIVE_REGULATION_OF_PROTEIN_IMPORT_INTO_NUCLEUS	32	0.427232	1.37321	0.107595	0.391794	1	4030	tags=47%, list=29%, signal=66%
GOBP_ESTABLISHMENT_OR_MAINTENANCE_OF_CELL_POLARITY	190	0.336493	1.3731	0.0639175	0.391522	1	3954	tags=42%, list=29%, signal=58%
GOBP_ESTABLISHMENT_OF_CELL_POLARITY	133	0.348605	1.37272	0.0769231	0.391808	1	3954	tags=43%, list=29%, signal=60%
GOBP_CELLULAR_RESPONSE_TO_UV	86	0.330609	1.37156	0.06639	0.393572	1	4095	tags=47%, list=30%, signal=66%
GOBP_REGULATION_OF_DNA_TEMPLATED_TRANSCRIPTION_INITIATION	72	0.356939	1.37149	0.0903084	0.393268	1	2481	tags=33%, list=18%, signal=40%
GOBP_POSITIVE_REGULATION_OF_RECEPTOR_INTERNALIZATION	16	0.464234	1.37124	0.116466	0.393318	1	2201	tags=38%, list=16%, signal=45%
GOBP_NEGATIVE_REGULATION_OF_PROTEOLYSIS_INVOLVED_IN_PROTEIN_CATABOLIC_PROCESS	56	0.355216	1.37109	0.0810811	0.393124	1	1660	tags=21%, list=12%, signal=24%
GOBP_HISTONE_H3_K4_METHYLATION	60	0.39567	1.37078	0.114165	0.393303	1	1447	tags=28%, list=11%, signal=32%
GOBP_REGULATION_OF_PROTEIN_IMPORT_INTO_NUCLEUS	47	0.38577	1.37057	0.103376	0.393277	1	4030	tags=45%, list=29%, signal=63%
GOCC_LATERAL_PLASMA_MEMBRANE	43	0.422277	1.37054	0.120408	0.392882	1	5128	tags=63%, list=37%, signal=100%
GOBP_POSITIVE_REGULATION_OF_LAMELLIPODIUM_ASSEMBLY	23	0.438354	1.36984	0.11134	0.393738	1	3933	tags=48%, list=29%, signal=67%
GOMF_ACYLTRANSFERASE_ACTIVITY	186	0.316583	1.36977	0.0578158	0.393417	1	3105	tags=33%, list=23%, signal=42%
GOCC_PRERIBOSOME	71	0.504195	1.36939	0.184891	0.393688	1	2229	tags=39%, list=16%, signal=47%
GOBP_POSITIVE_REGULATION_OF_PROTEIN_DEPHOSPHORYLATION	42	0.39722	1.36939	0.120654	0.393256	1	3051	tags=38%, list=22%, signal=49%
GOBP_ADAPTIVE_THERMOGENESIS	113	0.3404	1.36933	0.0888889	0.392919	1	1961	tags=23%, list=14%, signal=27%
GOBP_POSTSYNAPTIC_NEUROTRANSMITTER_RECEPTOR_INTERNALIZATION	16	0.495153	1.36887	0.136273	0.393366	1	2240	tags=38%, list=16%, signal=45%
GOBP_NEUROTRANSMITTER_RECEPTOR_INTERNALIZATION	16	0.495153	1.36887	0.136273	0.392929	1	2240	tags=38%, list=16%, signal=45%
GOBP_REGULATION_OF_PLASMA_LIPOPROTEIN_PARTICLE_LEVELS	45	0.396141	1.36866	0.138067	0.39291	1	235	tags=16%, list=2%, signal=16%
GOBP_MRNA_METHYLATION	17	0.471176	1.36857	0.121212	0.392654	1	1034	tags=29%, list=8%, signal=32%
GOBP_NEGATIVE_REGULATION_OF_DEPHOSPHORYLATION	37	0.388236	1.36849	0.1	0.392377	1	4145	tags=62%, list=30%, signal=89%
GOBP_DORSAL_VENTRAL_NEURAL_TUBE_PATTERNING	16	0.491696	1.36828	0.13786	0.39234	1	1660	tags=31%, list=12%, signal=36%
GOMF_PHOSPHATIDYLINOSITOL_KINASE_ACTIVITY	16	0.511263	1.36808	0.146694	0.392309	1	3401	tags=50%, list=25%, signal=66%
GOMF_PROTEIN_MACROMOLECULE_ADAPTOR_ACTIVITY	303	0.295889	1.36794	0.0523013	0.392118	1	1956	tags=21%, list=14%, signal=24%
GOCC_CLATHRIN_ADAPTOR_COMPLEX	21	0.457133	1.36788	0.0977597	0.391803	1	3092	tags=43%, list=23%, signal=55%
GOBP_REGULATION_OF_ENDOPLASMIC_RETICULUM_STRESS_INDUCED_INTRINSIC_APOPTOTIC_SIGNALING_PATHWAY	26	0.460769	1.36782	0.137097	0.391497	1	3927	tags=54%, list=29%, signal=75%
GOCC_CORTICAL_ACTIN_CYTOSKELETON	51	0.402506	1.3676	0.122736	0.391468	1	3569	tags=43%, list=26%, signal=58%
GOCC_SM_LIKE_PROTEIN_FAMILY_COMPLEX	89	0.431119	1.36701	0.152305	0.392104	1	1467	tags=27%, list=11%, signal=30%
GOBP_RESPONSE_TO_STARVATION	162	0.331008	1.36697	0.088	0.391745	1	3067	tags=33%, list=22%, signal=42%
GOMF_CLATHRIN_BINDING	47	0.376246	1.36509	0.0985916	0.394793	1	3436	tags=36%, list=25%, signal=48%
GOBP_NEGATIVE_REGULATION_OF_PROTEIN_DEPHOSPHORYLATION	28	0.411445	1.36478	0.112936	0.394947	1	4145	tags=68%, list=30%, signal=97%
GOBP_RECEPTOR_CATABOLIC_PROCESS	25	0.460416	1.36467	0.142276	0.394723	1	2340	tags=32%, list=17%, signal=38%
GOBP_CELLULAR_RESPONSE_TO_ORGANIC_CYCLIC_COMPOUND	395	0.30807	1.3646	0.088	0.394405	1	3089	tags=29%, list=22%, signal=36%
GOBP_NEGATIVE_REGULATION_OF_STRESS_ACTIVATED_PROTEIN_KINASE_SIGNALING_CASCADE	39	0.369477	1.36446	0.097561	0.394197	1	2698	tags=28%, list=20%, signal=35%
GOBP_RNA_SURVEILLANCE	16	0.501477	1.36408	0.128906	0.394478	1	3190	tags=44%, list=23%, signal=57%
GOBP_PYRIMIDINE_NUCLEOBASE_METABOLIC_PROCESS	15	0.499555	1.36395	0.138365	0.394279	1	2334	tags=53%, list=17%, signal=64%
GOMF_N_ACYLTRANSFERASE_ACTIVITY	69	0.348034	1.36326	0.068323	0.395303	1	2682	tags=35%, list=20%, signal=43%
GOMF_GDP_DISSOCIATION_INHIBITOR_ACTIVITY	15	0.450618	1.36303	0.0985325	0.395337	1	3402	tags=47%, list=25%, signal=62%
GOCC_REPLISOME	15	0.54578	1.36221	0.175299	0.396457	1	713	tags=27%, list=5%, signal=28%
GOBP_NEGATIVE_REGULATION_OF_INTRINSIC_APOPTOTIC_SIGNALING_PATHWAY_IN_RESPONSE_TO_DNA_DAMAGE	28	0.404451	1.36211	0.102119	0.39621	1	4235	tags=54%, list=31%, signal=77%
GOBP_MODULATION_BY_HOST_OF_SYMBIONT_PROCESS	66	0.340393	1.36179	0.0790021	0.396374	1	3003	tags=32%, list=22%, signal=41%
GOBP_RESPONSE_TO_ALCOHOL	156	0.309006	1.3614	0.0633947	0.396627	1	2797	tags=29%, list=20%, signal=36%
GOBP_MYELOID_LEUKOCYTE_CYTOKINE_PRODUCTION	47	0.403689	1.36121	0.130604	0.396572	1	2081	tags=30%, list=15%, signal=35%
GOBP_REGULATION_OF_ESTABLISHMENT_OF_PROTEIN_LOCALIZATION_TO_MITOCHONDRION	46	0.368697	1.36071	0.08	0.397094	1	2957	tags=37%, list=22%, signal=47%
GOBP_MATURATION_OF_5_8S_RRNA_FROM_TRICISTRONIC_RRNA_TRANSCRIPT_SSU_RRNA_5_8S_RRNA_LSU_RRNA	24	0.515997	1.36049	0.171598	0.397104	1	1336	tags=33%, list=10%, signal=37%
GOBP_RNA_CAPPING	20	0.487374	1.36001	0.145129	0.397586	1	1033	tags=30%, list=8%, signal=32%
GOBP_REGULATION_OF_ORGAN_GROWTH	59	0.370561	1.35996	0.111579	0.397221	1	1558	tags=20%, list=11%, signal=23%
GOBP_ENDOCYTIC_RECYCLING	75	0.376297	1.35928	0.126609	0.39811	1	3775	tags=47%, list=27%, signal=64%
GOBP_POSITIVE_REGULATION_OF_CELL_GROWTH	116	0.331077	1.35856	0.0847458	0.399024	1	2012	tags=23%, list=15%, signal=27%
GOBP_ENDOSOME_TO_LYSOSOME_TRANSPORT_VIA_MULTIVESICULAR_BODY_SORTING_PATHWAY	16	0.482706	1.35828	0.116054	0.399121	1	1664	tags=44%, list=12%, signal=50%
GOCC_NBAF_COMPLEX	15	0.527783	1.35823	0.150206	0.398796	1	1601	tags=40%, list=12%, signal=45%
GOBP_POSITIVE_REGULATION_OF_CYTOSKELETON_ORGANIZATION	144	0.312838	1.3579	0.0748988	0.398999	1	1915	tags=23%, list=14%, signal=26%
GOBP_ERAD_PATHWAY	98	0.365084	1.35774	0.149893	0.398899	1	3773	tags=48%, list=27%, signal=66%
GOBP_TRANSCRIPTION_INITIATION_AT_RNA_POLYMERASE_II_PROMOTER	90	0.357796	1.35743	0.1375	0.399056	1	2481	tags=33%, list=18%, signal=40%
GOBP_PROTEIN_DEPHOSPHORYLATION	208	0.314553	1.3574	0.0700637	0.398698	1	2952	tags=31%, list=21%, signal=39%
GOBP_REGULATION_OF_PROTEIN_DEPOLYMERIZATION	62	0.372966	1.35685	0.0951417	0.399235	1	2834	tags=37%, list=21%, signal=47%
GOBP_REGULATION_OF_PROTEIN_CONTAINING_COMPLEX_DISASSEMBLY	98	0.34086	1.35658	0.0848861	0.399333	1	4113	tags=49%, list=30%, signal=69%
GOCC_DNA_POLYMERASE_COMPLEX	19	0.506861	1.35618	0.169456	0.399715	1	3540	tags=58%, list=26%, signal=78%
GOBP_B_CELL_PROLIFERATION	74	0.338515	1.35602	0.0921844	0.399565	1	3091	tags=34%, list=22%, signal=43%
GOBP_REGULATION_OF_APOPTOTIC_SIGNALING_PATHWAY	304	0.32419	1.35475	0.0916335	0.401649	1	3096	tags=29%, list=23%, signal=37%
GOBP_MEGAKARYOCYTE_DIFFERENTIATION	44	0.393035	1.3546	0.130705	0.40153	1	3894	tags=48%, list=28%, signal=66%
GOBP_CELLULAR_RESPONSE_TO_EXTRACELLULAR_STIMULUS	203	0.320971	1.35459	0.0947581	0.401114	1	3067	tags=33%, list=22%, signal=42%
GOBP_REGULATION_OF_PROTEIN_CATABOLIC_PROCESS	310	0.299573	1.3542	0.067623	0.401393	1	2422	tags=25%, list=18%, signal=29%
GOBP_GOLGI_ORGANIZATION	130	0.345509	1.35403	0.11087	0.401265	1	3796	tags=43%, list=28%, signal=59%
GOCC_ANAPHASE_PROMOTING_COMPLEX	20	0.472537	1.35353	0.137331	0.401797	1	2863	tags=50%, list=21%, signal=63%
GOBP_REGULATION_OF_INCLUSION_BODY_ASSEMBLY	15	0.49595	1.35332	0.146881	0.401712	1	1568	tags=33%, list=11%, signal=38%
GOBP_RESPONSE_TO_TESTOSTERONE	30	0.41407	1.35287	0.1	0.402144	1	4529	tags=57%, list=33%, signal=84%
GOBP_POSITIVE_REGULATION_OF_MUSCLE_CELL_APOPTOTIC_PROCESS	17	0.454458	1.35244	0.123967	0.402552	1	2786	tags=53%, list=20%, signal=66%
GOBP_B_CELL_ACTIVATION_INVOLVED_IN_IMMUNE_RESPONSE	81	0.325454	1.35236	0.0769231	0.402299	1	2286	tags=27%, list=17%, signal=32%
GOBP_MELANOSOME_ASSEMBLY	18	0.463043	1.35179	0.112245	0.402976	1	995	tags=28%, list=7%, signal=30%
GOBP_MALE_MEIOTIC_NUCLEAR_DIVISION	25	0.421497	1.35099	0.1174	0.404072	1	2555	tags=36%, list=19%, signal=44%
GOBP_REGULATION_OF_GOLGI_ORGANIZATION	18	0.439954	1.35035	0.112245	0.404808	1	3233	tags=56%, list=24%, signal=73%
GOCC_KINETOCHORE_MICROTUBULE	19	0.434962	1.35015	0.126733	0.404789	1	1664	tags=37%, list=12%, signal=42%
GOBP_B_CELL_ACTIVATION	231	0.297784	1.35002	0.0614754	0.404608	1	3961	tags=38%, list=29%, signal=52%
GOBP_COPII_COATED_VESICLE_BUDDING	40	0.409999	1.3499	0.127083	0.404384	1	2776	tags=45%, list=20%, signal=56%
GOBP_SPLICEOSOMAL_SNRNP_ASSEMBLY	42	0.470822	1.34953	0.167331	0.404659	1	1377	tags=29%, list=10%, signal=32%
GOMF_BHLH_TRANSCRIPTION_FACTOR_BINDING	21	0.44742	1.34933	0.103586	0.404595	1	845	tags=19%, list=6%, signal=20%
GOBP_NUCLEOSIDE_DIPHOSPHATE_METABOLIC_PROCESS	105	0.343644	1.34862	0.0886598	0.405488	1	3206	tags=36%, list=23%, signal=47%
GOBP_NEGATIVE_REGULATION_OF_KINASE_ACTIVITY	184	0.319867	1.34747	0.1	0.407172	1	4048	tags=41%, list=29%, signal=58%
GOBP_OOCYTE_MATURATION	20	0.42165	1.34647	0.122363	0.408672	1	4484	tags=65%, list=33%, signal=96%
GOCC_PRC1_COMPLEX	16	0.442754	1.34643	0.117043	0.408328	1	2266	tags=31%, list=16%, signal=37%
GOBP_RESPONSE_TO_X_RAY	29	0.397459	1.34626	0.135983	0.408238	1	3774	tags=55%, list=27%, signal=76%
GOBP_PROTEIN_LOCALIZATION_TO_CELL_JUNCTION	67	0.36979	1.34536	0.106339	0.409569	1	3368	tags=31%, list=25%, signal=41%
GOBP_MITOCHONDRIAL_GENOME_MAINTENANCE	30	0.409246	1.34506	0.147303	0.409686	1	3488	tags=50%, list=25%, signal=67%
GOCC_CYTOPLASMIC_REGION	169	0.318216	1.34505	0.100823	0.409283	1	3287	tags=34%, list=24%, signal=45%
GOBP_MAINTENANCE_OF_PROTEIN_LOCALIZATION_IN_ORGANELLE	37	0.380547	1.34455	0.100604	0.409761	1	2926	tags=38%, list=21%, signal=48%
GOBP_PHOSPHATE_ION_TRANSPORT	16	0.470969	1.34422	0.130785	0.409936	1	3290	tags=56%, list=24%, signal=74%
GOCC_POSTSYNAPSE	396	0.299826	1.34412	0.0748988	0.409693	1	3853	tags=36%, list=28%, signal=49%
GOBP_PROTEIN_LOCALIZATION_TO_MITOCHONDRION	119	0.359702	1.34295	0.152672	0.411537	1	2799	tags=34%, list=20%, signal=42%
GOBP_REGULATION_OF_GLIAL_CELL_PROLIFERATION	27	0.416045	1.34283	0.103734	0.4114	1	2291	tags=30%, list=17%, signal=35%
GOBP_POSITIVE_REGULATION_OF_TRANSFERASE_ACTIVITY	371	0.286966	1.34239	0.0587045	0.411857	1	2851	tags=27%, list=21%, signal=34%
GOMF_LIGASE_ACTIVITY	145	0.344871	1.34191	0.129594	0.412347	1	2376	tags=31%, list=17%, signal=37%
GOBP_ADP_METABOLIC_PROCESS	72	0.375589	1.34158	0.145161	0.41251	1	2629	tags=36%, list=19%, signal=44%
GOMF_PLUS_END_DIRECTED_MICROTUBULE_MOTOR_ACTIVITY	19	0.492963	1.34094	0.173737	0.41333	1	2159	tags=37%, list=16%, signal=44%
GOMF_RNA_POLYMERASE_II_CORE_PROMOTER_SEQUENCE_SPECIFIC_DNA_BINDING	17	0.44963	1.34094	0.152305	0.412912	1	818	tags=24%, list=6%, signal=25%
GOBP_CELLULAR_RESPONSE_TO_GLUCOSE_STARVATION	44	0.387075	1.34079	0.104082	0.41276	1	3617	tags=45%, list=26%, signal=61%
GOMF_PROTEIN_KINASE_C_BINDING	37	0.399869	1.34019	0.126506	0.413476	1	3901	tags=51%, list=28%, signal=72%
GOCC_PROTEIN_DNA_COMPLEX	164	0.374737	1.34017	0.167969	0.413079	1	3005	tags=28%, list=22%, signal=35%
GOMF_PROTEIN_SERINE_THREONINE_KINASE_ACTIVITY	346	0.328373	1.33954	0.117521	0.413836	1	3838	tags=38%, list=28%, signal=52%
GOBP_LIVER_REGENERATION	24	0.432869	1.33949	0.113131	0.413525	1	2145	tags=29%, list=16%, signal=35%
GOBP_MONOSACCHARIDE_METABOLIC_PROCESS	201	0.323894	1.33866	0.10166	0.414685	1	3415	tags=35%, list=25%, signal=46%
GOBP_MALE_SEX_DIFFERENTIATION	92	0.341678	1.33842	0.0933063	0.414741	1	3983	tags=40%, list=29%, signal=56%
GOMF_UBIQUITIN_LIKE_PROTEIN_TRANSFERASE_ACTIVITY	366	0.28555	1.3381	0.0647182	0.414971	1	3094	tags=34%, list=23%, signal=43%
GOCC_CLEAVAGE_FURROW	48	0.35569	1.33795	0.104034	0.41482	1	3667	tags=44%, list=27%, signal=59%
GOBP_EMBRYONIC_CAMERA_TYPE_EYE_DEVELOPMENT	19	0.511125	1.33768	0.157563	0.414895	1	4413	tags=74%, list=32%, signal=108%
GOBP_NEURON_PROJECTION_ORGANIZATION	67	0.358927	1.33755	0.100196	0.414719	1	3594	tags=43%, list=26%, signal=58%
GOBP_NEURAL_TUBE_DEVELOPMENT	121	0.352964	1.3368	0.115226	0.415738	1	2911	tags=32%, list=21%, signal=41%
GOBP_GLUCAN_BIOSYNTHETIC_PROCESS	31	0.382536	1.33664	0.0888889	0.415637	1	3001	tags=35%, list=22%, signal=45%
GOBP_REGULATION_OF_SYNAPTIC_PLASTICITY	107	0.348854	1.33605	0.1	0.41635	1	1919	tags=21%, list=14%, signal=25%
GOBP_NEGATIVE_REGULATION_OF_PROTEIN_LOCALIZATION_TO_NUCLEUS	25	0.409964	1.33504	0.137421	0.417814	1	1881	tags=28%, list=14%, signal=32%
GOMF_MOLECULAR_CONDENSATE_SCAFFOLD_ACTIVITY	15	0.448796	1.33484	0.147368	0.417788	1	749	tags=27%, list=5%, signal=28%
GOBP_REGULATION_OF_JUN_KINASE_ACTIVITY	48	0.377094	1.33455	0.107143	0.417918	1	1827	tags=27%, list=13%, signal=31%
GOBP_DNA_SYNTHESIS_INVOLVED_IN_DNA_REPAIR	34	0.441433	1.33452	0.194861	0.417554	1	3183	tags=44%, list=23%, signal=57%
GOBP_REGULATION_OF_DNA_TEMPLATED_TRANSCRIPTION_IN_RESPONSE_TO_STRESS	40	0.42687	1.33447	0.172888	0.417201	1	4261	tags=45%, list=31%, signal=65%
GOBP_NUCLEAR_MEMBRANE_REASSEMBLY	23	0.4279	1.3339	0.150579	0.417883	1	1664	tags=35%, list=12%, signal=40%
GOBP_BLASTOCYST_GROWTH	19	0.441551	1.33387	0.141372	0.417516	1	2221	tags=32%, list=16%, signal=38%
GOBP_NEGATIVE_REGULATION_OF_PHOSPHORYLATION	285	0.313381	1.33378	0.115619	0.417293	1	4053	tags=40%, list=29%, signal=55%
GOBP_CELLULAR_RESPONSE_TO_ABIOTIC_STIMULUS	263	0.290058	1.33361	0.0770791	0.4172	1	3575	tags=36%, list=26%, signal=48%
GOBP_SUPEROXIDE_METABOLIC_PROCESS	46	0.427143	1.33325	0.146694	0.417449	1	473	tags=17%, list=3%, signal=18%
GOMF_SUMO_BINDING	17	0.465344	1.33248	0.135484	0.418484	1	4789	tags=71%, list=35%, signal=108%
GOBP_NEGATIVE_REGULATION_OF_UBIQUITIN_DEPENDENT_PROTEIN_CATABOLIC_PROCESS	47	0.353147	1.3323	0.112811	0.418421	1	1660	tags=21%, list=12%, signal=24%
GOBP_PROTEIN_POLYMERIZATION	215	0.289	1.33207	0.0600414	0.418461	1	3297	tags=32%, list=24%, signal=41%
GOBP_REGULATION_OF_CELL_FATE_COMMITMENT	22	0.433162	1.33194	0.133197	0.418231	1	2559	tags=36%, list=19%, signal=45%
GOBP_DNA_TEMPLATED_DNA_REPLICATION_MAINTENANCE_OF_FIDELITY	52	0.43716	1.33094	0.174468	0.419728	1	3370	tags=46%, list=25%, signal=61%
GOBP_VIRION_ASSEMBLY	33	0.399312	1.33059	0.120921	0.420001	1	2006	tags=30%, list=15%, signal=35%
GOBP_RECEPTOR_LOCALIZATION_TO_SYNAPSE	36	0.385398	1.32927	0.131148	0.422093	1	1296	tags=19%, list=9%, signal=21%
GOBP_REGULATION_OF_MITOCHONDRIAL_OUTER_MEMBRANE_PERMEABILIZATION_INVOLVED_IN_APOPTOTIC_SIGNALING_PATHWAY	21	0.42038	1.32895	0.123314	0.422253	1	3450	tags=48%, list=25%, signal=63%
GOMF_NUCLEAR_VITAMIN_D_RECEPTOR_BINDING	15	0.474311	1.32865	0.145194	0.422442	1	2192	tags=47%, list=16%, signal=55%
GOBP_TRANSPORT_ALONG_MICROTUBULE	150	0.293317	1.32835	0.0873984	0.422695	1	3226	tags=30%, list=23%, signal=39%
GOBP_PROTEIN_STABILIZATION	181	0.295694	1.32821	0.1	0.422544	1	2387	tags=24%, list=17%, signal=29%
GOBP_VIRAL_PROCESS	349	0.310086	1.32726	0.125253	0.423971	1	2454	tags=26%, list=18%, signal=31%
GOBP_B_CELL_DIFFERENTIATION	118	0.325052	1.3267	0.0885312	0.424608	1	3961	tags=41%, list=29%, signal=57%
GOCC_PRECATALYTIC_SPLICEOSOME	52	0.46458	1.3265	0.185687	0.424566	1	1205	tags=27%, list=9%, signal=29%
GOCC_TRANSFERASE_COMPLEX_TRANSFERRING_PHOSPHORUS_CONTAINING_GROUPS	260	0.294179	1.32589	0.102345	0.425315	1	3245	tags=33%, list=24%, signal=42%
GOBP_REGULATION_OF_MYELINATION	32	0.409364	1.32559	0.146341	0.425521	1	2473	tags=31%, list=18%, signal=38%
GOBP_REGULATION_OF_PROTEIN_MODIFICATION_BY_SMALL_PROTEIN_CONJUGATION_OR_REMOVAL	230	0.299301	1.32529	0.0843621	0.425701	1	2104	tags=23%, list=15%, signal=27%
GOBP_ANIMAL_ORGAN_REGENERATION	46	0.374358	1.32473	0.136364	0.426435	1	2145	tags=24%, list=16%, signal=28%
GOBP_TRICARBOXYLIC_ACID_CYCLE	29	0.463108	1.32403	0.149194	0.427357	1	2323	tags=38%, list=17%, signal=46%
GOBP_RESPONSE_TO_AMINO_ACID_STARVATION	49	0.343697	1.32386	0.0946502	0.427298	1	2321	tags=27%, list=17%, signal=32%
GOCC_CUL4_RING_E3_UBIQUITIN_LIGASE_COMPLEX	30	0.420733	1.3231	0.172708	0.428379	1	3437	tags=60%, list=25%, signal=80%
GOCC_NUCLEAR_OUTER_MEMBRANE	23	0.43934	1.32277	0.141667	0.428586	1	2706	tags=39%, list=20%, signal=49%
GOMF_PALMITOYLTRANSFERASE_ACTIVITY	29	0.422656	1.32117	0.154185	0.431289	1	2218	tags=34%, list=16%, signal=41%
GOBP_SYNAPSE_MATURATION	16	0.443946	1.32012	0.144351	0.432912	1	3838	tags=50%, list=28%, signal=69%
GOBP_REGULATION_OF_CELL_SUBSTRATE_JUNCTION_ORGANIZATION	58	0.401035	1.32005	0.162272	0.432636	1	4145	tags=47%, list=30%, signal=66%
GOCC_NEURON_PROJECTION_CYTOPLASM	73	0.339279	1.31955	0.104294	0.433185	1	3226	tags=36%, list=23%, signal=46%
GOBP_ESTABLISHMENT_OF_PROTEIN_LOCALIZATION_TO_TELOMERE	17	0.536137	1.31942	0.216867	0.433019	1	2359	tags=47%, list=17%, signal=57%
GOCC_CHAPERONE_COMPLEX	38	0.477951	1.31937	0.201566	0.432722	1	4289	tags=61%, list=31%, signal=88%
GOBP_REGULATION_OF_UBIQUITIN_PROTEIN_TRANSFERASE_ACTIVITY	54	0.382255	1.31926	0.152941	0.432513	1	2086	tags=33%, list=15%, signal=39%
GOBP_REGULATION_OF_INTRACELLULAR_PROTEIN_TRANSPORT	192	0.290972	1.3188	0.0689655	0.433033	1	3001	tags=29%, list=22%, signal=36%
GOMF_DNA_DAMAGE_SENSOR_ACTIVITY	22	0.484467	1.31867	0.219512	0.432835	1	4280	tags=64%, list=31%, signal=92%
GOBP_POSITIVE_REGULATION_OF_MYELOID_LEUKOCYTE_CYTOKINE_PRODUCTION_INVOLVED_IN_IMMUNE_RESPONSE	35	0.396773	1.31847	0.148649	0.432769	1	1929	tags=29%, list=14%, signal=33%
GOBP_PEPTIDYL_SERINE_MODIFICATION	236	0.308896	1.31819	0.107527	0.432938	1	4053	tags=40%, list=29%, signal=56%
GOBP_POSITIVE_REGULATION_OF_PEPTIDYL_THREONINE_PHOSPHORYLATION	21	0.460008	1.31805	0.157576	0.432808	1	1616	tags=38%, list=12%, signal=43%
GOMF_DOUBLE_STRANDED_RNA_BINDING	64	0.366329	1.31768	0.131524	0.433192	1	2759	tags=34%, list=20%, signal=43%
GOBP_PROTEIN_TARGETING	285	0.294982	1.31751	0.102	0.433158	1	3585	tags=34%, list=26%, signal=45%
GOBP_REGULATION_OF_FIBROBLAST_APOPTOTIC_PROCESS	17	0.439896	1.31719	0.15272	0.433395	1	1688	tags=35%, list=12%, signal=40%
GOBP_REGULATION_OF_HEART_GROWTH	39	0.37869	1.31709	0.119342	0.433149	1	3327	tags=31%, list=24%, signal=40%
GOBP_THYROID_GLAND_DEVELOPMENT	16	0.461511	1.31696	0.164356	0.432991	1	3796	tags=56%, list=28%, signal=78%
GOMF_ISOMERASE_ACTIVITY	127	0.332873	1.31684	0.140655	0.432828	1	3312	tags=35%, list=24%, signal=46%
GOBP_PYRIMIDINE_CONTAINING_COMPOUND_CATABOLIC_PROCESS	34	0.354939	1.31601	0.102713	0.43401	1	3025	tags=35%, list=22%, signal=45%
GOBP_REGULATION_OF_AUTOPHAGY	301	0.309328	1.31551	0.124211	0.434533	1	3044	tags=33%, list=22%, signal=41%
GOBP_UBIQUITIN_DEPENDENT_PROTEIN_CATABOLIC_PROCESS_VIA_THE_MULTIVESICULAR_BODY_SORTING_PATHWAY	33	0.376514	1.31525	0.136273	0.434584	1	2797	tags=39%, list=20%, signal=49%
GOBP_ACTIN_CYTOSKELETON_REORGANIZATION	88	0.370759	1.31513	0.145749	0.434361	1	2513	tags=28%, list=18%, signal=35%
GOMF_CALMODULIN_DEPENDENT_PROTEIN_KINASE_ACTIVITY	20	0.451127	1.31508	0.14959	0.434031	1	3295	tags=40%, list=24%, signal=53%
GOBP_REGULATION_OF_MUSCLE_CELL_DIFFERENTIATION	93	0.338193	1.31478	0.135802	0.434184	1	4408	tags=45%, list=32%, signal=66%
GOMF_HISTONE_METHYLTRANSFERASE_ACTIVITY	59	0.38861	1.31469	0.179798	0.433911	1	3168	tags=37%, list=23%, signal=48%
GOMF_KINASE_REGULATOR_ACTIVITY	162	0.291212	1.31465	0.0893617	0.433575	1	4576	tags=48%, list=33%, signal=71%
GOBP_CELL_GROWTH	357	0.29909	1.31456	0.109015	0.433338	1	3402	tags=32%, list=25%, signal=41%
GOMF_PROTEIN_METHYLTRANSFERASE_ACTIVITY	81	0.356913	1.31418	0.153209	0.433685	1	3168	tags=32%, list=23%, signal=41%
GOMF_MAGNESIUM_ION_BINDING	185	0.294777	1.31415	0.101031	0.433329	1	2323	tags=23%, list=17%, signal=28%
GOBP_CELLULAR_RESPONSE_TO_NITROGEN_COMPOUND	477	0.305632	1.31386	0.126789	0.43347	1	2777	tags=26%, list=20%, signal=32%
GOMF_RIBOSOME_BINDING	71	0.363331	1.31368	0.156379	0.433414	1	3067	tags=37%, list=22%, signal=47%
GOBP_POSITIVE_REGULATION_OF_SODIUM_ION_TRANSPORT	16	0.45088	1.31339	0.149284	0.433568	1	3276	tags=44%, list=24%, signal=57%
GOMF_PROTEIN_PHOSPHATASE_1_BINDING	18	0.455679	1.31333	0.157258	0.433266	1	1758	tags=28%, list=13%, signal=32%
GOMF_PROTEIN_PHOSPHATASE_ACTIVATOR_ACTIVITY	15	0.44666	1.31333	0.137131	0.432866	1	2395	tags=33%, list=17%, signal=40%
GOBP_EMBRYONIC_PLACENTA_DEVELOPMENT	62	0.380356	1.31259	0.165692	0.433889	1	1634	tags=23%, list=12%, signal=26%
GOMF_AMINOPEPTIDASE_ACTIVITY	31	0.405733	1.31171	0.165339	0.435147	1	1624	tags=26%, list=12%, signal=29%
GOCC_COPI_COATED_VESICLE	22	0.505772	1.3117	0.200846	0.434755	1	3109	tags=50%, list=23%, signal=65%
GOBP_POSITIVE_REGULATION_BY_HOST_OF_VIRAL_TRANSCRIPTION	16	0.478487	1.31165	0.169456	0.434449	1	2454	tags=38%, list=18%, signal=46%
GOBP_UBIQUITIN_DEPENDENT_ERAD_PATHWAY	76	0.356032	1.31121	0.160677	0.434847	1	3964	tags=49%, list=29%, signal=68%
GOBP_RNA_POLYMERASE_II_PREINITIATION_COMPLEX_ASSEMBLY	53	0.365615	1.31098	0.157676	0.434888	1	1802	tags=28%, list=13%, signal=32%
GOMF_MAP_KINASE_KINASE_ACTIVITY	16	0.47336	1.31035	0.157143	0.435652	1	3796	tags=50%, list=28%, signal=69%
GOBP_MITOTIC_INTRA_S_DNA_DAMAGE_CHECKPOINT_SIGNALING	16	0.48135	1.31025	0.168033	0.435437	1	3999	tags=56%, list=29%, signal=79%
GOCC_SITE_OF_POLARIZED_GROWTH	131	0.344232	1.30897	0.122153	0.437486	1	4037	tags=42%, list=29%, signal=59%
GOBP_REGULATION_OF_CELLULAR_SENESCENCE	38	0.352279	1.30866	0.135417	0.437687	1	2109	tags=34%, list=15%, signal=40%
GOCC_PORE_COMPLEX	20	0.418215	1.30862	0.140562	0.437362	1	3450	tags=50%, list=25%, signal=67%
GOBP_REGULATION_OF_ERAD_PATHWAY	19	0.433996	1.30861	0.151767	0.436953	1	3631	tags=58%, list=26%, signal=79%
GOBP_REGULATION_OF_TRANSCRIPTION_BY_RNA_POLYMERASE_III	28	0.423108	1.30833	0.161359	0.437116	1	3571	tags=50%, list=26%, signal=67%
GOBP_MITOCHONDRIAL_TRANSPORT	165	0.323796	1.30823	0.149813	0.436876	1	3476	tags=39%, list=25%, signal=52%
GOMF_EPIDERMAL_GROWTH_FACTOR_RECEPTOR_BINDING	23	0.402848	1.30721	0.126195	0.438537	1	3793	tags=52%, list=28%, signal=72%
GOBP_V_D_J_RECOMBINATION	17	0.456719	1.30714	0.158954	0.438267	1	2007	tags=41%, list=15%, signal=48%
GOMF_ACYL_COA_BINDING	18	0.42022	1.30705	0.147752	0.438029	1	4889	tags=67%, list=36%, signal=103%
GOBP_POSITIVE_REGULATION_OF_PROTEIN_LOCALIZATION_TO_CELL_SURFACE	16	0.445944	1.30678	0.149105	0.43814	1	743	tags=19%, list=5%, signal=20%
GOBP_RESPONSE_TO_COCAINE	25	0.405465	1.30665	0.12069	0.437994	1	4979	tags=64%, list=36%, signal=100%
GOBP_REGULATION_OF_SYNAPTIC_TRANSMISSION_GABAERGIC	17	0.435157	1.30621	0.150985	0.438451	1	2362	tags=35%, list=17%, signal=43%
GOBP_POSITIVE_REGULATION_OF_RESPONSE_TO_ENDOPLASMIC_RETICULUM_STRESS	32	0.400821	1.30582	0.170213	0.4388	1	4214	tags=53%, list=31%, signal=76%
GOBP_CELLULAR_PROCESS_INVOLVED_IN_REPRODUCTION_IN_MULTICELLULAR_ORGANISM	212	0.283635	1.30572	0.0800821	0.43858	1	3784	tags=34%, list=28%, signal=47%
GOBP_REGULATION_OF_NEURAL_PRECURSOR_CELL_PROLIFERATION	48	0.378531	1.30549	0.140167	0.438622	1	4962	tags=63%, list=36%, signal=97%
GOBP_CALCINEURIN_MEDIATED_SIGNALING	36	0.391847	1.30549	0.135903	0.438218	1	1847	tags=28%, list=13%, signal=32%
GOBP_VIRAL_TRANSCRIPTION	47	0.371493	1.30522	0.14405	0.438396	1	3207	tags=38%, list=23%, signal=50%
GOBP_RESPONSE_TO_ETHANOL	72	0.313352	1.30499	0.0966387	0.438407	1	2362	tags=28%, list=17%, signal=33%
GOBP_RAC_PROTEIN_SIGNAL_TRANSDUCTION	41	0.366663	1.30467	0.141393	0.438579	1	2732	tags=37%, list=20%, signal=46%
GOBP_NEURAL_NUCLEUS_DEVELOPMENT	43	0.368679	1.30436	0.15739	0.438844	1	2686	tags=37%, list=20%, signal=46%
GOBP_POSITIVE_REGULATION_OF_BMP_SIGNALING_PATHWAY	22	0.44474	1.30431	0.187251	0.438537	1	2248	tags=27%, list=16%, signal=33%
GOBP_POSITIVE_REGULATION_OF_PROTEIN_LOCALIZATION	365	0.282571	1.30379	0.0784708	0.439154	1	3123	tags=28%, list=23%, signal=35%
GOMF_CYCLIN_DEPENDENT_PROTEIN_KINASE_ACTIVITY	24	0.40877	1.30373	0.148305	0.43888	1	2454	tags=33%, list=18%, signal=41%
GOBP_INTRACELLULAR_GLUCOSE_HOMEOSTASIS	95	0.32764	1.30329	0.119826	0.439307	1	2518	tags=26%, list=18%, signal=32%
GOBP_PROTEIN_HETEROOLIGOMERIZATION	19	0.450247	1.30297	0.152642	0.439564	1	1593	tags=32%, list=12%, signal=36%
GOMF_PHOSPHATASE_INHIBITOR_ACTIVITY	28	0.369566	1.30277	0.138277	0.439561	1	4139	tags=61%, list=30%, signal=87%
GOBP_NUCLEOSOME_ORGANIZATION	99	0.409545	1.30222	0.225296	0.440205	1	3004	tags=30%, list=22%, signal=39%
GOBP_CELLULAR_RESPONSE_TO_CARBOHYDRATE_STIMULUS	97	0.313468	1.30218	0.124473	0.439864	1	1784	tags=21%, list=13%, signal=24%
GOBP_HISTONE_H4_K16_ACETYLATION	19	0.450629	1.30217	0.172867	0.439481	1	2684	tags=42%, list=20%, signal=52%
GOMF_AMINO_ACID_TRANSMEMBRANE_TRANSPORTER_ACTIVITY	47	0.419404	1.30187	0.193206	0.439677	1	3896	tags=49%, list=28%, signal=68%
GOBP_INOSITOL_PHOSPHATE_MEDIATED_SIGNALING	40	0.383834	1.30142	0.132231	0.44007	1	1847	tags=28%, list=13%, signal=32%
GOCC_CYTOPLASMIC_SIDE_OF_MEMBRANE	152	0.3002	1.30054	0.10099	0.441416	1	3280	tags=32%, list=24%, signal=42%
GOBP_NEURON_APOPTOTIC_PROCESS	177	0.307818	1.3002	0.112735	0.441609	1	3455	tags=34%, list=25%, signal=45%
GOMF_PROTEIN_FOLDING_CHAPERONE	55	0.411539	1.30016	0.178295	0.441282	1	4706	tags=62%, list=34%, signal=94%
GOBP_EXECUTION_PHASE_OF_APOPTOSIS	54	0.343091	1.29931	0.133595	0.442504	1	3733	tags=43%, list=27%, signal=58%
GOBP_ESTABLISHMENT_OF_PROTEIN_LOCALIZATION_TO_ENDOPLASMIC_RETICULUM	40	0.393224	1.29919	0.15507	0.442302	1	1383	tags=23%, list=10%, signal=25%
GOBP_POSITIVE_REGULATION_OF_CALCINEURIN_MEDIATED_SIGNALING	16	0.441508	1.29908	0.154167	0.442094	1	1331	tags=19%, list=10%, signal=21%
GOMF_NUCLEASE_ACTIVITY	180	0.313365	1.29816	0.132479	0.443486	1	3335	tags=33%, list=24%, signal=43%
GOBP_NEGATIVE_REGULATION_OF_NEURON_DEATH	143	0.315835	1.29799	0.130081	0.443399	1	3455	tags=34%, list=25%, signal=44%
GOBP_CELLULAR_RESPONSE_TO_STARVATION	138	0.32685	1.29748	0.143154	0.443974	1	3436	tags=37%, list=25%, signal=49%
GOCC_DESMOSOME	15	0.512338	1.29718	0.178431	0.444126	1	4536	tags=53%, list=33%, signal=80%
GOBP_PLACENTA_DEVELOPMENT	103	0.34453	1.29711	0.138554	0.443885	1	1634	tags=21%, list=12%, signal=24%
GOBP_MISMATCH_REPAIR	28	0.439255	1.29654	0.206681	0.444482	1	1376	tags=29%, list=10%, signal=32%
GOBP_GLUTAMINE_FAMILY_AMINO_ACID_METABOLIC_PROCESS	51	0.348172	1.29647	0.147638	0.444217	1	3992	tags=43%, list=29%, signal=61%
GOBP_POSITIVE_REGULATION_OF_VIRAL_PROCESS	57	0.343955	1.29561	0.16701	0.445507	1	2175	tags=26%, list=16%, signal=31%
GOBP_NEGATIVE_REGULATION_OF_TORC1_SIGNALING	22	0.425366	1.29553	0.165254	0.445274	1	3402	tags=41%, list=25%, signal=54%
GOBP_PROTEIN_TETRAMERIZATION	63	0.330382	1.29475	0.117155	0.446387	1	1876	tags=25%, list=14%, signal=29%
GOBP_MAMMARY_GLAND_MORPHOGENESIS	24	0.449039	1.29392	0.197531	0.447574	1	2481	tags=33%, list=18%, signal=41%
GOBP_NEGATIVE_REGULATION_OF_INTRACELLULAR_SIGNAL_TRANSDUCTION	409	0.292343	1.29372	0.134021	0.447555	1	3868	tags=36%, list=28%, signal=48%
GOBP_NEGATIVE_REGULATION_OF_CELL_GROWTH	134	0.315005	1.29321	0.12115	0.448038	1	3402	tags=35%, list=25%, signal=46%
GOBP_FEMALE_GAMETE_GENERATION	90	0.316257	1.29307	0.123967	0.4479	1	4498	tags=44%, list=33%, signal=66%
GOBP_REGULATION_OF_STRIATED_MUSCLE_CELL_DIFFERENTIATION	54	0.348693	1.29293	0.132911	0.447798	1	4215	tags=46%, list=31%, signal=67%
GOBP_SINGLE_STRANDED_VIRAL_RNA_REPLICATION_VIA_DOUBLE_STRANDED_DNA_INTERMEDIATE	18	0.453653	1.29139	0.180527	0.450362	1	3001	tags=44%, list=22%, signal=57%
GOBP_PLASMA_LIPOPROTEIN_PARTICLE_CLEARANCE	26	0.411114	1.29124	0.17495	0.450266	1	235	tags=15%, list=2%, signal=16%
GOBP_RIBONUCLEOPROTEIN_COMPLEX_BIOGENESIS	428	0.391062	1.29124	0.218935	0.449867	1	2447	tags=30%, list=18%, signal=35%
GOMF_PROTEIN_PHOSPHATASE_BINDING	120	0.325051	1.29099	0.140787	0.449957	1	4784	tags=53%, list=35%, signal=81%
GOBP_EMBRYONIC_PLACENTA_MORPHOGENESIS	18	0.457044	1.29097	0.160377	0.449597	1	866	tags=22%, list=6%, signal=24%
GOBP_REGULATION_OF_GROWTH	419	0.288906	1.28995	0.108787	0.451164	1	2133	tags=22%, list=16%, signal=25%
GOBP_FC_RECEPTOR_MEDIATED_STIMULATORY_SIGNALING_PATHWAY	31	0.409776	1.28992	0.160569	0.45083	1	2366	tags=35%, list=17%, signal=43%
GOBP_DENDRITE_DEVELOPMENT	156	0.321742	1.28991	0.132911	0.45046	1	3515	tags=37%, list=26%, signal=49%
GOMF_QUATERNARY_AMMONIUM_GROUP_BINDING	30	0.401691	1.28918	0.147177	0.451489	1	3297	tags=40%, list=24%, signal=53%
GOBP_REGULATION_OF_PROTEIN_BINDING	162	0.301805	1.28886	0.132296	0.451745	1	1623	tags=20%, list=12%, signal=23%
GOBP_MITOCHONDRIAL_OUTER_MEMBRANE_PERMEABILIZATION	31	0.383729	1.28878	0.158915	0.451502	1	3450	tags=42%, list=25%, signal=56%
GOBP_NUCLEOTIDE_PHOSPHORYLATION	79	0.347864	1.28863	0.176	0.451414	1	1892	tags=28%, list=14%, signal=32%
GOBP_POSITIVE_REGULATION_OF_PROTEIN_CONTAINING_COMPLEX_ASSEMBLY	162	0.292738	1.28819	0.109015	0.451913	1	1925	tags=22%, list=14%, signal=25%
GOMF_MICROFILAMENT_MOTOR_ACTIVITY	21	0.441816	1.28764	0.166667	0.452595	1	3606	tags=48%, list=26%, signal=64%
GOBP_REGULATION_OF_CELL_MORPHOGENESIS_INVOLVED_IN_DIFFERENTIATION	28	0.425984	1.2874	0.168378	0.452659	1	3762	tags=54%, list=27%, signal=74%
GOBP_REGULATION_OF_RECEPTOR_INTERNALIZATION	40	0.388323	1.28719	0.176707	0.452659	1	2201	tags=30%, list=16%, signal=36%
GOBP_NEGATIVE_REGULATION_OF_INTRACELLULAR_STEROID_HORMONE_RECEPTOR_SIGNALING_PATHWAY	30	0.379614	1.28632	0.146825	0.453978	1	3060	tags=37%, list=22%, signal=47%
GOBP_PROCESS_UTILIZING_AUTOPHAGIC_MECHANISM	500	0.301114	1.28573	0.143763	0.454711	1	3044	tags=32%, list=22%, signal=39%
GOBP_ERYTHROCYTE_DEVELOPMENT	29	0.391237	1.28546	0.163107	0.45484	1	3105	tags=48%, list=23%, signal=62%
GOBP_CELL_CELL_SIGNALING_BY_WNT	316	0.298091	1.28524	0.138614	0.454825	1	3014	tags=29%, list=22%, signal=36%
GOBP_POSITIVE_REGULATION_OF_BINDING	146	0.302881	1.28483	0.107843	0.455211	1	1623	tags=21%, list=12%, signal=24%
GOBP_MEGAKARYOCYTE_DEVELOPMENT	17	0.487998	1.28452	0.194444	0.455434	1	4284	tags=71%, list=31%, signal=102%
GOBP_GLAND_DEVELOPMENT	268	0.306038	1.28429	0.12731	0.45545	1	4056	tags=38%, list=30%, signal=52%
GOMF_DIOXYGENASE_ACTIVITY	71	0.354307	1.28428	0.14	0.455068	1	3388	tags=46%, list=25%, signal=61%
GOBP_REGULATION_OF_MYOBLAST_DIFFERENTIATION	53	0.345148	1.28335	0.159091	0.456392	1	2111	tags=25%, list=15%, signal=29%
GOCC_POSTSYNAPTIC_SPECIALIZATION	215	0.291107	1.28303	0.115464	0.456627	1	3339	tags=30%, list=24%, signal=39%
GOBP_RESPONSE_TO_STEROL_DEPLETION	17	0.47679	1.28297	0.19375	0.456351	1	3858	tags=53%, list=28%, signal=74%
GOBP_PROTEIN_AUTOPHOSPHORYLATION	179	0.328565	1.28226	0.164969	0.457367	1	2003	tags=22%, list=15%, signal=26%
GOBP_REGULATION_OF_PROTEIN_CONTAINING_COMPLEX_ASSEMBLY	328	0.279176	1.28193	0.125523	0.457581	1	2963	tags=28%, list=22%, signal=35%
GOBP_TYPE_B_PANCREATIC_CELL_DEVELOPMENT	16	0.468126	1.28155	0.179012	0.457946	1	2917	tags=50%, list=21%, signal=63%
GOMF_LIGASE_ACTIVITY_FORMING_CARBON_NITROGEN_BONDS	41	0.3723	1.2815	0.156126	0.457651	1	2334	tags=32%, list=17%, signal=38%
GOMF_NUCLEAR_IMPORT_SIGNAL_RECEPTOR_ACTIVITY	18	0.450183	1.28093	0.188034	0.45842	1	2457	tags=44%, list=18%, signal=54%
GOBP_SPLEEN_DEVELOPMENT	27	0.372598	1.28058	0.145022	0.458731	1	3114	tags=44%, list=23%, signal=57%
GOMF_WW_DOMAIN_BINDING	18	0.397794	1.28007	0.158	0.459317	1	1993	tags=28%, list=15%, signal=32%
GOBP_REGULATION_OF_RESPONSE_TO_ENDOPLASMIC_RETICULUM_STRESS	73	0.356776	1.2799	0.149351	0.459268	1	4073	tags=48%, list=30%, signal=68%
GOBP_SELECTIVE_AUTOPHAGY	88	0.333826	1.2798	0.164583	0.459096	1	3597	tags=42%, list=26%, signal=57%
GOMF_ACTIN_FILAMENT_BINDING	145	0.329302	1.27953	0.161165	0.459188	1	2821	tags=30%, list=21%, signal=37%
GOBP_NEGATIVE_REGULATION_OF_MIRNA_METABOLIC_PROCESS	19	0.459291	1.27947	0.170168	0.458916	1	3039	tags=47%, list=22%, signal=61%
GOBP_RRNA_MODIFICATION	32	0.460132	1.27925	0.215264	0.458946	1	2251	tags=34%, list=16%, signal=41%
GOBP_REGULATION_OF_GLIAL_CELL_DIFFERENTIATION	39	0.375245	1.27901	0.178218	0.459018	1	3317	tags=36%, list=24%, signal=47%
GOBP_POSITIVE_REGULATION_OF_TORC1_SIGNALING	24	0.395817	1.27893	0.182365	0.458758	1	3230	tags=50%, list=24%, signal=65%
GOBP_AMINO_ACID_METABOLIC_PROCESS	206	0.316478	1.27833	0.176238	0.459562	1	3704	tags=37%, list=27%, signal=50%
GOBP_REPLICATION_FORK_PROCESSING	42	0.429344	1.27789	0.214592	0.460097	1	3370	tags=45%, list=25%, signal=60%
GOCC_DNA_PACKAGING_COMPLEX	115	0.396027	1.27786	0.223969	0.459759	1	1437	tags=20%, list=10%, signal=22%
GOBP_VIRAL_RELEASE_FROM_HOST_CELL	26	0.405215	1.27779	0.172414	0.459529	1	1744	tags=31%, list=13%, signal=35%
GOBP_MRNA_CIS_SPLICING_VIA_SPLICEOSOME	24	0.454966	1.27762	0.219178	0.459443	1	2179	tags=38%, list=16%, signal=44%
GOBP_APOPTOTIC_PROCESS_INVOLVED_IN_MORPHOGENESIS	17	0.470395	1.27756	0.181818	0.459155	1	5393	tags=71%, list=39%, signal=116%
GOBP_VESICLE_TARGETING	60	0.352653	1.27734	0.166667	0.459179	1	2714	tags=38%, list=20%, signal=48%
GOBP_INTRACELLULAR_PROTEIN_TRANSMEMBRANE_TRANSPORT	50	0.374526	1.27724	0.178295	0.459002	1	3538	tags=46%, list=26%, signal=62%
GOBP_POSITIVE_REGULATION_OF_CELL_DIVISION	53	0.348079	1.2767	0.162933	0.459593	1	2818	tags=34%, list=21%, signal=43%
GOBP_CELLULAR_CARBOHYDRATE_CATABOLIC_PROCESS	34	0.39619	1.27618	0.184049	0.460205	1	2906	tags=38%, list=21%, signal=48%
GOBP_MYOBLAST_DIFFERENTIATION	78	0.319756	1.27582	0.12963	0.460527	1	2124	tags=23%, list=15%, signal=27%
GOBP_ENDONUCLEOLYTIC_CLEAVAGE_INVOLVED_IN_RRNA_PROCESSING	16	0.492767	1.27566	0.207767	0.46041	1	1033	tags=31%, list=8%, signal=34%
GOBP_MITOCHONDRIAL_FISSION	37	0.362441	1.27546	0.163223	0.460431	1	2538	tags=27%, list=18%, signal=33%
GOMF_NUCLEAR_ANDROGEN_RECEPTOR_BINDING	23	0.41773	1.27515	0.182195	0.460647	1	3998	tags=48%, list=29%, signal=67%
GOBP_DENDRITE_MORPHOGENESIS	91	0.337706	1.27512	0.145833	0.460341	1	3515	tags=42%, list=26%, signal=56%
GOBP_GERM_CELL_DEVELOPMENT	156	0.287229	1.27507	0.11499	0.460028	1	3784	tags=33%, list=28%, signal=45%
GOCC_SARCOPLASM	53	0.331775	1.27503	0.11336	0.459724	1	2973	tags=36%, list=22%, signal=46%
GOBP_REGULATION_OF_OXIDATIVE_STRESS_INDUCED_CELL_DEATH	58	0.334384	1.2745	0.15587	0.460366	1	4062	tags=40%, list=30%, signal=56%
GOBP_CYTOSOLIC_TRANSPORT	166	0.320162	1.27445	0.179541	0.460063	1	3816	tags=47%, list=28%, signal=64%
GOCC_CILIARY_BASAL_BODY	134	0.307143	1.27409	0.144869	0.460361	1	2083	tags=24%, list=15%, signal=28%
GOBP_POSITIVE_REGULATION_OF_SUBSTRATE_ADHESION_DEPENDENT_CELL_SPREADING	35	0.411692	1.27314	0.203422	0.46177	1	2083	tags=26%, list=15%, signal=30%
GOBP_NEGATIVE_REGULATION_OF_TYPE_I_INTERFERON_MEDIATED_SIGNALING_PATHWAY	17	0.458307	1.27297	0.198428	0.461762	1	1788	tags=24%, list=13%, signal=27%
GOCC_CYTOPLASMIC_MICROTUBULE	67	0.32004	1.27267	0.117284	0.461998	1	2248	tags=25%, list=16%, signal=30%
GOMF_CARBOHYDRATE_KINASE_ACTIVITY	18	0.480029	1.27247	0.204819	0.462008	1	2871	tags=50%, list=21%, signal=63%
GOMF_DEOXYRIBONUCLEASE_ACTIVITY	52	0.369734	1.27205	0.205882	0.462477	1	2260	tags=29%, list=16%, signal=34%
GOBP_RESPONSE_TO_PROSTAGLANDIN_E	17	0.447941	1.27197	0.191446	0.462238	1	1749	tags=29%, list=13%, signal=34%
GOMF_RIBONUCLEASE_ACTIVITY	108	0.309626	1.27185	0.139918	0.462053	1	3728	tags=37%, list=27%, signal=50%
GOBP_AUTOPHAGY_OF_MITOCHONDRION	87	0.327508	1.27171	0.14375	0.461979	1	2484	tags=29%, list=18%, signal=35%
GOBP_POSITIVE_REGULATION_OF_CELL_CYCLE_CHECKPOINT	18	0.469578	1.27165	0.237113	0.461694	1	3221	tags=56%, list=23%, signal=72%
GOBP_NUCLEOLUS_ORGANIZATION	18	0.454201	1.27155	0.203883	0.461512	1	3826	tags=56%, list=28%, signal=77%
GOBP_RESPONSE_TO_MONOSACCHARIDE	128	0.301765	1.27145	0.144708	0.461319	1	2122	tags=21%, list=15%, signal=25%
GOMF_PHOSPHATASE_BINDING	160	0.317595	1.27091	0.138229	0.461969	1	4536	tags=48%, list=33%, signal=70%
GOBP_REGULATION_OF_MITOCHONDRION_ORGANIZATION	134	0.303059	1.27053	0.151452	0.46228	1	3176	tags=28%, list=23%, signal=36%
GOBP_RESPONSE_TO_ESTRADIOL	79	0.331079	1.27041	0.163347	0.462102	1	2070	tags=23%, list=15%, signal=27%
GOBP_REGULATION_OF_SYNAPTIC_VESICLE_EXOCYTOSIS	30	0.368232	1.27039	0.166667	0.461765	1	4354	tags=53%, list=32%, signal=78%
GOBP_REGULATION_OF_NEURON_APOPTOTIC_PROCESS	143	0.310259	1.27028	0.154008	0.461587	1	3455	tags=34%, list=25%, signal=44%
GOBP_PROTEIN_LOCALIZATION_TO_PHAGOPHORE_ASSEMBLY_SITE	16	0.532356	1.2702	0.23299	0.461358	1	3597	tags=56%, list=26%, signal=76%
GOBP_PROTEIN_K63_LINKED_UBIQUITINATION	52	0.334756	1.27017	0.142276	0.461027	1	3062	tags=35%, list=22%, signal=44%
GOBP_OOCYTE_DIFFERENTIATION	33	0.353077	1.26957	0.14553	0.461743	1	4484	tags=52%, list=33%, signal=76%
GOMF_CATALYTIC_ACTIVITY_ACTING_ON_RNA	365	0.318361	1.26926	0.194332	0.461951	1	3355	tags=34%, list=24%, signal=44%
GOBP_PROTEIN_LOCALIZATION_TO_SYNAPSE	44	0.360315	1.26905	0.163265	0.461971	1	1296	tags=16%, list=9%, signal=18%
GOMF_KINASE_ACTIVATOR_ACTIVITY	98	0.309708	1.26805	0.141921	0.463425	1	4576	tags=53%, list=33%, signal=79%
GOBP_POSITIVE_REGULATION_OF_MICROTUBULE_POLYMERIZATION_OR_DEPOLYMERIZATION	29	0.375644	1.26781	0.168399	0.463517	1	2292	tags=28%, list=17%, signal=33%
GOBP_POSTSYNAPTIC_SPECIALIZATION_ASSEMBLY	15	0.44654	1.26753	0.19375	0.463664	1	3295	tags=47%, list=24%, signal=61%
GOBP_REGULATION_OF_RESPIRATORY_BURST	15	0.461868	1.26674	0.19209	0.464766	1	1015	tags=20%, list=7%, signal=22%
GOBP_REGULATION_OF_POSTSYNAPTIC_MEMBRANE_NEUROTRANSMITTER_RECEPTOR_LEVELS	57	0.365209	1.26594	0.169851	0.465895	1	2538	tags=26%, list=18%, signal=32%
GOBP_RIBOSOMAL_LARGE_SUBUNIT_ASSEMBLY	21	0.53712	1.26592	0.254864	0.465549	1	1340	tags=24%, list=10%, signal=26%
GOBP_RESPONSE_TO_FATTY_ACID	44	0.378134	1.26569	0.175439	0.465593	1	4006	tags=34%, list=29%, signal=48%
GOBP_NADP_METABOLIC_PROCESS	38	0.378575	1.26524	0.192623	0.466057	1	2344	tags=29%, list=17%, signal=35%
GOMF_TRANSCRIPTION_COACTIVATOR_BINDING	35	0.384084	1.26504	0.172199	0.466043	1	2454	tags=31%, list=18%, signal=38%
GOCC_ACTIN_FILAMENT	78	0.359148	1.26489	0.20202	0.465969	1	2772	tags=29%, list=20%, signal=37%
GOCC_SMOOTH_ENDOPLASMIC_RETICULUM	20	0.427385	1.26471	0.20428	0.465935	1	3376	tags=45%, list=25%, signal=60%
GOMF_E_BOX_BINDING	28	0.396375	1.26463	0.170385	0.465735	1	2627	tags=36%, list=19%, signal=44%
GOBP_NEGATIVE_REGULATION_OF_RESPONSE_TO_ENDOPLASMIC_RETICULUM_STRESS	38	0.389773	1.26457	0.182	0.46546	1	4073	tags=55%, list=30%, signal=78%
GOBP_BINDING_OF_SPERM_TO_ZONA_PELLUCIDA	18	0.465491	1.2638	0.2251	0.466464	1	3297	tags=44%, list=24%, signal=58%
GOCC_NEURON_TO_NEURON_SYNAPSE	229	0.285114	1.26354	0.126819	0.466551	1	3339	tags=30%, list=24%, signal=39%
GOCC_COPI_COATED_VESICLE_MEMBRANE	18	0.525195	1.26219	0.247401	0.468849	1	2398	tags=50%, list=17%, signal=60%
GOBP_CIRCADIAN_REGULATION_OF_GENE_EXPRESSION	59	0.344589	1.2618	0.158436	0.469225	1	4022	tags=46%, list=29%, signal=64%
GOBP_DETERMINATION_OF_ADULT_LIFESPAN	17	0.412445	1.26142	0.176715	0.469618	1	3774	tags=59%, list=27%, signal=81%
GOBP_POSITIVE_REGULATION_OF_PROTEIN_POLYMERIZATION	68	0.325424	1.26117	0.153209	0.469756	1	3933	tags=40%, list=29%, signal=55%
GOBP_TORC1_SIGNALING	56	0.32674	1.26114	0.165975	0.469444	1	2321	tags=32%, list=17%, signal=39%
GOBP_POSTSYNAPTIC_SPECIALIZATION_ORGANIZATION	24	0.397596	1.2611	0.161088	0.469129	1	3462	tags=42%, list=25%, signal=56%
GOBP_AMINO_ACID_IMPORT_ACROSS_PLASMA_MEMBRANE	30	0.4242	1.26048	0.219409	0.469952	1	3857	tags=47%, list=28%, signal=65%
GOBP_MITOCHONDRIAL_MEMBRANE_ORGANIZATION	107	0.333294	1.26031	0.185874	0.469908	1	3933	tags=46%, list=29%, signal=64%
GOBP_REGULATION_OF_CYSTEINE_TYPE_ENDOPEPTIDASE_ACTIVITY_INVOLVED_IN_APOPTOTIC_SIGNALING_PATHWAY	15	0.449657	1.25953	0.19057	0.471138	1	1925	tags=27%, list=14%, signal=31%
GOBP_REGULATION_OF_PEPTIDYL_THREONINE_PHOSPHORYLATION	32	0.415963	1.25938	0.222904	0.471023	1	1616	tags=31%, list=12%, signal=35%
GOBP_LAMELLIPODIUM_ASSEMBLY	56	0.342933	1.25908	0.144654	0.47119	1	3676	tags=38%, list=27%, signal=51%
GOBP_REGULATION_OF_SISTER_CHROMATID_COHESION	18	0.461539	1.25903	0.223913	0.470898	1	1001	tags=28%, list=7%, signal=30%
GOCC_GOLGI_ASSOCIATED_VESICLE_MEMBRANE	48	0.353159	1.25902	0.18107	0.470523	1	3092	tags=42%, list=23%, signal=54%
GOBP_MESONEPHROS_DEVELOPMENT	45	0.369473	1.25872	0.174699	0.470689	1	4030	tags=40%, list=29%, signal=56%
GOCC_PROTEASOME_COMPLEX	58	0.430694	1.25796	0.261628	0.471801	1	1843	tags=28%, list=13%, signal=32%
GOBP_C4_DICARBOXYLATE_TRANSPORT	20	0.41549	1.25728	0.2	0.472736	1	4205	tags=60%, list=31%, signal=86%
GOMF_HISTONE_LYSINE_N_METHYLTRANSFERASE_ACTIVITY	48	0.394143	1.25709	0.212314	0.472688	1	3168	tags=38%, list=23%, signal=49%
GOBP_RESPONSE_TO_LIGHT_STIMULUS	230	0.261125	1.25708	0.0965092	0.472313	1	4053	tags=37%, list=29%, signal=52%
GOBP_EPIBOLY	33	0.453885	1.25658	0.22379	0.472877	1	3649	tags=48%, list=27%, signal=66%
GOBP_CELL_DEATH_IN_RESPONSE_TO_OXIDATIVE_STRESS	77	0.319705	1.25605	0.172131	0.473532	1	1300	tags=19%, list=9%, signal=21%
GOBP_HEART_GROWTH	55	0.34556	1.25599	0.171315	0.473275	1	4619	tags=40%, list=34%, signal=60%
GOBP_OLIGODENDROCYTE_DEVELOPMENT	25	0.392927	1.25577	0.177645	0.473319	1	2447	tags=36%, list=18%, signal=44%
GOBP_RRNA_METABOLIC_PROCESS	244	0.387863	1.25545	0.242	0.473523	1	2509	tags=30%, list=18%, signal=36%
GOBP_SNRNA_METABOLIC_PROCESS	54	0.37086	1.25516	0.191753	0.473717	1	1836	tags=26%, list=13%, signal=30%
GOBP_POSITIVE_REGULATION_OF_PROTEIN_SERINE_THREONINE_KINASE_ACTIVITY	134	0.315045	1.25503	0.156	0.473591	1	1983	tags=24%, list=14%, signal=28%
GOBP_KINETOCHORE_ASSEMBLY	17	0.471135	1.25499	0.221519	0.473277	1	2714	tags=41%, list=20%, signal=51%
GOBP_PEPTIDYL_SERINE_DEPHOSPHORYLATION	15	0.441805	1.25435	0.204819	0.474147	1	2322	tags=40%, list=17%, signal=48%
GOBP_MITOCHONDRIAL_DNA_METABOLIC_PROCESS	22	0.420945	1.25416	0.227092	0.474146	1	3488	tags=55%, list=25%, signal=73%
GOBP_VESICLE_TRANSPORT_ALONG_MICROTUBULE	40	0.347787	1.25363	0.176955	0.47485	1	3079	tags=33%, list=22%, signal=42%
GOBP_POSITIVE_REGULATION_OF_TELOMERASE_RNA_LOCALIZATION_TO_CAJAL_BODY	15	0.568128	1.2536	0.282908	0.474542	1	2359	tags=47%, list=17%, signal=56%
GOBP_DEVELOPMENTAL_GROWTH	414	0.296396	1.25302	0.161426	0.475235	1	4060	tags=35%, list=30%, signal=48%
GOBP_NEGATIVE_REGULATION_OF_PROTEASOMAL_PROTEIN_CATABOLIC_PROCESS	43	0.340569	1.25245	0.15507	0.475916	1	1623	tags=21%, list=12%, signal=24%
GOBP_ER_NUCLEUS_SIGNALING_PATHWAY	45	0.371541	1.25242	0.198745	0.475602	1	4073	tags=51%, list=30%, signal=72%
GOMF_PROTEIN_KINASE_ACTIVITY	454	0.296333	1.25241	0.177824	0.475233	1	3961	tags=37%, list=29%, signal=51%
GOBP_RECEPTOR_METABOLIC_PROCESS	64	0.341645	1.25203	0.173824	0.475623	1	1652	tags=25%, list=12%, signal=28%
GOCC_U5_SNRNP	21	0.469112	1.25192	0.242915	0.475486	1	1377	tags=33%, list=10%, signal=37%
GOBP_REGULATION_OF_LAMELLIPODIUM_ASSEMBLY	31	0.382786	1.24994	0.195918	0.478922	1	3933	tags=42%, list=29%, signal=59%
GOBP_RIBOSOME_ASSEMBLY	53	0.457241	1.24982	0.26938	0.478777	1	1687	tags=28%, list=12%, signal=32%
GOBP_RESPIRATORY_BURST	33	0.388457	1.24972	0.209615	0.478619	1	1855	tags=24%, list=14%, signal=28%
GOBP_HOMOLOGOUS_CHROMOSOME_SEGREGATION	33	0.393138	1.24934	0.201195	0.47898	1	2563	tags=36%, list=19%, signal=45%
GOBP_ACTIN_FILAMENT_ORGANIZATION	334	0.291159	1.24929	0.166667	0.478691	1	3401	tags=31%, list=25%, signal=40%
GOBP_TRNA_WOBBLE_URIDINE_MODIFICATION	15	0.4937	1.24901	0.235756	0.478854	1	4251	tags=73%, list=31%, signal=106%
GOMF_MRNA_3_UTR_AU_RICH_REGION_BINDING	21	0.402599	1.24845	0.21124	0.479471	1	809	tags=24%, list=6%, signal=25%
GOBP_TEMPERATURE_HOMEOSTASIS	123	0.321526	1.24822	0.188259	0.479509	1	1961	tags=21%, list=14%, signal=24%
GOBP_CARBOHYDRATE_PHOSPHORYLATION	22	0.456084	1.24813	0.238095	0.479308	1	3800	tags=55%, list=28%, signal=75%
GOBP_REGULATION_OF_DENDRITE_MORPHOGENESIS	45	0.368574	1.24779	0.198364	0.479597	1	3226	tags=40%, list=23%, signal=52%
GOBP_SKIN_EPIDERMIS_DEVELOPMENT	61	0.331415	1.2477	0.149402	0.47937	1	5007	tags=52%, list=36%, signal=82%
GOMF_GENERAL_TRANSCRIPTION_INITIATION_FACTOR_ACTIVITY	48	0.353074	1.24748	0.20082	0.479402	1	2050	tags=25%, list=15%, signal=29%
GOBP_RESPONSE_TO_INTERLEUKIN_4	28	0.394111	1.2474	0.193424	0.479154	1	1307	tags=25%, list=10%, signal=28%
GOBP_POSITIVE_REGULATION_OF_CANONICAL_WNT_SIGNALING_PATHWAY	75	0.322964	1.24711	0.172485	0.479351	1	2538	tags=31%, list=18%, signal=37%
GOCC_TRANS_GOLGI_NETWORK_TRANSPORT_VESICLE	33	0.375813	1.24633	0.178571	0.480475	1	3264	tags=33%, list=24%, signal=44%
GOBP_NCRNA_CATABOLIC_PROCESS	44	0.354285	1.24628	0.170635	0.480179	1	3335	tags=41%, list=24%, signal=54%
GOBP_MITOTIC_G1_S_TRANSITION_CHECKPOINT_SIGNALING	26	0.371119	1.2457	0.183838	0.480916	1	2688	tags=35%, list=20%, signal=43%
GOBP_PROTEIN_TRANSMEMBRANE_TRANSPORT	58	0.348434	1.24542	0.212406	0.481052	1	3538	tags=41%, list=26%, signal=55%
GOMF_GLUTAMATE_RECEPTOR_BINDING	28	0.39123	1.24524	0.192385	0.480972	1	1847	tags=18%, list=13%, signal=21%
GOBP_REGULATION_OF_TYPE_I_INTERFERON_MEDIATED_SIGNALING_PATHWAY	37	0.375973	1.24504	0.204198	0.481021	1	2855	tags=32%, list=21%, signal=41%
GOCC_CUL3_RING_UBIQUITIN_LIGASE_COMPLEX	33	0.346561	1.24491	0.182008	0.480908	1	840	tags=18%, list=6%, signal=19%
GOBP_CELLULAR_RESPONSE_TO_PEPTIDE	275	0.304029	1.24471	0.17562	0.480928	1	2772	tags=27%, list=20%, signal=33%
GOBP_VESICLE_COATING	36	0.351599	1.24444	0.190083	0.481063	1	1622	tags=31%, list=12%, signal=35%
GOBP_DEVELOPMENT_OF_PRIMARY_SEXUAL_CHARACTERISTICS	127	0.302403	1.24405	0.167339	0.481429	1	2783	tags=26%, list=20%, signal=32%
GOCC_CELL_CORTEX	228	0.31106	1.24388	0.174	0.481416	1	3794	tags=37%, list=28%, signal=50%
GOBP_CELLULAR_RESPONSE_TO_EXTERNAL_STIMULUS	254	0.298022	1.24382	0.178499	0.481152	1	3067	tags=31%, list=22%, signal=39%
GOBP_SYNAPTIC_TRANSMISSION_GABAERGIC	23	0.396125	1.24352	0.164835	0.481326	1	2362	tags=30%, list=17%, signal=37%
GOCC_U2_TYPE_CATALYTIC_STEP_2_SPLICEOSOME	30	0.440404	1.2434	0.235644	0.481136	1	2024	tags=30%, list=15%, signal=35%
GOBP_CARBOHYDRATE_HOMEOSTASIS	150	0.292294	1.24321	0.152542	0.481102	1	3976	tags=39%, list=29%, signal=55%
GOBP_ADRENERGIC_RECEPTOR_SIGNALING_PATHWAY	15	0.465235	1.24302	0.213552	0.48109	1	158	tags=13%, list=1%, signal=13%
GOBP_REGULATION_OF_CANONICAL_WNT_SIGNALING_PATHWAY	170	0.300331	1.24302	0.159919	0.480724	1	3014	tags=32%, list=22%, signal=40%
GOBP_CELLULAR_RESPONSE_TO_LIGHT_STIMULUS	98	0.289005	1.24277	0.128631	0.480835	1	4095	tags=43%, list=30%, signal=61%
GOMF_GAMMA_TUBULIN_BINDING	33	0.362555	1.24269	0.181053	0.480609	1	2894	tags=33%, list=21%, signal=42%
GOBP_NEGATIVE_REGULATION_OF_SYNAPTIC_TRANSMISSION	24	0.407304	1.24232	0.208768	0.480998	1	3295	tags=38%, list=24%, signal=49%
GOBP_BRANCHING_INVOLVED_IN_BLOOD_VESSEL_MORPHOGENESIS	22	0.433796	1.24213	0.228283	0.481017	1	1932	tags=27%, list=14%, signal=32%
GOBP_NEGATIVE_REGULATION_OF_CARBOHYDRATE_METABOLIC_PROCESS	36	0.371199	1.24193	0.195789	0.480998	1	3039	tags=36%, list=22%, signal=46%
GOBP_PLATELET_AGGREGATION	53	0.381667	1.24099	0.222222	0.482451	1	760	tags=13%, list=6%, signal=14%
GOBP_REGULATION_OF_CALCINEURIN_MEDIATED_SIGNALING	31	0.377382	1.24096	0.200401	0.482139	1	1847	tags=26%, list=13%, signal=30%
GOBP_MUSCLE_CELL_APOPTOTIC_PROCESS	51	0.348538	1.24075	0.158798	0.482138	1	3933	tags=47%, list=29%, signal=66%
GOBP_MICROTUBULE_BASED_MOVEMENT	256	0.267656	1.24074	0.120968	0.481781	1	3226	tags=28%, list=23%, signal=36%
GOMF_CYSTEINE_TYPE_PEPTIDASE_ACTIVITY	137	0.280967	1.24041	0.121272	0.482092	1	3139	tags=31%, list=23%, signal=40%
GOBP_REGULATION_OF_CAMP_DEPENDENT_PROTEIN_KINASE_ACTIVITY	15	0.414499	1.24009	0.188492	0.482305	1	3965	tags=60%, list=29%, signal=84%
GOMF_PROTEIN_DISULFIDE_ISOMERASE_ACTIVITY	17	0.434587	1.23978	0.225621	0.48252	1	3282	tags=53%, list=24%, signal=69%
GOBP_STRESS_GRANULE_ASSEMBLY	25	0.397026	1.23861	0.197002	0.484447	1	1647	tags=28%, list=12%, signal=32%
GOBP_RIG_I_SIGNALING_PATHWAY	26	0.390781	1.23766	0.227181	0.485898	1	2114	tags=35%, list=15%, signal=41%
GOBP_GOLGI_TO_VACUOLE_TRANSPORT	19	0.422698	1.23735	0.211297	0.486157	1	3795	tags=53%, list=28%, signal=73%
GOMF_5_3_EXONUCLEASE_ACTIVITY	18	0.415752	1.2368	0.23299	0.486841	1	4129	tags=44%, list=30%, signal=63%
GOBP_NEGATIVE_REGULATION_OF_INTRINSIC_APOPTOTIC_SIGNALING_PATHWAY_BY_P53_CLASS_MEDIATOR	20	0.420901	1.23678	0.212632	0.486499	1	4445	tags=55%, list=32%, signal=81%
GOBP_NEUROTRANSMITTER_RECEPTOR_TRANSPORT	15	0.434219	1.23529	0.202429	0.489011	1	3580	tags=40%, list=26%, signal=54%
GOBP_PEPTIDYL_LYSINE_TRIMETHYLATION	37	0.370337	1.23435	0.197479	0.490513	1	3168	tags=38%, list=23%, signal=49%
GOBP_POSITIVE_REGULATION_OF_PROTEIN_CONTAINING_COMPLEX_DISASSEMBLY	27	0.385396	1.23408	0.206681	0.490665	1	4113	tags=48%, list=30%, signal=69%
GOCC_PIGMENT_GRANULE	98	0.365256	1.23379	0.241935	0.490809	1	3086	tags=36%, list=22%, signal=46%
GOBP_PROTEIN_TARGETING_TO_MEMBRANE	103	0.308381	1.23237	0.185804	0.493178	1	1838	tags=20%, list=13%, signal=23%
GOBP_CANONICAL_WNT_SIGNALING_PATHWAY	206	0.300178	1.23229	0.177778	0.49296	1	3014	tags=32%, list=22%, signal=40%
GOMF_ENZYME_ACTIVATOR_ACTIVITY	461	0.273176	1.23115	0.174737	0.494791	1	3878	tags=34%, list=28%, signal=46%
GOBP_NEGATIVE_REGULATION_OF_NUCLEOTIDE_METABOLIC_PROCESS	20	0.41211	1.23104	0.183673	0.494594	1	3392	tags=35%, list=25%, signal=46%
GOBP_PROTEIN_AUTOUBIQUITINATION	69	0.311926	1.23089	0.161088	0.494505	1	3507	tags=39%, list=26%, signal=52%
GOMF_CARGO_ADAPTOR_ACTIVITY	17	0.427529	1.2308	0.214286	0.494299	1	3092	tags=41%, list=23%, signal=53%
GOCC_SPLICEOSOMAL_TRI_SNRNP_COMPLEX	39	0.446359	1.23059	0.282101	0.494375	1	1116	tags=26%, list=8%, signal=28%
GOMF_PHOSPHATIDYLCHOLINE_BINDING	22	0.408597	1.23059	0.218254	0.493997	1	3297	tags=45%, list=24%, signal=60%
GOBP_PYRIMIDINE_CONTAINING_COMPOUND_METABOLIC_PROCESS	72	0.312892	1.22992	0.184109	0.49495	1	3206	tags=36%, list=23%, signal=47%
GOBP_REGULATION_OF_B_CELL_PROLIFERATION	55	0.314712	1.22976	0.179226	0.494914	1	4138	tags=45%, list=30%, signal=65%
GOBP_RESPONSE_TO_EXTRACELLULAR_STIMULUS	347	0.273338	1.22973	0.159919	0.4946	1	3084	tags=28%, list=22%, signal=35%
GOBP_FIBROBLAST_PROLIFERATION	82	0.315227	1.22959	0.161491	0.494502	1	2049	tags=24%, list=15%, signal=28%
GOBP_SEX_DIFFERENTIATION	149	0.293161	1.22956	0.178715	0.494171	1	3060	tags=27%, list=22%, signal=34%
GOBP_POSTSYNAPSE_ASSEMBLY	20	0.423325	1.22921	0.214583	0.494481	1	3295	tags=45%, list=24%, signal=59%
GOBP_REGULATION_OF_CELL_PROJECTION_ORGANIZATION	479	0.286769	1.22908	0.173038	0.494351	1	3799	tags=34%, list=28%, signal=45%
GOBP_POSITIVE_REGULATION_OF_PROTEOLYSIS	302	0.273207	1.22883	0.154167	0.494487	1	2042	tags=21%, list=15%, signal=24%
GOBP_ANTEROGRADE_AXONAL_TRANSPORT	42	0.329845	1.22881	0.168627	0.494161	1	3703	tags=38%, list=27%, signal=52%
GOBP_MULTIVESICULAR_BODY_ORGANIZATION	30	0.383461	1.22819	0.226054	0.494985	1	2085	tags=33%, list=15%, signal=39%
GOBP_CYTOPLASMIC_TRANSLATIONAL_INITIATION	36	0.415072	1.22804	0.229979	0.494875	1	2437	tags=33%, list=18%, signal=40%
GOBP_TRANSCRIPTION_BY_RNA_POLYMERASE_I	61	0.362448	1.22764	0.223577	0.495316	1	2638	tags=31%, list=19%, signal=38%
GOBP_POSITIVE_REGULATION_OF_NUCLEAR_DIVISION	36	0.347116	1.2275	0.187984	0.495193	1	1791	tags=25%, list=13%, signal=29%
GOBP_SUBSTANTIA_NIGRA_DEVELOPMENT	35	0.383776	1.22743	0.22619	0.494953	1	2686	tags=37%, list=20%, signal=46%
GOBP_CELL_JUNCTION_MAINTENANCE	27	0.403081	1.22681	0.241803	0.495729	1	3817	tags=41%, list=28%, signal=56%
GOBP_NEGATIVE_REGULATION_OF_REACTIVE_OXYGEN_SPECIES_METABOLIC_PROCESS	31	0.36494	1.22635	0.21627	0.496251	1	3039	tags=39%, list=22%, signal=50%
GOBP_RESPONSE_TO_ARSENIC_CONTAINING_SUBSTANCE	30	0.351864	1.22606	0.194059	0.496391	1	2940	tags=37%, list=21%, signal=47%
GOBP_NUCLEOSIDE_MONOPHOSPHATE_BIOSYNTHETIC_PROCESS	37	0.401828	1.225	0.275194	0.4981	1	2053	tags=32%, list=15%, signal=38%
GOMF_PHOSPHOLIPASE_BINDING	16	0.436117	1.22475	0.210191	0.49819	1	3349	tags=38%, list=24%, signal=50%
GOBP_G1_TO_G0_TRANSITION	16	0.439617	1.224	0.24187	0.499307	1	1839	tags=38%, list=13%, signal=43%
GOBP_VESICLE_BUDDING_FROM_MEMBRANE	73	0.321896	1.22379	0.193416	0.499346	1	2776	tags=36%, list=20%, signal=44%
GOCC_DISTAL_AXON	174	0.311836	1.2235	0.188161	0.499563	1	4332	tags=43%, list=32%, signal=61%
GOBP_INTRA_GOLGI_VESICLE_MEDIATED_TRANSPORT	30	0.396928	1.22332	0.26556	0.499522	1	3596	tags=47%, list=26%, signal=63%
GOMF_POLY_A_BINDING	20	0.400992	1.22284	0.235908	0.500067	1	2996	tags=40%, list=22%, signal=51%
GOBP_POSITIVE_REGULATION_OF_LAMELLIPODIUM_ORGANIZATION	30	0.384443	1.22276	0.212679	0.499859	1	3933	tags=43%, list=29%, signal=61%
GOBP_ORGANELLE_TRANSPORT_ALONG_MICROTUBULE	79	0.294824	1.22128	0.165618	0.502418	1	2136	tags=24%, list=16%, signal=28%
GOBP_PROTEIN_K63_LINKED_DEUBIQUITINATION	33	0.354591	1.22091	0.170082	0.502796	1	2926	tags=33%, list=21%, signal=42%
GOMF_NAD_BINDING	48	0.345648	1.2209	0.181641	0.502444	1	2635	tags=29%, list=19%, signal=36%
GOBP_SPHINGOMYELIN_METABOLIC_PROCESS	17	0.428898	1.22065	0.213415	0.502558	1	1791	tags=29%, list=13%, signal=34%
GOBP_NEGATIVE_REGULATION_OF_DOUBLE_STRAND_BREAK_REPAIR_VIA_HOMOLOGOUS_RECOMBINATION	19	0.4127	1.22035	0.2407	0.502765	1	1866	tags=26%, list=14%, signal=30%
GOMF_NUCLEOTIDYLTRANSFERASE_ACTIVITY	135	0.296193	1.21998	0.186992	0.503141	1	3540	tags=34%, list=26%, signal=45%
GOCC_LAMELLIPODIUM	175	0.32334	1.21963	0.221557	0.503416	1	2894	tags=28%, list=21%, signal=35%
GOMF_TRANSLATION_INITIATION_FACTOR_BINDING	28	0.381474	1.21961	0.216433	0.503081	1	2437	tags=32%, list=18%, signal=39%
GOBP_RAS_PROTEIN_SIGNAL_TRANSDUCTION	281	0.28385	1.21847	0.20122	0.504953	1	2816	tags=27%, list=20%, signal=34%
GOBP_TRANSLESION_SYNTHESIS	23	0.421573	1.21804	0.263598	0.505381	1	2290	tags=35%, list=17%, signal=42%
GOBP_AXONAL_TRANSPORT	56	0.318108	1.2177	0.182	0.505666	1	3226	tags=34%, list=23%, signal=44%
GOBP_RESPONSE_TO_PEPTIDE	363	0.293932	1.21725	0.208502	0.506172	1	2772	tags=26%, list=20%, signal=31%
GOBP_BRANCHING_MORPHOGENESIS_OF_AN_EPITHELIAL_TUBE	80	0.349757	1.21687	0.223553	0.506522	1	4061	tags=38%, list=30%, signal=53%
GOCC_SEX_CHROMOSOME	28	0.377692	1.21672	0.221277	0.506414	1	2266	tags=29%, list=16%, signal=34%
GOBP_RESPONSE_TO_UV_B	17	0.404235	1.21671	0.204969	0.506053	1	4357	tags=59%, list=32%, signal=86%
GOBP_ENTRAINMENT_OF_CIRCADIAN_CLOCK	24	0.384043	1.21666	0.208661	0.505768	1	2287	tags=29%, list=17%, signal=35%
GOBP_RESPONSE_TO_SALT_STRESS	15	0.429006	1.21666	0.23617	0.5054	1	3295	tags=47%, list=24%, signal=61%
GOBP_GOLGI_VESICLE_TRANSPORT	271	0.297399	1.21657	0.223176	0.505206	1	2776	tags=30%, list=20%, signal=37%
GOBP_POLYSACCHARIDE_BIOSYNTHETIC_PROCESS	46	0.352253	1.21655	0.241036	0.50487	1	3001	tags=35%, list=22%, signal=44%
GOBP_PYRIDINE_CONTAINING_COMPOUND_METABOLIC_PROCESS	71	0.332188	1.21647	0.217213	0.504632	1	2344	tags=24%, list=17%, signal=29%
GOBP_MATERNAL_PLACENTA_DEVELOPMENT	24	0.41426	1.21641	0.225152	0.504379	1	676	tags=21%, list=5%, signal=22%
GOBP_REGULATION_OF_MULTICELLULAR_ORGANISM_GROWTH	42	0.316943	1.21563	0.181053	0.505509	1	4030	tags=43%, list=29%, signal=60%
GOBP_OOGENESIS	52	0.309156	1.21508	0.177083	0.506216	1	4498	tags=46%, list=33%, signal=68%
GOBP_PROTEIN_LIPID_COMPLEX_ASSEMBLY	19	0.419617	1.21451	0.241935	0.506949	1	2808	tags=37%, list=20%, signal=46%
GOBP_POSITIVE_REGULATION_OF_CELL_PROJECTION_ORGANIZATION	253	0.299923	1.21431	0.176707	0.506986	1	3958	tags=36%, list=29%, signal=49%
GOMF_14_3_3_PROTEIN_BINDING	31	0.379245	1.21406	0.225806	0.507099	1	2967	tags=32%, list=22%, signal=41%
GOBP_ACTIN_FILAMENT_DEPOLYMERIZATION	45	0.352154	1.21393	0.195312	0.506982	1	2834	tags=36%, list=21%, signal=45%
GOBP_RESPONSE_TO_NITRIC_OXIDE	16	0.404192	1.21347	0.221116	0.507489	1	2777	tags=44%, list=20%, signal=55%
GOBP_EPITHELIAL_TUBE_MORPHOGENESIS	203	0.303699	1.21341	0.218367	0.50722	1	2607	tags=25%, list=19%, signal=31%
GOMF_UBIQUITIN_LIKE_PROTEIN_LIGASE_ACTIVITY	255	0.272379	1.21323	0.164859	0.507204	1	2844	tags=30%, list=21%, signal=37%
GOCC_LIPID_DROPLET	78	0.321401	1.21283	0.209677	0.507617	1	2373	tags=28%, list=17%, signal=34%
GOMF_LYSINE_N_METHYLTRANSFERASE_ACTIVITY	55	0.36216	1.21262	0.242171	0.507688	1	3168	tags=35%, list=23%, signal=45%
GOBP_ESTABLISHMENT_OF_PROTEIN_LOCALIZATION_TO_MEMBRANE	222	0.268114	1.21191	0.163265	0.508719	1	2218	tags=21%, list=16%, signal=24%
GOMF_REGULATORY_RNA_BINDING	40	0.355008	1.21174	0.188034	0.508685	1	1910	tags=28%, list=14%, signal=32%
GOCC_DENDRITIC_TREE	372	0.276947	1.21135	0.178794	0.509059	1	3794	tags=34%, list=28%, signal=45%
GOBP_TRANSLATIONAL_INITIATION	111	0.335621	1.21039	0.239085	0.510527	1	2726	tags=29%, list=20%, signal=36%
GOMF_PHOSPHATIDIC_ACID_BINDING	19	0.391499	1.21011	0.232108	0.510724	1	1791	tags=26%, list=13%, signal=30%
GOBP_EXTRINSIC_APOPTOTIC_SIGNALING_PATHWAY_VIA_DEATH_DOMAIN_RECEPTORS	72	0.323842	1.2095	0.2167	0.511507	1	4789	tags=47%, list=35%, signal=72%
GOBP_EMBRYONIC_APPENDAGE_MORPHOGENESIS	65	0.325694	1.20948	0.209677	0.511177	1	4893	tags=48%, list=36%, signal=74%
GOMF_SMALL_MOLECULE_SENSOR_ACTIVITY	31	0.382999	1.20894	0.245059	0.511866	1	4280	tags=55%, list=31%, signal=79%
GOBP_STEM_CELL_DIVISION	23	0.368972	1.20879	0.207619	0.51181	1	2180	tags=30%, list=16%, signal=36%
GOBP_PROTEIN_LOCALIZATION_TO_ENDOPLASMIC_RETICULUM	62	0.348512	1.20869	0.215606	0.511643	1	3436	tags=37%, list=25%, signal=49%
GOBP_PROTEIN_K48_LINKED_UBIQUITINATION	65	0.319655	1.20858	0.187243	0.511468	1	2812	tags=32%, list=20%, signal=40%
GOBP_POST_TRANSLATIONAL_PROTEIN_MODIFICATION	67	0.298712	1.20818	0.203782	0.511864	1	1899	tags=22%, list=14%, signal=26%
GOBP_NEGATIVE_REGULATION_OF_FIBROBLAST_PROLIFERATION	28	0.336621	1.20816	0.189956	0.511549	1	2049	tags=29%, list=15%, signal=34%
GOBP_MICROTUBULE_BUNDLE_FORMATION	57	0.331984	1.20711	0.208511	0.513258	1	1041	tags=16%, list=8%, signal=17%
GOCC_FILOPODIUM	79	0.326807	1.2069	0.229979	0.513239	1	3013	tags=30%, list=22%, signal=39%
GOBP_REGULATION_OF_INTRINSIC_APOPTOTIC_SIGNALING_PATHWAY_IN_RESPONSE_TO_DNA_DAMAGE_BY_P53_CLASS_MEDIATOR	17	0.418523	1.2066	0.226908	0.513435	1	1075	tags=24%, list=8%, signal=25%
GOBP_OSTEOBLAST_DIFFERENTIATION	146	0.297963	1.20649	0.218	0.513267	1	2467	tags=23%, list=18%, signal=27%
GOBP_CHEMOKINE_C_X_C_MOTIF_LIGAND_2_PRODUCTION	15	0.410054	1.20642	0.232877	0.513032	1	3091	tags=40%, list=22%, signal=52%
GOBP_REGULATION_OF_TORC1_SIGNALING	46	0.327663	1.20621	0.231557	0.513065	1	3402	tags=39%, list=25%, signal=52%
GOBP_PROTEIN_K11_LINKED_UBIQUITINATION	28	0.385813	1.20605	0.237354	0.513006	1	1919	tags=36%, list=14%, signal=41%
GOMF_NUCLEAR_THYROID_HORMONE_RECEPTOR_BINDING	28	0.360439	1.20602	0.234343	0.512695	1	2548	tags=39%, list=19%, signal=48%
GOBP_NEURON_DEATH	269	0.279833	1.20521	0.201629	0.513904	1	3455	tags=33%, list=25%, signal=43%
GOBP_CELLULAR_RESPONSE_TO_STEROL_DEPLETION	15	0.453378	1.20501	0.275862	0.513928	1	3858	tags=53%, list=28%, signal=74%
GOBP_POSITIVE_REGULATION_OF_ESTABLISHMENT_OF_PROTEIN_LOCALIZATION	255	0.26185	1.20497	0.15213	0.513631	1	2650	tags=23%, list=19%, signal=28%
GOBP_STEROL_BIOSYNTHETIC_PROCESS	45	0.395064	1.20478	0.278351	0.513632	1	3136	tags=44%, list=23%, signal=57%
GOBP_DEPHOSPHORYLATION	280	0.268631	1.20454	0.180498	0.513744	1	4099	tags=38%, list=30%, signal=53%
GOBP_DENDRITE_EXTENSION	21	0.394355	1.20447	0.215933	0.513502	1	3952	tags=52%, list=29%, signal=73%
GOBP_CYTOPLASMIC_MICROTUBULE_ORGANIZATION	52	0.34576	1.20432	0.239669	0.513416	1	3286	tags=37%, list=24%, signal=48%
GOBP_VESICLE_MEDIATED_TRANSPORT_BETWEEN_ENDOSOMAL_COMPARTMENTS	47	0.346134	1.20387	0.235656	0.513935	1	3796	tags=49%, list=28%, signal=67%
GOBP_REGULATION_OF_SUBSTRATE_ADHESION_DEPENDENT_CELL_SPREADING	49	0.361158	1.20274	0.247582	0.515759	1	2083	tags=24%, list=15%, signal=29%
GOBP_CORONARY_VASCULATURE_DEVELOPMENT	31	0.405795	1.20242	0.262948	0.516017	1	3558	tags=32%, list=26%, signal=43%
GOBP_WOUND_HEALING_SPREADING_OF_EPIDERMAL_CELLS	17	0.506792	1.2021	0.287726	0.516308	1	3959	tags=53%, list=29%, signal=74%
GOBP_RETROGRADE_TRANSPORT_ENDOSOME_TO_GOLGI	91	0.312987	1.2019	0.237805	0.516332	1	4011	tags=51%, list=29%, signal=71%
GOBP_TELENCEPHALON_DEVELOPMENT	173	0.284154	1.20148	0.182773	0.516823	1	3436	tags=32%, list=25%, signal=42%
GOMF_ATP_DEPENDENT_ACTIVITY_ACTING_ON_RNA	69	0.383942	1.20135	0.260504	0.516702	1	2558	tags=33%, list=19%, signal=41%
GOBP_PROTEIN_FOLDING	183	0.302	1.20084	0.212644	0.517319	1	3376	tags=37%, list=25%, signal=49%
GOBP_NCRNA_PROCESSING	395	0.344838	1.20075	0.288577	0.517126	1	2358	tags=28%, list=17%, signal=32%
GOMF_UBIQUITIN_LIKE_PROTEIN_CONJUGATING_ENZYME_ACTIVITY	34	0.396956	1.2005	0.258687	0.517231	1	2812	tags=44%, list=20%, signal=55%
GOCC_ACTIN_CYTOSKELETON	359	0.294911	1.19975	0.217131	0.518299	1	3320	tags=31%, list=24%, signal=40%
GOBP_ENDOLYSOSOMAL_TOLL_LIKE_RECEPTOR_SIGNALING_PATHWAY	34	0.368781	1.1997	0.231579	0.518025	1	3091	tags=38%, list=22%, signal=49%
GOBP_L_AMINO_ACID_TRANSPORT	52	0.353612	1.19948	0.238901	0.518089	1	2907	tags=37%, list=21%, signal=46%
GOBP_CELLULAR_RESPONSE_TO_LIPID	414	0.271173	1.19947	0.196393	0.517757	1	3094	tags=28%, list=23%, signal=35%
GOBP_RESPONSE_TO_ACTIVITY	42	0.335068	1.19934	0.205339	0.517663	1	2287	tags=29%, list=17%, signal=34%
GOBP_PROTEIN_TARGETING_TO_MITOCHONDRION	95	0.331677	1.19923	0.261278	0.517493	1	3538	tags=40%, list=26%, signal=54%
GOBP_MITOTIC_RECOMBINATION	24	0.440095	1.19908	0.298755	0.517442	1	2447	tags=42%, list=18%, signal=51%
GOBP_PIGMENT_GRANULE_ORGANIZATION	34	0.344066	1.19865	0.208678	0.517902	1	3092	tags=35%, list=23%, signal=45%
GOBP_SPINAL_CORD_DEVELOPMENT	48	0.336325	1.19826	0.216327	0.5183	1	2447	tags=29%, list=18%, signal=35%
GOBP_ENDOSOMAL_TRANSPORT	220	0.298176	1.19808	0.221258	0.518312	1	3802	tags=42%, list=28%, signal=58%
GOBP_PROTEIN_EXIT_FROM_ENDOPLASMIC_RETICULUM	43	0.368202	1.19785	0.255061	0.518432	1	943	tags=21%, list=7%, signal=22%
GOBP_POSITIVE_REGULATION_OF_EXTRACELLULAR_MATRIX_ORGANIZATION	24	0.41375	1.19759	0.24558	0.518522	1	1555	tags=25%, list=11%, signal=28%
GOMF_BETA_CATENIN_BINDING	64	0.343212	1.19754	0.254369	0.518258	1	3150	tags=38%, list=23%, signal=48%
GOBP_REGULATION_OF_CELL_ADHESION_MEDIATED_BY_INTEGRIN	37	0.357036	1.19732	0.243028	0.518336	1	1936	tags=27%, list=14%, signal=31%
GOMF_CALCIUM_DEPENDENT_PROTEIN_KINASE_ACTIVITY	21	0.393834	1.19716	0.22869	0.518247	1	3776	tags=48%, list=27%, signal=66%
GOBP_ARF_PROTEIN_SIGNAL_TRANSDUCTION	19	0.444246	1.19657	0.294239	0.519026	1	2816	tags=42%, list=20%, signal=53%
GOBP_HINDBRAIN_DEVELOPMENT	100	0.293603	1.19609	0.203704	0.519586	1	3013	tags=32%, list=22%, signal=41%
GOBP_REGULATION_OF_CELLULAR_CARBOHYDRATE_METABOLIC_PROCESS	112	0.290708	1.19601	0.182195	0.51939	1	3402	tags=31%, list=25%, signal=41%
GOBP_POSITIVE_REGULATION_OF_TYPE_I_INTERFERON_PRODUCTION	58	0.332179	1.19449	0.234834	0.522055	1	533	tags=16%, list=4%, signal=16%
GOBP_NEGATIVE_REGULATION_OF_PROTEASOMAL_UBIQUITIN_DEPENDENT_PROTEIN_CATABOLIC_PROCESS	35	0.330776	1.19442	0.203922	0.521836	1	1623	tags=20%, list=12%, signal=23%
GOBP_TETRAHYDROFOLATE_METABOLIC_PROCESS	15	0.485277	1.1941	0.273642	0.522095	1	1967	tags=40%, list=14%, signal=47%
GOMF_CYSTEINE_TYPE_ENDOPEPTIDASE_ACTIVITY	78	0.303183	1.19335	0.192623	0.52322	1	3139	tags=35%, list=23%, signal=45%
GOBP_REGULATION_OF_WNT_SIGNALING_PATHWAY	224	0.281682	1.19273	0.20404	0.52407	1	3014	tags=29%, list=22%, signal=37%
GOBP_MORPHOGENESIS_OF_AN_EPITHELIAL_SHEET	48	0.395105	1.19236	0.266932	0.524396	1	3959	tags=48%, list=29%, signal=67%
GOCC_CENTRIOLE	138	0.315156	1.19219	0.245833	0.524392	1	2908	tags=31%, list=21%, signal=39%
GOBP_RESPONSE_TO_EPIDERMAL_GROWTH_FACTOR	39	0.373142	1.19208	0.25567	0.524257	1	3158	tags=36%, list=23%, signal=46%
GOCC_CYCLIN_DEPENDENT_PROTEIN_KINASE_HOLOENZYME_COMPLEX	43	0.344537	1.19187	0.223361	0.524343	1	2688	tags=30%, list=20%, signal=37%
GOBP_MACROPHAGE_CYTOKINE_PRODUCTION	32	0.414393	1.19151	0.286561	0.524684	1	1849	tags=28%, list=13%, signal=32%
GOBP_RESPONSE_TO_KETONE	136	0.294205	1.19109	0.226824	0.525097	1	2797	tags=28%, list=20%, signal=35%
GOBP_MEMORY	65	0.318709	1.19086	0.238384	0.525211	1	1197	tags=15%, list=9%, signal=17%
GOBP_REGULATION_OF_OSTEOBLAST_PROLIFERATION	16	0.443783	1.19029	0.281553	0.525973	1	1594	tags=31%, list=12%, signal=35%
GOMF_U6_SNRNA_BINDING	15	0.443116	1.1902	0.250493	0.525789	1	2024	tags=33%, list=15%, signal=39%
GOBP_CLATHRIN_DEPENDENT_ENDOCYTOSIS	42	0.368359	1.18999	0.26501	0.525834	1	4093	tags=45%, list=30%, signal=64%
GOBP_REGULATION_OF_FILOPODIUM_ASSEMBLY	40	0.352146	1.18997	0.24498	0.525495	1	3757	tags=35%, list=27%, signal=48%
GOBP_MEMBRANE_BIOGENESIS	51	0.347175	1.18991	0.238	0.525244	1	3825	tags=45%, list=28%, signal=62%
GOBP_MICROTUBULE_BASED_TRANSPORT	167	0.260363	1.1897	0.176707	0.525254	1	3226	tags=28%, list=23%, signal=36%
GOMF_TRANSLATION_INITIATION_FACTOR_ACTIVITY	48	0.399484	1.18952	0.292339	0.525264	1	2726	tags=35%, list=20%, signal=44%
GOBP_POSITIVE_REGULATION_OF_AUTOPHAGY	124	0.309206	1.18939	0.222222	0.525138	1	2222	tags=26%, list=16%, signal=31%
GOBP_POSITIVE_REGULATION_OF_MACROPHAGE_CYTOKINE_PRODUCTION	23	0.424546	1.18861	0.276423	0.526208	1	610	tags=22%, list=4%, signal=23%
GOBP_NEGATIVE_REGULATION_OF_PEPTIDE_SECRETION	22	0.370408	1.18847	0.226453	0.526141	1	2753	tags=32%, list=20%, signal=40%
GOBP_DENDRITIC_SPINE_DEVELOPMENT	65	0.314247	1.18807	0.214286	0.526508	1	3489	tags=35%, list=25%, signal=47%
GOBP_PHYSIOLOGICAL_CARDIAC_MUSCLE_HYPERTROPHY	18	0.396614	1.187	0.268344	0.528197	1	3327	tags=39%, list=24%, signal=51%
GOMF_MITOGEN_ACTIVATED_PROTEIN_KINASE_BINDING	27	0.419575	1.187	0.272165	0.527837	1	2759	tags=37%, list=20%, signal=46%
GOBP_NEGATIVE_REGULATION_OF_DEFENSE_RESPONSE_TO_VIRUS	32	0.337583	1.18642	0.229039	0.528594	1	2489	tags=34%, list=18%, signal=42%
GOBP_REGULATION_OF_PROTEIN_POLYMERIZATION	146	0.276836	1.18613	0.215447	0.528786	1	3297	tags=31%, list=24%, signal=40%
GOMF_MOLECULAR_CARRIER_ACTIVITY	74	0.330874	1.18585	0.244533	0.528957	1	2457	tags=30%, list=18%, signal=36%
GOBP_NEGATIVE_REGULATION_OF_CELL_DIFFERENTIATION	412	0.272005	1.18563	0.2	0.528974	1	4006	tags=35%, list=29%, signal=48%
GOBP_REGULATION_OF_PROTEIN_TARGETING	69	0.30237	1.18527	0.187879	0.529339	1	3123	tags=32%, list=23%, signal=41%
GOBP_EMBRYONIC_SKELETAL_SYSTEM_MORPHOGENESIS	43	0.336672	1.18485	0.23299	0.529792	1	3558	tags=35%, list=26%, signal=47%
GOBP_REGULATION_OF_CARBOHYDRATE_BIOSYNTHETIC_PROCESS	70	0.316008	1.18475	0.225941	0.529617	1	3402	tags=34%, list=25%, signal=45%
GOBP_POSITIVE_REGULATION_OF_TRANSCRIPTION_FROM_RNA_POLYMERASE_II_PROMOTER_IN_RESPONSE_TO_STRESS	16	0.484525	1.18469	0.279528	0.529374	1	2927	tags=31%, list=21%, signal=40%
GOBP_REGULATION_OF_MITOCHONDRIAL_FISSION	27	0.358625	1.18452	0.250522	0.529337	1	2538	tags=26%, list=18%, signal=32%
GOBP_COENZYME_A_METABOLIC_PROCESS	18	0.413968	1.1845	0.273834	0.529006	1	4389	tags=67%, list=32%, signal=98%
GOCC_TRANSLATION_PREINITIATION_COMPLEX	17	0.493088	1.18351	0.310891	0.530586	1	1460	tags=29%, list=11%, signal=33%
GOBP_GLIAL_CELL_APOPTOTIC_PROCESS	16	0.413726	1.18296	0.255061	0.531334	1	1535	tags=31%, list=11%, signal=35%
GOBP_UROGENITAL_SYSTEM_DEVELOPMENT	39	0.353859	1.18276	0.243902	0.531324	1	1540	tags=21%, list=11%, signal=23%
GOCC_RUFFLE_MEMBRANE	86	0.318997	1.18274	0.246939	0.531022	1	1993	tags=26%, list=15%, signal=30%
GOBP_MESODERM_MORPHOGENESIS	41	0.375164	1.18236	0.252446	0.531382	1	4332	tags=49%, list=32%, signal=71%
GOBP_HISTONE_H3_K4_TRIMETHYLATION	18	0.411368	1.18229	0.27	0.531171	1	3508	tags=44%, list=26%, signal=60%
GOMF_NF_KAPPAB_BINDING	31	0.341728	1.18209	0.2249	0.531139	1	4013	tags=52%, list=29%, signal=73%
GOBP_VIRAL_RNA_GENOME_REPLICATION	27	0.365267	1.18135	0.223158	0.532184	1	3001	tags=37%, list=22%, signal=47%
GOBP_ENDOPLASMIC_RETICULUM_TO_GOLGI_VESICLE_MEDIATED_TRANSPORT	121	0.324946	1.18047	0.28903	0.53352	1	2776	tags=35%, list=20%, signal=43%
GOCC_PRERIBOSOME_LARGE_SUBUNIT_PRECURSOR	18	0.510429	1.18034	0.311637	0.533422	1	3922	tags=50%, list=29%, signal=70%
GOBP_NEGATIVE_REGULATION_OF_PROTEIN_LOCALIZATION	144	0.275212	1.1801	0.202	0.533533	1	3001	tags=30%, list=22%, signal=38%
GOCC_SARCOPLASMIC_RETICULUM	42	0.323356	1.17993	0.209776	0.533493	1	2973	tags=36%, list=22%, signal=45%
GOBP_NEGATIVE_REGULATION_OF_LIPID_TRANSPORT	16	0.436547	1.17964	0.300195	0.533675	1	2481	tags=44%, list=18%, signal=53%
GOBP_CELL_MATURATION	99	0.283402	1.17787	0.215569	0.536857	1	3783	tags=35%, list=28%, signal=48%
GOBP_SOMATIC_DIVERSIFICATION_OF_IMMUNOGLOBULINS_INVOLVED_IN_IMMUNE_RESPONSE	51	0.31404	1.17663	0.220859	0.539058	1	3030	tags=31%, list=22%, signal=40%
GOBP_REGULATION_OF_SPROUTING_ANGIOGENESIS	26	0.414782	1.1766	0.280632	0.538764	1	324	tags=15%, list=2%, signal=16%
GOBP_LACTATION	29	0.377807	1.17578	0.262327	0.539946	1	3717	tags=41%, list=27%, signal=57%
GOBP_NEGATIVE_REGULATION_OF_SMOOTHENED_SIGNALING_PATHWAY	27	0.375254	1.17577	0.25523	0.539604	1	2015	tags=30%, list=15%, signal=35%
GOBP_PROTEIN_HOMOOLIGOMERIZATION	121	0.273626	1.17546	0.181818	0.539821	1	3121	tags=30%, list=23%, signal=38%
GOBP_NEGATIVE_REGULATION_OF_PROTEIN_LOCALIZATION_TO_CELL_PERIPHERY	20	0.408627	1.17509	0.284553	0.540143	1	2112	tags=35%, list=15%, signal=41%
GOBP_MITOCHONDRIAL_CALCIUM_ION_HOMEOSTASIS	23	0.362909	1.17509	0.25	0.539779	1	1088	tags=22%, list=8%, signal=24%
GOBP_RESPONSE_TO_STEROID_HORMONE	227	0.276699	1.17504	0.203187	0.539508	1	3136	tags=30%, list=23%, signal=38%
GOBP_POSITIVE_REGULATION_OF_GROWTH	167	0.268673	1.17498	0.202532	0.539278	1	2104	tags=19%, list=15%, signal=22%
GOBP_PHOTOPERIODISM	21	0.373168	1.17446	0.250988	0.539942	1	2287	tags=29%, list=17%, signal=34%
GOCC_AXON	395	0.278103	1.17415	0.223602	0.540235	1	3935	tags=34%, list=29%, signal=47%
GOBP_IMMUNOGLOBULIN_PRODUCTION	130	0.283307	1.1738	0.234818	0.540589	1	3961	tags=39%, list=29%, signal=55%
GOBP_RESPONSE_TO_OXYGEN_RADICAL	21	0.390305	1.17333	0.231557	0.541173	1	710	tags=14%, list=5%, signal=15%
GOBP_ACTIN_POLYMERIZATION_OR_DEPOLYMERIZATION	151	0.279993	1.17304	0.210526	0.541386	1	2072	tags=23%, list=15%, signal=26%
GOBP_REGULATION_OF_ACTIN_FILAMENT_LENGTH	115	0.29064	1.17263	0.231405	0.541912	1	2072	tags=23%, list=15%, signal=27%
GOBP_MRNA_SPLICE_SITE_SELECTION	28	0.403883	1.1725	0.298387	0.541794	1	2391	tags=32%, list=17%, signal=39%
GOBP_CELL_FATE_SPECIFICATION	42	0.330731	1.17249	0.25	0.54145	1	2559	tags=29%, list=19%, signal=35%
GOBP_POSITIVE_REGULATION_OF_SUPRAMOLECULAR_FIBER_ORGANIZATION	132	0.293783	1.17238	0.246436	0.541305	1	1915	tags=20%, list=14%, signal=24%
GOBP_MESODERM_DEVELOPMENT	76	0.324499	1.17176	0.234592	0.542148	1	4332	tags=46%, list=32%, signal=67%
GOBP_RIBOSOMAL_SUBUNIT_EXPORT_FROM_NUCLEUS	15	0.4816	1.17138	0.296	0.542561	1	1687	tags=27%, list=12%, signal=30%
GOCC_PODOSOME	27	0.440516	1.1711	0.323293	0.542769	1	1954	tags=26%, list=14%, signal=30%
GOBP_POSITIVE_REGULATION_OF_EXOCYTOSIS	54	0.340772	1.1707	0.259921	0.543191	1	1791	tags=24%, list=13%, signal=28%
GOBP_REGULATION_OF_SUPRAMOLECULAR_FIBER_ORGANIZATION	289	0.265066	1.17031	0.241449	0.543573	1	3401	tags=30%, list=25%, signal=39%
GOCC_NUCLEOID	43	0.415744	1.17015	0.311765	0.543542	1	1517	tags=30%, list=11%, signal=34%
GOBP_LONG_TERM_MEMORY	22	0.383507	1.17014	0.279352	0.543198	1	4583	tags=45%, list=33%, signal=68%
GOMF_ACTIN_MONOMER_BINDING	19	0.375955	1.16984	0.262525	0.543472	1	3050	tags=37%, list=22%, signal=47%
GOBP_NEGATIVE_REGULATION_OF_EXTRINSIC_APOPTOTIC_SIGNALING_PATHWAY_VIA_DEATH_DOMAIN_RECEPTORS	22	0.409253	1.16941	0.274131	0.543971	1	2418	tags=27%, list=18%, signal=33%
GOBP_FORMATION_OF_CYTOPLASMIC_TRANSLATION_INITIATION_COMPLEX	15	0.505411	1.16933	0.351406	0.543764	1	1460	tags=33%, list=11%, signal=37%
GOMF_PROTEIN_SERINE_THREONINE_KINASE_ACTIVATOR_ACTIVITY	57	0.302648	1.16927	0.238197	0.5435	1	4037	tags=42%, list=29%, signal=59%
GOMF_MHC_CLASS_I_PROTEIN_BINDING	16	0.457957	1.16833	0.31528	0.544913	1	1920	tags=31%, list=14%, signal=36%
GOBP_MACROAUTOPHAGY	300	0.279007	1.16807	0.231733	0.545066	1	3816	tags=38%, list=28%, signal=52%
GOBP_POSITIVE_REGULATION_OF_DEPHOSPHORYLATION	53	0.317589	1.16774	0.248473	0.545371	1	1759	tags=23%, list=13%, signal=26%
GOBP_POSTSYNAPSE_ORGANIZATION	120	0.295275	1.16773	0.236473	0.545024	1	3489	tags=34%, list=25%, signal=45%
GOMF_MYOSIN_BINDING	45	0.339977	1.16756	0.251984	0.54499	1	4224	tags=40%, list=31%, signal=58%
GOBP_CYTOSOLIC_PATTERN_RECOGNITION_RECEPTOR_SIGNALING_PATHWAY	85	0.312259	1.16748	0.276423	0.544776	1	2768	tags=31%, list=20%, signal=38%
GOMF_ACID_AMINO_ACID_LIGASE_ACTIVITY	17	0.396413	1.16695	0.267327	0.545494	1	1645	tags=29%, list=12%, signal=33%
GOBP_POSITIVE_REGULATION_OF_APOPTOTIC_SIGNALING_PATHWAY	117	0.284694	1.16671	0.244048	0.545592	1	1986	tags=19%, list=14%, signal=22%
GOBP_RESPONSE_TO_ALKALOID	59	0.301794	1.16662	0.201299	0.545432	1	3979	tags=36%, list=29%, signal=50%
GOBP_REGULATION_OF_RECEPTOR_LOCALIZATION_TO_SYNAPSE	19	0.381356	1.16653	0.254098	0.545267	1	1295	tags=21%, list=9%, signal=23%
GOBP_REGULATION_OF_EXTRINSIC_APOPTOTIC_SIGNALING_PATHWAY_VIA_DEATH_DOMAIN_RECEPTORS	38	0.361069	1.16647	0.254509	0.545002	1	4502	tags=45%, list=33%, signal=66%
GOMF_MIRNA_BINDING	32	0.361927	1.16581	0.25	0.545935	1	1910	tags=28%, list=14%, signal=33%
GOBP_NEGATIVE_REGULATION_OF_GROWTH	169	0.278835	1.16576	0.251029	0.545684	1	3402	tags=32%, list=25%, signal=42%
GOBP_POSITIVE_REGULATION_OF_TRANSCRIPTION_FROM_RNA_POLYMERASE_II_PROMOTER_INVOLVED_IN_CELLULAR_RESPONSE_TO_CHEMICAL_STIMULUS	16	0.417223	1.16536	0.260355	0.546088	1	3617	tags=38%, list=26%, signal=51%
GOMF_ENDONUCLEASE_ACTIVITY_ACTIVE_WITH_EITHER_RIBO_OR_DEOXYRIBONUCLEIC_ACIDS_AND_PRODUCING_5_PHOSPHOMONOESTERS	32	0.351293	1.16508	0.253579	0.546288	1	4855	tags=53%, list=35%, signal=82%
GOBP_NEGATIVE_REGULATION_OF_NEURON_APOPTOTIC_PROCESS	93	0.296304	1.16483	0.247401	0.54642	1	3855	tags=39%, list=28%, signal=53%
GOBP_NEURAL_PRECURSOR_CELL_PROLIFERATION	91	0.301994	1.16428	0.245243	0.547097	1	3077	tags=34%, list=22%, signal=44%
GOBP_LAMELLIPODIUM_ORGANIZATION	73	0.314029	1.1642	0.247917	0.546891	1	3676	tags=36%, list=27%, signal=48%
GOBP_RESPONSE_TO_HEAT	84	0.300242	1.16411	0.24902	0.546708	1	2817	tags=30%, list=21%, signal=37%
GOBP_NEGATIVE_REGULATION_OF_TOR_SIGNALING	49	0.333389	1.16394	0.242489	0.546649	1	3402	tags=37%, list=25%, signal=49%
GOBP_AMYLOID_BETA_METABOLIC_PROCESS	44	0.342364	1.16362	0.287815	0.546948	1	1176	tags=18%, list=9%, signal=20%
GOBP_ALPHA_AMINO_ACID_METABOLIC_PROCESS	136	0.293465	1.16306	0.234818	0.547723	1	2378	tags=24%, list=17%, signal=28%
GOMF_TRANSMEMBRANE_RECEPTOR_PROTEIN_TYROSINE_KINASE_ADAPTOR_ACTIVITY	16	0.417204	1.16299	0.282744	0.547507	1	3584	tags=56%, list=26%, signal=76%
GOBP_POSITIVE_REGULATION_OF_GLIAL_CELL_DIFFERENTIATION	25	0.371696	1.16181	0.267207	0.549519	1	1555	tags=24%, list=11%, signal=27%
GOMF_NON_MEMBRANE_SPANNING_PROTEIN_TYROSINE_KINASE_ACTIVITY	39	0.335614	1.16157	0.290061	0.549668	1	2141	tags=28%, list=16%, signal=33%
GOMF_RNA_CAP_BINDING	18	0.38064	1.16149	0.24569	0.549477	1	2179	tags=44%, list=16%, signal=53%
GOBP_ENDOPLASMIC_RETICULUM_TO_CYTOSOL_TRANSPORT	27	0.386377	1.16134	0.290323	0.549408	1	790	tags=19%, list=6%, signal=20%
GOBP_TOLL_LIKE_RECEPTOR_9_SIGNALING_PATHWAY	16	0.398582	1.1611	0.264887	0.549546	1	2768	tags=50%, list=20%, signal=63%
GOBP_NEGATIVE_REGULATION_OF_CATALYTIC_ACTIVITY	434	0.259895	1.16101	0.222222	0.549392	1	3336	tags=29%, list=24%, signal=37%
GOMF_PROTEIN_TYROSINE_KINASE_BINDING	77	0.310826	1.16083	0.274298	0.54937	1	1620	tags=19%, list=12%, signal=22%
GOBP_SPERM_EGG_RECOGNITION	20	0.409921	1.16021	0.305769	0.550243	1	3297	tags=40%, list=24%, signal=53%
GOMF_DEUBIQUITINASE_ACTIVITY	87	0.295866	1.16017	0.240426	0.549971	1	3139	tags=31%, list=23%, signal=40%
GOBP_POSITIVE_REGULATION_OF_MAP_KINASE_ACTIVITY	85	0.317696	1.15997	0.225549	0.550003	1	1983	tags=24%, list=14%, signal=27%
GOMF_NEUTRAL_L_AMINO_ACID_TRANSMEMBRANE_TRANSPORTER_ACTIVITY	30	0.377404	1.15925	0.313765	0.551066	1	3857	tags=50%, list=28%, signal=69%
GOBP_ACTIVATION_OF_GTPASE_ACTIVITY	82	0.347948	1.15863	0.313808	0.551934	1	2747	tags=33%, list=20%, signal=41%
GOBP_CHAPERONE_MEDIATED_PROTEIN_FOLDING	61	0.346969	1.15775	0.294231	0.553258	1	4314	tags=51%, list=31%, signal=74%
GOBP_CELLULAR_RESPONSE_TO_ARSENIC_CONTAINING_SUBSTANCE	20	0.371657	1.15762	0.256972	0.55313	1	2940	tags=40%, list=21%, signal=51%
GOBP_REGULATION_OF_VIRAL_INDUCED_CYTOPLASMIC_PATTERN_RECOGNITION_RECEPTOR_SIGNALING_PATHWAY	46	0.321269	1.15707	0.242718	0.553875	1	3148	tags=37%, list=23%, signal=48%
GOBP_MAMMARY_GLAND_DEVELOPMENT	85	0.324545	1.15702	0.261663	0.553602	1	4030	tags=39%, list=29%, signal=55%
GOBP_PURINE_NUCLEOSIDE_MONOPHOSPHATE_BIOSYNTHETIC_PROCESS	21	0.417913	1.15685	0.320939	0.553585	1	1648	tags=29%, list=12%, signal=32%
GOBP_REGULATION_OF_GLUCOSE_METABOLIC_PROCESS	77	0.293168	1.15641	0.221053	0.554087	1	3402	tags=31%, list=25%, signal=41%
GOBP_REGULATION_OF_MACROAUTOPHAGY	145	0.289808	1.15637	0.252083	0.553819	1	3463	tags=35%, list=25%, signal=47%
GOBP_RRNA_PROCESSING	208	0.381256	1.15605	0.334669	0.554184	1	2509	tags=30%, list=18%, signal=36%
GOBP_RHYTHMIC_BEHAVIOR	24	0.385263	1.15569	0.315068	0.554543	1	2713	tags=33%, list=20%, signal=41%
GOBP_MORPHOGENESIS_OF_A_BRANCHING_STRUCTURE	108	0.324963	1.15559	0.291837	0.554357	1	4061	tags=37%, list=30%, signal=52%
GOCC_CLATHRIN_COATED_PIT	60	0.34458	1.15495	0.307377	0.55524	1	3658	tags=42%, list=27%, signal=57%
GOBP_CELLULAR_COMPONENT_MAINTENANCE	47	0.340429	1.15461	0.280702	0.555536	1	3462	tags=38%, list=25%, signal=51%
GOBP_NEGATIVE_REGULATION_OF_TRANSLATIONAL_INITIATION	18	0.398007	1.15404	0.286624	0.556256	1	2650	tags=28%, list=19%, signal=34%
GOMF_PHOSPHOPROTEIN_PHOSPHATASE_ACTIVITY	136	0.275023	1.15394	0.241803	0.556109	1	2973	tags=26%, list=22%, signal=33%
GOBP_REPRODUCTIVE_SYSTEM_DEVELOPMENT	171	0.274376	1.15372	0.267191	0.556196	1	2783	tags=23%, list=20%, signal=29%
GOBP_PYRIMIDINE_NUCLEOSIDE_MONOPHOSPHATE_METABOLIC_PROCESS	17	0.422967	1.15337	0.304436	0.55657	1	3206	tags=53%, list=23%, signal=69%
GOBP_REGULATION_OF_PROTEIN_UBIQUITINATION	190	0.258887	1.15299	0.221996	0.556964	1	2725	tags=25%, list=20%, signal=31%
GOBP_STRIATED_MUSCLE_CELL_APOPTOTIC_PROCESS	28	0.3559	1.15289	0.257384	0.556814	1	3933	tags=43%, list=29%, signal=60%
GOBP_NEGATIVE_REGULATION_OF_RHO_PROTEIN_SIGNAL_TRANSDUCTION	19	0.400495	1.15272	0.305011	0.556791	1	2873	tags=32%, list=21%, signal=40%
GOBP_REGULATION_OF_PEPTIDYL_SERINE_PHOSPHORYLATION	87	0.287781	1.15217	0.229814	0.557492	1	4053	tags=44%, list=29%, signal=62%
GOBP_DNA_DAMAGE_RESPONSE_SIGNAL_TRANSDUCTION_RESULTING_IN_TRANSCRIPTION	18	0.382812	1.15214	0.258586	0.557194	1	701	tags=22%, list=5%, signal=23%
GOBP_HOMEOSTASIS_OF_NUMBER_OF_CELLS	248	0.248355	1.15159	0.203219	0.557862	1	3105	tags=29%, list=23%, signal=37%
GOBP_ACTIN_FILAMENT_BASED_MOVEMENT	75	0.316884	1.15123	0.251474	0.558175	1	3838	tags=41%, list=28%, signal=57%
GOBP_HISTONE_MRNA_METABOLIC_PROCESS	24	0.379091	1.15103	0.303279	0.558224	1	4168	tags=58%, list=30%, signal=84%
GOMF_EPHRIN_RECEPTOR_BINDING	23	0.394991	1.15097	0.301053	0.557988	1	2356	tags=39%, list=17%, signal=47%
GOMF_CYCLIN_DEPENDENT_PROTEIN_SERINE_THREONINE_KINASE_REGULATOR_ACTIVITY	41	0.329766	1.1503	0.257447	0.558928	1	3866	tags=39%, list=28%, signal=54%
GOBP_REGULATION_OF_DEVELOPMENTAL_GROWTH	198	0.283834	1.15007	0.259635	0.558998	1	4030	tags=36%, list=29%, signal=51%
GOBP_NEGATIVE_REGULATION_OF_OXIDATIVE_STRESS_INDUCED_NEURON_DEATH	19	0.374619	1.14986	0.285714	0.559056	1	3901	tags=32%, list=28%, signal=44%
GOBP_ORGAN_GROWTH	105	0.298899	1.14944	0.275794	0.55951	1	1558	tags=16%, list=11%, signal=18%
GOBP_GLANDULAR_EPITHELIAL_CELL_DIFFERENTIATION	41	0.354949	1.14786	0.288344	0.56225	1	2917	tags=32%, list=21%, signal=40%
GOBP_REGULATION_OF_RESPONSE_TO_OXIDATIVE_STRESS	79	0.290926	1.14779	0.244635	0.562033	1	4259	tags=39%, list=31%, signal=57%
GOBP_PORE_COMPLEX_ASSEMBLY	21	0.378648	1.14733	0.294	0.562552	1	3199	tags=48%, list=23%, signal=62%
GOBP_VENTRAL_SPINAL_CORD_DEVELOPMENT	19	0.38335	1.14724	0.265957	0.562376	1	1970	tags=26%, list=14%, signal=31%
GOMF_MODIFIED_AMINO_ACID_TRANSMEMBRANE_TRANSPORTER_ACTIVITY	22	0.395319	1.1472	0.310204	0.562098	1	2907	tags=36%, list=21%, signal=46%
GOBP_MOLTING_CYCLE	61	0.324286	1.14718	0.264228	0.5618	1	3559	tags=33%, list=26%, signal=44%
GOBP_REGULATION_OF_CALCIUM_ION_DEPENDENT_EXOCYTOSIS	18	0.385969	1.14686	0.292017	0.562114	1	937	tags=17%, list=7%, signal=18%
GOBP_MATURATION_OF_5_8S_RRNA	35	0.426239	1.14588	0.338086	0.563732	1	2440	tags=37%, list=18%, signal=45%
GOBP_RESPONSE_TO_AXON_INJURY	57	0.317945	1.14574	0.28827	0.563636	1	3796	tags=35%, list=28%, signal=48%
GOCC_BRUSH_BORDER	55	0.319712	1.14548	0.291165	0.563832	1	3569	tags=44%, list=26%, signal=59%
GOBP_REGULATION_OF_EXOCYTOSIS	132	0.291872	1.14505	0.265393	0.564336	1	3976	tags=36%, list=29%, signal=51%
GOBP_REGULATION_OF_FIBROBLAST_PROLIFERATION	68	0.297402	1.1448	0.251064	0.564488	1	2049	tags=24%, list=15%, signal=28%
GOBP_CELLULAR_RESPONSE_TO_HEAT	56	0.329982	1.14479	0.290909	0.564137	1	2342	tags=29%, list=17%, signal=34%
GOBP_POSITIVE_REGULATION_OF_LYMPHOCYTE_DIFFERENTIATION	114	0.28806	1.14447	0.252567	0.564411	1	2081	tags=21%, list=15%, signal=25%
GOCC_CELL_LEADING_EDGE	339	0.286449	1.14424	0.286585	0.564513	1	3407	tags=31%, list=25%, signal=40%
GOBP_APPENDAGE_DEVELOPMENT	104	0.296752	1.14412	0.247934	0.564413	1	2553	tags=24%, list=19%, signal=29%
GOBP_APOPTOTIC_MITOCHONDRIAL_CHANGES	91	0.305958	1.14409	0.283757	0.564124	1	3503	tags=34%, list=25%, signal=45%
GOBP_RNA_PHOSPHODIESTER_BOND_HYDROLYSIS_ENDONUCLEOLYTIC	69	0.299282	1.14402	0.257937	0.563921	1	4455	tags=46%, list=32%, signal=68%
GOBP_REGULATION_OF_PHOSPHOPROTEIN_PHOSPHATASE_ACTIVITY	48	0.301699	1.14358	0.269151	0.564479	1	2768	tags=33%, list=20%, signal=42%
GOBP_REGULATION_OF_CARBOHYDRATE_METABOLIC_PROCESS	134	0.273667	1.14336	0.259184	0.56454	1	3402	tags=32%, list=25%, signal=42%
GOCC_AXON_CYTOPLASM	53	0.308045	1.14276	0.254065	0.565321	1	3226	tags=34%, list=23%, signal=44%
GOBP_STEM_CELL_DEVELOPMENT	47	0.34203	1.14231	0.279116	0.565877	1	1550	tags=17%, list=11%, signal=19%
GOBP_REGULATION_OF_CARDIAC_MUSCLE_CELL_PROLIFERATION	21	0.365932	1.14221	0.301426	0.565709	1	2213	tags=19%, list=16%, signal=23%
GOBP_RESPONSE_TO_ISCHEMIA	41	0.346407	1.1422	0.288306	0.56536	1	3295	tags=32%, list=24%, signal=42%
GOBP_REGULATION_OF_FATTY_ACID_BIOSYNTHETIC_PROCESS	30	0.356964	1.14215	0.283368	0.565128	1	1687	tags=23%, list=12%, signal=27%
GOCC_FICOLIN_1_RICH_GRANULE_LUMEN	119	0.325161	1.14206	0.278	0.564948	1	1793	tags=22%, list=13%, signal=25%
GOCC_LAMELLIPODIUM_MEMBRANE	17	0.44613	1.14203	0.331301	0.564671	1	1876	tags=24%, list=14%, signal=27%
GOBP_AMINO_ACID_TRANSMEMBRANE_TRANSPORT	57	0.337542	1.14201	0.30625	0.56437	1	3063	tags=35%, list=22%, signal=45%
GOBP_BIOLOGICAL_PROCESS_INVOLVED_IN_SYMBIOTIC_INTERACTION	221	0.285039	1.14107	0.26839	0.565855	1	2495	tags=24%, list=18%, signal=29%
GOBP_POSITIVE_REGULATION_OF_ACTIN_FILAMENT_POLYMERIZATION	37	0.324411	1.14096	0.282258	0.565742	1	3649	tags=38%, list=27%, signal=51%
GOBP_POSITIVE_REGULATION_OF_RELEASE_OF_CYTOCHROME_C_FROM_MITOCHONDRIA	27	0.353611	1.14064	0.290698	0.566038	1	4430	tags=44%, list=32%, signal=65%
GOBP_REGULATION_OF_CELLULAR_RESPONSE_TO_TRANSFORMING_GROWTH_FACTOR_BETA_STIMULUS	109	0.306456	1.1406	0.283465	0.56577	1	4005	tags=37%, list=29%, signal=51%
GOBP_SULFUR_COMPOUND_TRANSPORT	34	0.368165	1.14052	0.305221	0.565576	1	3857	tags=47%, list=28%, signal=65%
GOBP_SEMI_LUNAR_VALVE_DEVELOPMENT	26	0.405467	1.14002	0.317025	0.566241	1	1620	tags=23%, list=12%, signal=26%
GOBP_HOMOLOGOUS_RECOMBINATION	44	0.384508	1.13975	0.347917	0.566438	1	3929	tags=55%, list=29%, signal=76%
GOBP_CELLULAR_RESPONSE_TO_FATTY_ACID	22	0.376126	1.13973	0.309091	0.566128	1	2940	tags=27%, list=21%, signal=35%
GOBP_REGULATION_OF_ISOTYPE_SWITCHING	36	0.314722	1.13959	0.24948	0.566083	1	2828	tags=31%, list=21%, signal=38%
GOMF_SIGNALING_RECEPTOR_COMPLEX_ADAPTOR_ACTIVITY	46	0.341487	1.13956	0.297741	0.565775	1	3584	tags=43%, list=26%, signal=59%
GOBP_FC_GAMMA_RECEPTOR_SIGNALING_PATHWAY	31	0.360035	1.13907	0.303644	0.566428	1	2366	tags=32%, list=17%, signal=39%
GOBP_SMALL_GTPASE_MEDIATED_SIGNAL_TRANSDUCTION	401	0.266038	1.13864	0.273279	0.566935	1	2873	tags=26%, list=21%, signal=32%
GOBP_NEGATIVE_REGULATION_OF_SUPRAMOLECULAR_FIBER_ORGANIZATION	118	0.275255	1.13828	0.266129	0.567279	1	3247	tags=31%, list=24%, signal=41%
GOBP_COPII_COATED_VESICLE_CARGO_LOADING	15	0.456529	1.13788	0.325956	0.567707	1	2776	tags=53%, list=20%, signal=67%
GOBP_TOLL_LIKE_RECEPTOR_3_SIGNALING_PATHWAY	17	0.404072	1.13724	0.30083	0.568652	1	1824	tags=24%, list=13%, signal=27%
GOBP_VESICLE_MEDIATED_TRANSPORT_TO_THE_PLASMA_MEMBRANE	131	0.285094	1.13708	0.29087	0.568609	1	3775	tags=37%, list=27%, signal=50%
GOBP_REGULATION_OF_MACROPHAGE_DIFFERENTIATION	16	0.411345	1.13679	0.305221	0.568838	1	1555	tags=25%, list=11%, signal=28%
GOBP_CLEAVAGE_INVOLVED_IN_RRNA_PROCESSING	28	0.421899	1.13665	0.327273	0.56875	1	3223	tags=39%, list=23%, signal=51%
GOBP_MAMMARY_GLAND_EPITHELIAL_CELL_PROLIFERATION	24	0.369905	1.13664	0.314342	0.568425	1	2013	tags=29%, list=15%, signal=34%
GOBP_IRE1_MEDIATED_UNFOLDED_PROTEIN_RESPONSE	18	0.38451	1.1365	0.295455	0.568374	1	4392	tags=56%, list=32%, signal=82%
GOBP_REGULATION_OF_PEPTIDYL_TYROSINE_PHOSPHORYLATION	155	0.296732	1.13649	0.293522	0.568038	1	2083	tags=21%, list=15%, signal=25%
GOBP_CELL_FATE_COMMITMENT	130	0.284204	1.13627	0.305668	0.568133	1	1660	tags=18%, list=12%, signal=21%
GOBP_CARBOHYDRATE_METABOLIC_PROCESS	433	0.262051	1.13583	0.272912	0.568647	1	3415	tags=31%, list=25%, signal=40%
GOBP_REGULATION_OF_ESTABLISHMENT_OF_PROTEIN_LOCALIZATION	401	0.234888	1.13578	0.230461	0.568407	1	3199	tags=26%, list=23%, signal=33%
GOMF_UBIQUITIN_LIKE_PROTEIN_PEPTIDASE_ACTIVITY	103	0.278437	1.13551	0.243243	0.568604	1	3139	tags=30%, list=23%, signal=39%
GOMF_TRANSMEMBRANE_TRANSPORTER_BINDING	83	0.285375	1.13542	0.279503	0.568444	1	1936	tags=22%, list=14%, signal=25%
GOBP_TRNA_METABOLIC_PROCESS	190	0.329565	1.13541	0.311871	0.568101	1	3710	tags=37%, list=27%, signal=50%
GOBP_PEPTIDYL_LYSINE_DIMETHYLATION	22	0.3814	1.1354	0.310493	0.567771	1	3168	tags=41%, list=23%, signal=53%
GOBP_RECEPTOR_RECYCLING	40	0.326603	1.13516	0.314583	0.567908	1	1623	tags=25%, list=12%, signal=28%
GOBP_RESPONSE_TO_ACETYLCHOLINE	17	0.417859	1.13512	0.334008	0.567624	1	267	tags=18%, list=2%, signal=18%
GOBP_REGULATION_OF_INSULIN_SECRETION	98	0.271324	1.13496	0.252016	0.567589	1	4046	tags=40%, list=29%, signal=56%
GOBP_POSITIVE_REGULATION_OF_NEURON_MIGRATION	15	0.444524	1.13459	0.326923	0.567932	1	4958	tags=60%, list=36%, signal=94%
GOBP_NEURON_PROJECTION_EXTENSION	117	0.306774	1.1338	0.295218	0.569189	1	4095	tags=39%, list=30%, signal=56%
GOBP_RECEPTOR_INTERNALIZATION	82	0.330455	1.13342	0.337374	0.569594	1	2240	tags=27%, list=16%, signal=32%
GOBP_REGULATION_OF_CELL_SUBSTRATE_ADHESION	157	0.320891	1.13337	0.312	0.569352	1	3407	tags=30%, list=25%, signal=39%
GOMF_MACROMOLECULE_TRANSMEMBRANE_TRANSPORTER_ACTIVITY	28	0.362875	1.13293	0.289773	0.569849	1	3912	tags=46%, list=28%, signal=65%
GOCC_RNA_POLYMERASE_COMPLEX	105	0.324514	1.13281	0.298969	0.569739	1	3245	tags=37%, list=24%, signal=48%
GOBP_VENTRICULAR_CARDIAC_MUSCLE_TISSUE_MORPHOGENESIS	18	0.399275	1.13245	0.317907	0.57009	1	4883	tags=44%, list=36%, signal=69%
GOBP_CELLULAR_RESPONSE_TO_RETINOIC_ACID	33	0.3376	1.13241	0.30303	0.569816	1	2139	tags=21%, list=16%, signal=25%
GOBP_SOMATIC_STEM_CELL_POPULATION_MAINTENANCE	45	0.30047	1.13222	0.267368	0.569846	1	3541	tags=40%, list=26%, signal=54%
GOCC_PERICENTRIOLAR_MATERIAL	22	0.37954	1.13161	0.296214	0.570673	1	3111	tags=41%, list=23%, signal=53%
GOBP_FOREBRAIN_DEVELOPMENT	238	0.265182	1.13144	0.263918	0.570661	1	3436	tags=29%, list=25%, signal=38%
GOCC_DENDRITE_CYTOPLASM	24	0.369707	1.13143	0.298097	0.57033	1	3685	tags=42%, list=27%, signal=57%
GOBP_TOR_SIGNALING	119	0.272673	1.13141	0.292735	0.570005	1	3402	tags=37%, list=25%, signal=49%
GOCC_ENDOLYSOSOME	25	0.399868	1.13084	0.333333	0.570753	1	2683	tags=32%, list=20%, signal=40%
GOBP_HEMATOPOIETIC_STEM_CELL_HOMEOSTASIS	18	0.373881	1.13056	0.298539	0.570924	1	1788	tags=22%, list=13%, signal=26%
GOBP_CELL_SURFACE_RECEPTOR_SIGNALING_PATHWAY_INVOLVED_IN_CELL_CELL_SIGNALING	361	0.261332	1.12924	0.28252	0.573291	1	3014	tags=26%, list=22%, signal=32%
GOBP_POSITIVE_REGULATION_OF_PEPTIDYL_TYROSINE_PHOSPHORYLATION	97	0.309131	1.12896	0.286853	0.573519	1	2083	tags=23%, list=15%, signal=27%
GOBP_ENDOCRINE_PANCREAS_DEVELOPMENT	26	0.359648	1.12875	0.301031	0.573607	1	2917	tags=35%, list=21%, signal=44%
GOBP_EXTRACELLULAR_VESICLE_BIOGENESIS	24	0.370271	1.1286	0.292776	0.573543	1	1791	tags=33%, list=13%, signal=38%
GOBP_NEGATIVE_REGULATION_OF_CELL_PROJECTION_ORGANIZATION	131	0.278773	1.12846	0.287755	0.573452	1	3481	tags=32%, list=25%, signal=43%
GOBP_ENDOMEMBRANE_SYSTEM_ORGANIZATION	461	0.260684	1.12793	0.288172	0.574189	1	3825	tags=34%, list=28%, signal=46%
GOBP_CARDIAC_MUSCLE_TISSUE_MORPHOGENESIS	23	0.374458	1.12712	0.309717	0.575437	1	4883	tags=48%, list=36%, signal=74%
GOBP_LABYRINTHINE_LAYER_DEVELOPMENT	32	0.352283	1.12675	0.310277	0.575796	1	2514	tags=25%, list=18%, signal=31%
GOBP_REGULATION_OF_NEURON_PROJECTION_DEVELOPMENT	300	0.27531	1.12664	0.289062	0.575648	1	3958	tags=35%, list=29%, signal=48%
GOBP_DNA_DAMAGE_RESPONSE_SIGNAL_TRANSDUCTION_BY_P53_CLASS_MEDIATOR_RESULTING_IN_CELL_CYCLE_ARREST	16	0.37509	1.12546	0.304264	0.577611	1	431	tags=19%, list=3%, signal=19%
GOBP_AORTIC_VALVE_MORPHOGENESIS	21	0.402701	1.12544	0.344828	0.577303	1	1555	tags=24%, list=11%, signal=27%
GOBP_FOLIC_ACID_CONTAINING_COMPOUND_METABOLIC_PROCESS	23	0.401937	1.12539	0.346311	0.57706	1	1967	tags=30%, list=14%, signal=35%
GOBP_POSITIVE_REGULATION_OF_ERBB_SIGNALING_PATHWAY	27	0.358387	1.12528	0.314168	0.576948	1	3060	tags=37%, list=22%, signal=48%
GOBP_POSITIVE_REGULATION_OF_MACROAUTOPHAGY	66	0.317236	1.12524	0.2875	0.576682	1	2222	tags=27%, list=16%, signal=32%
GOBP_REGULATION_OF_MEIOTIC_CELL_CYCLE	40	0.325792	1.12489	0.297352	0.577024	1	2086	tags=28%, list=15%, signal=32%
GOBP_VIRAL_GENOME_REPLICATION	112	0.286089	1.1245	0.295688	0.577442	1	2406	tags=24%, list=18%, signal=29%
GOBP_REGULATION_OF_INTRINSIC_APOPTOTIC_SIGNALING_PATHWAY_BY_P53_CLASS_MEDIATOR	31	0.355124	1.12415	0.31	0.577825	1	2376	tags=29%, list=17%, signal=35%
GOBP_REGULATION_OF_ACTIN_FILAMENT_BASED_PROCESS	284	0.260008	1.12414	0.287968	0.577486	1	3401	tags=30%, list=25%, signal=38%
GOBP_MAMMARY_GLAND_DUCT_MORPHOGENESIS	17	0.425091	1.12401	0.345041	0.577391	1	2472	tags=29%, list=18%, signal=36%
GOBP_MESONEPHRIC_TUBULE_MORPHOGENESIS	27	0.354773	1.12191	0.319756	0.581174	1	2074	tags=26%, list=15%, signal=30%
GOBP_EMBRYONIC_MORPHOGENESIS	362	0.270417	1.12168	0.285714	0.581307	1	3569	tags=30%, list=26%, signal=40%
GOBP_REGULATION_OF_EXTRINSIC_APOPTOTIC_SIGNALING_PATHWAY_IN_ABSENCE_OF_LIGAND	29	0.358929	1.1215	0.32582	0.581322	1	1316	tags=21%, list=10%, signal=23%
GOBP_MITOCHONDRION_LOCALIZATION	41	0.309623	1.12127	0.272917	0.581407	1	4060	tags=44%, list=30%, signal=62%
GOBP_VIRAL_BUDDING	25	0.348663	1.12124	0.325626	0.581114	1	1664	tags=28%, list=12%, signal=32%
GOBP_EMBRYONIC_ORGAN_DEVELOPMENT	259	0.262407	1.12123	0.282869	0.58078	1	2699	tags=23%, list=20%, signal=28%
GOBP_ENDOCRINE_SYSTEM_DEVELOPMENT	69	0.305645	1.12118	0.293069	0.580546	1	2917	tags=29%, list=21%, signal=37%
GOBP_MATERNAL_PROCESS_INVOLVED_IN_FEMALE_PREGNANCY	36	0.356134	1.12106	0.321212	0.58045	1	2717	tags=31%, list=20%, signal=38%
GOBP_NEGATIVE_REGULATION_OF_STEM_CELL_DIFFERENTIATION	21	0.37911	1.12098	0.318447	0.580261	1	1036	tags=19%, list=8%, signal=21%
GOBP_REGULATION_OF_ERYTHROCYTE_DIFFERENTIATION	42	0.327109	1.12096	0.318548	0.579954	1	3647	tags=45%, list=27%, signal=61%
GOBP_RESPONSE_TO_MORPHINE	15	0.383768	1.12096	0.304348	0.579619	1	1233	tags=20%, list=9%, signal=22%
GOBP_NEGATIVE_REGULATION_OF_PHOSPHOPROTEIN_PHOSPHATASE_ACTIVITY	20	0.360658	1.12032	0.287726	0.580505	1	2670	tags=45%, list=19%, signal=56%
GOBP_CARBOHYDRATE_CATABOLIC_PROCESS	121	0.30489	1.11896	0.291751	0.582818	1	3119	tags=33%, list=23%, signal=42%
GOBP_REGULATION_OF_TOR_SIGNALING	98	0.281061	1.11869	0.317495	0.583023	1	3402	tags=37%, list=25%, signal=48%
GOBP_ESTABLISHMENT_OR_MAINTENANCE_OF_MONOPOLAR_CELL_POLARITY	22	0.349011	1.11859	0.303534	0.58286	1	3954	tags=50%, list=29%, signal=70%
GOBP_NEGATIVE_REGULATION_OF_SIGNAL_TRANSDUCTION_IN_ABSENCE_OF_LIGAND	21	0.377511	1.11815	0.308468	0.583342	1	2898	tags=38%, list=21%, signal=48%
GOBP_CELL_CELL_RECOGNITION	37	0.314688	1.11743	0.302326	0.584457	1	3297	tags=35%, list=24%, signal=46%
GOMF_DNA_POLYMERASE_BINDING	20	0.427006	1.11721	0.351406	0.584547	1	4854	tags=70%, list=35%, signal=108%
GOBP_NEGATIVE_REGULATION_OF_OXIDATIVE_STRESS_INDUCED_CELL_DEATH	37	0.328891	1.11717	0.310547	0.584278	1	1773	tags=19%, list=13%, signal=22%
GOBP_REGULATION_OF_ACTIN_NUCLEATION	35	0.314481	1.11685	0.300813	0.584565	1	3649	tags=37%, list=27%, signal=50%
GOBP_RESPONSE_TO_OSMOTIC_STRESS	67	0.310395	1.11632	0.29087	0.585307	1	1925	tags=24%, list=14%, signal=28%
GOMF_PHOSPHATIDYLINOSITOL_3_4_5_TRISPHOSPHATE_BINDING	35	0.348162	1.11606	0.328512	0.58549	1	2900	tags=31%, list=21%, signal=40%
GOBP_MODIFICATION_OF_SYNAPTIC_STRUCTURE	21	0.35687	1.11602	0.300613	0.585217	1	3163	tags=38%, list=23%, signal=49%
GOBP_VESICLE_MEDIATED_TRANSPORT_IN_SYNAPSE	142	0.284286	1.11574	0.314894	0.585405	1	2292	tags=21%, list=17%, signal=25%
GOMF_RECEPTOR_TYROSINE_KINASE_BINDING	51	0.306718	1.1157	0.290254	0.585147	1	776	tags=16%, list=6%, signal=17%
GOBP_ACTIVATION_OF_CYSTEINE_TYPE_ENDOPEPTIDASE_ACTIVITY_INVOLVED_IN_APOPTOTIC_PROCESS	67	0.269189	1.1153	0.271949	0.585635	1	652	tags=12%, list=5%, signal=12%
GOBP_REGULATION_OF_TUMOR_NECROSIS_FACTOR_MEDIATED_SIGNALING_PATHWAY	42	0.324855	1.11495	0.290258	0.585959	1	1793	tags=26%, list=13%, signal=30%
GOMF_ATPASE_BINDING	65	0.289054	1.11486	0.284585	0.58579	1	3612	tags=35%, list=26%, signal=48%
GOBP_T_CELL_LINEAGE_COMMITMENT	24	0.360063	1.11471	0.326653	0.585743	1	1527	tags=25%, list=11%, signal=28%
GOMF_NADPLUS_PROTEIN_ADP_RIBOSYLTRANSFERASE_ACTIVITY	23	0.384452	1.11442	0.304878	0.586014	1	2635	tags=26%, list=19%, signal=32%
GOBP_NEUROTROPHIN_SIGNALING_PATHWAY	24	0.378097	1.11429	0.331276	0.585938	1	3924	tags=46%, list=29%, signal=64%
GOBP_GTP_METABOLIC_PROCESS	23	0.371506	1.11375	0.328032	0.586692	1	1977	tags=30%, list=14%, signal=35%
GOBP_ADENYLATE_CYCLASE_ACTIVATING_G_PROTEIN_COUPLED_RECEPTOR_SIGNALING_PATHWAY	57	0.326576	1.11354	0.318898	0.586804	1	267	tags=9%, list=2%, signal=9%
GOBP_PEPTIDYL_TYROSINE_MODIFICATION	242	0.275501	1.11314	0.308943	0.587227	1	1983	tags=20%, list=14%, signal=23%
GOBP_MEMBRANE_FISSION	41	0.327313	1.11212	0.310484	0.588884	1	2739	tags=34%, list=20%, signal=43%
GOBP_EMBRYONIC_AXIS_SPECIFICATION	18	0.37187	1.11183	0.314286	0.589122	1	2572	tags=33%, list=19%, signal=41%
GOBP_TOXIN_TRANSPORT	32	0.342666	1.11088	0.316103	0.590722	1	2698	tags=31%, list=20%, signal=39%
GOBP_NEGATIVE_REGULATION_OF_RECEPTOR_SIGNALING_PATHWAY_VIA_JAK_STAT	18	0.368613	1.11014	0.333981	0.59183	1	1874	tags=28%, list=14%, signal=32%
GOBP_REGULATION_OF_LONG_TERM_SYNAPTIC_POTENTIATION	28	0.360335	1.10945	0.336634	0.592846	1	1212	tags=18%, list=9%, signal=20%
GOMF_NUCLEOSIDE_TRIPHOSPHATASE_REGULATOR_ACTIVITY	401	0.266133	1.10941	0.329032	0.592553	1	3878	tags=34%, list=28%, signal=46%
GOBP_REGULATION_OF_ACTIN_FILAMENT_ORGANIZATION	206	0.262642	1.10901	0.312377	0.593043	1	4175	tags=38%, list=30%, signal=54%
GOBP_MATURATION_OF_SSU_RRNA_FROM_TRICISTRONIC_RRNA_TRANSCRIPT_SSU_RRNA_5_8S_RRNA_LSU_RRNA	36	0.416735	1.10849	0.349112	0.593787	1	2827	tags=42%, list=21%, signal=52%
GOBP_EPITHELIAL_CELL_APOPTOTIC_PROCESS	89	0.293616	1.10819	0.294821	0.594042	1	2104	tags=20%, list=15%, signal=24%
GOBP_POSITIVE_REGULATION_OF_WNT_SIGNALING_PATHWAY	102	0.284151	1.10772	0.311609	0.594664	1	2538	tags=26%, list=18%, signal=32%
GOCC_SARCOPLASMIC_RETICULUM_MEMBRANE	22	0.345911	1.1077	0.303462	0.594353	1	2973	tags=41%, list=22%, signal=52%
GOBP_RESPONSE_TO_OXYGEN_LEVELS	240	0.274255	1.10759	0.359081	0.59421	1	3295	tags=28%, list=24%, signal=37%
GOMF_GUANYL_NUCLEOTIDE_EXCHANGE_FACTOR_ACTIVITY	195	0.264672	1.10716	0.309278	0.59471	1	3846	tags=35%, list=28%, signal=48%
GOBP_MATURATION_OF_SSU_RRNA	52	0.405054	1.10664	0.362745	0.595334	1	2509	tags=37%, list=18%, signal=45%
GOBP_RNA_MODIFICATION	166	0.311073	1.10598	0.352823	0.596324	1	2339	tags=27%, list=17%, signal=32%
GOBP_REGULATION_OF_MEIOTIC_NUCLEAR_DIVISION	15	0.396646	1.10575	0.317526	0.596429	1	3954	tags=53%, list=29%, signal=75%
GOBP_REGULATION_OF_SUPEROXIDE_METABOLIC_PROCESS	24	0.409521	1.1056	0.363825	0.596397	1	2150	tags=29%, list=16%, signal=35%
GOMF_GTPASE_ACTIVITY	252	0.256835	1.10453	0.311579	0.598232	1	1993	tags=18%, list=15%, signal=21%
GOBP_REGULATION_OF_GENERATION_OF_PRECURSOR_METABOLITES_AND_ENERGY	107	0.260222	1.10402	0.283333	0.598914	1	3039	tags=28%, list=22%, signal=36%
GOBP_POSITIVE_REGULATION_OF_PEPTIDYL_SERINE_PHOSPHORYLATION	64	0.288516	1.1034	0.289883	0.599803	1	3401	tags=34%, list=25%, signal=45%
GOBP_GLIAL_CELL_DIFFERENTIATION	144	0.286434	1.1028	0.323711	0.60063	1	3128	tags=30%, list=23%, signal=38%
GOBP_HEART_VALVE_DEVELOPMENT	45	0.343433	1.10276	0.324111	0.600339	1	2376	tags=27%, list=17%, signal=32%
GOBP_REGULATION_OF_MAP_KINASE_ACTIVITY	137	0.284198	1.10275	0.311245	0.600005	1	3023	tags=28%, list=22%, signal=36%
GOBP_MYELOID_CELL_DIFFERENTIATION	330	0.259481	1.10204	0.289308	0.601029	1	3128	tags=27%, list=23%, signal=34%
GOBP_POSITIVE_REGULATION_OF_ISOTYPE_SWITCHING	26	0.326098	1.10182	0.291581	0.60112	1	1983	tags=23%, list=14%, signal=27%
GOMF_NOTCH_BINDING	18	0.377977	1.10169	0.318841	0.601035	1	1813	tags=28%, list=13%, signal=32%
GOBP_OLIGOSACCHARIDE_LIPID_INTERMEDIATE_BIOSYNTHETIC_PROCESS	21	0.390198	1.10166	0.359281	0.600738	1	2931	tags=43%, list=21%, signal=54%
GOBP_PEPTIDYL_GLUTAMIC_ACID_MODIFICATION	18	0.367408	1.10141	0.316	0.600921	1	4222	tags=50%, list=31%, signal=72%
GOBP_HOMOTYPIC_CELL_CELL_ADHESION	65	0.334544	1.10137	0.341223	0.600631	1	1936	tags=17%, list=14%, signal=20%
GOBP_POSITIVE_REGULATION_OF_RECEPTOR_MEDIATED_ENDOCYTOSIS	36	0.340199	1.10091	0.342574	0.601219	1	475	tags=17%, list=3%, signal=17%
GOBP_REGULATION_OF_ATP_DEPENDENT_ACTIVITY	53	0.306616	1.10047	0.321083	0.601727	1	2589	tags=32%, list=19%, signal=39%
GOBP_REGULATORY_NCRNA_3_END_PROCESSING	18	0.438005	1.10004	0.40159	0.602251	1	3223	tags=44%, list=23%, signal=58%
GOBP_NEGATIVE_REGULATION_OF_CANONICAL_WNT_SIGNALING_PATHWAY	84	0.283781	1.09993	0.296593	0.602116	1	2956	tags=30%, list=22%, signal=38%
GOCC_EXTRINSIC_COMPONENT_OF_MEMBRANE	204	0.274213	1.09979	0.320248	0.602039	1	3723	tags=32%, list=27%, signal=44%
GOBP_RIBOSOME_BIOGENESIS	286	0.354905	1.09958	0.39521	0.602146	1	2251	tags=27%, list=16%, signal=31%
GOBP_POSITIVE_REGULATION_OF_CELLULAR_RESPONSE_TO_TRANSFORMING_GROWTH_FACTOR_BETA_STIMULUS	26	0.372336	1.09956	0.355509	0.601832	1	3980	tags=42%, list=29%, signal=59%
GOCC_ESCRT_COMPLEX	25	0.344629	1.09914	0.34714	0.602342	1	2085	tags=32%, list=15%, signal=38%
GOBP_REGULATION_OF_TRIGLYCERIDE_METABOLIC_PROCESS	27	0.350026	1.09785	0.360996	0.604573	1	2055	tags=30%, list=15%, signal=35%
GOBP_REGULATION_OF_PROTEIN_LOCALIZATION_TO_CELL_SURFACE	33	0.3211	1.09718	0.32008	0.605518	1	1677	tags=21%, list=12%, signal=24%
GOBP_POSITIVE_REGULATION_OF_AMYLOID_BETA_FORMATION	16	0.396517	1.09704	0.329876	0.605469	1	464	tags=19%, list=3%, signal=19%
GOMF_PROTEIN_SERINE_THREONINE_PHOSPHATASE_ACTIVITY	79	0.277347	1.09621	0.307692	0.606784	1	1237	tags=15%, list=9%, signal=17%
GOMF_SCAFFOLD_PROTEIN_BINDING	49	0.314021	1.09612	0.320641	0.606603	1	4681	tags=49%, list=34%, signal=74%
GOBP_TYPE_I_INTERFERON_PRODUCTION	95	0.282714	1.0959	0.318812	0.606703	1	3431	tags=36%, list=25%, signal=47%
GOBP_REGULATION_OF_CELL_MORPHOGENESIS	189	0.28595	1.09529	0.343558	0.607636	1	3299	tags=32%, list=24%, signal=41%
GOBP_OVARIAN_FOLLICLE_DEVELOPMENT	36	0.320003	1.09526	0.327451	0.607351	1	2122	tags=22%, list=15%, signal=26%
GOCC_CENTRIOLAR_SATELLITE	99	0.271925	1.09465	0.338298	0.608248	1	3883	tags=35%, list=28%, signal=49%
GOBP_REGULATION_OF_LYMPHOCYTE_DIFFERENTIATION	174	0.260137	1.0943	0.301205	0.608606	1	2940	tags=26%, list=21%, signal=33%
GOBP_POSITIVE_REGULATION_OF_NITRIC_OXIDE_SYNTHASE_ACTIVITY	16	0.394352	1.09421	0.345188	0.608442	1	4695	tags=50%, list=34%, signal=76%
GOBP_HOMOLOGOUS_CHROMOSOME_PAIRING_AT_MEIOSIS	26	0.353198	1.09386	0.371595	0.608772	1	2563	tags=35%, list=19%, signal=42%
GOBP_DEVELOPMENTAL_CELL_GROWTH	151	0.288674	1.09332	0.342437	0.60951	1	3342	tags=30%, list=24%, signal=40%
GOBP_NEURON_PROJECTION_REGENERATION	39	0.356599	1.09294	0.360996	0.609927	1	3796	tags=36%, list=28%, signal=49%
GOBP_NEGATIVE_REGULATION_OF_PEPTIDYL_TYROSINE_PHOSPHORYLATION	45	0.312996	1.09293	0.327801	0.609608	1	1751	tags=20%, list=13%, signal=23%
GOBP_POSITIVE_REGULATION_OF_CELL_DEVELOPMENT	317	0.260828	1.09291	0.316222	0.609288	1	2083	tags=20%, list=15%, signal=23%
GOBP_RESPONSE_TO_PROSTAGLANDIN	21	0.360502	1.09274	0.347305	0.609272	1	1749	tags=24%, list=13%, signal=27%
GOBP_NEGATIVE_REGULATION_OF_GTPASE_ACTIVITY	28	0.339505	1.09253	0.344969	0.609337	1	1479	tags=18%, list=11%, signal=20%
GOCC_CELL_BODY	349	0.236521	1.0925	0.277328	0.609042	1	3480	tags=28%, list=25%, signal=37%
GOBP_NEGATIVE_REGULATION_OF_VASCULAR_ASSOCIATED_SMOOTH_MUSCLE_CELL_PROLIFERATION	18	0.376017	1.09206	0.345188	0.609577	1	2688	tags=39%, list=20%, signal=48%
GOBP_NEGATIVE_REGULATION_OF_SINGLE_STRANDED_VIRAL_RNA_REPLICATION_VIA_DOUBLE_STRANDED_DNA_INTERMEDIATE	15	0.414092	1.09203	0.377778	0.609296	1	3001	tags=40%, list=22%, signal=51%
GOBP_POSITIVE_REGULATION_OF_VACUOLE_ORGANIZATION	20	0.383526	1.0913	0.360082	0.610486	1	3816	tags=45%, list=28%, signal=62%
GOBP_REGULATION_OF_MYOTUBE_DIFFERENTIATION	23	0.374428	1.09085	0.366255	0.611045	1	4127	tags=48%, list=30%, signal=68%
GOBP_CELLULAR_RESPONSE_TO_OXYGEN_LEVELS	128	0.279784	1.09045	0.334016	0.611494	1	3168	tags=28%, list=23%, signal=36%
GOMF_EXOPEPTIDASE_ACTIVITY	68	0.299088	1.09041	0.346693	0.611205	1	1646	tags=19%, list=12%, signal=22%
GOCC_PROTEIN_KINASE_COMPLEX	119	0.248594	1.09027	0.287212	0.611149	1	2753	tags=27%, list=20%, signal=33%
GOMF_4_IRON_4_SULFUR_CLUSTER_BINDING	39	0.329221	1.09008	0.34902	0.611183	1	3814	tags=44%, list=28%, signal=60%
GOMF_MANGANESE_ION_BINDING	53	0.292534	1.08979	0.320641	0.611421	1	2408	tags=28%, list=18%, signal=34%
GOBP_POSITIVE_REGULATION_OF_INSULIN_SECRETION	52	0.281383	1.08932	0.313025	0.611994	1	4430	tags=44%, list=32%, signal=65%
GOBP_REGULATION_OF_CELLULAR_COMPONENT_SIZE	263	0.253864	1.08923	0.333333	0.611811	1	3685	tags=32%, list=27%, signal=43%
GOBP_HEART_DEVELOPMENT	372	0.270594	1.08909	0.329243	0.611783	1	4060	tags=35%, list=30%, signal=49%
GOBP_ACTIVATION_OF_INNATE_IMMUNE_RESPONSE	194	0.275398	1.08881	0.311609	0.612033	1	2683	tags=27%, list=20%, signal=33%
GOBP_RIBONUCLEOSIDE_MONOPHOSPHATE_BIOSYNTHETIC_PROCESS	31	0.364236	1.08876	0.373563	0.611773	1	2053	tags=29%, list=15%, signal=34%
GOBP_FOLIC_ACID_METABOLIC_PROCESS	15	0.399049	1.08875	0.357873	0.611448	1	935	tags=20%, list=7%, signal=21%
GOMF_ATP_DEPENDENT_CHROMATIN_REMODELER_ACTIVITY	33	0.395629	1.08788	0.376812	0.612871	1	4509	tags=55%, list=33%, signal=81%
GOBP_BRANCHED_CHAIN_AMINO_ACID_METABOLIC_PROCESS	25	0.366788	1.08777	0.381526	0.612745	1	2293	tags=24%, list=17%, signal=29%
GOBP_SNRNA_TRANSCRIPTION	18	0.368606	1.0874	0.33617	0.613139	1	1251	tags=22%, list=9%, signal=24%
GOCC_TRANS_GOLGI_NETWORK_MEMBRANE	85	0.293153	1.08703	0.327696	0.613537	1	4147	tags=40%, list=30%, signal=57%
GOBP_RESPONSE_TO_DSRNA	37	0.321348	1.08631	0.350877	0.614642	1	2637	tags=35%, list=19%, signal=43%
GOBP_REGULATION_OF_GLUCONEOGENESIS	37	0.302805	1.08589	0.36157	0.615056	1	3402	tags=32%, list=25%, signal=43%
GOBP_NEUTRAL_AMINO_ACID_TRANSPORT	36	0.344137	1.08493	0.367983	0.616585	1	3857	tags=44%, list=28%, signal=62%
GOCC_CILIARY_BASE	36	0.307411	1.08473	0.331361	0.616665	1	2564	tags=25%, list=19%, signal=31%
GOBP_SYNAPSE_ORGANIZATION	263	0.264617	1.08412	0.349398	0.617503	1	3295	tags=28%, list=24%, signal=36%
GOBP_CELL_SUBSTRATE_JUNCTION_ORGANIZATION	86	0.326858	1.0837	0.365112	0.617968	1	4145	tags=38%, list=30%, signal=55%
GOBP_HEMATOPOIETIC_OR_LYMPHOID_ORGAN_DEVELOPMENT	69	0.277255	1.08323	0.308668	0.618583	1	2641	tags=29%, list=19%, signal=36%
GOMF_OXIDOREDUCTASE_ACTIVITY_ACTING_ON_PAIRED_DONORS_WITH_INCORPORATION_OR_REDUCTION_OF_MOLECULAR_OXYGEN	98	0.283916	1.08233	0.344064	0.620146	1	3388	tags=38%, list=25%, signal=50%
GOBP_REGULATION_OF_MITOTIC_CELL_CYCLE_SPINDLE_ASSEMBLY_CHECKPOINT	20	0.401334	1.08209	0.38664	0.620277	1	3221	tags=40%, list=23%, signal=52%
GOCC_CLUSTER_OF_ACTIN_BASED_CELL_PROJECTIONS	84	0.272635	1.08187	0.330645	0.620334	1	3569	tags=39%, list=26%, signal=53%
GOCC_CYTOPLASMIC_EXOSOME_RNASE_COMPLEX	15	0.443618	1.08111	0.399217	0.621546	1	3335	tags=40%, list=24%, signal=53%
GOBP_MUSCLE_HYPERTROPHY	60	0.294017	1.08092	0.336694	0.621599	1	4145	tags=40%, list=30%, signal=57%
GOBP_REGULATION_OF_REACTIVE_OXYGEN_SPECIES_METABOLIC_PROCESS	107	0.276187	1.08072	0.333333	0.621605	1	3733	tags=37%, list=27%, signal=51%
GOBP_REGULATION_OF_LAMELLIPODIUM_ORGANIZATION	42	0.321944	1.08041	0.365112	0.62189	1	3933	tags=38%, list=29%, signal=53%
GOMF_ACTIN_BINDING	318	0.266752	1.08018	0.351779	0.622025	1	3076	tags=28%, list=22%, signal=35%
GOBP_REGULATION_OF_ARP2_3_COMPLEX_MEDIATED_ACTIN_NUCLEATION	29	0.319297	1.07984	0.361746	0.622331	1	2737	tags=31%, list=20%, signal=39%
GOBP_ERBB_SIGNALING_PATHWAY	93	0.294437	1.07977	0.361522	0.622131	1	3805	tags=37%, list=28%, signal=50%
GOCC_OUTER_MEMBRANE	207	0.243705	1.07971	0.32613	0.621891	1	2490	tags=23%, list=18%, signal=27%
GOBP_POSITIVE_REGULATION_OF_B_CELL_ACTIVATION	74	0.257693	1.07969	0.308008	0.621576	1	2081	tags=20%, list=15%, signal=24%
GOBP_RESPONSE_TO_AMPHETAMINE	17	0.360043	1.07947	0.36478	0.621624	1	2797	tags=29%, list=20%, signal=37%
GOBP_REGULATION_OF_NEUROGENESIS	245	0.271592	1.07922	0.323651	0.621757	1	3866	tags=34%, list=28%, signal=47%
GOBP_LUNG_MORPHOGENESIS	28	0.343758	1.07911	0.362	0.621684	1	2807	tags=32%, list=20%, signal=40%
GOBP_REGULATION_OF_PROTEIN_LOCALIZATION_TO_CELL_PERIPHERY	99	0.282038	1.07902	0.329193	0.6215	1	2248	tags=22%, list=16%, signal=26%
GOBP_REGULATION_OF_B_CELL_RECEPTOR_SIGNALING_PATHWAY	19	0.343842	1.07872	0.35865	0.621748	1	3998	tags=47%, list=29%, signal=67%
GOBP_REGULATION_OF_DNA_DAMAGE_RESPONSE_SIGNAL_TRANSDUCTION_BY_P53_CLASS_MEDIATOR	33	0.299771	1.07811	0.338809	0.622655	1	1526	tags=21%, list=11%, signal=24%
GOCC_PRESPLICEOSOME	16	0.408668	1.07803	0.37751	0.622458	1	1462	tags=25%, list=11%, signal=28%
GOBP_CALCIUM_ION_REGULATED_EXOCYTOSIS	30	0.321588	1.07781	0.362348	0.622601	1	2869	tags=23%, list=21%, signal=29%
GOMF_ATP_DEPENDENT_PROTEIN_FOLDING_CHAPERONE	35	0.388043	1.0776	0.356299	0.622686	1	4706	tags=63%, list=34%, signal=95%
GOBP_RESPONSE_TO_ANGIOTENSIN	23	0.388808	1.07707	0.376518	0.623398	1	910	tags=17%, list=7%, signal=19%
GOMF_FATTY_ACID_DERIVATIVE_BINDING	15	0.371298	1.077	0.363636	0.623186	1	4377	tags=53%, list=32%, signal=78%
GOBP_NEGATIVE_REGULATION_OF_SMALL_GTPASE_MEDIATED_SIGNAL_TRANSDUCTION	48	0.296776	1.07699	0.362683	0.622867	1	3868	tags=35%, list=28%, signal=49%
GOCC_GOLGI_ASSOCIATED_VESICLE	74	0.294776	1.07677	0.345114	0.622942	1	2058	tags=23%, list=15%, signal=27%
GOMF_CHAPERONE_BINDING	87	0.27385	1.07655	0.322642	0.623033	1	3684	tags=36%, list=27%, signal=48%
GOBP_VIRAL_LIFE_CYCLE	252	0.262701	1.07629	0.352342	0.62321	1	2406	tags=22%, list=18%, signal=26%
GOBP_GLIOGENESIS	204	0.274369	1.07584	0.35729	0.623768	1	3473	tags=31%, list=25%, signal=41%
GOBP_REGULATION_OF_CELL_SIZE	132	0.291524	1.07577	0.348387	0.623553	1	3685	tags=35%, list=27%, signal=47%
GOBP_RESPONSE_TO_TYPE_I_INTERFERON	60	0.318633	1.07536	0.347826	0.624061	1	2855	tags=30%, list=21%, signal=38%
GOBP_NEGATIVE_REGULATION_OF_DEVELOPMENTAL_GROWTH	71	0.298346	1.07512	0.355422	0.624184	1	3342	tags=32%, list=24%, signal=43%
GOBP_DEVELOPMENTAL_MATURATION	185	0.253018	1.07494	0.342213	0.62423	1	3838	tags=33%, list=28%, signal=45%
GOBP_SKELETAL_MUSCLE_TISSUE_REGENERATION	27	0.332897	1.07469	0.348548	0.624351	1	1279	tags=19%, list=9%, signal=20%
GOMF_ENDONUCLEASE_ACTIVITY	100	0.268597	1.07444	0.356701	0.624451	1	4898	tags=49%, list=36%, signal=76%
GOBP_REGULATION_OF_VESICLE_MEDIATED_TRANSPORT	380	0.26426	1.07428	0.355967	0.624444	1	1993	tags=20%, list=15%, signal=22%
GOBP_NAD_METABOLIC_PROCESS	33	0.315145	1.07357	0.362	0.625542	1	519	tags=15%, list=4%, signal=16%
GOBP_MONOCYTE_DIFFERENTIATION	28	0.344064	1.07354	0.351626	0.625271	1	2498	tags=32%, list=18%, signal=39%
GOBP_GLIAL_CELL_PROLIFERATION	37	0.318043	1.07319	0.354839	0.625643	1	3317	tags=32%, list=24%, signal=43%
GOBP_INSULIN_SECRETION	118	0.25137	1.07287	0.327935	0.625939	1	4259	tags=41%, list=31%, signal=58%
GOBP_ONE_CARBON_METABOLIC_PROCESS	21	0.372089	1.07274	0.378882	0.625847	1	1967	tags=29%, list=14%, signal=33%
GOBP_REGULATION_OF_GLUCAN_BIOSYNTHETIC_PROCESS	20	0.352711	1.0726	0.375734	0.625817	1	1271	tags=20%, list=9%, signal=22%
GOBP_AXIS_SPECIFICATION	48	0.29282	1.07207	0.351967	0.626556	1	2572	tags=25%, list=19%, signal=31%
GOMF_RIBOSOMAL_SMALL_SUBUNIT_BINDING	15	0.393412	1.07138	0.383459	0.6276	1	2175	tags=27%, list=16%, signal=32%
GOMF_RNA_POLYMERASE_III_ACTIVITY	16	0.441147	1.07133	0.409357	0.627347	1	3431	tags=50%, list=25%, signal=67%
GOBP_NEUTRAL_LIPID_CATABOLIC_PROCESS	18	0.37982	1.07032	0.362319	0.628926	1	2364	tags=28%, list=17%, signal=34%
GOBP_POSTREPLICATION_REPAIR	33	0.354456	1.06942	0.372188	0.630393	1	2598	tags=33%, list=19%, signal=41%
GOBP_REGULATION_OF_LIPID_KINASE_ACTIVITY	45	0.332138	1.0689	0.3706	0.631109	1	3816	tags=38%, list=28%, signal=52%
GOBP_SENSORY_PERCEPTION_OF_CHEMICAL_STIMULUS	29	0.310732	1.06883	0.360236	0.630908	1	267	tags=7%, list=2%, signal=7%
GOBP_BIOLOGICAL_PROCESS_INVOLVED_IN_INTRASPECIES_INTERACTION_BETWEEN_ORGANISMS	23	0.367668	1.0688	0.356838	0.630624	1	1308	tags=22%, list=10%, signal=24%
GOBP_POSITIVE_REGULATION_OF_AXON_EXTENSION	27	0.374246	1.06842	0.372233	0.631085	1	2012	tags=26%, list=15%, signal=30%
GOBP_POSITIVE_REGULATION_OF_GLUCOSE_IMPORT	24	0.351801	1.06839	0.382353	0.630791	1	4508	tags=50%, list=33%, signal=74%
GOBP_REGULATION_OF_NEUROBLAST_PROLIFERATION	23	0.36881	1.06837	0.394628	0.630501	1	4962	tags=65%, list=36%, signal=102%
GOBP_DNA_CATABOLIC_PROCESS	25	0.322902	1.06833	0.353783	0.63023	1	3925	tags=44%, list=29%, signal=61%
GOBP_CELLULAR_RESPONSE_TO_KETONE	76	0.27394	1.06634	0.336083	0.633853	1	2777	tags=26%, list=20%, signal=33%
GOBP_REGULATION_OF_MYELOID_CELL_DIFFERENTIATION	160	0.258549	1.06612	0.356557	0.633973	1	2083	tags=20%, list=15%, signal=23%
GOBP_MODULATION_BY_HOST_OF_VIRAL_PROCESS	38	0.314721	1.06599	0.376842	0.633897	1	3207	tags=32%, list=23%, signal=41%
GOBP_ESTABLISHMENT_OF_PROTEIN_LOCALIZATION_TO_VACUOLE	54	0.311889	1.06584	0.363825	0.633855	1	3935	tags=39%, list=29%, signal=54%
GOBP_NEGATIVE_REGULATION_OF_PHOSPHATASE_ACTIVITY	27	0.312867	1.0657	0.378758	0.633792	1	4145	tags=56%, list=30%, signal=79%
GOMF_PHOSPHOLIPID_TRANSFER_ACTIVITY	21	0.335169	1.06555	0.367769	0.633776	1	4338	tags=48%, list=32%, signal=69%
GOBP_VASCULAR_ASSOCIATED_SMOOTH_MUSCLE_CELL_DIFFERENTIATION	20	0.374943	1.06528	0.380952	0.633957	1	2347	tags=20%, list=17%, signal=24%
GOBP_STRESS_FIBER_ASSEMBLY	89	0.289316	1.06505	0.373518	0.634079	1	3385	tags=33%, list=25%, signal=43%
GOBP_POSITIVE_REGULATION_OF_TRIGLYCERIDE_METABOLIC_PROCESS	15	0.415713	1.0649	0.408333	0.634019	1	2055	tags=33%, list=15%, signal=39%
GOBP_MAINTENANCE_OF_PROTEIN_LOCATION_IN_CELL	55	0.274673	1.06469	0.36747	0.634083	1	2926	tags=31%, list=21%, signal=39%
GOBP_REGULATION_OF_ORGANIC_ACID_TRANSPORT	43	0.298106	1.06462	0.36478	0.633879	1	3039	tags=33%, list=22%, signal=42%
GOCC_ACTOMYOSIN	62	0.347192	1.06418	0.388998	0.634427	1	4725	tags=44%, list=34%, signal=66%
GOBP_REGULATION_OF_DNA_BINDING	94	0.249586	1.06393	0.306773	0.634603	1	2887	tags=26%, list=21%, signal=32%
GOBP_FC_EPSILON_RECEPTOR_SIGNALING_PATHWAY	23	0.352686	1.06383	0.37551	0.634459	1	4304	tags=52%, list=31%, signal=76%
GOBP_NEGATIVE_REGULATION_OF_DNA_BINDING_TRANSCRIPTION_FACTOR_ACTIVITY	140	0.245825	1.06357	0.335329	0.634653	1	3140	tags=28%, list=23%, signal=36%
GOMF_ORGANIC_ACID_TRANSMEMBRANE_TRANSPORTER_ACTIVITY	89	0.301152	1.0634	0.391837	0.634687	1	3896	tags=37%, list=28%, signal=51%
GOBP_SKELETAL_MUSCLE_CELL_DIFFERENTIATION	41	0.322366	1.06183	0.379381	0.637527	1	3053	tags=29%, list=22%, signal=38%
GOBP_ADHERENS_JUNCTION_ORGANIZATION	38	0.362804	1.06169	0.40239	0.637456	1	1156	tags=16%, list=8%, signal=17%
GOCC_RNA_POLYMERASE_III_COMPLEX	18	0.42405	1.06156	0.394841	0.637393	1	3431	tags=44%, list=25%, signal=59%
GOBP_POSITIVE_REGULATION_OF_MYELOID_CELL_DIFFERENTIATION	76	0.280588	1.06128	0.361396	0.637636	1	1555	tags=18%, list=11%, signal=21%
GOMF_PROTEIN_SELF_ASSOCIATION	58	0.275096	1.06123	0.377246	0.637371	1	4135	tags=41%, list=30%, signal=59%
GOBP_NEGATIVE_REGULATION_OF_SMALL_MOLECULE_METABOLIC_PROCESS	69	0.279797	1.06116	0.354508	0.637187	1	2699	tags=23%, list=20%, signal=29%
GOMF_SULFUR_COMPOUND_TRANSMEMBRANE_TRANSPORTER_ACTIVITY	36	0.327861	1.06115	0.384158	0.636853	1	3857	tags=36%, list=28%, signal=50%
GOBP_REGULATION_OF_T_CELL_DIFFERENTIATION	148	0.258129	1.06086	0.365657	0.637091	1	1759	tags=18%, list=13%, signal=21%
GOMF_UBIQUITIN_PROTEIN_TRANSFERASE_REGULATOR_ACTIVITY	22	0.372264	1.06014	0.405512	0.638148	1	2086	tags=36%, list=15%, signal=43%
GOMF_PHOSPHATIDYLINOSITOL_3_KINASE_BINDING	21	0.38077	1.05981	0.384458	0.63844	1	2753	tags=29%, list=20%, signal=36%
GOBP_DICARBOXYLIC_ACID_METABOLIC_PROCESS	70	0.305818	1.05979	0.379648	0.638156	1	2361	tags=24%, list=17%, signal=29%
GOBP_GLAND_MORPHOGENESIS	72	0.312365	1.05932	0.365462	0.638747	1	4640	tags=44%, list=34%, signal=67%
GOBP_REGULATION_OF_TRANS_SYNAPTIC_SIGNALING	268	0.251658	1.05862	0.372188	0.639812	1	3854	tags=32%, list=28%, signal=43%
GOBP_NEGATIVE_REGULATION_OF_B_CELL_PROLIFERATION	16	0.348916	1.05843	0.376984	0.639878	1	2641	tags=31%, list=19%, signal=39%
GOCC_PROTEIN_PHOSPHATASE_TYPE_2A_COMPLEX	16	0.356387	1.058	0.366733	0.640396	1	3950	tags=50%, list=29%, signal=70%
GOBP_MAMMARY_GLAND_EPITHELIUM_DEVELOPMENT	46	0.322674	1.05798	0.383367	0.640084	1	2013	tags=24%, list=15%, signal=28%
GOBP_NEGATIVE_REGULATION_OF_WNT_SIGNALING_PATHWAY	105	0.262884	1.0579	0.368209	0.639886	1	2956	tags=28%, list=22%, signal=35%
GOBP_EMBRYONIC_SKELETAL_SYSTEM_DEVELOPMENT	59	0.299898	1.05761	0.372709	0.640141	1	3691	tags=36%, list=27%, signal=48%
GOBP_RNA_5_END_PROCESSING	22	0.396471	1.05736	0.418146	0.640316	1	1033	tags=18%, list=8%, signal=20%
GOBP_TRANSFORMING_GROWTH_FACTOR_BETA_RECEPTOR_SIGNALING_PATHWAY	161	0.281442	1.05716	0.376238	0.640425	1	4005	tags=36%, list=29%, signal=50%
GOBP_POSITIVE_REGULATION_OF_HEMOPOIESIS	155	0.259572	1.057	0.363071	0.64037	1	2083	tags=19%, list=15%, signal=23%
GOBP_CARDIAC_MUSCLE_CELL_PROLIFERATION	30	0.326066	1.05638	0.380567	0.641285	1	4576	tags=33%, list=33%, signal=50%
GOBP_POSITIVE_REGULATION_OF_NERVOUS_SYSTEM_DEVELOPMENT	169	0.273651	1.05622	0.391129	0.641249	1	3854	tags=34%, list=28%, signal=47%
GOBP_POSITIVE_REGULATION_OF_NEUROGENESIS	156	0.271748	1.05589	0.376782	0.641586	1	3854	tags=35%, list=28%, signal=48%
GOBP_GASTRULATION	124	0.303126	1.05519	0.382766	0.642669	1	4376	tags=41%, list=32%, signal=60%
GOMF_CATALYTIC_ACTIVITY_ACTING_ON_A_TRNA	124	0.308142	1.0541	0.377282	0.64455	1	3133	tags=31%, list=23%, signal=39%
GOBP_MAINTENANCE_OF_PROTEIN_LOCATION	76	0.265817	1.05392	0.382114	0.644531	1	2727	tags=29%, list=20%, signal=36%
GOBP_REGULATION_OF_MEGAKARYOCYTE_DIFFERENTIATION	23	0.374958	1.05372	0.387033	0.644584	1	3632	tags=35%, list=26%, signal=47%
GOCC_CELL_SUBSTRATE_JUNCTION	381	0.271233	1.05336	0.390716	0.644967	1	3501	tags=31%, list=25%, signal=40%
GOBP_REGULATION_OF_SMALL_GTPASE_MEDIATED_SIGNAL_TRANSDUCTION	240	0.278237	1.05272	0.401674	0.6459	1	3868	tags=34%, list=28%, signal=47%
GOBP_CELLULAR_RESPONSE_TO_ALCOHOL	64	0.277654	1.05213	0.387967	0.646778	1	2777	tags=27%, list=20%, signal=33%
GOBP_REGENERATION	122	0.2738	1.05189	0.390593	0.646945	1	1918	tags=17%, list=14%, signal=20%
GOBP_SYNAPTIC_VESICLE_RECYCLING	59	0.295551	1.05167	0.378661	0.64702	1	3952	tags=36%, list=29%, signal=50%
GOBP_POSITIVE_REGULATION_OF_KINASE_ACTIVITY	293	0.242811	1.05166	0.355159	0.646686	1	3094	tags=26%, list=23%, signal=33%
GOBP_CRISTAE_FORMATION	18	0.36604	1.05153	0.412313	0.646606	1	1252	tags=28%, list=9%, signal=31%
GOBP_REGULATION_OF_NERVOUS_SYSTEM_DEVELOPMENT	281	0.26176	1.05152	0.383197	0.646274	1	3866	tags=34%, list=28%, signal=46%
GOBP_PROTEIN_N_LINKED_GLYCOSYLATION	62	0.307743	1.05127	0.365702	0.646459	1	2431	tags=35%, list=18%, signal=43%
GOBP_CELLULAR_CARBOHYDRATE_BIOSYNTHETIC_PROCESS	48	0.29466	1.05095	0.41498	0.646772	1	3001	tags=29%, list=22%, signal=37%
GOBP_POSITIVE_REGULATION_OF_B_CELL_PROLIFERATION	36	0.296052	1.05071	0.36	0.646962	1	4120	tags=44%, list=30%, signal=63%
GOBP_CHEMICAL_SYNAPTIC_TRANSMISSION_POSTSYNAPTIC	49	0.293292	1.05059	0.376543	0.646883	1	4375	tags=45%, list=32%, signal=66%
GOBP_PROTEIN_TARGETING_TO_PEROXISOME	19	0.359812	1.0505	0.397938	0.64672	1	2064	tags=26%, list=15%, signal=31%
GOBP_POSITIVE_REGULATION_OF_TOR_SIGNALING	43	0.283619	1.05049	0.356574	0.646403	1	3401	tags=40%, list=25%, signal=52%
GOBP_SPERMATID_DIFFERENTIATION	97	0.251716	1.05049	0.36811	0.646061	1	2558	tags=21%, list=19%, signal=25%
GOBP_REGULATION_OF_REGULATED_SECRETORY_PATHWAY	84	0.281683	1.05034	0.3625	0.646012	1	4354	tags=39%, list=32%, signal=57%
GOMF_K63_LINKED_POLYUBIQUITIN_MODIFICATION_DEPENDENT_PROTEIN_BINDING	24	0.341196	1.04968	0.41483	0.646969	1	4366	tags=42%, list=32%, signal=61%
GOBP_ANATOMICAL_STRUCTURE_MATURATION	136	0.252309	1.04944	0.360082	0.647128	1	3512	tags=29%, list=26%, signal=39%
GOBP_TRNA_WOBBLE_BASE_MODIFICATION	18	0.403452	1.04896	0.39243	0.647732	1	4251	tags=61%, list=31%, signal=88%
GOBP_PYRIMIDINE_NUCLEOTIDE_CATABOLIC_PROCESS	18	0.340537	1.04852	0.385714	0.648267	1	3025	tags=39%, list=22%, signal=50%
GOBP_APICAL_JUNCTION_ASSEMBLY	44	0.316422	1.04843	0.396116	0.648091	1	2748	tags=30%, list=20%, signal=37%
GOBP_NEGATIVE_REGULATION_OF_B_CELL_ACTIVATION	30	0.303805	1.04822	0.388889	0.648192	1	2641	tags=30%, list=19%, signal=37%
GOBP_GENITALIA_DEVELOPMENT	21	0.334171	1.04818	0.403162	0.647938	1	2181	tags=24%, list=16%, signal=28%
GOBP_ENDODERMAL_CELL_DIFFERENTIATION	31	0.406732	1.04817	0.441584	0.647604	1	435	tags=13%, list=3%, signal=13%
GOBP_REGULATION_OF_ANDROGEN_RECEPTOR_SIGNALING_PATHWAY	22	0.335113	1.04796	0.400398	0.647729	1	2832	tags=32%, list=21%, signal=40%
GOBP_STRIATED_MUSCLE_CELL_PROLIFERATION	42	0.30924	1.0478	0.389113	0.647731	1	1346	tags=14%, list=10%, signal=16%
GOBP_LAMELLIPODIUM_MORPHOGENESIS	17	0.380573	1.04748	0.415289	0.648048	1	4326	tags=53%, list=31%, signal=77%
GOBP_FEMALE_SEX_DIFFERENTIATION	65	0.283977	1.04566	0.386905	0.65137	1	2748	tags=23%, list=20%, signal=29%
GOBP_ADIPOSE_TISSUE_DEVELOPMENT	42	0.297764	1.04565	0.407867	0.651053	1	3859	tags=45%, list=28%, signal=63%
GOBP_STRIATED_MUSCLE_TISSUE_DEVELOPMENT	136	0.265516	1.04545	0.384615	0.651124	1	4060	tags=35%, list=30%, signal=50%
GOBP_CARDIAC_MUSCLE_CELL_ACTION_POTENTIAL	41	0.28811	1.0452	0.378947	0.651301	1	3938	tags=41%, list=29%, signal=58%
GOBP_COLUMNAR_CUBOIDAL_EPITHELIAL_CELL_DIFFERENTIATION	64	0.305521	1.04509	0.412351	0.651183	1	1862	tags=19%, list=14%, signal=22%
GOBP_CELLULAR_RESPONSE_TO_GLUCOCORTICOID_STIMULUS	39	0.315956	1.04469	0.381238	0.651674	1	2070	tags=23%, list=15%, signal=27%
GOBP_NEGATIVE_REGULATION_OF_MAPK_CASCADE	124	0.262385	1.04448	0.372385	0.65171	1	2074	tags=19%, list=15%, signal=22%
GOCC_LEADING_EDGE_MEMBRANE	127	0.269412	1.04415	0.397119	0.652019	1	2211	tags=24%, list=16%, signal=28%
GOBP_REGULATION_OF_TRANSLATIONAL_FIDELITY	17	0.385504	1.04396	0.412863	0.652064	1	3814	tags=53%, list=28%, signal=73%
GOBP_EPITHELIAL_CELL_MORPHOGENESIS	19	0.358219	1.04335	0.398323	0.652946	1	3868	tags=58%, list=28%, signal=80%
GOBP_NEGATIVE_REGULATION_OF_CELL_POPULATION_PROLIFERATION	480	0.23193	1.04328	0.37475	0.652761	1	2839	tags=24%, list=21%, signal=29%
GOBP_OSTEOBLAST_PROLIFERATION	21	0.351921	1.04271	0.388211	0.653566	1	2193	tags=29%, list=16%, signal=34%
GOBP_POSITIVE_REGULATION_OF_GLIOGENESIS	41	0.296476	1.04269	0.366599	0.65325	1	2397	tags=24%, list=17%, signal=29%
GOCC_MYELIN_SHEATH	41	0.302656	1.04263	0.401235	0.653042	1	4414	tags=41%, list=32%, signal=61%
GOBP_POSITIVE_REGULATION_OF_MULTICELLULAR_ORGANISM_GROWTH	17	0.331754	1.0422	0.380342	0.653583	1	1075	tags=18%, list=8%, signal=19%
GOBP_CELLULAR_RESPONSE_TO_CAMP	35	0.305533	1.0419	0.388548	0.653808	1	1688	tags=20%, list=12%, signal=23%
GOMF_ACTININ_BINDING	21	0.388438	1.04168	0.41	0.653913	1	905	tags=19%, list=7%, signal=20%
GOBP_RESPONSE_TO_TRANSFORMING_GROWTH_FACTOR_BETA	200	0.272828	1.04146	0.379722	0.654017	1	4005	tags=35%, list=29%, signal=49%
GOMF_DEACETYLASE_ACTIVITY	32	0.306494	1.04117	0.406061	0.65428	1	3825	tags=41%, list=28%, signal=56%
GOBP_PROSTATE_GLAND_DEVELOPMENT	28	0.334422	1.04112	0.415822	0.654026	1	1540	tags=18%, list=11%, signal=20%
GOBP_CEREBELLAR_CORTEX_DEVELOPMENT	38	0.291901	1.04059	0.368098	0.654716	1	4330	tags=53%, list=32%, signal=77%
GOBP_REGULATION_OF_GLYCOGEN_METABOLIC_PROCESS	25	0.318553	1.03966	0.388781	0.6562	1	3001	tags=28%, list=22%, signal=36%
GOBP_POSITIVE_REGULATION_OF_NECROTIC_CELL_DEATH	15	0.363834	1.03959	0.39243	0.655986	1	3717	tags=47%, list=27%, signal=64%
GOBP_POSITIVE_REGULATION_OF_NEURON_DEATH	74	0.278203	1.03902	0.38806	0.656831	1	1925	tags=20%, list=14%, signal=23%
GOBP_REGULATION_OF_MYELOID_LEUKOCYTE_DIFFERENTIATION	87	0.285933	1.0383	0.386221	0.65798	1	2083	tags=21%, list=15%, signal=24%
GOBP_TOLL_LIKE_RECEPTOR_2_SIGNALING_PATHWAY	15	0.40229	1.03823	0.422993	0.657779	1	3570	tags=33%, list=26%, signal=45%
GOBP_POLARIZED_EPITHELIAL_CELL_DIFFERENTIATION	21	0.32612	1.03784	0.389662	0.658224	1	1366	tags=24%, list=10%, signal=26%
GOCC_ACTIN_BASED_CELL_PROJECTION	138	0.262764	1.03757	0.395112	0.658447	1	3436	tags=32%, list=25%, signal=42%
GOBP_NEGATIVE_REGULATION_OF_ATP_METABOLIC_PROCESS	18	0.348775	1.03748	0.363083	0.658258	1	3392	tags=33%, list=25%, signal=44%
GOBP_REGULATION_OF_DNA_BINDING_TRANSCRIPTION_FACTOR_ACTIVITY	335	0.226804	1.03705	0.378758	0.658818	1	3140	tags=27%, list=23%, signal=34%
GOBP_REGULATION_OF_HIPPO_SIGNALING	21	0.344888	1.0368	0.4125	0.659005	1	2781	tags=33%, list=20%, signal=42%
GOBP_RESPONSE_TO_TOPOLOGICALLY_INCORRECT_PROTEIN	145	0.262962	1.03679	0.394309	0.658679	1	4109	tags=39%, list=30%, signal=55%
GOBP_FIBROBLAST_MIGRATION	49	0.310513	1.03619	0.415822	0.659535	1	1932	tags=20%, list=14%, signal=24%
GOBP_LATE_ENDOSOME_TO_VACUOLE_TRANSPORT	33	0.322236	1.03615	0.422179	0.659283	1	2085	tags=33%, list=15%, signal=39%
GOBP_CELL_PROJECTION_ASSEMBLY	453	0.218618	1.03611	0.36952	0.659025	1	3861	tags=31%, list=28%, signal=41%
GOBP_PEPTIDYL_TYROSINE_DEPHOSPHORYLATION	23	0.362618	1.03564	0.424	0.659629	1	4048	tags=43%, list=29%, signal=62%
GOBP_POSITIVE_REGULATION_OF_BLOOD_VESSEL_ENDOTHELIAL_CELL_MIGRATION	42	0.331493	1.03547	0.404339	0.659629	1	1983	tags=21%, list=14%, signal=25%
GOBP_REGULATION_OF_VIRAL_GENOME_REPLICATION	75	0.288659	1.03547	0.400818	0.659302	1	2569	tags=24%, list=19%, signal=29%
GOBP_ENERGY_RESERVE_METABOLIC_PROCESS	58	0.275184	1.03504	0.378758	0.659783	1	3001	tags=29%, list=22%, signal=37%
GOBP_ENDODERM_FORMATION	37	0.383441	1.03494	0.434077	0.659629	1	570	tags=14%, list=4%, signal=14%
GOBP_CELLULAR_COMPONENT_DISASSEMBLY_INVOLVED_IN_EXECUTION_PHASE_OF_APOPTOSIS	22	0.321128	1.03494	0.407173	0.65929	1	4367	tags=55%, list=32%, signal=80%
GOBP_NEURAL_TUBE_PATTERNING	25	0.321155	1.03482	0.417004	0.659175	1	780	tags=16%, list=6%, signal=17%
GOBP_DECIDUALIZATION	16	0.398624	1.03476	0.432927	0.658936	1	676	tags=19%, list=5%, signal=20%
GOBP_O_GLYCAN_PROCESSING	27	0.330203	1.03417	0.4125	0.659828	1	2170	tags=33%, list=16%, signal=40%
GOBP_SMOOTH_MUSCLE_CELL_APOPTOTIC_PROCESS	18	0.351854	1.0341	0.416318	0.659603	1	3810	tags=56%, list=28%, signal=77%
GOBP_REGULATION_OF_RIG_I_SIGNALING_PATHWAY	18	0.349898	1.03302	0.423695	0.661456	1	2114	tags=33%, list=15%, signal=39%
GOBP_ACTOMYOSIN_STRUCTURE_ORGANIZATION	142	0.2681	1.03276	0.4	0.661638	1	4145	tags=39%, list=30%, signal=55%
GOBP_CENTRIOLE_CENTRIOLE_COHESION	15	0.36362	1.03272	0.41453	0.661376	1	2784	tags=33%, list=20%, signal=42%
GOBP_REGULATION_OF_MONOCYTE_DIFFERENTIATION	15	0.365152	1.03226	0.415323	0.661992	1	1986	tags=27%, list=14%, signal=31%
GOBP_POSITIVE_REGULATION_OF_INTRINSIC_APOPTOTIC_SIGNALING_PATHWAY	55	0.269636	1.03212	0.376238	0.661907	1	1986	tags=20%, list=14%, signal=23%
GOBP_POSITIVE_REGULATION_OF_SYNAPSE_ASSEMBLY	21	0.359483	1.03201	0.412731	0.661782	1	1104	tags=19%, list=8%, signal=21%
GOBP_POSITIVE_REGULATION_OF_NEURON_PROJECTION_DEVELOPMENT	106	0.275604	1.03172	0.402	0.66206	1	1269	tags=16%, list=9%, signal=18%
GOBP_CELL_DEATH_IN_RESPONSE_TO_HYDROGEN_PEROXIDE	23	0.322452	1.0313	0.431953	0.662583	1	3998	tags=48%, list=29%, signal=67%
GOBP_SCHWANN_CELL_DEVELOPMENT	24	0.337839	1.03087	0.435547	0.663146	1	3733	tags=33%, list=27%, signal=46%
GOMF_GUANYL_NUCLEOTIDE_BINDING	313	0.233131	1.03087	0.406186	0.662814	1	1993	tags=18%, list=15%, signal=21%
GOBP_NEGATIVE_REGULATION_OF_OSTEOBLAST_DIFFERENTIATION	26	0.329735	1.03006	0.423237	0.664044	1	5544	tags=65%, list=40%, signal=109%
GOBP_MATURE_B_CELL_DIFFERENTIATION_INVOLVED_IN_IMMUNE_RESPONSE	27	0.320747	1.02973	0.436149	0.664361	1	2081	tags=26%, list=15%, signal=30%
GOMF_TRNA_BINDING	74	0.309934	1.02972	0.422397	0.664042	1	2339	tags=26%, list=17%, signal=31%
GOMF_PROTEASE_BINDING	108	0.286204	1.02928	0.394422	0.66462	1	3315	tags=29%, list=24%, signal=38%
GOBP_RRNA_CATABOLIC_PROCESS	19	0.355627	1.02925	0.43619	0.664365	1	3335	tags=32%, list=24%, signal=42%
GOBP_THYMUS_DEVELOPMENT	35	0.300114	1.02925	0.40592	0.664037	1	3908	tags=46%, list=28%, signal=64%
GOBP_STEROID_BIOSYNTHETIC_PROCESS	106	0.268351	1.02909	0.428571	0.664031	1	3136	tags=30%, list=23%, signal=39%
GOBP_FOCAL_ADHESION_ASSEMBLY	72	0.308435	1.02862	0.409639	0.664674	1	4388	tags=43%, list=32%, signal=63%
GOBP_PEPTIDYL_L_CYSTEINE_S_PALMITOYLATION	19	0.361381	1.02856	0.40678	0.664449	1	2218	tags=26%, list=16%, signal=31%
GOBP_MITOCHONDRIAL_TRANSMEMBRANE_TRANSPORT	76	0.304838	1.02775	0.422701	0.665813	1	3538	tags=42%, list=26%, signal=56%
GOBP_AMYLOID_PRECURSOR_PROTEIN_CATABOLIC_PROCESS	48	0.293348	1.02749	0.40501	0.666005	1	4145	tags=42%, list=30%, signal=59%
GOBP_STRESS_ACTIVATED_PROTEIN_KINASE_SIGNALING_CASCADE	194	0.254164	1.02697	0.396146	0.666729	1	3562	tags=30%, list=26%, signal=40%
GOBP_REGULATION_OF_B_CELL_ACTIVATION	117	0.234762	1.02669	0.393443	0.667019	1	2833	tags=25%, list=21%, signal=31%
GOMF_SIGNALING_ADAPTOR_ACTIVITY	76	0.275196	1.02633	0.410678	0.667387	1	1915	tags=21%, list=14%, signal=24%
GOBP_REACTIVE_OXYGEN_SPECIES_METABOLIC_PROCESS	159	0.255827	1.02552	0.428858	0.668675	1	3733	tags=33%, list=27%, signal=45%
GOBP_MIDBRAIN_DEVELOPMENT	60	0.273642	1.02508	0.419483	0.669235	1	2686	tags=27%, list=20%, signal=33%
GOBP_ACTIVATION_OF_PROTEIN_KINASE_ACTIVITY	77	0.257114	1.02496	0.408805	0.669163	1	3985	tags=36%, list=29%, signal=51%
GOBP_REGULATION_OF_PEPTIDE_TRANSPORT	114	0.236878	1.0248	0.412008	0.669169	1	4046	tags=37%, list=29%, signal=52%
GOBP_CELLULAR_PIGMENTATION	54	0.273139	1.0243	0.393305	0.669902	1	3092	tags=33%, list=23%, signal=43%
GOBP_POSITIVE_REGULATION_OF_CALCIUM_MEDIATED_SIGNALING	30	0.300221	1.024	0.426	0.670158	1	475	tags=13%, list=3%, signal=14%
GOMF_FLAVIN_ADENINE_DINUCLEOTIDE_BINDING	66	0.27481	1.02385	0.435743	0.670088	1	3782	tags=33%, list=28%, signal=46%
GOBP_CELL_JUNCTION_ORGANIZATION	440	0.259109	1.02381	0.439271	0.669831	1	3295	tags=27%, list=24%, signal=34%
GOBP_CELLULAR_RESPONSE_TO_OSMOTIC_STRESS	40	0.310243	1.02337	0.426263	0.670358	1	1595	tags=25%, list=12%, signal=28%
GOBP_REGULATION_OF_NEURON_PROJECTION_REGENERATION	21	0.374852	1.023	0.443763	0.670801	1	3796	tags=43%, list=28%, signal=59%
GOMF_FAD_BINDING	30	0.323697	1.02241	0.442797	0.671704	1	3044	tags=37%, list=22%, signal=47%
GOBP_POSITIVE_REGULATION_OF_CELL_DEATH	460	0.232249	1.02176	0.388778	0.672693	1	3063	tags=24%, list=22%, signal=30%
GOBP_RESPONSE_TO_LECTIN	15	0.367032	1.02105	0.433884	0.673836	1	1936	tags=33%, list=14%, signal=39%
GOBP_NUCLEAR_TRANSCRIBED_MRNA_CATABOLIC_PROCESS_EXONUCLEOLYTIC	19	0.366049	1.0204	0.454728	0.674811	1	3470	tags=42%, list=25%, signal=56%
GOMF_UNFOLDED_PROTEIN_BINDING	101	0.293534	1.01937	0.407692	0.676575	1	2698	tags=30%, list=20%, signal=37%
GOBP_RESPONSE_TO_XENOBIOTIC_STIMULUS	256	0.225472	1.01902	0.426752	0.676919	1	4053	tags=34%, list=29%, signal=47%
GOBP_MATURATION_OF_LSU_RRNA	20	0.429666	1.01878	0.470825	0.677045	1	2005	tags=30%, list=15%, signal=35%
GOBP_REGULATION_OF_CARBOHYDRATE_CATABOLIC_PROCESS	45	0.290419	1.01865	0.419624	0.676958	1	1710	tags=22%, list=12%, signal=25%
GOBP_MYELOID_CELL_DEVELOPMENT	66	0.290129	1.01846	0.408915	0.67702	1	3128	tags=33%, list=23%, signal=43%
GOBP_HEART_VALVE_MORPHOGENESIS	35	0.329032	1.01796	0.418468	0.677677	1	2376	tags=26%, list=17%, signal=31%
GOBP_TIGHT_JUNCTION_ORGANIZATION	46	0.307437	1.01747	0.423459	0.678304	1	2858	tags=26%, list=21%, signal=33%
GOBP_NEGATIVE_REGULATION_OF_RECEPTOR_SIGNALING_PATHWAY_VIA_STAT	19	0.336205	1.01729	0.454902	0.678312	1	1874	tags=26%, list=14%, signal=30%
GOCC_ROUGH_ENDOPLASMIC_RETICULUM	60	0.294463	1.01713	0.456212	0.678287	1	3552	tags=33%, list=26%, signal=45%
GOMF_VITAMIN_TRANSMEMBRANE_TRANSPORTER_ACTIVITY	18	0.393711	1.01706	0.445122	0.678106	1	3244	tags=33%, list=24%, signal=44%
GOMF_DNA_ENDONUCLEASE_ACTIVITY	33	0.331517	1.01567	0.45182	0.680563	1	3929	tags=45%, list=29%, signal=64%
GOBP_REGULATION_OF_CELL_MATRIX_ADHESION	93	0.299273	1.01554	0.42915	0.680499	1	4145	tags=38%, list=30%, signal=54%
GOCC_RUFFLE	159	0.259822	1.0155	0.44	0.680216	1	3091	tags=28%, list=22%, signal=36%
GOBP_DIENCEPHALON_DEVELOPMENT	24	0.320522	1.01549	0.437751	0.6799	1	1925	tags=21%, list=14%, signal=24%
GOBP_POSITIVE_REGULATION_OF_LIPID_BIOSYNTHETIC_PROCESS	55	0.321107	1.01543	0.433884	0.679677	1	1557	tags=22%, list=11%, signal=25%
GOBP_POSITIVE_REGULATION_OF_ERYTHROCYTE_DIFFERENTIATION	29	0.321516	1.01307	0.444215	0.684155	1	3632	tags=41%, list=26%, signal=56%
GOBP_COLUMNAR_CUBOIDAL_EPITHELIAL_CELL_DEVELOPMENT	32	0.328008	1.01298	0.430279	0.683975	1	4430	tags=53%, list=32%, signal=78%
GOBP_SPROUTING_ANGIOGENESIS	81	0.302728	1.01295	0.453125	0.683695	1	3398	tags=30%, list=25%, signal=39%
[truncated: 1,430 more rows]

## Sheet: DLBCL (Schimitz et al.)
GSEA: GO for GNAS high versus GNAS low (Schimitz et al. 2018)
NAME	SIZE	ES	NES	NOM p-val	FDR q-val	FWER p-val	RANK AT MAX	LEADING EDGE
GOCC_NUCLEAR_PERIPHERY	140	0.570929	2.12431	0	0.115896	0.058	2922	tags=49%, list=18%, signal=60%
GOBP_NEGATIVE_REGULATION_OF_RNA_SPLICING	26	0.722178	2.12177	0	0.0608282	0.059	1040	tags=38%, list=7%, signal=41%
GOBP_NEGATIVE_REGULATION_OF_MRNA_METABOLIC_PROCESS	74	0.643753	2.09749	0	0.0658088	0.085	1810	tags=45%, list=11%, signal=50%
GOBP_NEGATIVE_REGULATION_OF_MRNA_PROCESSING	23	0.756037	2.09744	0	0.0493566	0.085	1040	tags=48%, list=7%, signal=51%
GOCC_HETEROCHROMATIN	77	0.617382	2.07012	0	0.0625747	0.122	3763	tags=60%, list=24%, signal=78%
GOBP_PROTEIN_DNA_COMPLEX_DISASSEMBLY	18	0.828471	2.04045	0	0.0869644	0.179	1351	tags=72%, list=8%, signal=79%
GOBP_GLUCOSE_6_PHOSPHATE_METABOLIC_PROCESS	23	0.733141	2.02914	0	0.0891186	0.207	2048	tags=57%, list=13%, signal=65%
GOBP_G0_TO_G1_TRANSITION	36	0.616301	2.022	0	0.0874131	0.221	1492	tags=39%, list=9%, signal=43%
GOBP_REGULATION_OF_CELL_FATE_SPECIFICATION	22	0.683028	1.99607	0	0.120365	0.3	3452	tags=68%, list=22%, signal=87%
GOBP_NUCLEOSOME_ORGANIZATION	88	0.585497	1.99169	0.00402414	0.116411	0.306	2296	tags=40%, list=14%, signal=46%
GOBP_NADPH_REGENERATION	20	0.702001	1.97568	0	0.136637	0.361	2048	tags=50%, list=13%, signal=57%
GOBP_HISTONE_H3_ACETYLATION	69	0.547548	1.96273	0.00389105	0.148164	0.402	1909	tags=41%, list=12%, signal=46%
GOBP_REGULATION_OF_MRNA_PROCESSING	119	0.582188	1.96045	0.00580271	0.141027	0.408	1764	tags=40%, list=11%, signal=45%
GOBP_REGULATION_OF_HISTONE_DEACETYLATION	37	0.58661	1.95964	0	0.132406	0.412	2809	tags=46%, list=18%, signal=56%
GOCC_CATALYTIC_STEP_2_SPLICEOSOME	88	0.636136	1.95243	0.003861	0.13754	0.434	3050	tags=57%, list=19%, signal=70%
GOBP_REGULATION_OF_CELL_GROWTH_INVOLVED_IN_CARDIAC_MUSCLE_CELL_DEVELOPMENT	15	0.681358	1.9512	0.00189753	0.131101	0.442	2250	tags=40%, list=14%, signal=47%
GOCC_HISTONE_DEACETYLASE_COMPLEX	76	0.555262	1.94995	0	0.12581	0.448	3422	tags=55%, list=21%, signal=70%
GOMF_CHROMATIN_DNA_BINDING	92	0.517212	1.94552	0	0.126873	0.462	3794	tags=51%, list=24%, signal=67%
GOCC_SWI_SNF_SUPERFAMILY_TYPE_COMPLEX	91	0.592507	1.93199	0.00198413	0.14414	0.503	3188	tags=52%, list=20%, signal=64%
GOCC_GERM_CELL_NUCLEUS	50	0.578887	1.92844	0.00197239	0.144222	0.513	2606	tags=50%, list=16%, signal=60%
GOCC_NURD_COMPLEX	16	0.787135	1.92566	0.00194553	0.142479	0.529	3407	tags=100%, list=21%, signal=127%
GOBP_REGULATION_OF_ANDROGEN_RECEPTOR_SIGNALING_PATHWAY	24	0.606749	1.92332	0	0.141576	0.536	1975	tags=38%, list=12%, signal=43%
GOMF_NUCLEOSOME_BINDING	63	0.561236	1.92229	0.00206186	0.137639	0.541	3407	tags=54%, list=21%, signal=68%
GOBP_REGULATION_OF_MRNA_SPLICING_VIA_SPLICEOSOME	88	0.569316	1.92146	0.003861	0.132975	0.543	2558	tags=45%, list=16%, signal=54%
GOBP_NEGATIVE_REGULATION_OF_CELLULAR_SENESCENCE	19	0.659366	1.91526	0.00395257	0.13788	0.558	3116	tags=47%, list=20%, signal=59%
GOCC_MALE_GERM_CELL_NUCLEUS	41	0.590229	1.91081	0	0.139703	0.569	2606	tags=51%, list=16%, signal=61%
GOBP_HISTONE_DEACETYLATION	88	0.511568	1.90821	0	0.141033	0.579	3407	tags=50%, list=21%, signal=63%
GOBP_PEPTIDYL_LYSINE_ACETYLATION	159	0.47291	1.90449	0.00383877	0.142741	0.591	2881	tags=40%, list=18%, signal=49%
GOMF_POLY_PYRIMIDINE_TRACT_BINDING	25	0.618764	1.90406	0.00621118	0.138838	0.592	1315	tags=40%, list=8%, signal=44%
GOBP_REGULATION_OF_MRNA_METABOLIC_PROCESS	256	0.52398	1.8981	0.00785855	0.145105	0.611	1810	tags=34%, list=11%, signal=38%
GOBP_CHROMATIN_REMODELING	326	0.501032	1.89754	0.00785855	0.14165	0.612	3575	tags=44%, list=22%, signal=55%
GOBP_MITOTIC_SPINDLE_ORGANIZATION	127	0.523617	1.89718	0.00968992	0.138016	0.613	2008	tags=33%, list=13%, signal=38%
GOMF_TRANSCRIPTION_COACTIVATOR_ACTIVITY	251	0.460272	1.89615	0.00595238	0.135742	0.613	2303	tags=35%, list=14%, signal=40%
GOBP_REGULATION_OF_DNA_REPLICATION	128	0.564621	1.88879	0.01	0.14505	0.635	3015	tags=43%, list=19%, signal=53%
GOMF_CHROMATIN_BINDING	485	0.476923	1.88702	0.00590551	0.144455	0.639	2606	tags=35%, list=16%, signal=40%
GOCC_PERICENTRIC_HETEROCHROMATIN	30	0.667306	1.88689	0.00582524	0.140608	0.639	3645	tags=67%, list=23%, signal=86%
GOMF_NUCLEAR_RECEPTOR_COACTIVATOR_ACTIVITY	53	0.569177	1.88659	0.00574713	0.137139	0.639	1535	tags=34%, list=10%, signal=37%
GOMF_P53_BINDING	61	0.577328	1.88474	0.0019305	0.136406	0.643	2348	tags=46%, list=15%, signal=54%
GOMF_SINGLE_STRANDED_DNA_BINDING	115	0.575102	1.8814	0.00959693	0.138676	0.654	2788	tags=47%, list=17%, signal=56%
GOBP_REGULATION_OF_NUCLEOTIDE_EXCISION_REPAIR	27	0.660597	1.87802	0	0.140851	0.663	3051	tags=59%, list=19%, signal=73%
GOBP_NEGATIVE_REGULATION_OF_CELLULAR_CATABOLIC_PROCESS	212	0.455003	1.87554	0	0.142444	0.674	3286	tags=38%, list=21%, signal=47%
GOBP_TRANSCRIPTION_INITIATION_COUPLED_CHROMATIN_REMODELING	25	0.647272	1.87299	0.00576923	0.143991	0.684	1823	tags=52%, list=11%, signal=59%
GOBP_REGULATION_OF_STEM_CELL_DIFFERENTIATION	68	0.516815	1.87256	0.00191939	0.141484	0.685	3407	tags=46%, list=21%, signal=58%
GOCC_NUCLEAR_CHROMOSOME	197	0.570277	1.87168	0.0120482	0.139586	0.69	3283	tags=49%, list=21%, signal=61%
GOBP_RNA_LOCALIZATION	181	0.563203	1.86869	0.0181087	0.142076	0.698	3030	tags=48%, list=19%, signal=59%
GOMF_MRNA_BINDING	269	0.489179	1.86727	0.0116054	0.141111	0.706	3026	tags=39%, list=19%, signal=48%
GOCC_NBAF_COMPLEX	15	0.738751	1.8667	0	0.139077	0.706	1376	tags=60%, list=9%, signal=66%
GOBP_NUCLEAR_EXPORT	155	0.523537	1.86499	0.00788955	0.139351	0.71	3041	tags=45%, list=19%, signal=54%
GOBP_RNA_EXPORT_FROM_NUCLEUS	80	0.615926	1.86098	0.0176817	0.142927	0.716	3030	tags=55%, list=19%, signal=68%
GOBP_MITOTIC_SPINDLE_ASSEMBLY	70	0.542135	1.85931	0.0116732	0.14362	0.726	2008	tags=36%, list=13%, signal=41%
GOBP_SPINDLE_ORGANIZATION	189	0.493607	1.85746	0.00594059	0.144259	0.732	2800	tags=37%, list=18%, signal=44%
GOBP_NEGATIVE_REGULATION_OF_RNA_CATABOLIC_PROCESS	64	0.581048	1.85671	0.00609756	0.142893	0.733	2073	tags=44%, list=13%, signal=50%
GOMF_TRANSCRIPTION_COREGULATOR_ACTIVITY	451	0.429371	1.85639	0.00392927	0.140586	0.733	2303	tags=32%, list=14%, signal=36%
GOBP_MICROTUBULE_CYTOSKELETON_ORGANIZATION_INVOLVED_IN_MITOSIS	153	0.501888	1.8535	0.0116054	0.143012	0.741	2008	tags=33%, list=13%, signal=37%
GOBP_DNA_REPLICATION	263	0.550226	1.85304	0.0101215	0.141112	0.742	3015	tags=44%, list=19%, signal=54%
GOCC_MITOTIC_SPINDLE	163	0.492634	1.8488	0.0137795	0.145339	0.751	2827	tags=40%, list=18%, signal=49%
GOBP_RNA_SPLICING_VIA_TRANSESTERIFICATION_REACTIONS	274	0.531215	1.84637	0.00787402	0.147097	0.758	2442	tags=38%, list=15%, signal=44%
GOBP_PROTEIN_ACETYLATION	187	0.443335	1.84535	0.00380228	0.146185	0.759	2881	tags=37%, list=18%, signal=45%
GOBP_NUCLEAR_TRANSCRIBED_MRNA_CATABOLIC_PROCESS_NONSENSE_MEDIATED_DECAY	37	0.632016	1.84136	0.00584795	0.150731	0.766	3024	tags=54%, list=19%, signal=67%
GOBP_FACULTATIVE_HETEROCHROMATIN_FORMATION	38	0.618487	1.84046	0.0137795	0.150209	0.768	4103	tags=63%, list=26%, signal=85%
GOBP_REGULATION_OF_HISTONE_MODIFICATION	130	0.47699	1.83976	0	0.149188	0.77	2809	tags=41%, list=18%, signal=49%
GOCC_MLL1_2_COMPLEX	32	0.61031	1.83825	0.00390625	0.149633	0.774	1453	tags=44%, list=9%, signal=48%
GOMF_NUCLEOSOMAL_DNA_BINDING	33	0.611194	1.83506	0.00819672	0.15295	0.781	1375	tags=39%, list=9%, signal=43%
GOCC_SPINDLE_MIDZONE	35	0.590962	1.83441	0.00407332	0.151596	0.781	1383	tags=40%, list=9%, signal=44%
GOBP_RNA_STABILIZATION	54	0.581895	1.83225	0.00601202	0.153205	0.789	2073	tags=46%, list=13%, signal=53%
GOBP_REGULATION_OF_STEM_CELL_POPULATION_MAINTENANCE	63	0.546784	1.83183	0.00401606	0.151527	0.791	3560	tags=52%, list=22%, signal=67%
GOMF_MRNA_3_UTR_BINDING	83	0.509935	1.83153	0.00411523	0.149781	0.792	2665	tags=41%, list=17%, signal=49%
GOBP_PROTEIN_LOCALIZATION_TO_MICROTUBULE_ORGANIZING_CENTER	34	0.607577	1.83127	0.00984252	0.147958	0.792	2305	tags=41%, list=14%, signal=48%
GOBP_DNA_MODIFICATION	92	0.474154	1.82919	0	0.149537	0.794	3274	tags=42%, list=21%, signal=53%
GOBP_REGULATION_OF_DNA_REPAIR	202	0.493596	1.82632	0.0059761	0.152167	0.8	3274	tags=44%, list=21%, signal=54%
GOBP_CELL_CYCLE_DNA_REPLICATION	43	0.679248	1.82395	0.0137795	0.154062	0.804	3367	tags=58%, list=21%, signal=73%
GOMF_PROMOTER_SPECIFIC_CHROMATIN_BINDING	55	0.542821	1.82329	0.00591716	0.153041	0.805	3765	tags=53%, list=24%, signal=69%
GOBP_REGULATION_OF_RESPONSE_TO_DNA_DAMAGE_STIMULUS	297	0.454758	1.82084	0.00982318	0.15531	0.808	3295	tags=41%, list=21%, signal=51%
GOBP_PROTEIN_LOCALIZATION_TO_CHROMATIN	41	0.550474	1.82078	0.00604839	0.153288	0.808	4606	tags=61%, list=29%, signal=86%
GOMF_GENERAL_TRANSCRIPTION_INITIATION_FACTOR_BINDING	52	0.529677	1.82032	0.00199203	0.151984	0.809	1566	tags=35%, list=10%, signal=38%
GOBP_MICROTUBULE_NUCLEATION	38	0.574054	1.82008	0.00578035	0.150339	0.81	2926	tags=42%, list=18%, signal=51%
GOCC_SPLICEOSOMAL_COMPLEX	186	0.549437	1.8185	0.0175439	0.151162	0.812	1755	tags=34%, list=11%, signal=38%
GOBP_NEGATIVE_REGULATION_OF_DNA_BIOSYNTHETIC_PROCESS	30	0.558432	1.81845	0.00385356	0.149317	0.812	2856	tags=47%, list=18%, signal=57%
GOMF_LRR_DOMAIN_BINDING	15	0.641483	1.81773	0.00978474	0.148473	0.812	4305	tags=60%, list=27%, signal=82%
GOBP_DNA_REPLICATION_INITIATION	35	0.726058	1.81718	0.00606061	0.147542	0.813	2061	tags=60%, list=13%, signal=69%
GOCC_CONDENSED_NUCLEAR_CHROMOSOME	59	0.586756	1.81703	0.0214425	0.146097	0.813	3283	tags=47%, list=21%, signal=60%
GOBP_POSITIVE_REGULATION_OF_RESPONSE_TO_DNA_DAMAGE_STIMULUS	158	0.476136	1.81562	0.00779727	0.146647	0.815	4149	tags=49%, list=26%, signal=65%
GOBP_REGULATION_OF_DNA_METABOLIC_PROCESS	482	0.462654	1.81412	0.01	0.147141	0.82	3068	tags=38%, list=19%, signal=46%
GOBP_DNA_METHYLATION_DEPENDENT_HETEROCHROMATIN_FORMATION	24	0.650829	1.81172	0.0101626	0.149485	0.827	2321	tags=46%, list=15%, signal=54%
GOBP_POSITIVE_REGULATION_OF_CHROMOSOME_SEGREGATION	26	0.711518	1.8069	0.0271318	0.155255	0.837	3337	tags=73%, list=21%, signal=92%
GOMF_RNA_POLYMERASE_II_GENERAL_TRANSCRIPTION_INITIATION_FACTOR_BINDING	25	0.62796	1.80382	0	0.158517	0.841	1294	tags=44%, list=8%, signal=48%
GOMF_BASAL_TRANSCRIPTION_MACHINERY_BINDING	58	0.557597	1.80334	0.00400802	0.157493	0.841	2153	tags=40%, list=13%, signal=46%
GOBP_ESTABLISHMENT_OF_RNA_LOCALIZATION	147	0.535039	1.80278	0.016	0.156571	0.841	3030	tags=46%, list=19%, signal=56%
GOMF_NUCLEAR_ANDROGEN_RECEPTOR_BINDING	23	0.582084	1.80179	0.00398406	0.156357	0.843	2163	tags=48%, list=14%, signal=55%
GOBP_HETEROCHROMATIN_ORGANIZATION	89	0.525197	1.80007	0.0156863	0.15744	0.843	4103	tags=48%, list=26%, signal=65%
GOBP_NEGATIVE_REGULATION_OF_DNA_TEMPLATED_TRANSCRIPTION_ELONGATION	19	0.693066	1.79673	0.006	0.161399	0.847	3041	tags=63%, list=19%, signal=78%
GOBP_PHYSIOLOGICAL_CARDIAC_MUSCLE_HYPERTROPHY	19	0.593098	1.79594	0.00379507	0.16115	0.848	2250	tags=32%, list=14%, signal=37%
GOBP_REGULATION_OF_NCRNA_TRANSCRIPTION	23	0.609439	1.79562	0.00199601	0.160056	0.85	2623	tags=43%, list=16%, signal=52%
GOBP_REGULATION_OF_CHROMOSOME_SEGREGATION	123	0.567724	1.79532	0.0376238	0.158915	0.85	3368	tags=49%, list=21%, signal=61%
GOCC_CHROMOSOME_TELOMERIC_REGION	147	0.536698	1.79435	0.0234375	0.158824	0.851	3407	tags=48%, list=21%, signal=61%
GOCC_NUCLEAR_OUTER_MEMBRANE	26	0.556661	1.79288	0	0.159526	0.852	2368	tags=35%, list=15%, signal=41%
GOMF_TRANSCRIPTION_COREGULATOR_BINDING	102	0.452068	1.79125	0	0.160743	0.855	1459	tags=26%, list=9%, signal=29%
GOBP_NEGATIVE_REGULATION_OF_GENE_EXPRESSION_EPIGENETIC	93	0.523006	1.79097	0.015444	0.159666	0.855	4103	tags=49%, list=26%, signal=66%
GOBP_POSITIVE_REGULATION_OF_DNA_METABOLIC_PROCESS	278	0.465546	1.79061	0.0122951	0.158687	0.855	4256	tags=48%, list=27%, signal=65%
GOMF_TRANSCRIPTION_COREPRESSOR_ACTIVITY	173	0.41954	1.78856	0	0.160369	0.859	3493	tags=41%, list=22%, signal=52%
GOBP_RNA_SPLICING	403	0.483889	1.78711	0.00970874	0.161353	0.859	2779	tags=37%, list=17%, signal=44%
GOBP_ALTERNATIVE_MRNA_SPLICING_VIA_SPLICEOSOME	60	0.542545	1.78103	0.0216535	0.170006	0.867	2558	tags=45%, list=16%, signal=53%
GOBP_REGULATION_OF_DNA_TEMPLATED_DNA_REPLICATION	57	0.626082	1.78085	0.0182556	0.168623	0.867	3015	tags=54%, list=19%, signal=67%
GOBP_POSITIVE_REGULATION_OF_MRNA_PROCESSING	29	0.631589	1.77652	0.023166	0.174377	0.874	2115	tags=41%, list=13%, signal=48%
GOBP_POLY_A_PLUS_MRNA_EXPORT_FROM_NUCLEUS	15	0.664463	1.77449	0.0175781	0.177076	0.877	1882	tags=40%, list=12%, signal=45%
GOBP_ANDROGEN_RECEPTOR_SIGNALING_PATHWAY	39	0.511281	1.77269	0.00767754	0.178855	0.882	1975	tags=33%, list=12%, signal=38%
GOBP_SPINDLE_ASSEMBLY	125	0.496026	1.77245	0.0121457	0.17768	0.882	2166	tags=34%, list=14%, signal=39%
GOBP_REGULATION_OF_RNA_SPLICING	158	0.469787	1.77235	0.0117188	0.176241	0.882	2584	tags=35%, list=16%, signal=42%
GOBP_TELOMERE_MAINTENANCE_IN_RESPONSE_TO_DNA_DAMAGE	32	0.590811	1.77149	0.0152672	0.176146	0.883	1315	tags=34%, list=8%, signal=37%
GOBP_REGULATION_OF_CHROMOSOME_ORGANIZATION	242	0.515797	1.77135	0.0318091	0.174817	0.883	2856	tags=40%, list=18%, signal=48%
GOCC_GAMMA_TUBULIN_COMPLEX	16	0.640619	1.76762	0.00608519	0.179734	0.89	2926	tags=56%, list=18%, signal=69%
GOBP_REGULATION_OF_MRNA_CATABOLIC_PROCESS	158	0.495024	1.76676	0.011976	0.179629	0.89	2077	tags=32%, list=13%, signal=37%
GOCC_TRANSCRIPTION_REGULATOR_COMPLEX	417	0.377475	1.76626	0	0.178792	0.891	2911	tags=30%, list=18%, signal=36%
GOBP_MRNA_TRANSPORT	118	0.539998	1.76492	0.0200803	0.179928	0.893	3030	tags=47%, list=19%, signal=58%
GOBP_REGULATION_OF_DOUBLE_STRAND_BREAK_REPAIR	125	0.49553	1.76457	0.0136986	0.179063	0.893	3274	tags=44%, list=21%, signal=55%
GOBP_SISTER_CHROMATID_SEGREGATION	241	0.512939	1.76102	0.0314342	0.183895	0.898	2856	tags=39%, list=18%, signal=47%
GOBP_POSITIVE_REGULATION_OF_CELL_CYCLE_PHASE_TRANSITION	101	0.506022	1.75904	0.0159046	0.186085	0.902	4685	tags=53%, list=29%, signal=75%
GOBP_RESPONSE_TO_INTERLEUKIN_7	15	0.703346	1.75887	0.0078125	0.184745	0.902	2414	tags=67%, list=15%, signal=78%
GOBP_POSITIVE_REGULATION_OF_DNA_REPAIR	122	0.492004	1.75653	0.0119048	0.187774	0.907	4223	tags=50%, list=26%, signal=67%
GOBP_POSITIVE_REGULATION_OF_HISTONE_DEACETYLATION	22	0.59945	1.75508	0.00974659	0.18905	0.908	4103	tags=59%, list=26%, signal=79%
GOMF_TRANSCRIPTION_COREPRESSOR_BINDING	44	0.478299	1.75485	0.00772201	0.188042	0.909	1459	tags=32%, list=9%, signal=35%
GOBP_PROTEIN_LOCALIZATION_TO_CYTOSKELETON	56	0.523219	1.75472	0.0116732	0.186679	0.909	4241	tags=52%, list=27%, signal=70%
GOBP_POSITIVE_REGULATION_OF_MRNA_METABOLIC_PROCESS	121	0.516124	1.75259	0.0258964	0.189421	0.912	2210	tags=33%, list=14%, signal=38%
GOBP_POSITIVE_REGULATION_OF_HISTONE_MODIFICATION	78	0.492913	1.75228	0.00588235	0.18852	0.912	2923	tags=42%, list=18%, signal=52%
GOBP_PROTEIN_HETEROOLIGOMERIZATION	19	0.588446	1.74993	0.0134875	0.191047	0.913	1625	tags=42%, list=10%, signal=47%
GOMF_METHYL_CPG_BINDING	22	0.599958	1.74989	0.00793651	0.189598	0.913	2923	tags=45%, list=18%, signal=56%
GOMF_FOUR_WAY_JUNCTION_DNA_BINDING	17	0.732101	1.74842	0.0126316	0.191065	0.914	2597	tags=59%, list=16%, signal=70%
GOBP_DNA_METHYLATION	47	0.528194	1.748	0.0138614	0.190408	0.914	2242	tags=40%, list=14%, signal=47%
GOMF_DNA_BINDING_TRANSCRIPTION_FACTOR_BINDING	417	0.381956	1.74774	0.00183824	0.189233	0.915	2947	tags=31%, list=18%, signal=37%
GOCC_MRNA_CLEAVAGE_FACTOR_COMPLEX	18	0.677375	1.74735	0.0213178	0.188434	0.915	3191	tags=67%, list=20%, signal=83%
GOBP_REGULATION_OF_SISTER_CHROMATID_SEGREGATION	100	0.543335	1.74727	0.0454545	0.187145	0.915	2814	tags=39%, list=18%, signal=47%
GOMF_UBIQUITIN_SPECIFIC_PROTEASE_BINDING	20	0.581785	1.74706	0.00191939	0.186116	0.916	2363	tags=45%, list=15%, signal=53%
GOBP_MRNA_PROCESSING	428	0.485636	1.74578	0.0237624	0.187074	0.918	2779	tags=36%, list=17%, signal=43%
GOBP_MACROMOLECULE_DEACYLATION	121	0.413168	1.74463	0.00380952	0.187825	0.919	3493	tags=44%, list=22%, signal=56%
GOCC_SAGA_COMPLEX	23	0.572998	1.74449	0.0117878	0.186633	0.919	2821	tags=52%, list=18%, signal=63%
GOMF_HISTONE_DEACETYLASE_BINDING	108	0.44752	1.7442	0.00194932	0.185877	0.919	2281	tags=31%, list=14%, signal=36%
GOBP_PROTEIN_ACYLATION	222	0.40265	1.74412	0.00587084	0.184618	0.919	2881	tags=35%, list=18%, signal=42%
GOBP_REGULATION_OF_PROTEIN_DEACETYLATION	54	0.458722	1.74205	0.003861	0.186869	0.921	2809	tags=39%, list=18%, signal=47%
GOBP_REGULATION_OF_PROTEIN_ACETYLATION	66	0.462928	1.74096	0.0116054	0.187486	0.922	2836	tags=41%, list=18%, signal=50%
GOMF_HISTONE_H4_ACETYLTRANSFERASE_ACTIVITY	22	0.599385	1.74013	0.0213178	0.187505	0.924	2408	tags=55%, list=15%, signal=64%
GOMF_DNA_POLYMERASE_BINDING	20	0.651787	1.7387	0.00766283	0.188671	0.926	432	tags=35%, list=3%, signal=36%
GOBP_MICROTUBULE_POLYMERIZATION_OR_DEPOLYMERIZATION	115	0.444874	1.73807	0.00580271	0.188393	0.927	2166	tags=29%, list=14%, signal=33%
GOBP_REGULATION_OF_CELLULAR_RESPONSE_TO_HEAT	17	0.674812	1.73806	0.0155642	0.187106	0.927	1823	tags=41%, list=11%, signal=46%
GOBP_MITOTIC_NUCLEAR_DIVISION	268	0.469949	1.73796	0.0354331	0.185994	0.927	4393	tags=51%, list=28%, signal=69%
GOCC_FIBRILLAR_CENTER	134	0.451558	1.73772	0.0118343	0.18503	0.928	3045	tags=37%, list=19%, signal=46%
GOBP_EPIGENETIC_REGULATION_OF_GENE_EXPRESSION	156	0.488574	1.73589	0.019685	0.186831	0.931	4103	tags=49%, list=26%, signal=65%
GOCC_U2_TYPE_SPLICEOSOMAL_COMPLEX	91	0.56159	1.73577	0.0213178	0.18577	0.931	2394	tags=38%, list=15%, signal=45%
GOBP_POSITIVE_REGULATION_OF_DOUBLE_STRAND_BREAK_REPAIR	82	0.502009	1.73523	0.0117647	0.185561	0.935	3068	tags=41%, list=19%, signal=51%
GOBP_POSITIVE_REGULATION_OF_DNA_REPLICATION	36	0.538643	1.73514	0.02	0.184448	0.935	3015	tags=44%, list=19%, signal=55%
GOCC_REPLICATION_FORK	64	0.602084	1.73512	0.0320641	0.183268	0.935	3000	tags=55%, list=19%, signal=67%
GOBP_MRNA_CIS_SPLICING_VIA_SPLICEOSOME	24	0.59651	1.73393	0.00788955	0.184089	0.936	2286	tags=46%, list=14%, signal=53%
GOBP_REGULATION_OF_CELL_FATE_COMMITMENT	28	0.550429	1.73158	0.00580271	0.187098	0.939	3452	tags=54%, list=22%, signal=68%
GOBP_NUCLEAR_CHROMOSOME_SEGREGATION	300	0.493673	1.73123	0.0258449	0.186404	0.939	2856	tags=37%, list=18%, signal=45%
GOBP_CHROMOSOME_SEGREGATION	391	0.48962	1.73073	0.0202429	0.186375	0.94	2814	tags=38%, list=18%, signal=45%
GOBP_REGULATION_OF_HISTONE_H3_K4_METHYLATION	27	0.559516	1.72917	0.0153846	0.188135	0.941	1453	tags=44%, list=9%, signal=49%
GOBP_NUCLEAR_TRANSPORT	293	0.438688	1.72901	0.015625	0.187166	0.941	3076	tags=38%, list=19%, signal=46%
GOCC_HETEROTRIMERIC_G_PROTEIN_COMPLEX	21	0.599109	1.72868	0.00578035	0.186416	0.941	312	tags=19%, list=2%, signal=19%
GOCC_SPINDLE	385	0.425927	1.72658	0.0157791	0.189223	0.943	3368	tags=39%, list=21%, signal=49%
GOBP_DOPAMINE_RECEPTOR_SIGNALING_PATHWAY	28	0.560007	1.72595	0.00798403	0.189136	0.943	2294	tags=29%, list=14%, signal=33%
GOBP_CHROMOSOME_CONDENSATION	33	0.626948	1.72562	0.0224949	0.188476	0.943	3763	tags=61%, list=24%, signal=79%
GOBP_REGULATION_OF_PEPTIDYL_LYSINE_ACETYLATION	57	0.465972	1.72451	0.00788955	0.189157	0.944	2836	tags=40%, list=18%, signal=49%
GOBP_INTRINSIC_APOPTOTIC_SIGNALING_PATHWAY_IN_RESPONSE_TO_DNA_DAMAGE_BY_P53_CLASS_MEDIATOR	43	0.493209	1.72216	0.00776699	0.192359	0.947	3506	tags=49%, list=22%, signal=62%
GOBP_NEGATIVE_REGULATION_OF_HISTONE_MODIFICATION	28	0.538539	1.71958	0.00948767	0.196283	0.947	1988	tags=39%, list=12%, signal=45%
GOBP_DNA_TEMPLATED_DNA_REPLICATION	155	0.56883	1.71863	0.0462777	0.196756	0.948	3015	tags=47%, list=19%, signal=58%
GOBP_NEGATIVE_REGULATION_OF_DNA_REPLICATION	27	0.614751	1.71814	0.0275049	0.196482	0.948	3864	tags=56%, list=24%, signal=73%
GOCC_SPINDLE_POLE	159	0.459038	1.71807	0.0214008	0.195378	0.948	3368	tags=45%, list=21%, signal=57%
GOMF_LIGASE_ACTIVITY_FORMING_CARBON_OXYGEN_BONDS	41	0.609713	1.7162	0.0235756	0.197717	0.949	2705	tags=49%, list=17%, signal=59%
GOMF_TAU_PROTEIN_BINDING	42	0.507311	1.7152	0.00914077	0.198482	0.949	2555	tags=36%, list=16%, signal=42%
GOBP_MITOTIC_CHROMOSOME_CONDENSATION	19	0.732852	1.71485	0.019802	0.197878	0.949	3621	tags=74%, list=23%, signal=95%
GOCC_CHROMOSOMAL_REGION	357	0.497161	1.71371	0.0430528	0.198576	0.949	2856	tags=39%, list=18%, signal=47%
GOBP_SIGNAL_TRANSDUCTION_IN_RESPONSE_TO_DNA_DAMAGE	176	0.422547	1.71324	0.0175097	0.198182	0.952	2868	tags=35%, list=18%, signal=42%
GOBP_POSITIVE_REGULATION_OF_STEM_CELL_POPULATION_MAINTENANCE	44	0.537889	1.71321	0.0182186	0.197078	0.952	3560	tags=52%, list=22%, signal=67%
GOCC_DYNEIN_AXONEMAL_PARTICLE	15	0.661735	1.71075	0.00588235	0.200383	0.953	881	tags=47%, list=6%, signal=49%
GOBP_EXIT_FROM_MITOSIS	27	0.53236	1.71064	0.0140281	0.199413	0.953	1467	tags=41%, list=9%, signal=45%
GOBP_SIGNAL_TRANSDUCTION_BY_P53_CLASS_MEDIATOR	159	0.413927	1.70922	0.00197628	0.200894	0.953	2186	tags=28%, list=14%, signal=32%
GOBP_REGULATION_OF_MRNA_3_END_PROCESSING	22	0.635421	1.70892	0.0234375	0.200349	0.954	5003	tags=82%, list=31%, signal=119%
GOBP_CELL_CYCLE_G1_S_PHASE_TRANSITION	229	0.417816	1.70816	0.01002	0.200554	0.954	3198	tags=36%, list=20%, signal=44%
GOBP_REGULATION_OF_CELL_CYCLE_G1_S_PHASE_TRANSITION	169	0.413162	1.70803	0.00788955	0.1997	0.954	3198	tags=36%, list=20%, signal=44%
GOBP_POSITIVE_REGULATION_OF_HISTONE_H3_K4_METHYLATION	20	0.595872	1.70751	0.0287908	0.199554	0.954	1453	tags=50%, list=9%, signal=55%
GOBP_REGULATION_OF_TELOMERE_MAINTENANCE_IN_RESPONSE_TO_DNA_DAMAGE	19	0.635225	1.70708	0.0238095	0.199172	0.955	1315	tags=32%, list=8%, signal=34%
GOMF_HISTONE_BINDING	218	0.475083	1.70583	0.0254902	0.200115	0.956	2315	tags=35%, list=15%, signal=40%
GOBP_PEPTIDYL_LYSINE_MODIFICATION	339	0.395294	1.70568	0.00403226	0.199293	0.956	2836	tags=34%, list=18%, signal=40%
GOBP_NEGATIVE_REGULATION_OF_ORGAN_GROWTH	26	0.531247	1.70525	0.017341	0.198879	0.957	2348	tags=42%, list=15%, signal=50%
GOMF_SINGLE_STRANDED_RNA_BINDING	72	0.468233	1.70424	0.0237154	0.199639	0.958	1315	tags=29%, list=8%, signal=32%
GOBP_MRNA_3_END_PROCESSING	55	0.538004	1.70376	0.0272904	0.199457	0.958	3858	tags=53%, list=24%, signal=69%
GOBP_RRNA_TRANSCRIPTION	37	0.561686	1.70197	0.0101626	0.201578	0.959	3907	tags=54%, list=24%, signal=71%
GOBP_NUCLEOBASE_CONTAINING_COMPOUND_TRANSPORT	193	0.449126	1.70128	0.0257937	0.201771	0.96	3040	tags=39%, list=19%, signal=48%
GOBP_METAPHASE_PLATE_CONGRESSION	70	0.508822	1.70124	0.0469667	0.200793	0.96	2017	tags=37%, list=13%, signal=42%
GOBP_POSITIVE_REGULATION_OF_DOUBLE_STRAND_BREAK_REPAIR_VIA_HOMOLOGOUS_RECOMBINATION	37	0.542832	1.70018	0.0176471	0.201698	0.961	3068	tags=43%, list=19%, signal=53%
GOBP_POSITIVE_REGULATION_OF_RNA_SPLICING	34	0.540813	1.69915	0.0295276	0.202549	0.962	1405	tags=29%, list=9%, signal=32%
GOBP_OOCYTE_MATURATION	22	0.541036	1.69812	0.00806452	0.203308	0.962	3345	tags=36%, list=21%, signal=46%
GOBP_NEGATIVE_REGULATION_OF_TELOMERE_MAINTENANCE	32	0.560989	1.69785	0.0308285	0.202763	0.962	1174	tags=34%, list=7%, signal=37%
GOBP_CELL_CYCLE_PHASE_TRANSITION	498	0.421676	1.69783	0.0240481	0.201751	0.962	3368	tags=37%, list=21%, signal=45%
GOBP_MRNA_CATABOLIC_PROCESS	213	0.454493	1.69656	0.0199601	0.202926	0.963	2691	tags=34%, list=17%, signal=41%
GOBP_DNA_BIOSYNTHETIC_PROCESS	179	0.443017	1.69587	0.0275049	0.203197	0.963	2856	tags=36%, list=18%, signal=44%
GOBP_RESPONSE_TO_DOPAMINE	47	0.509529	1.69388	0.0120482	0.205784	0.963	2898	tags=34%, list=18%, signal=41%
GOBP_RNA_CATABOLIC_PROCESS	257	0.445246	1.69273	0.0200401	0.20685	0.966	2719	tags=33%, list=17%, signal=40%
GOCC_INO80_TYPE_COMPLEX	26	0.580521	1.69138	0.0139165	0.208306	0.969	4146	tags=54%, list=26%, signal=73%
GOBP_DOUBLE_STRAND_BREAK_REPAIR	280	0.470433	1.69125	0.0353635	0.207514	0.969	3378	tags=42%, list=21%, signal=52%
GOBP_DNA_STRAND_ELONGATION	37	0.632274	1.69104	0.0237624	0.206846	0.969	4146	tags=59%, list=26%, signal=80%
GOMF_HSP90_PROTEIN_BINDING	38	0.463652	1.68953	0.00763359	0.208542	0.969	1093	tags=24%, list=7%, signal=25%
GOBP_HISTONE_H3_K14_ACETYLATION	15	0.583001	1.68859	0.0277778	0.209097	0.97	1421	tags=40%, list=9%, signal=44%
GOMF_DNA_SECONDARY_STRUCTURE_BINDING	32	0.621927	1.68825	0.0346232	0.208582	0.97	2636	tags=44%, list=17%, signal=52%
GOBP_CHROMOSOME_LOCALIZATION	84	0.480554	1.68701	0.0410959	0.209577	0.971	2093	tags=36%, list=13%, signal=41%
GOBP_MITOTIC_SISTER_CHROMATID_SEGREGATION	195	0.506258	1.6855	0.0552268	0.211123	0.971	3368	tags=43%, list=21%, signal=53%
GOBP_POSITIVE_REGULATION_OF_MYOBLAST_DIFFERENTIATION	34	0.544871	1.68524	0.0204918	0.210501	0.971	2480	tags=41%, list=16%, signal=49%
GOBP_POSITIVE_REGULATION_OF_TRANSLATION	127	0.43923	1.68379	0.0161616	0.211942	0.971	3093	tags=36%, list=19%, signal=45%
GOBP_REGULATION_OF_ALTERNATIVE_MRNA_SPLICING_VIA_SPLICEOSOME	45	0.503617	1.68377	0.0254403	0.210939	0.971	2558	tags=42%, list=16%, signal=50%
GOCC_NUCLEAR_SPECK	384	0.399996	1.68375	0.0135135	0.20996	0.971	2923	tags=32%, list=18%, signal=38%
GOBP_PYRIMIDINE_NUCLEOBASE_METABOLIC_PROCESS	18	0.568619	1.68275	0.0149813	0.210534	0.971	4042	tags=72%, list=25%, signal=97%
GOBP_NEGATIVE_REGULATION_OF_CHROMOSOME_ORGANIZATION	89	0.536533	1.68229	0.0523256	0.210246	0.971	2856	tags=40%, list=18%, signal=49%
GOBP_POSITIVE_REGULATION_OF_AMIDE_METABOLIC_PROCESS	150	0.407223	1.67991	0.0118577	0.21353	0.971	3093	tags=34%, list=19%, signal=42%
GOMF_METHYLATION_DEPENDENT_PROTEIN_BINDING	73	0.498044	1.67856	0.0427184	0.214919	0.971	2832	tags=41%, list=18%, signal=50%
GOBP_RNA_POLYADENYLATION	40	0.557478	1.6783	0.0258964	0.214367	0.971	2662	tags=40%, list=17%, signal=48%
GOBP_NEGATIVE_REGULATION_OF_STEM_CELL_POPULATION_MAINTENANCE	22	0.576987	1.67802	0.0264228	0.213732	0.971	3407	tags=68%, list=21%, signal=87%
GOBP_NEGATIVE_REGULATION_OF_DNA_METABOLIC_PROCESS	121	0.456114	1.67781	0.031746	0.213128	0.971	3000	tags=38%, list=19%, signal=46%
GOBP_MRNA_EXPORT_FROM_NUCLEUS	60	0.55587	1.67742	0.0316206	0.212942	0.971	3030	tags=48%, list=19%, signal=59%
GOMF_PROTEASOME_BINDING	16	0.640659	1.67552	0.0294695	0.215609	0.971	2034	tags=44%, list=13%, signal=50%
GOBP_SPINDLE_LOCALIZATION	49	0.519727	1.67539	0.032882	0.214855	0.971	1980	tags=39%, list=12%, signal=44%
GOCC_INO80_COMPLEX	15	0.644912	1.67335	0.03	0.217534	0.975	4146	tags=60%, list=26%, signal=81%
GOBP_NEURAL_TUBE_FORMATION	93	0.43763	1.67334	0.00790514	0.216559	0.975	3925	tags=42%, list=25%, signal=55%
GOBP_REGULATION_OF_CELL_CYCLE_PHASE_TRANSITION	395	0.416124	1.67291	0.0336634	0.216391	0.975	3368	tags=36%, list=21%, signal=45%
GOBP_REGULATION_OF_MITOTIC_CELL_CYCLE_PHASE_TRANSITION	308	0.417005	1.67268	0.0353635	0.216025	0.975	3261	tags=35%, list=20%, signal=43%
GOBP_REGULATION_OF_TRANSCRIPTION_BY_RNA_POLYMERASE_I	43	0.535616	1.67183	0.0371094	0.216842	0.976	4103	tags=51%, list=26%, signal=69%
GOMF_DISORDERED_DOMAIN_SPECIFIC_BINDING	33	0.511491	1.67054	0.0176471	0.218285	0.979	3365	tags=52%, list=21%, signal=65%
GOMF_RNA_POLYMERASE_II_SPECIFIC_DNA_BINDING_TRANSCRIPTION_FACTOR_BINDING	303	0.380529	1.67009	0.00566038	0.218171	0.981	2947	tags=32%, list=18%, signal=39%
GOBP_MITOTIC_CELL_CYCLE_PHASE_TRANSITION	407	0.418058	1.67002	0.0298211	0.217317	0.981	3261	tags=35%, list=20%, signal=43%
GOBP_PYRUVATE_METABOLIC_PROCESS	88	0.454036	1.66972	0.011583	0.216933	0.981	1823	tags=33%, list=11%, signal=37%
GOBP_POSITIVE_REGULATION_OF_CHROMOSOME_ORGANIZATION	106	0.504689	1.66944	0.0443548	0.216476	0.981	3635	tags=49%, list=23%, signal=63%
GOMF_RNA_POLYMERASE_CORE_ENZYME_BINDING	39	0.530958	1.66852	0.035503	0.217057	0.982	2153	tags=36%, list=13%, signal=41%
GOBP_POSITIVE_REGULATION_OF_MITOTIC_CELL_CYCLE_PHASE_TRANSITION	82	0.49366	1.66606	0.0282258	0.220635	0.983	4685	tags=51%, list=29%, signal=72%
GOCC_PRERIBOSOME_LARGE_SUBUNIT_PRECURSOR	19	0.705314	1.66586	0.0304878	0.220025	0.983	2914	tags=53%, list=18%, signal=64%
GOBP_NUCLEAR_TRANSCRIBED_MRNA_CATABOLIC_PROCESS	122	0.475082	1.66536	0.0409357	0.219914	0.983	3848	tags=46%, list=24%, signal=60%
GOBP_NEGATIVE_REGULATION_OF_CATABOLIC_PROCESS	283	0.384057	1.66501	0.00385356	0.219655	0.983	3506	tags=35%, list=22%, signal=44%
GOCC_TRANSCRIPTION_FACTOR_TFTC_COMPLEX	18	0.585683	1.66371	0.0159046	0.220978	0.983	2881	tags=56%, list=18%, signal=68%
GOBP_RIBONUCLEOSIDE_DIPHOSPHATE_METABOLIC_PROCESS	94	0.423838	1.66323	0.0116732	0.220915	0.983	1823	tags=32%, list=11%, signal=36%
GOBP_RNA_DESTABILIZATION	93	0.491051	1.66133	0.0352941	0.223436	0.983	2210	tags=30%, list=14%, signal=35%
GOBP_PROTEIN_LOCALIZATION_TO_CHROMOSOME	102	0.499504	1.66005	0.0674603	0.224806	0.983	4416	tags=56%, list=28%, signal=77%
GOMF_POLY_PURINE_TRACT_BINDING	27	0.533799	1.65771	0.0270833	0.228179	0.984	2198	tags=37%, list=14%, signal=43%
GOCC_SWI_SNF_COMPLEX	29	0.565789	1.65693	0.0240481	0.228698	0.984	1419	tags=38%, list=9%, signal=42%
GOCC_ACETYLTRANSFERASE_COMPLEX	93	0.468093	1.65675	0.0273438	0.228045	0.985	1909	tags=33%, list=12%, signal=38%
GOMF_RNA_STEM_LOOP_BINDING	16	0.610372	1.65647	0.0287908	0.227712	0.985	2077	tags=50%, list=13%, signal=57%
GOBP_REGULATION_OF_DNA_BIOSYNTHETIC_PROCESS	115	0.436773	1.65601	0.0393701	0.227566	0.985	4239	tags=48%, list=27%, signal=65%
GOBP_POSITIVE_REGULATION_OF_CELL_CYCLE_PROCESS	210	0.444917	1.65414	0.0400802	0.229997	0.985	4686	tags=51%, list=29%, signal=72%
GOBP_CELLULAR_RESPONSE_TO_GAMMA_RADIATION	28	0.523727	1.65333	0.0229885	0.230758	0.985	3735	tags=50%, list=23%, signal=65%
GOBP_POSITIVE_REGULATION_OF_MRNA_SPLICING_VIA_SPLICEOSOME	20	0.642247	1.65326	0.0373281	0.229949	0.985	1372	tags=40%, list=9%, signal=44%
GOCC_CHROMOSOME_CENTROMERIC_REGION	228	0.487939	1.65294	0.0530452	0.229635	0.985	2143	tags=34%, list=13%, signal=39%
GOBP_NEGATIVE_REGULATION_OF_MUSCLE_CELL_DIFFERENTIATION	47	0.470273	1.65199	0.017341	0.230642	0.985	3233	tags=45%, list=20%, signal=56%
GOBP_REGULATION_OF_CHROMATIN_ORGANIZATION	40	0.576168	1.65027	0.0389105	0.232925	0.986	3575	tags=52%, list=22%, signal=67%
GOBP_REGULATION_OF_HETEROCHROMATIN_FORMATION	28	0.600376	1.64867	0.0421687	0.235123	0.986	3863	tags=57%, list=24%, signal=75%
GOBP_POSITIVE_REGULATION_OF_HISTONE_ACETYLATION	26	0.525849	1.64863	0.0214008	0.23424	0.986	3105	tags=46%, list=19%, signal=57%
GOCC_H4_HISTONE_ACETYLTRANSFERASE_COMPLEX	36	0.507859	1.64782	0.0215264	0.234806	0.986	1611	tags=33%, list=10%, signal=37%
GOBP_REGULATION_OF_CHROMATIN_BINDING	22	0.54873	1.64735	0.0173745	0.234612	0.986	3936	tags=59%, list=25%, signal=78%
GOBP_AMINO_ACID_ACTIVATION	44	0.575543	1.64663	0.0511811	0.234997	0.987	2705	tags=45%, list=17%, signal=55%
GOMF_PEPTIDE_N_ACETYLTRANSFERASE_ACTIVITY	47	0.498316	1.64658	0.0214844	0.234194	0.987	2408	tags=36%, list=15%, signal=42%
GOBP_MICROTUBULE_DEPOLYMERIZATION	38	0.518203	1.64536	0.0229008	0.235551	0.988	2336	tags=34%, list=15%, signal=40%
GOBP_NUCLEOBASE_BIOSYNTHETIC_PROCESS	19	0.641503	1.64534	0.0299401	0.234686	0.988	2955	tags=58%, list=19%, signal=71%
GOBP_PROTEIN_LOCALIZATION_TO_NUCLEUS	273	0.39362	1.6443	0.00988142	0.235836	0.988	3076	tags=35%, list=19%, signal=42%
GOCC_ATPASE_COMPLEX	140	0.431993	1.64343	0.0197628	0.236477	0.988	1419	tags=25%, list=9%, signal=27%
GOBP_HISTONE_MODIFICATION	428	0.407744	1.64258	0.0176471	0.237075	0.988	3430	tags=39%, list=22%, signal=48%
GOBP_NEGATIVE_REGULATION_OF_STRIATED_MUSCLE_CELL_DIFFERENTIATION	30	0.482463	1.64046	0.00980392	0.240266	0.988	3233	tags=43%, list=20%, signal=54%
GOBP_NEGATIVE_REGULATION_OF_AMIDE_METABOLIC_PROCESS	185	0.398264	1.64013	0.0255906	0.240018	0.988	2108	tags=28%, list=13%, signal=31%
GOCC_GTPASE_COMPLEX	27	0.521725	1.63772	0.0211538	0.243838	0.989	312	tags=15%, list=2%, signal=15%
GOBP_ENDOSOME_TO_PLASMA_MEMBRANE_PROTEIN_TRANSPORT	16	0.542116	1.63679	0.0238569	0.244777	0.989	3362	tags=50%, list=21%, signal=63%
GOCC_CYTOPLASMIC_STRESS_GRANULE	75	0.490982	1.63638	0.0447154	0.244569	0.989	1810	tags=33%, list=11%, signal=37%
GOBP_REGULATION_OF_DNA_METHYLATION_DEPENDENT_HETEROCHROMATIN_FORMATION	18	0.620686	1.63629	0.034413	0.243789	0.989	1223	tags=33%, list=8%, signal=36%
GOBP_RESPONSE_TO_CATECHOLAMINE	59	0.490649	1.63593	0.0330097	0.243591	0.989	2898	tags=31%, list=18%, signal=37%
GOBP_RESPONSE_TO_IONIZING_RADIATION	134	0.407826	1.63588	0.015444	0.242777	0.989	3378	tags=41%, list=21%, signal=52%
GOBP_MITOTIC_G2_DNA_DAMAGE_CHECKPOINT_SIGNALING	35	0.500871	1.63583	0.0338645	0.241979	0.989	1705	tags=31%, list=11%, signal=35%
GOBP_POSITIVE_REGULATION_OF_TELOMERE_MAINTENANCE	67	0.492257	1.63383	0.0456349	0.24491	0.991	4146	tags=52%, list=26%, signal=70%
GOBP_REGULATION_OF_HISTONE_METHYLATION	51	0.509337	1.63289	0.0255906	0.245708	0.993	2923	tags=47%, list=18%, signal=57%
GOBP_DNA_UNWINDING_INVOLVED_IN_DNA_REPLICATION	21	0.690778	1.63121	0.0596154	0.248091	0.994	3242	tags=62%, list=20%, signal=78%
GOBP_NUCLEOTIDE_EXCISION_REPAIR	81	0.482002	1.63076	0.0301205	0.248114	0.994	2610	tags=41%, list=16%, signal=48%
GOBP_MAINTENANCE_OF_CELL_NUMBER	152	0.419903	1.63066	0.0259481	0.247371	0.994	3633	tags=41%, list=23%, signal=52%
GOCC_MICROTUBULE_PLUS_END	23	0.574211	1.63041	0.0263158	0.246967	0.994	1846	tags=48%, list=12%, signal=54%
GOBP_POSITIVE_REGULATION_OF_PEPTIDYL_THREONINE_PHOSPHORYLATION	24	0.546815	1.63011	0.0174419	0.246663	0.995	2691	tags=42%, list=17%, signal=50%
GOBP_POSITIVE_REGULATION_OF_CELL_CYCLE_G2_M_PHASE_TRANSITION	30	0.539498	1.62963	0.0351562	0.246652	0.995	1875	tags=23%, list=12%, signal=26%
GOBP_DNA_CONFORMATION_CHANGE	86	0.547597	1.6289	0.06	0.247088	0.995	2830	tags=41%, list=18%, signal=49%
GOBP_REGULATION_OF_STRIATED_MUSCLE_CELL_DIFFERENTIATION	67	0.422586	1.62813	0.00980392	0.24776	0.995	3233	tags=33%, list=20%, signal=41%
GOBP_REGULATION_OF_MONOCYTE_DIFFERENTIATION	17	0.609919	1.62795	0.032882	0.247236	0.995	3116	tags=35%, list=20%, signal=44%
GOBP_NUCLEOBASE_METABOLIC_PROCESS	34	0.526977	1.62702	0.0240964	0.247999	0.995	4042	tags=59%, list=25%, signal=79%
GOBP_POSITIVE_REGULATION_OF_CELL_CYCLE_G1_S_PHASE_TRANSITION	52	0.480903	1.62699	0.0321285	0.247181	0.995	4685	tags=56%, list=29%, signal=79%
GOCC_SPLICEOSOMAL_SNRNP_COMPLEX	66	0.542349	1.62575	0.0598802	0.248674	0.995	1696	tags=30%, list=11%, signal=34%
GOMF_PEPTIDE_LYSINE_N_ACETYLTRANSFERASE_ACTIVITY	43	0.518989	1.62566	0.0338645	0.247971	0.995	2408	tags=40%, list=15%, signal=46%
GOBP_NEGATIVE_REGULATION_OF_CELL_CYCLE	345	0.383422	1.62453	0.031746	0.249072	0.996	3385	tags=33%, list=21%, signal=41%
GOCC_PRECATALYTIC_SPLICEOSOME	53	0.565469	1.62427	0.0505837	0.248732	0.996	2394	tags=38%, list=15%, signal=44%
GOBP_REGULATION_OF_TELOMERE_MAINTENANCE	100	0.473099	1.62416	0.0554455	0.248102	0.996	3735	tags=47%, list=23%, signal=61%
GOBP_DNA_STRAND_ELONGATION_INVOLVED_IN_DNA_REPLICATION	15	0.764599	1.62305	0.0356436	0.249285	0.996	2768	tags=67%, list=17%, signal=81%
GOCC_DNA_PACKAGING_COMPLEX	98	0.476307	1.62302	0.0598802	0.248502	0.996	4343	tags=48%, list=27%, signal=65%
GOBP_ORGANELLE_FISSION	416	0.415182	1.62298	0.0361446	0.247715	0.996	4367	tags=45%, list=27%, signal=60%
GOMF_SIGNAL_SEQUENCE_BINDING	41	0.516454	1.62181	0.0554493	0.249034	0.996	1834	tags=39%, list=11%, signal=44%
GOBP_APOPTOTIC_PROCESS_INVOLVED_IN_MORPHOGENESIS	21	0.563664	1.62167	0.0275049	0.248417	0.996	3633	tags=48%, list=23%, signal=62%
GOCC_SAGA_TYPE_COMPLEX	37	0.502383	1.62097	0.0335968	0.248929	0.996	2881	tags=46%, list=18%, signal=56%
GOBP_REGULATION_OF_DNA_STRAND_ELONGATION	17	0.610715	1.62095	0.0339321	0.248111	0.996	4146	tags=59%, list=26%, signal=79%
GOBP_MICROTUBULE_POLYMERIZATION	82	0.417877	1.62024	0.0138067	0.248654	0.996	2166	tags=27%, list=14%, signal=31%
GOBP_SNO_S_RNA_METABOLIC_PROCESS	16	0.632792	1.61959	0.036	0.249	0.996	2392	tags=50%, list=15%, signal=59%
GOMF_INTRAMOLECULAR_OXIDOREDUCTASE_ACTIVITY	41	0.480946	1.61924	0.0229446	0.248706	0.996	2903	tags=37%, list=18%, signal=45%
GOBP_CHROMOSOME_SEPARATION	76	0.560252	1.61912	0.082495	0.248106	0.996	2800	tags=42%, list=18%, signal=51%
GOMF_CORE_PROMOTER_SEQUENCE_SPECIFIC_DNA_BINDING	40	0.485896	1.61849	0.0304878	0.248567	0.997	1975	tags=30%, list=12%, signal=34%
GOBP_MITOTIC_METAPHASE_PLATE_CONGRESSION	57	0.509427	1.61833	0.078125	0.248057	0.997	2017	tags=37%, list=13%, signal=42%
GOBP_REGULATION_OF_DNA_TEMPLATED_TRANSCRIPTION_ELONGATION	100	0.458798	1.61822	0.0258964	0.247437	0.997	1772	tags=30%, list=11%, signal=34%
GOBP_RECOMBINATIONAL_REPAIR	164	0.481803	1.61818	0.054902	0.246711	0.997	3378	tags=43%, list=21%, signal=54%
GOBP_DNA_DAMAGE_RESPONSE_SIGNAL_TRANSDUCTION_BY_P53_CLASS_MEDIATOR	67	0.402825	1.61792	0.0115607	0.246347	0.997	2819	tags=31%, list=18%, signal=38%
GOBP_REGULATION_OF_CYTOPLASMIC_TRANSLATION	25	0.537727	1.61695	0.0281125	0.24725	0.997	3022	tags=52%, list=19%, signal=64%
GOBP_INTRINSIC_APOPTOTIC_SIGNALING_PATHWAY_BY_P53_CLASS_MEDIATOR	77	0.415093	1.61683	0.00978474	0.246663	0.997	3321	tags=39%, list=21%, signal=49%
GOMF_MRNA_3_UTR_AU_RICH_REGION_BINDING	22	0.522512	1.61681	0.0245902	0.245902	0.997	678	tags=27%, list=4%, signal=28%
GOBP_GMP_METABOLIC_PROCESS	24	0.536718	1.61659	0.0336634	0.245524	0.997	1722	tags=33%, list=11%, signal=37%
GOBP_ATTACHMENT_OF_MITOTIC_SPINDLE_MICROTUBULES_TO_KINETOCHORE	21	0.599157	1.61655	0.0770713	0.244803	0.997	1611	tags=43%, list=10%, signal=48%
GOBP_RNA_3_END_PROCESSING	96	0.500839	1.61607	0.0505051	0.244946	0.997	3858	tags=49%, list=24%, signal=64%
GOBP_DETERMINATION_OF_ADULT_LIFESPAN	17	0.538228	1.6154	0.0364372	0.245357	0.997	3041	tags=53%, list=19%, signal=65%
GOBP_NUCLEOSIDE_DIPHOSPHATE_METABOLIC_PROCESS	108	0.400687	1.61489	0.0155642	0.245506	0.997	1823	tags=29%, list=11%, signal=32%
GOBP_NEGATIVE_REGULATION_OF_CELL_CYCLE_PROCESS	277	0.408732	1.61284	0.0398406	0.248437	0.997	3749	tags=39%, list=24%, signal=51%
GOBP_DNA_TEMPLATED_TRANSCRIPTION_ELONGATION	123	0.453259	1.61225	0.028	0.248785	0.997	1772	tags=31%, list=11%, signal=34%
GOMF_PHOSPHOPROTEIN_BINDING	84	0.444	1.61014	0.0230326	0.251963	0.997	3263	tags=37%, list=20%, signal=46%
GOBP_DNA_RECOMBINATION	286	0.445335	1.60746	0.05	0.256006	0.997	3068	tags=37%, list=19%, signal=45%
GOBP_BASE_EXCISION_REPAIR	42	0.541426	1.60718	0.05	0.255701	0.997	3665	tags=52%, list=23%, signal=68%
GOBP_REGULATION_OF_CYCLIN_DEPENDENT_PROTEIN_KINASE_ACTIVITY	91	0.391355	1.60541	0.0211946	0.258279	0.997	2121	tags=22%, list=13%, signal=25%
GOBP_CELLULAR_RESPONSE_TO_IONIZING_RADIATION	71	0.447413	1.60531	0.0238569	0.257672	0.997	3488	tags=42%, list=22%, signal=54%
GOBP_REGULATION_OF_MYOBLAST_DIFFERENTIATION	57	0.424332	1.60468	0.0253906	0.25815	0.997	3076	tags=35%, list=19%, signal=43%
GOBP_REGULATION_OF_ATTACHMENT_OF_SPINDLE_MICROTUBULES_TO_KINETOCHORE	18	0.623524	1.60419	0.0667976	0.258206	0.997	1611	tags=39%, list=10%, signal=43%
GOBP_POSITIVE_REGULATION_OF_CELL_CYCLE	275	0.401622	1.60217	0.0362903	0.261228	0.997	4291	tags=43%, list=27%, signal=58%
GOBP_MEIOTIC_CELL_CYCLE_PROCESS	147	0.441132	1.6016	0.0534653	0.261414	0.997	3358	tags=37%, list=21%, signal=46%
GOBP_RESPONSE_TO_COCAINE	27	0.492467	1.60123	0.0277778	0.261331	0.997	3120	tags=26%, list=20%, signal=32%
GOBP_POSITIVE_REGULATION_BY_HOST_OF_VIRAL_TRANSCRIPTION	16	0.606371	1.60024	0.0363985	0.262435	0.997	1823	tags=50%, list=11%, signal=56%
GOBP_GLUCOSE_CATABOLIC_PROCESS	20	0.587812	1.60002	0.0356436	0.262041	0.997	1675	tags=45%, list=11%, signal=50%
GOBP_REGULATION_OF_MITOTIC_SISTER_CHROMATID_SEGREGATION	52	0.55545	1.59934	0.08	0.262499	0.997	2484	tags=37%, list=16%, signal=43%
GOMF_DAMAGED_DNA_BINDING	72	0.520712	1.59894	0.0618763	0.262409	0.997	3488	tags=49%, list=22%, signal=62%
GOBP_PEPTIDYL_GLUTAMIC_ACID_MODIFICATION	20	0.547805	1.59786	0.0239044	0.263516	0.997	2620	tags=40%, list=16%, signal=48%
GOBP_B_CELL_APOPTOTIC_PROCESS	25	0.508195	1.59778	0.0272904	0.262857	0.997	3198	tags=44%, list=20%, signal=55%
GOCC_CONDENSED_CHROMOSOME	242	0.461197	1.59777	0.0674374	0.26208	0.997	2856	tags=37%, list=18%, signal=45%
GOCC_HISTONE_METHYLTRANSFERASE_COMPLEX	59	0.501263	1.59717	0.0542636	0.262423	0.997	1532	tags=34%, list=10%, signal=37%
GOBP_ADP_METABOLIC_PROCESS	74	0.438226	1.59669	0.0214008	0.262477	0.997	1823	tags=35%, list=11%, signal=39%
GOCC_RIBONUCLEOPROTEIN_GRANULE	238	0.385453	1.59669	0.0291829	0.261691	0.997	1818	tags=25%, list=11%, signal=28%
GOBP_ESTABLISHMENT_OF_PROTEIN_LOCALIZATION_TO_CHROMOSOME	27	0.571091	1.59652	0.0557769	0.261205	0.997	5337	tags=78%, list=33%, signal=117%
GOBP_PROTEIN_DNA_COMPLEX_SUBUNIT_ORGANIZATION	196	0.441925	1.59561	0.0481928	0.262158	0.997	3407	tags=40%, list=21%, signal=50%
GOBP_CELLULAR_RESPONSE_TO_UV	89	0.402388	1.59559	0.0138067	0.261429	0.997	3015	tags=35%, list=19%, signal=43%
GOCC_CONDENSED_CHROMOSOME_CENTROMERIC_REGION	164	0.473841	1.59474	0.0797665	0.262165	0.998	2143	tags=35%, list=13%, signal=40%
GOBP_MAINTENANCE_OF_SYNAPSE_STRUCTURE	17	0.578093	1.59335	0.0252918	0.263989	0.998	1962	tags=35%, list=12%, signal=40%
GOBP_POSITIVE_REGULATION_OF_PROTEIN_DEACETYLATION	29	0.478995	1.59269	0.015534	0.264412	0.998	4103	tags=52%, list=26%, signal=70%
GOMF_R_SMAD_BINDING	21	0.555169	1.59205	0.0292398	0.264967	0.998	1564	tags=33%, list=10%, signal=37%
GOMF_GAMMA_TUBULIN_BINDING	35	0.452894	1.58962	0.0117878	0.268826	0.998	2166	tags=23%, list=14%, signal=26%
GOBP_ESTABLISHMENT_OF_MITOTIC_SPINDLE_LOCALIZATION	33	0.531694	1.5894	0.0466926	0.268405	0.998	1980	tags=42%, list=12%, signal=48%
GOCC_PROTEIN_DNA_COMPLEX	149	0.437154	1.58899	0.0538922	0.268388	0.998	4343	tags=45%, list=27%, signal=61%
GOBP_REGULATION_OF_CENTROSOME_CYCLE	49	0.475641	1.58739	0.0609037	0.270746	0.998	3621	tags=45%, list=23%, signal=58%
GOBP_HETEROCYCLE_CATABOLIC_PROCESS	400	0.360116	1.58733	0.00998004	0.270075	0.998	2719	tags=29%, list=17%, signal=33%
GOBP_PROTEIN_EXPORT_FROM_NUCLEUS	58	0.417799	1.58697	0.0155945	0.269927	0.998	3279	tags=40%, list=21%, signal=50%
GOBP_REGULATION_OF_SPINDLE_ORGANIZATION	45	0.465732	1.58556	0.0501931	0.27174	0.998	4263	tags=56%, list=27%, signal=76%
GOBP_TRANSCRIPTION_BY_RNA_POLYMERASE_I	61	0.488747	1.58527	0.0690335	0.271513	0.998	3907	tags=48%, list=24%, signal=63%
GOCC_INTERCELLULAR_BRIDGE	76	0.415857	1.58451	0.0181087	0.272143	0.999	3941	tags=38%, list=25%, signal=50%
GOMF_BHLH_TRANSCRIPTION_FACTOR_BINDING	23	0.500406	1.58418	0.0240964	0.271973	0.999	1236	tags=22%, list=8%, signal=24%
GOBP_REGULATION_OF_DNA_RECOMBINATION	119	0.429105	1.58377	0.0416667	0.272003	0.999	3068	tags=38%, list=19%, signal=46%
GOBP_NEGATIVE_REGULATION_OF_PROTEIN_ACETYLATION	18	0.504722	1.58375	0.0381679	0.271307	0.999	1415	tags=33%, list=9%, signal=37%
GOBP_REGULATION_OF_AUTOPHAGY_OF_MITOCHONDRION	36	0.456118	1.58289	0.0249042	0.272194	0.999	4595	tags=47%, list=29%, signal=66%
GOBP_RNA_DECAPPING	18	0.515754	1.58287	0.0371094	0.271444	0.999	3656	tags=50%, list=23%, signal=65%
GOCC_MITOTIC_SPINDLE_POLE	37	0.514768	1.5827	0.072549	0.271012	0.999	3337	tags=57%, list=21%, signal=72%
GOBP_NCRNA_TRANSCRIPTION	61	0.464847	1.58167	0.0514851	0.272201	0.999	2052	tags=30%, list=13%, signal=34%
GOBP_HISTONE_H2A_MONOUBIQUITINATION	19	0.54996	1.58119	0.0342742	0.272382	0.999	2897	tags=42%, list=18%, signal=51%
GOBP_NON_MEMBRANE_BOUNDED_ORGANELLE_ASSEMBLY	349	0.383484	1.58036	0.0289017	0.273192	0.999	2800	tags=30%, list=18%, signal=35%
GOBP_INTRINSIC_APOPTOTIC_SIGNALING_PATHWAY_IN_RESPONSE_TO_DNA_DAMAGE	99	0.383599	1.57974	0.00761905	0.273655	0.999	3627	tags=39%, list=23%, signal=51%
GOBP_TELOMERE_CAPPING	38	0.49486	1.5792	0.0449219	0.273861	0.999	2687	tags=42%, list=17%, signal=51%
GOBP_CELL_CYCLE_G2_M_PHASE_TRANSITION	139	0.416553	1.57771	0.0603113	0.275778	0.999	2869	tags=32%, list=18%, signal=38%
GOBP_NEGATIVE_REGULATION_OF_CYCLIN_DEPENDENT_PROTEIN_KINASE_ACTIVITY	29	0.456616	1.57769	0.0298211	0.275045	0.999	1400	tags=24%, list=9%, signal=26%
GOBP_MONOUBIQUITINATED_HISTONE_DEUBIQUITINATION	30	0.492191	1.57637	0.0330739	0.27684	0.999	2881	tags=50%, list=18%, signal=61%
GOMF_RNA_POLYMERASE_BINDING	54	0.470847	1.57454	0.0483871	0.279509	0.999	2153	tags=33%, list=13%, signal=38%
GOCC_SM_LIKE_PROTEIN_FAMILY_COMPLEX	86	0.500025	1.57379	0.0916179	0.280124	0.999	1696	tags=27%, list=11%, signal=30%
GOBP_POSITIVE_REGULATION_OF_MITOTIC_CELL_CYCLE	110	0.436072	1.5724	0.0487805	0.281871	0.999	4685	tags=48%, list=29%, signal=68%
GOBP_REGULATION_OF_DNA_METHYLATION	15	0.64656	1.57187	0.0434783	0.282089	0.999	1375	tags=47%, list=9%, signal=51%
GOBP_NUCLEOTIDE_PHOSPHORYLATION	82	0.418203	1.57062	0.0366089	0.283772	0.999	1823	tags=32%, list=11%, signal=36%
GOBP_HISTONE_H4_ACETYLATION	60	0.431642	1.56769	0.0346821	0.288581	0.999	1611	tags=30%, list=10%, signal=33%
GOBP_REGULATION_OF_TELOMERASE_ACTIVITY	46	0.479159	1.56697	0.0549898	0.289261	0.999	2856	tags=39%, list=18%, signal=48%
GOMF_TELOMERIC_DNA_BINDING	37	0.544776	1.56631	0.0712871	0.28978	0.999	4222	tags=57%, list=26%, signal=77%
GOBP_NEGATIVE_REGULATION_OF_DNA_TEMPLATED_DNA_REPLICATION	16	0.614336	1.56592	0.0606654	0.289824	0.999	3522	tags=50%, list=22%, signal=64%
GOBP_REGULATION_OF_CELL_CYCLE_G2_M_PHASE_TRANSITION	103	0.423753	1.56571	0.0571992	0.289427	0.999	4230	tags=43%, list=27%, signal=58%
GOMF_SH2_DOMAIN_BINDING	40	0.46611	1.56372	0.0355805	0.292474	0.999	3575	tags=45%, list=22%, signal=58%
GOBP_POSITIVE_REGULATION_OF_TRANSCRIPTION_BY_RNA_POLYMERASE_I	32	0.57222	1.56334	0.0869565	0.292504	0.999	3907	tags=50%, list=24%, signal=66%
GOBP_NEGATIVE_REGULATION_OF_ORGANELLE_ORGANIZATION	323	0.342579	1.56238	0.0115607	0.29362	0.999	3568	tags=32%, list=22%, signal=40%
GOBP_REGULATION_OF_MITOTIC_CELL_CYCLE	448	0.370264	1.56095	0.0381526	0.295759	0.999	3385	tags=33%, list=21%, signal=40%
GOCC_RNA_POLYMERASE_II_TRANSCRIPTION_REGULATOR_COMPLEX	218	0.350033	1.5595	0.0116279	0.297932	0.999	2985	tags=30%, list=19%, signal=37%
GOCC_MIDBODY	193	0.366281	1.55906	0.0219561	0.298007	0.999	1528	tags=24%, list=10%, signal=26%
GOMF_NUCLEAR_RECEPTOR_BINDING	125	0.39729	1.55758	0.0348837	0.300244	0.999	1823	tags=25%, list=11%, signal=28%
GOBP_RIBONUCLEOPROTEIN_COMPLEX_SUBUNIT_ORGANIZATION	202	0.471241	1.55524	0.0881764	0.304128	0.999	2352	tags=31%, list=15%, signal=36%
GOBP_ORGANIC_CYCLIC_COMPOUND_CATABOLIC_PROCESS	425	0.344876	1.55483	0.011976	0.304037	0.999	2719	tags=28%, list=17%, signal=32%
GOBP_REGULATION_OF_AMIDE_METABOLIC_PROCESS	426	0.362595	1.55418	0.0316206	0.30459	0.999	3093	tags=31%, list=19%, signal=38%
GOBP_REGULATION_OF_PROTEIN_SUMOYLATION	22	0.499371	1.55409	0.026975	0.303917	0.999	2696	tags=45%, list=17%, signal=55%
GOBP_POSTSYNAPTIC_NEUROTRANSMITTER_RECEPTOR_INTERNALIZATION	17	0.563759	1.55408	0.0425532	0.303148	0.999	964	tags=29%, list=6%, signal=31%
GOBP_NEUROTRANSMITTER_RECEPTOR_INTERNALIZATION	17	0.563759	1.55408	0.0425532	0.302363	0.999	964	tags=29%, list=6%, signal=31%
GOBP_NUCLEOLAR_LARGE_RRNA_TRANSCRIPTION_BY_RNA_POLYMERASE_I	21	0.546507	1.55344	0.046875	0.30293	0.999	1566	tags=33%, list=10%, signal=37%
GOMF_LYSINE_ACETYLATED_HISTONE_BINDING	21	0.603342	1.55298	0.0573123	0.303143	0.999	2034	tags=43%, list=13%, signal=49%
GOBP_REPLICATIVE_SENESCENCE	15	0.534721	1.55285	0.0511811	0.30264	0.999	1492	tags=27%, list=9%, signal=29%
GOMF_POLY_A_BINDING	21	0.526196	1.55157	0.0559006	0.304481	0.999	2198	tags=33%, list=14%, signal=39%
GOBP_PEPTIDYL_LYSINE_METHYLATION	108	0.419542	1.55025	0.0315582	0.306242	0.999	2315	tags=33%, list=15%, signal=39%
GOBP_REGULATION_OF_MICROTUBULE_BASED_PROCESS	205	0.366734	1.54888	0.0209524	0.308136	0.999	2358	tags=25%, list=15%, signal=29%
GOBP_VIRAL_TRANSCRIPTION	47	0.430845	1.54879	0.0335196	0.307536	0.999	1823	tags=30%, list=11%, signal=34%
GOBP_REGULATION_OF_MAMMARY_GLAND_EPITHELIAL_CELL_PROLIFERATION	15	0.521891	1.54736	0.035503	0.30975	0.999	3107	tags=47%, list=19%, signal=58%
GOBP_NEGATIVE_REGULATION_OF_PROTEASOMAL_UBIQUITIN_DEPENDENT_PROTEIN_CATABOLIC_PROCESS	35	0.470428	1.54729	0.0354331	0.309105	0.999	531	tags=20%, list=3%, signal=21%
GOBP_REGULATION_OF_CIRCADIAN_RHYTHM	86	0.407326	1.54638	0.0458167	0.31015	0.999	3157	tags=42%, list=20%, signal=52%
GOBP_REGULATION_OF_TRANSCRIPTION_INVOLVED_IN_G1_S_TRANSITION_OF_MITOTIC_CELL_CYCLE	20	0.52034	1.54591	0.0582524	0.310404	0.999	1769	tags=35%, list=11%, signal=39%
GOBP_MEGAKARYOCYTE_DIFFERENTIATION	47	0.424702	1.54477	0.0257937	0.312062	0.999	4989	tags=60%, list=31%, signal=86%
GOMF_DNA_EXONUCLEASE_ACTIVITY	20	0.540669	1.54434	0.0431373	0.312108	0.999	2295	tags=35%, list=14%, signal=41%
GOBP_3_UTR_MEDIATED_MRNA_STABILIZATION	18	0.539767	1.54413	0.0543071	0.311735	0.999	3286	tags=50%, list=21%, signal=63%
GOCC_NUCLEAR_UBIQUITIN_LIGASE_COMPLEX	43	0.449257	1.54387	0.0360721	0.311564	0.999	1220	tags=26%, list=8%, signal=28%
GOBP_RESPONSE_TO_TESTOSTERONE	31	0.463909	1.54339	0.0328185	0.31184	0.999	3343	tags=45%, list=21%, signal=57%
GOBP_NUCLEOSIDE_MONOPHOSPHATE_BIOSYNTHETIC_PROCESS	37	0.5184	1.54228	0.0705882	0.313319	0.999	2108	tags=35%, list=13%, signal=40%
GOMF_NUCLEAR_RETINOIC_ACID_RECEPTOR_BINDING	22	0.562336	1.54193	0.0655431	0.313226	0.999	958	tags=32%, list=6%, signal=34%
GOBP_TELOMERE_MAINTENANCE	148	0.453068	1.54191	0.0849802	0.312494	0.999	3749	tags=45%, list=24%, signal=58%
GOBP_NEUROTRANSMITTER_RECEPTOR_TRANSPORT	18	0.517607	1.5419	0.0350195	0.311767	0.999	2294	tags=39%, list=14%, signal=45%
GOCC_NUCLEAR_REPLICATION_FORK	33	0.577662	1.54158	0.0951417	0.311746	0.999	3000	tags=52%, list=19%, signal=63%
GOBP_ANOIKIS	32	0.454512	1.54091	0.0270793	0.31243	0.999	3198	tags=38%, list=20%, signal=47%
GOBP_NEGATIVE_REGULATION_OF_ACTIN_FILAMENT_BUNDLE_ASSEMBLY	27	0.530339	1.54069	0.0484496	0.312121	0.999	2942	tags=30%, list=18%, signal=36%
GOBP_TELOMERE_ORGANIZATION	162	0.446896	1.54058	0.0787879	0.311622	0.999	3749	tags=44%, list=24%, signal=57%
GOBP_REGULATION_OF_B_CELL_APOPTOTIC_PROCESS	19	0.509301	1.54015	0.037594	0.311794	0.999	3198	tags=42%, list=20%, signal=53%
GOMF_MODIFICATION_DEPENDENT_PROTEIN_BINDING	163	0.405846	1.53984	0.0508806	0.311683	0.999	2341	tags=31%, list=15%, signal=36%
GOBP_NEGATIVE_REGULATION_OF_MITOTIC_CELL_CYCLE_PHASE_TRANSITION	167	0.389171	1.53979	0.0669291	0.311017	0.999	2945	tags=32%, list=18%, signal=39%
GOBP_PEPTIDYL_THREONINE_MODIFICATION	103	0.413876	1.53967	0.0396226	0.310494	0.999	3576	tags=37%, list=22%, signal=47%
GOMF_SUMO_BINDING	17	0.551587	1.5396	0.0479042	0.309905	0.999	2715	tags=53%, list=17%, signal=64%
GOBP_HYPEROSMOTIC_RESPONSE	21	0.54409	1.53837	0.0481481	0.311442	0.999	3807	tags=52%, list=24%, signal=69%
GOBP_P_BODY_ASSEMBLY	21	0.550638	1.53758	0.073501	0.312315	0.999	3946	tags=57%, list=25%, signal=76%
GOBP_ESTABLISHMENT_OF_SPINDLE_ORIENTATION	33	0.502102	1.53712	0.0552268	0.312461	0.999	1980	tags=42%, list=12%, signal=48%
GOCC_EUCHROMATIN	50	0.440569	1.53596	0.0495049	0.314239	0.999	2392	tags=32%, list=15%, signal=38%
GOCC_MICROTUBULE	385	0.332947	1.53465	0.015534	0.31621	0.999	3173	tags=30%, list=20%, signal=37%
GOMF_PROTEIN_PHOSPHORYLATED_AMINO_ACID_BINDING	54	0.457142	1.53461	0.0629921	0.315589	0.999	4282	tags=52%, list=27%, signal=71%
GOBP_REGULATION_OF_CELL_CYCLE_CHECKPOINT	46	0.520545	1.53428	0.0843621	0.315488	0.999	2868	tags=43%, list=18%, signal=53%
GOCC_SYNAPTONEMAL_STRUCTURE	22	0.534395	1.53296	0.0668016	0.317442	0.999	3162	tags=36%, list=20%, signal=45%
GOBP_NEGATIVE_REGULATION_OF_AUTOPHAGY	79	0.411293	1.53226	0.0363985	0.318109	0.999	3253	tags=34%, list=20%, signal=43%
GOBP_SPLICEOSOMAL_COMPLEX_ASSEMBLY	70	0.472393	1.53096	0.0694445	0.32001	0.999	2723	tags=36%, list=17%, signal=43%
GOBP_REGULATION_OF_CELL_DIVISION	146	0.352747	1.5308	0.0195695	0.319553	0.999	1987	tags=23%, list=12%, signal=26%
GOBP_NUCLEOLUS_ORGANIZATION	18	0.567721	1.53072	0.0712871	0.318961	0.999	4103	tags=72%, list=26%, signal=97%
GOBP_HISTONE_MONOUBIQUITINATION	31	0.522294	1.53062	0.0587084	0.318421	0.999	2897	tags=42%, list=18%, signal=51%
GOCC_PRESPLICEOSOME	17	0.567658	1.53044	0.0539419	0.318045	0.999	302	tags=24%, list=2%, signal=24%
GOBP_REGULATION_OF_MITOTIC_CELL_CYCLE_SPINDLE_ASSEMBLY_CHECKPOINT	20	0.584456	1.5304	0.0836653	0.317378	0.999	2800	tags=45%, list=18%, signal=55%
GOMF_SNRNA_BINDING	45	0.504917	1.53033	0.0724346	0.316741	0.999	2237	tags=36%, list=14%, signal=41%
GOMF_HEAT_SHOCK_PROTEIN_BINDING	113	0.372273	1.52949	0.0344168	0.31761	0.999	2058	tags=25%, list=13%, signal=28%
GOBP_REGULATION_OF_MITOTIC_NUCLEAR_DIVISION	104	0.448157	1.52939	0.0877551	0.317111	0.999	4393	tags=47%, list=28%, signal=65%
GOBP_POSITIVE_REGULATION_OF_ORGANELLE_ORGANIZATION	448	0.333672	1.52893	0.0117878	0.317252	0.999	4065	tags=36%, list=25%, signal=47%
GOBP_DNA_TEMPLATED_TRANSCRIPTION_TERMINATION	23	0.505268	1.5284	0.0592885	0.317537	0.999	2158	tags=39%, list=14%, signal=45%
GOMF_N_ACETYLTRANSFERASE_ACTIVITY	59	0.42018	1.52802	0.0545809	0.317664	0.999	2408	tags=34%, list=15%, signal=40%
GOBP_APOPTOTIC_PROCESS_INVOLVED_IN_DEVELOPMENT	29	0.480018	1.52728	0.0495049	0.318495	1	3633	tags=38%, list=23%, signal=49%
GOMF_ATP_DEPENDENT_ACTIVITY_ACTING_ON_DNA	120	0.510355	1.52715	0.107143	0.31799	1	3985	tags=50%, list=25%, signal=66%
GOBP_EMBRYONIC_CRANIAL_SKELETON_MORPHOGENESIS	34	0.496801	1.52703	0.0652591	0.317488	1	3906	tags=50%, list=24%, signal=66%
GOBP_MITOTIC_DNA_INTEGRITY_CHECKPOINT_SIGNALING	81	0.41953	1.52674	0.0644531	0.317343	1	2651	tags=31%, list=17%, signal=37%
GOBP_EPITHELIAL_TUBE_FORMATION	114	0.397074	1.52617	0.0318091	0.31773	1	3925	tags=38%, list=25%, signal=50%
GOBP_IMPORT_INTO_NUCLEUS	145	0.392207	1.52484	0.0575397	0.319769	1	3361	tags=38%, list=21%, signal=48%
GOMF_TUBULIN_BINDING	329	0.340658	1.52457	0.0286807	0.3196	1	3030	tags=29%, list=19%, signal=35%
GOBP_REGULATION_OF_NUCLEOCYTOPLASMIC_TRANSPORT	100	0.389735	1.52439	0.0471513	0.319241	1	2603	tags=27%, list=16%, signal=32%
GOBP_REGULATION_OF_TRANSCRIPTION_OF_NUCLEOLAR_LARGE_RRNA_BY_RNA_POLYMERASE_I	15	0.573925	1.52399	0.0665323	0.31939	1	3223	tags=47%, list=20%, signal=58%
GOBP_REGULATION_OF_DOUBLE_STRAND_BREAK_REPAIR_VIA_HOMOLOGOUS_RECOMBINATION	68	0.459545	1.52379	0.0711462	0.319047	1	3235	tags=43%, list=20%, signal=53%
GOBP_POSITIVE_REGULATION_OF_PEPTIDYL_LYSINE_ACETYLATION	31	0.477561	1.52203	0.0493097	0.321972	1	3105	tags=42%, list=19%, signal=52%
GOBP_NEGATIVE_REGULATION_OF_MACROAUTOPHAGY	34	0.46979	1.52152	0.0506823	0.322259	1	3490	tags=38%, list=22%, signal=49%
GOBP_RESPONSE_TO_X_RAY	31	0.474621	1.5212	0.0466019	0.322117	1	3735	tags=45%, list=23%, signal=59%
GOMF_CADHERIN_BINDING	298	0.395151	1.52055	0.0409357	0.322723	1	3203	tags=35%, list=20%, signal=42%
GOBP_INTRACELLULAR_GLUCOSE_HOMEOSTASIS	100	0.366082	1.52048	0.0234375	0.322132	1	2829	tags=29%, list=18%, signal=35%
GOBP_MRNA_SPLICE_SITE_SELECTION	28	0.523445	1.51984	0.0626263	0.322735	1	2723	tags=43%, list=17%, signal=52%
GOBP_MAINTENANCE_OF_PROTEIN_LOCALIZATION_IN_ORGANELLE	39	0.418026	1.51803	0.0360531	0.325644	1	3123	tags=38%, list=20%, signal=48%
GOMF_PHOSPHATASE_INHIBITOR_ACTIVITY	32	0.434469	1.51657	0.0346154	0.327962	1	976	tags=28%, list=6%, signal=30%
GOBP_HISTONE_H3_K4_METHYLATION	59	0.449017	1.51655	0.0742188	0.327295	1	2235	tags=37%, list=14%, signal=43%
GOBP_CHONDROCYTE_DEVELOPMENT	25	0.598729	1.51616	0.0980392	0.327382	1	4623	tags=64%, list=29%, signal=90%
GOBP_C4_DICARBOXYLATE_TRANSPORT	22	0.483909	1.51496	0.047259	0.329097	1	1939	tags=32%, list=12%, signal=36%
GOBP_NEURAL_TUBE_DEVELOPMENT	140	0.39434	1.5139	0.0438247	0.330471	1	3605	tags=36%, list=23%, signal=46%
GOMF_STRUCTURAL_CONSTITUENT_OF_CYTOSKELETON	72	0.401447	1.51343	0.0488281	0.330741	1	3386	tags=39%, list=21%, signal=49%
GOBP_POST_TRANSCRIPTIONAL_REGULATION_OF_GENE_EXPRESSION	475	0.353191	1.51336	0.0577689	0.330198	1	3093	tags=31%, list=19%, signal=37%
GOBP_HISTONE_DEUBIQUITINATION	47	0.442749	1.5131	0.0478927	0.329912	1	2881	tags=49%, list=18%, signal=60%
GOBP_POSITIVE_REGULATION_OF_CELL_CYCLE_CHECKPOINT	18	0.570318	1.51307	0.106383	0.329257	1	2800	tags=44%, list=18%, signal=54%
GOBP_POSITIVE_REGULATION_OF_NUCLEOCYTOPLASMIC_TRANSPORT	55	0.413733	1.51181	0.040856	0.331148	1	2368	tags=25%, list=15%, signal=30%
GOBP_IN_UTERO_EMBRYONIC_DEVELOPMENT	343	0.34478	1.51124	0.0292398	0.331558	1	4216	tags=38%, list=26%, signal=51%
GOMF_DNA_REPLICATION_ORIGIN_BINDING	16	0.663532	1.51068	0.0998043	0.332053	1	2474	tags=63%, list=16%, signal=74%
GOBP_REGULATION_OF_MYOTUBE_DIFFERENTIATION	31	0.465888	1.51044	0.0715667	0.331863	1	3233	tags=39%, list=20%, signal=48%
GOCC_PRERIBOSOME	74	0.571617	1.51035	0.107943	0.331342	1	2914	tags=47%, list=18%, signal=58%
GOBP_REGULATION_OF_MUSCLE_CELL_DIFFERENTIATION	109	0.391354	1.51002	0.0351562	0.331329	1	3390	tags=35%, list=21%, signal=44%
GOBP_DNA_REPLICATION_CHECKPOINT_SIGNALING	17	0.640553	1.50751	0.0722892	0.335472	1	1705	tags=41%, list=11%, signal=46%
GOBP_GLYCOLYTIC_PROCESS_THROUGH_FRUCTOSE_6_PHOSPHATE	16	0.577787	1.50746	0.0693642	0.334865	1	1675	tags=50%, list=11%, signal=56%
GOBP_MEIOTIC_CHROMOSOME_SEGREGATION	76	0.480859	1.50723	0.100402	0.3346	1	2788	tags=36%, list=17%, signal=43%
GOBP_CELLULAR_RESPONSE_TO_RADIATION	163	0.365702	1.50698	0.0284553	0.334432	1	3378	tags=36%, list=21%, signal=45%
GOBP_PLATELET_MORPHOGENESIS	20	0.509229	1.50692	0.0611111	0.333827	1	2585	tags=55%, list=16%, signal=66%
GOBP_MICROTUBULE_ANCHORING	24	0.519323	1.50595	0.086444	0.335068	1	3000	tags=50%, list=19%, signal=61%
GOBP_REGULATION_OF_MICROTUBULE_POLYMERIZATION_OR_DEPOLYMERIZATION	77	0.411434	1.50584	0.0375494	0.334626	1	1905	tags=26%, list=12%, signal=29%
GOBP_TELOMERE_MAINTENANCE_VIA_TELOMERE_LENGTHENING	75	0.460635	1.50537	0.100402	0.334868	1	2856	tags=40%, list=18%, signal=48%
GOMF_SINGLE_STRANDED_DNA_HELICASE_ACTIVITY	23	0.627788	1.50526	0.101031	0.334404	1	2768	tags=61%, list=17%, signal=74%
GOBP_REGULATION_OF_NUCLEAR_TRANSCRIBED_MRNA_CATABOLIC_PROCESS_DEADENYLATION_DEPENDENT_DECAY	23	0.548851	1.50358	0.0826772	0.337203	1	627	tags=22%, list=4%, signal=23%
GOBP_REGULATION_OF_TRANSCRIPTION_ELONGATION_BY_RNA_POLYMERASE_II	83	0.432236	1.50356	0.0643863	0.336567	1	1182	tags=24%, list=7%, signal=26%
GOMF_2_OXOGLUTARATE_DEPENDENT_DIOXYGENASE_ACTIVITY	55	0.436589	1.50334	0.0636183	0.336329	1	2371	tags=36%, list=15%, signal=43%
GOBP_CELLULAR_RESPONSE_TO_ESTRADIOL_STIMULUS	32	0.441682	1.50204	0.0430528	0.338259	1	4391	tags=50%, list=28%, signal=69%
GOBP_MITOTIC_CELL_CYCLE_CHECKPOINT_SIGNALING	135	0.431439	1.5019	0.0956175	0.337862	1	2800	tags=33%, list=18%, signal=39%
GOBP_POSTSYNAPTIC_SIGNAL_TRANSDUCTION	22	0.515155	1.50173	0.0784708	0.337467	1	2937	tags=45%, list=18%, signal=56%
GOBP_NEGATIVE_REGULATION_OF_PROTEASOMAL_PROTEIN_CATABOLIC_PROCESS	44	0.425289	1.50109	0.0367505	0.338167	1	531	tags=18%, list=3%, signal=19%
GOBP_MONOSACCHARIDE_BIOSYNTHETIC_PROCESS	79	0.377291	1.50072	0.0284553	0.338177	1	3923	tags=43%, list=25%, signal=57%
GOBP_HISTONE_LYSINE_METHYLATION	93	0.432366	1.49986	0.0661323	0.339119	1	2315	tags=34%, list=15%, signal=40%
GOBP_DNA_LIGATION	16	0.571805	1.49938	0.0666667	0.339432	1	2606	tags=44%, list=16%, signal=52%
GOMF_SMALL_MOLECULE_SENSOR_ACTIVITY	35	0.44497	1.49925	0.0582524	0.339033	1	3041	tags=37%, list=19%, signal=46%
GOBP_MONOCYTE_DIFFERENTIATION	31	0.480955	1.49873	0.0680529	0.339392	1	2145	tags=29%, list=13%, signal=33%
GOMF_DNA_HELICASE_ACTIVITY	58	0.539205	1.49855	0.107287	0.339095	1	3907	tags=50%, list=24%, signal=66%
GOBP_REGULATION_OF_EMBRYONIC_DEVELOPMENT	81	0.377843	1.4969	0.0357853	0.341788	1	1742	tags=20%, list=11%, signal=22%
GOBP_NEGATIVE_REGULATION_OF_MITOTIC_CELL_CYCLE	210	0.364281	1.49664	0.0665362	0.341597	1	2687	tags=28%, list=17%, signal=33%
GOBP_REGULATION_OF_PROTEIN_DEPHOSPHORYLATION	80	0.380616	1.49535	0.0477941	0.343451	1	2281	tags=30%, list=14%, signal=35%
GOBP_SPHINGOLIPID_MEDIATED_SIGNALING_PATHWAY	16	0.551976	1.49516	0.0888031	0.343174	1	993	tags=31%, list=6%, signal=33%
GOBP_POSITIVE_REGULATION_OF_COLD_INDUCED_THERMOGENESIS	72	0.382142	1.4942	0.0359168	0.344468	1	3143	tags=29%, list=20%, signal=36%
GOBP_TUBE_FORMATION	126	0.379952	1.49399	0.0385356	0.344241	1	3925	tags=37%, list=25%, signal=48%
GOCC_SPINDLE_MICROTUBULE	78	0.405237	1.49391	0.0834952	0.34372	1	2157	tags=32%, list=14%, signal=37%
GOBP_CELLULAR_COMPONENT_DISASSEMBLY_INVOLVED_IN_EXECUTION_PHASE_OF_APOPTOSIS	24	0.453196	1.49309	0.0368217	0.344771	1	2930	tags=38%, list=18%, signal=46%
GOMF_PRE_MRNA_BINDING	30	0.500547	1.4928	0.0803922	0.34462	1	648	tags=23%, list=4%, signal=24%
GOBP_HISTONE_H3_K9_MODIFICATION	29	0.47569	1.49248	0.0545809	0.344646	1	2003	tags=34%, list=13%, signal=39%
GOBP_REGULATION_OF_NUCLEAR_DIVISION	121	0.409991	1.49194	0.100604	0.344982	1	4675	tags=48%, list=29%, signal=67%
GOCC_TRANSCRIPTION_ELONGATION_FACTOR_COMPLEX	45	0.47151	1.49052	0.0802348	0.347111	1	1764	tags=33%, list=11%, signal=37%
GOBP_REGULATION_OF_MICROTUBULE_CYTOSKELETON_ORGANIZATION	140	0.384845	1.48998	0.0319361	0.347565	1	3621	tags=36%, list=23%, signal=47%
GOMF_PROTEIN_FOLDING_CHAPERONE	58	0.466032	1.48942	0.0784314	0.348035	1	4395	tags=50%, list=28%, signal=69%
GOBP_DNA_INTEGRITY_CHECKPOINT_SIGNALING	127	0.41891	1.48936	0.0936255	0.347495	1	2868	tags=34%, list=18%, signal=41%
GOBP_POSITIVE_REGULATION_OF_CARTILAGE_DEVELOPMENT	22	0.57238	1.48777	0.108317	0.350018	1	2973	tags=32%, list=19%, signal=39%
GOBP_SPLICEOSOMAL_SNRNP_ASSEMBLY	40	0.528228	1.48761	0.114228	0.34963	1	2331	tags=35%, list=15%, signal=41%
GOMF_ATP_HYDROLYSIS_ACTIVITY	334	0.388187	1.48754	0.0888031	0.349112	1	3785	tags=39%, list=24%, signal=50%
GOCC_CILIARY_BASE	40	0.427307	1.48753	0.0576923	0.348459	1	2399	tags=30%, list=15%, signal=35%
GOBP_RESPONSE_TO_ELECTRICAL_STIMULUS	30	0.478889	1.4875	0.056	0.347836	1	3343	tags=43%, list=21%, signal=55%
GOBP_GRANULOCYTE_DIFFERENTIATION	31	0.447813	1.48734	0.0560748	0.347433	1	3523	tags=48%, list=22%, signal=62%
GOBP_POSITIVE_REGULATION_OF_DNA_RECOMBINATION	66	0.418434	1.48655	0.0640777	0.348379	1	2832	tags=35%, list=18%, signal=42%
GOCC_PRC1_COMPLEX	16	0.477176	1.48555	0.0778443	0.349711	1	1100	tags=25%, list=7%, signal=27%
GOCC_CILIARY_BASAL_BODY	147	0.351308	1.48532	0.0451128	0.349518	1	3000	tags=30%, list=19%, signal=37%
GOCC_SIN3_TYPE_COMPLEX	22	0.518138	1.48473	0.0785124	0.350027	1	3407	tags=59%, list=21%, signal=75%
GOBP_REGULATION_OF_TELOMERE_CAPPING	25	0.492977	1.48414	0.0802348	0.350506	1	1627	tags=32%, list=10%, signal=36%
GOCC_NUCLEAR_PORE	87	0.44327	1.48404	0.0946746	0.350024	1	2800	tags=39%, list=18%, signal=47%
GOMF_ACETYLTRANSFERASE_ACTIVITY	83	0.376868	1.48386	0.0419162	0.349688	1	2408	tags=29%, list=15%, signal=34%
GOBP_NEGATIVE_REGULATION_OF_CARDIAC_MUSCLE_TISSUE_GROWTH	19	0.492159	1.48377	0.0608365	0.34922	1	2348	tags=37%, list=15%, signal=43%
GOBP_NEGATIVE_REGULATION_OF_TELOMERE_MAINTENANCE_VIA_TELOMERASE	19	0.515823	1.48334	0.0874752	0.349366	1	2856	tags=47%, list=18%, signal=58%
GOBP_CELLULAR_RESPONSE_TO_ACID_CHEMICAL	74	0.404216	1.48331	0.0711611	0.348753	1	2083	tags=26%, list=13%, signal=29%
GOBP_MEIOTIC_CELL_CYCLE	198	0.397959	1.48221	0.0967742	0.350399	1	4441	tags=43%, list=28%, signal=59%
GOCC_H4_H2A_HISTONE_ACETYLTRANSFERASE_COMPLEX	22	0.493239	1.48208	0.0725806	0.349936	1	1611	tags=32%, list=10%, signal=35%
GOBP_CELLULAR_CARBOHYDRATE_CATABOLIC_PROCESS	34	0.443064	1.48116	0.064257	0.35109	1	1799	tags=29%, list=11%, signal=33%
GOCC_CENTRIOLE	144	0.393246	1.48114	0.0667976	0.350463	1	4022	tags=40%, list=25%, signal=52%
GOBP_POSITIVE_REGULATION_OF_CHROMOSOME_SEPARATION	26	0.583034	1.47958	0.135903	0.352935	1	2725	tags=54%, list=17%, signal=65%
GOBP_INSULIN_RECEPTOR_SIGNALING_PATHWAY	104	0.407511	1.47944	0.0505837	0.35256	1	3404	tags=37%, list=21%, signal=46%
GOMF_DNA_DAMAGE_SENSOR_ACTIVITY	22	0.580782	1.47943	0.115385	0.351907	1	3041	tags=50%, list=19%, signal=62%
GOBP_THYROID_GLAND_DEVELOPMENT	22	0.518768	1.4794	0.0472441	0.351319	1	4424	tags=55%, list=28%, signal=75%
GOBP_MITOTIC_RECOMBINATION	24	0.56754	1.47753	0.11002	0.354501	1	2788	tags=46%, list=17%, signal=55%
GOCC_90S_PRERIBOSOME	29	0.600629	1.47674	0.102881	0.355504	1	4322	tags=66%, list=27%, signal=90%
GOMF_ATP_DEPENDENT_ACTIVITY_ACTING_ON_RNA	70	0.48295	1.4763	0.104331	0.355733	1	3907	tags=50%, list=24%, signal=66%
GOMF_STRUCTURAL_CONSTITUENT_OF_NUCLEAR_PORE	22	0.603577	1.47626	0.117647	0.355167	1	2800	tags=59%, list=18%, signal=72%
GOBP_CELL_CYCLE_CHECKPOINT_SIGNALING	182	0.419028	1.47612	0.108696	0.354771	1	2868	tags=34%, list=18%, signal=40%
GOMF_MICROTUBULE_MOTOR_ACTIVITY	58	0.438929	1.4742	0.0903733	0.357996	1	3140	tags=34%, list=20%, signal=43%
GOBP_RESPONSE_TO_UV	145	0.351359	1.47267	0.0420842	0.360616	1	3041	tags=31%, list=19%, signal=38%
GOMF_HELICASE_ACTIVITY	145	0.475887	1.47224	0.135458	0.360791	1	3785	tags=48%, list=24%, signal=62%
GOBP_POSITIVE_REGULATION_OF_G1_S_TRANSITION_OF_MITOTIC_CELL_CYCLE	41	0.450753	1.47158	0.0829959	0.361486	1	4685	tags=51%, list=29%, signal=72%
GOBP_MITOTIC_SISTER_CHROMATID_SEPARATION	60	0.530555	1.47153	0.146341	0.360923	1	4502	tags=53%, list=28%, signal=74%
GOBP_ESTABLISHMENT_OF_PROTEIN_LOCALIZATION_TO_ORGANELLE	403	0.347368	1.4707	0.0647619	0.362031	1	3361	tags=36%, list=21%, signal=44%
GOBP_PROTEIN_CONTAINING_COMPLEX_DISASSEMBLY	223	0.338968	1.47066	0.0304762	0.361456	1	1351	tags=20%, list=8%, signal=22%
GOBP_NEGATIVE_REGULATION_OF_UBIQUITIN_DEPENDENT_PROTEIN_CATABOLIC_PROCESS	48	0.436862	1.47024	0.0669291	0.361599	1	531	tags=19%, list=3%, signal=19%
GOBP_POSITIVE_REGULATION_OF_CELLULAR_RESPONSE_TO_INSULIN_STIMULUS	22	0.465625	1.46974	0.0531136	0.361985	1	3404	tags=41%, list=21%, signal=52%
GOBP_CYTOKINETIC_PROCESS	39	0.422552	1.46924	0.0665362	0.362321	1	1406	tags=26%, list=9%, signal=28%
GOBP_GLUCOSE_METABOLIC_PROCESS	156	0.340757	1.46909	0.0329457	0.361995	1	3338	tags=31%, list=21%, signal=39%
GOBP_NEGATIVE_REGULATION_OF_TELOMERE_MAINTENANCE_VIA_TELOMERE_LENGTHENING	24	0.505015	1.46863	0.098646	0.362234	1	1174	tags=33%, list=7%, signal=36%
GOBP_REGULATION_OF_INTRACELLULAR_STEROID_HORMONE_RECEPTOR_SIGNALING_PATHWAY	61	0.414489	1.46851	0.0631164	0.361812	1	1975	tags=28%, list=12%, signal=32%
GOCC_MICROTUBULE_END	32	0.490542	1.46802	0.0821643	0.362204	1	1846	tags=38%, list=12%, signal=42%
GOBP_POSITIVE_REGULATION_OF_PROTEIN_ACETYLATION	40	0.439438	1.46765	0.0622568	0.362333	1	3105	tags=40%, list=19%, signal=50%
GOBP_REGULATION_OF_MEGAKARYOCYTE_DIFFERENTIATION	25	0.461538	1.46592	0.0796646	0.365259	1	4989	tags=56%, list=31%, signal=81%
GOBP_SYNAPTONEMAL_COMPLEX_ORGANIZATION	15	0.504008	1.46504	0.0821643	0.366484	1	1169	tags=27%, list=7%, signal=29%
GOBP_SMOOTH_MUSCLE_CELL_APOPTOTIC_PROCESS	19	0.481926	1.4638	0.0737705	0.368382	1	3143	tags=42%, list=20%, signal=52%
GOBP_POSITIVE_REGULATION_OF_HISTONE_METHYLATION	36	0.469485	1.46374	0.0856031	0.367846	1	2923	tags=44%, list=18%, signal=54%
GOBP_MITOTIC_G2_M_TRANSITION_CHECKPOINT	50	0.427952	1.46286	0.0903846	0.368928	1	2687	tags=32%, list=17%, signal=38%
GOBP_DORSAL_VENTRAL_NEURAL_TUBE_PATTERNING	19	0.495705	1.46244	0.0737052	0.369167	1	2200	tags=37%, list=14%, signal=43%
GOBP_PROTEIN_TRIMERIZATION	15	0.52304	1.46242	0.0599613	0.368548	1	2151	tags=33%, list=13%, signal=38%
GOBP_RIBONUCLEOSIDE_MONOPHOSPHATE_BIOSYNTHETIC_PROCESS	31	0.497994	1.46164	0.111546	0.369571	1	1722	tags=32%, list=11%, signal=36%
GOBP_ENDODERM_DEVELOPMENT	61	0.462767	1.46126	0.12476	0.369749	1	4422	tags=54%, list=28%, signal=75%
GOBP_FEAR_RESPONSE	25	0.458681	1.46035	0.0634921	0.370873	1	4534	tags=48%, list=28%, signal=67%
GOBP_FEMALE_MEIOTIC_NUCLEAR_DIVISION	26	0.520448	1.45883	0.130522	0.37336	1	3345	tags=38%, list=21%, signal=49%
GOBP_STEROID_HORMONE_MEDIATED_SIGNALING_PATHWAY	109	0.373123	1.45871	0.0607843	0.372963	1	1975	tags=25%, list=12%, signal=28%
GOMF_EXTRACELLULAR_MATRIX_STRUCTURAL_CONSTITUENT_CONFERRING_TENSILE_STRENGTH	29	0.629578	1.4585	0.158954	0.372718	1	3770	tags=59%, list=24%, signal=77%
GOBP_PURINE_NUCLEOSIDE_MONOPHOSPHATE_BIOSYNTHETIC_PROCESS	21	0.553438	1.45835	0.0850622	0.372367	1	1722	tags=33%, list=11%, signal=37%
GOBP_POSITIVE_REGULATION_OF_SMAD_PROTEIN_SIGNAL_TRANSDUCTION	17	0.524172	1.45804	0.0831758	0.372328	1	2765	tags=35%, list=17%, signal=43%
GOBP_NEGATIVE_REGULATION_OF_RESPONSE_TO_DNA_DAMAGE_STIMULUS	79	0.380856	1.45784	0.0552381	0.372119	1	3360	tags=35%, list=21%, signal=45%
GOBP_REGULATION_OF_CELLULAR_MACROMOLECULE_BIOSYNTHETIC_PROCESS	442	0.335705	1.45743	0.0690335	0.372326	1	3093	tags=29%, list=19%, signal=35%
GOBP_REGULATION_OF_SPINDLE_ASSEMBLY	32	0.438395	1.45719	0.08577	0.37213	1	4258	tags=56%, list=27%, signal=77%
GOBP_MITOCHONDRIAL_CALCIUM_ION_TRANSMEMBRANE_TRANSPORT	16	0.514393	1.45697	0.072407	0.371943	1	1718	tags=38%, list=11%, signal=42%
GOBP_POSITIVE_REGULATION_OF_INTRACELLULAR_TRANSPORT	177	0.325007	1.45648	0.0220183	0.372301	1	3279	tags=32%, list=21%, signal=40%
GOBP_CELLULAR_RESPONSE_TO_NUTRIENT	33	0.440855	1.45604	0.0618956	0.37265	1	3729	tags=39%, list=23%, signal=51%
GOBP_V_D_J_RECOMBINATION	18	0.529593	1.45589	0.0907298	0.372267	1	2119	tags=44%, list=13%, signal=51%
GOBP_PROTEIN_CONTAINING_COMPLEX_LOCALIZATION	159	0.336184	1.45573	0.0275591	0.371918	1	2399	tags=22%, list=15%, signal=26%
GOBP_PROTEIN_METHYLATION	159	0.383055	1.45526	0.0694445	0.372174	1	3820	tags=40%, list=24%, signal=52%
GOBP_POSITIVE_REGULATION_OF_PROTEIN_LOCALIZATION_TO_NUCLEUS	79	0.372589	1.45471	0.0627376	0.372646	1	4076	tags=38%, list=26%, signal=51%
GOBP_NUCLEAR_TRANSCRIBED_MRNA_CATABOLIC_PROCESS_DEADENYLATION_DEPENDENT_DECAY	64	0.441295	1.45417	0.128713	0.37321	1	4079	tags=42%, list=26%, signal=56%
GOCC_TELOMERASE_HOLOENZYME_COMPLEX	21	0.553923	1.4527	0.108527	0.375702	1	4222	tags=62%, list=26%, signal=84%
GOCC_CLATHRIN_VESICLE_COAT	29	0.430662	1.45207	0.0635514	0.376199	1	424	tags=17%, list=3%, signal=18%
GOBP_REGULATION_OF_MICROTUBULE_POLYMERIZATION	49	0.40778	1.45091	0.0567515	0.377906	1	3360	tags=37%, list=21%, signal=46%
GOBP_HISTONE_H2A_ACETYLATION	22	0.48993	1.44976	0.0803213	0.379627	1	1611	tags=32%, list=10%, signal=35%
GOBP_DOSAGE_COMPENSATION	29	0.50245	1.44971	0.107632	0.37907	1	1453	tags=31%, list=9%, signal=34%
GOBP_PRESYNAPTIC_MODULATION_OF_CHEMICAL_SYNAPTIC_TRANSMISSION	22	0.478156	1.44948	0.0766129	0.378883	1	1112	tags=23%, list=7%, signal=24%
GOBP_POSITIVE_REGULATION_OF_NEURON_APOPTOTIC_PROCESS	46	0.38273	1.44884	0.0339623	0.379479	1	1763	tags=24%, list=11%, signal=27%
GOMF_CATALYTIC_ACTIVITY_ACTING_ON_DNA	228	0.427314	1.44875	0.104723	0.37905	1	2809	tags=34%, list=18%, signal=41%
GOBP_POSITIVE_REGULATION_OF_MICROTUBULE_POLYMERIZATION_OR_DEPOLYMERIZATION	32	0.444837	1.44822	0.0659134	0.379443	1	1905	tags=28%, list=12%, signal=32%
GOCC_SPLICEOSOMAL_TRI_SNRNP_COMPLEX	37	0.553536	1.44734	0.1409	0.380487	1	2237	tags=38%, list=14%, signal=44%
GOBP_MORPHOGENESIS_OF_EMBRYONIC_EPITHELIUM	122	0.376481	1.44721	0.0592885	0.380088	1	3925	tags=37%, list=25%, signal=49%
GOCC_MEMBRANE_COAT	86	0.370679	1.44584	0.0504673	0.3822	1	2409	tags=27%, list=15%, signal=31%
GOBP_PHOSPHATE_ION_TRANSPORT	18	0.478134	1.44507	0.0778443	0.383138	1	4735	tags=56%, list=30%, signal=79%
GOBP_AGING	128	0.362171	1.44456	0.0516605	0.383592	1	3688	tags=35%, list=23%, signal=45%
GOCC_METHYLTRANSFERASE_COMPLEX	90	0.442627	1.44362	0.110236	0.384958	1	3788	tags=49%, list=24%, signal=64%
GOBP_CELLULAR_RESPONSE_TO_LIGHT_STIMULUS	102	0.348801	1.44313	0.0392157	0.385333	1	3015	tags=32%, list=19%, signal=40%
GOBP_SOMATIC_DIVERSIFICATION_OF_IMMUNE_RECEPTORS	76	0.400189	1.44301	0.0722656	0.38492	1	2897	tags=36%, list=18%, signal=43%
GOBP_MAINTENANCE_OF_PROTEIN_LOCATION_IN_NUCLEUS	22	0.433619	1.44243	0.0598802	0.38548	1	2985	tags=36%, list=19%, signal=45%
GOCC_NUCLEOID	44	0.521787	1.44174	0.131687	0.386413	1	1077	tags=30%, list=7%, signal=32%
GOBP_RESPONSE_TO_GAMMA_RADIATION	51	0.396821	1.44131	0.065764	0.386603	1	3378	tags=43%, list=21%, signal=55%
GOBP_NEGATIVE_REGULATION_OF_ORGANELLE_ASSEMBLY	43	0.39795	1.44029	0.0695825	0.388072	1	1516	tags=23%, list=10%, signal=26%
GOBP_HISTONE_METHYLATION	116	0.410406	1.44027	0.0974155	0.387462	1	3037	tags=36%, list=19%, signal=44%
GOBP_RIBOSOMAL_LARGE_SUBUNIT_ASSEMBLY	23	0.586555	1.43971	0.128571	0.388022	1	1191	tags=26%, list=7%, signal=28%
GOMF_SUMO_TRANSFERASE_ACTIVITY	25	0.446677	1.43885	0.0690979	0.389228	1	1073	tags=20%, list=7%, signal=21%
GOBP_PSEUDOURIDINE_SYNTHESIS	17	0.612878	1.43821	0.124481	0.38997	1	1913	tags=47%, list=12%, signal=53%
GOMF_DICARBOXYLIC_ACID_TRANSMEMBRANE_TRANSPORTER_ACTIVITY	20	0.482193	1.43818	0.072549	0.389364	1	3856	tags=45%, list=24%, signal=59%
GOMF_TRANSLATION_ELONGATION_FACTOR_ACTIVITY	19	0.493895	1.43814	0.0877193	0.388834	1	1647	tags=37%, list=10%, signal=41%
GOBP_REGULATION_OF_GENE_SILENCING_BY_RNA	31	0.414867	1.43792	0.0741483	0.388655	1	652	tags=19%, list=4%, signal=20%
GOBP_CENTROSOME_DUPLICATION	67	0.439998	1.43744	0.12024	0.389018	1	3667	tags=45%, list=23%, signal=58%
GOMF_SNORNA_BINDING	33	0.568905	1.43667	0.153693	0.389957	1	2113	tags=45%, list=13%, signal=52%
GOBP_REGULATION_OF_MIRNA_TRANSCRIPTION	65	0.436552	1.43657	0.106262	0.389522	1	1125	tags=20%, list=7%, signal=21%
GOBP_MIRNA_METABOLIC_PROCESS	90	0.412314	1.43563	0.0854369	0.390759	1	1258	tags=20%, list=8%, signal=22%
GOBP_NEGATIVE_REGULATION_OF_NUCLEAR_DIVISION	60	0.488319	1.43465	0.127049	0.392189	1	3567	tags=38%, list=22%, signal=49%
GOBP_NEGATIVE_REGULATION_OF_CELL_CYCLE_G2_M_PHASE_TRANSITION	62	0.396443	1.43299	0.105973	0.395099	1	3710	tags=40%, list=23%, signal=52%
GOBP_PROTEIN_QUALITY_CONTROL_FOR_MISFOLDED_OR_INCOMPLETELY_SYNTHESIZED_PROTEINS	28	0.46326	1.43181	0.0984556	0.396893	1	3186	tags=46%, list=20%, signal=58%
GOMF_LIGASE_ACTIVITY_FORMING_CARBON_NITROGEN_BONDS	44	0.415424	1.431	0.0801603	0.398028	1	3062	tags=36%, list=19%, signal=45%
GOBP_REGULATION_OF_ACTIVIN_RECEPTOR_SIGNALING_PATHWAY	18	0.531273	1.43082	0.0953307	0.397757	1	3879	tags=56%, list=24%, signal=73%
GOBP_REGULATION_OF_PEPTIDYL_THREONINE_PHOSPHORYLATION	36	0.458357	1.43074	0.0959693	0.397319	1	3576	tags=42%, list=22%, signal=54%
GOBP_HISTONE_H4_K5_ACETYLATION	16	0.530852	1.43017	0.0982659	0.397952	1	1453	tags=44%, list=9%, signal=48%
GOMF_G_PROTEIN_BETA_GAMMA_SUBUNIT_COMPLEX_BINDING	18	0.501264	1.43004	0.0825147	0.39757	1	124	tags=11%, list=1%, signal=11%
GOBP_POSITIVE_REGULATION_OF_PROTEOLYSIS_INVOLVED_IN_PROTEIN_CATABOLIC_PROCESS	128	0.330763	1.42936	0.0317757	0.398252	1	3129	tags=31%, list=20%, signal=39%
GOBP_U2_TYPE_PRESPLICEOSOME_ASSEMBLY	24	0.549837	1.42837	0.144269	0.39963	1	1266	tags=29%, list=8%, signal=32%
GOBP_REGULATION_OF_BINDING	321	0.315783	1.4283	0.0348624	0.399146	1	2930	tags=29%, list=18%, signal=34%
GOCC_NUCLEOSOME	71	0.431111	1.42795	0.104839	0.399194	1	5378	tags=55%, list=34%, signal=83%
GOBP_LOW_DENSITY_LIPOPROTEIN_PARTICLE_CLEARANCE	19	0.477323	1.42767	0.0794574	0.399143	1	604	tags=21%, list=4%, signal=22%
GOCC_COPI_COATED_VESICLE	22	0.549499	1.42702	0.104743	0.399895	1	1807	tags=36%, list=11%, signal=41%
GOBP_POSITIVE_REGULATION_OF_PROTEASOMAL_PROTEIN_CATABOLIC_PROCESS	112	0.342922	1.42684	0.0393258	0.399665	1	2341	tags=26%, list=15%, signal=30%
GOBP_REGULATION_OF_ENDOCYTIC_RECYCLING	15	0.507742	1.42638	0.0902111	0.400033	1	3954	tags=60%, list=25%, signal=80%
GOBP_PROTEIN_MONOUBIQUITINATION	82	0.394364	1.42589	0.0974659	0.400464	1	2897	tags=34%, list=18%, signal=42%
GOMF_PROTEIN_PHOSPHATASE_1_BINDING	20	0.471761	1.42568	0.0952381	0.400276	1	866	tags=20%, list=5%, signal=21%
GOCC_NUCLEAR_ENVELOPE	430	0.314885	1.42462	0.0458015	0.401999	1	3751	tags=35%, list=24%, signal=44%
GOMF_NF_KAPPAB_BINDING	31	0.416675	1.42458	0.0610687	0.401441	1	3137	tags=42%, list=20%, signal=52%
GOBP_PROTEIN_LOCALIZATION_TO_CONDENSED_CHROMOSOME	18	0.609008	1.42454	0.160643	0.400875	1	1467	tags=44%, list=9%, signal=49%
GOMF_EPIDERMAL_GROWTH_FACTOR_RECEPTOR_BINDING	24	0.442086	1.42366	0.0890269	0.402115	1	2874	tags=38%, list=18%, signal=46%
GOMF_ATP_DEPENDENT_ACTIVITY	496	0.34365	1.42207	0.102317	0.404975	1	3796	tags=36%, list=24%, signal=45%
GOCC_TRANSCRIPTION_REPRESSOR_COMPLEX	70	0.36705	1.42197	0.068	0.404532	1	1751	tags=24%, list=11%, signal=27%
GOBP_HISTONE_H3_K9_METHYLATION	20	0.512098	1.42134	0.102564	0.405196	1	2003	tags=35%, list=13%, signal=40%
GOCC_PML_BODY	98	0.374845	1.4209	0.0892857	0.405528	1	2802	tags=31%, list=18%, signal=37%
GOBP_REGULATION_OF_PROTEASOMAL_PROTEIN_CATABOLIC_PROCESS	181	0.32843	1.42067	0.0457038	0.405439	1	2341	tags=24%, list=15%, signal=28%
GOMF_MICROTUBULE_BINDING	239	0.325963	1.42008	0.0699433	0.406067	1	3030	tags=28%, list=19%, signal=35%
GOMF_CARGO_ADAPTOR_ACTIVITY	18	0.499943	1.41993	0.0865191	0.405732	1	935	tags=22%, list=6%, signal=24%
GOBP_NEGATIVE_REGULATION_OF_PROTEOLYSIS_INVOLVED_IN_PROTEIN_CATABOLIC_PROCESS	59	0.396025	1.41969	0.0811881	0.40562	1	531	tags=17%, list=3%, signal=17%
GOBP_RETROGRADE_VESICLE_MEDIATED_TRANSPORT_GOLGI_TO_ENDOPLASMIC_RETICULUM	50	0.424258	1.41956	0.0929791	0.405248	1	3415	tags=44%, list=21%, signal=56%
GOBP_MITOCHONDRIAL_DNA_METABOLIC_PROCESS	22	0.509942	1.41874	0.126761	0.406392	1	2125	tags=45%, list=13%, signal=52%
GOCC_PRERIBOSOME_SMALL_SUBUNIT_PRECURSOR	15	0.613329	1.41776	0.153551	0.407839	1	4322	tags=73%, list=27%, signal=100%
GOBP_NEGATIVE_REGULATION_OF_PLASMA_MEMBRANE_BOUNDED_CELL_PROJECTION_ASSEMBLY	33	0.401407	1.41656	0.0516252	0.409788	1	3761	tags=39%, list=24%, signal=51%
GOCC_SEX_CHROMOSOME	28	0.462415	1.41532	0.0987654	0.411712	1	3947	tags=46%, list=25%, signal=62%
GOBP_MEIOSIS_I_CELL_CYCLE_PROCESS	85	0.42141	1.41449	0.12024	0.41282	1	4230	tags=42%, list=27%, signal=57%
GOBP_DEMETHYLATION	59	0.418834	1.41425	0.111984	0.412716	1	2321	tags=34%, list=15%, signal=40%
GOBP_RETINOIC_ACID_RECEPTOR_SIGNALING_PATHWAY	26	0.466088	1.41397	0.112186	0.412616	1	3998	tags=50%, list=25%, signal=67%
GOBP_REGULATION_OF_CELLULAR_RESPONSE_TO_INSULIN_STIMULUS	57	0.40458	1.41393	0.0674374	0.41208	1	3404	tags=35%, list=21%, signal=44%
GOBP_POSITIVE_REGULATION_OF_PROTEIN_EXPORT_FROM_NUCLEUS	17	0.477129	1.41386	0.077381	0.411592	1	3279	tags=41%, list=21%, signal=52%
GOMF_ACID_AMINO_ACID_LIGASE_ACTIVITY	18	0.465633	1.41376	0.100775	0.411171	1	4225	tags=56%, list=26%, signal=75%
GOMF_TELOMERASE_RNA_BINDING	22	0.526151	1.41349	0.143443	0.411148	1	4222	tags=64%, list=26%, signal=86%
GOBP_CELLULAR_COMPONENT_DISASSEMBLY	435	0.307529	1.41271	0.0444444	0.412177	1	2758	tags=25%, list=17%, signal=29%
GOBP_NEGATIVE_REGULATION_OF_PEPTIDYL_LYSINE_ACETYLATION	15	0.478191	1.41153	0.117534	0.414096	1	1415	tags=33%, list=9%, signal=37%
GOCC_PCG_PROTEIN_COMPLEX	35	0.408924	1.41103	0.0795229	0.414529	1	3741	tags=46%, list=23%, signal=60%
GOBP_CHROMOSOME_ORGANIZATION_INVOLVED_IN_MEIOTIC_CELL_CYCLE	49	0.46596	1.41055	0.124498	0.414874	1	2788	tags=35%, list=17%, signal=42%
GOMF_N_ACYLTRANSFERASE_ACTIVITY	71	0.366523	1.41007	0.0788955	0.415274	1	2408	tags=30%, list=15%, signal=35%
GOBP_PROTEIN_COMPLEX_OLIGOMERIZATION	187	0.308003	1.40836	0.0239852	0.418212	1	2199	tags=22%, list=14%, signal=26%
GOMF_RIBONUCLEOPROTEIN_COMPLEX_BINDING	156	0.411254	1.40809	0.140039	0.418172	1	3120	tags=37%, list=20%, signal=46%
GOBP_VIRAL_GENE_EXPRESSION	93	0.354114	1.40802	0.0694184	0.417719	1	3486	tags=39%, list=22%, signal=49%
GOMF_NUCLEAR_VITAMIN_D_RECEPTOR_BINDING	15	0.500461	1.40511	0.11	0.423391	1	1188	tags=33%, list=7%, signal=36%
GOMF_GTPASE_ACTIVATING_PROTEIN_BINDING	15	0.463842	1.40487	0.0693642	0.42323	1	1813	tags=27%, list=11%, signal=30%
GOCC_BASEMENT_MEMBRANE	68	0.538388	1.40417	0.179435	0.4242	1	4421	tags=57%, list=28%, signal=79%
GOBP_CELL_FATE_SPECIFICATION	64	0.403166	1.40408	0.100971	0.423758	1	3452	tags=38%, list=22%, signal=48%
GOBP_MITOCHONDRIAL_GENOME_MAINTENANCE	30	0.465952	1.40407	0.112033	0.423141	1	2125	tags=37%, list=13%, signal=42%
GOCC_U2_SNRNP	26	0.522169	1.4029	0.171937	0.425031	1	1266	tags=27%, list=8%, signal=29%
GOCC_FILAMENTOUS_ACTIN	22	0.504683	1.40263	0.116412	0.424901	1	3713	tags=45%, list=23%, signal=59%
GOBP_SOMATIC_DIVERSIFICATION_OF_IMMUNOGLOBULINS	65	0.388017	1.40232	0.101727	0.424905	1	2897	tags=35%, list=18%, signal=43%
GOBP_METHYLGUANOSINE_CAP_DECAPPING	15	0.499521	1.40122	0.12253	0.426544	1	3656	tags=53%, list=23%, signal=69%
GOBP_PROTEIN_LOCALIZATION_TO_ENDOSOME	26	0.480131	1.40111	0.128655	0.426127	1	3718	tags=46%, list=23%, signal=60%
GOBP_REGULATION_OF_POSTSYNAPTIC_MEMBRANE_NEUROTRANSMITTER_RECEPTOR_LEVELS	64	0.384474	1.40061	0.0984556	0.426517	1	2313	tags=23%, list=15%, signal=27%
GOBP_INTERSTRAND_CROSS_LINK_REPAIR	38	0.506335	1.39964	0.144841	0.427911	1	3165	tags=45%, list=20%, signal=56%
GOBP_CELLULAR_SENESCENCE	89	0.347325	1.39828	0.0543689	0.430248	1	4081	tags=42%, list=26%, signal=56%
GOBP_NEGATIVE_REGULATION_OF_MUSCLE_HYPERTROPHY	25	0.441589	1.39725	0.10586	0.431772	1	3076	tags=28%, list=19%, signal=35%
GOBP_POSITIVE_REGULATION_OF_VIRAL_GENOME_REPLICATION	30	0.446801	1.39691	0.108987	0.431894	1	1765	tags=27%, list=11%, signal=30%
GOBP_POSITIVE_REGULATION_OF_DNA_BIOSYNTHETIC_PROCESS	72	0.39191	1.39684	0.136719	0.431418	1	3876	tags=42%, list=24%, signal=55%
GOBP_MULTICELLULAR_ORGANISM_AGING	18	0.523641	1.39574	0.11412	0.433136	1	6644	tags=72%, list=42%, signal=124%
GOBP_MYOBLAST_DIFFERENTIATION	87	0.355508	1.39562	0.0693069	0.432739	1	3095	tags=29%, list=19%, signal=35%
GOBP_REGULATION_OF_PROTEOLYSIS_INVOLVED_IN_PROTEIN_CATABOLIC_PROCESS	213	0.317777	1.39552	0.0454545	0.432303	1	3157	tags=30%, list=20%, signal=36%
GOBP_REGULATION_OF_DNA_BINDING	100	0.340433	1.39506	0.0715667	0.432643	1	1987	tags=24%, list=12%, signal=27%
GOBP_MICROTUBULE_ORGANIZING_CENTER_ORGANIZATION	140	0.380285	1.39493	0.129741	0.432265	1	3667	tags=41%, list=23%, signal=52%
GOBP_POSITIVE_REGULATION_OF_MUSCLE_CELL_APOPTOTIC_PROCESS	20	0.442695	1.3945	0.106589	0.432565	1	3568	tags=50%, list=22%, signal=64%
GOBP_MONOUBIQUITINATED_PROTEIN_DEUBIQUITINATION	36	0.426161	1.39448	0.103448	0.431979	1	3873	tags=56%, list=24%, signal=73%
GOBP_REGULATION_OF_CENTRIOLE_REPLICATION	21	0.524067	1.39441	0.151751	0.431515	1	4022	tags=48%, list=25%, signal=64%
GOBP_REGULATION_OF_PROTEIN_LOCALIZATION_TO_NUCLEUS	121	0.34935	1.3934	0.0690979	0.432991	1	3635	tags=33%, list=23%, signal=42%
GOBP_POSITIVE_REGULATION_OF_PROTEIN_DEPHOSPHORYLATION	44	0.407159	1.39292	0.0981818	0.433381	1	3247	tags=43%, list=20%, signal=54%
GOBP_PROTEIN_LOCALIZATION_TO_CHROMOSOME_TELOMERIC_REGION	30	0.507193	1.39269	0.167665	0.433238	1	4395	tags=60%, list=28%, signal=83%
GOBP_POSITIVE_REGULATION_OF_CHROMATIN_ORGANIZATION	16	0.538929	1.39142	0.128655	0.435331	1	2800	tags=44%, list=18%, signal=53%
GOCC_P_BODY	93	0.349665	1.39101	0.0923077	0.435579	1	2540	tags=28%, list=16%, signal=33%
GOBP_NADP_METABOLIC_PROCESS	40	0.416073	1.38985	0.101961	0.43749	1	2048	tags=30%, list=13%, signal=34%
GOBP_METENCEPHALON_DEVELOPMENT	89	0.355708	1.38967	0.0767754	0.437248	1	4091	tags=40%, list=26%, signal=54%
GOBP_NEGATIVE_REGULATION_OF_MIRNA_METABOLIC_PROCESS	22	0.507057	1.389	0.131313	0.438037	1	2837	tags=41%, list=18%, signal=50%
GOCC_REPLISOME	15	0.611203	1.3886	0.15	0.438245	1	2527	tags=53%, list=16%, signal=63%
GOBP_BEHAVIORAL_DEFENSE_RESPONSE	23	0.444654	1.3885	0.0793651	0.437861	1	4534	tags=48%, list=28%, signal=67%
GOBP_MITOTIC_CYTOKINESIS	80	0.363383	1.38829	0.11575	0.437646	1	1398	tags=24%, list=9%, signal=26%
GOBP_CIRCADIAN_RHYTHM	155	0.348421	1.38815	0.0990099	0.437331	1	2945	tags=32%, list=18%, signal=39%
GOBP_REGULATION_OF_PROTEASOMAL_UBIQUITIN_DEPENDENT_PROTEIN_CATABOLIC_PROCESS	135	0.333103	1.38757	0.0628466	0.437856	1	2341	tags=24%, list=15%, signal=28%
GOBP_REGULATION_OF_UBIQUITIN_DEPENDENT_PROTEIN_CATABOLIC_PROCESS	164	0.324613	1.38708	0.0626186	0.438344	1	3157	tags=29%, list=20%, signal=36%
GOBP_HOMOLOGOUS_CHROMOSOME_SEGREGATION	36	0.452925	1.38668	0.128834	0.438634	1	2788	tags=33%, list=17%, signal=40%
GOBP_LIVER_REGENERATION	25	0.438399	1.38564	0.10241	0.440324	1	4761	tags=48%, list=30%, signal=68%
GOMF_PHOSPHOTYROSINE_RESIDUE_BINDING	43	0.43956	1.38546	0.13189	0.440088	1	4193	tags=53%, list=26%, signal=72%
GOBP_CRISTAE_FORMATION	18	0.50238	1.38485	0.125	0.44073	1	2735	tags=44%, list=17%, signal=54%
GOBP_NEGATIVE_REGULATION_OF_INTRINSIC_APOPTOTIC_SIGNALING_PATHWAY	89	0.366987	1.38474	0.0772201	0.440337	1	3295	tags=35%, list=21%, signal=44%
GOBP_REGULATION_OF_INSULIN_RECEPTOR_SIGNALING_PATHWAY	55	0.384825	1.38472	0.0567515	0.439762	1	3404	tags=36%, list=21%, signal=46%
GOMF_DEMETHYLASE_ACTIVITY	35	0.4784	1.38345	0.157588	0.441873	1	4090	tags=51%, list=26%, signal=69%
GOBP_MALE_MEIOSIS_I	15	0.480006	1.38195	0.112186	0.444455	1	2788	tags=27%, list=17%, signal=32%
GOMF_MOLECULAR_ADAPTOR_ACTIVITY	453	0.291432	1.381	0.038961	0.445898	1	2336	tags=22%, list=15%, signal=25%
GOBP_REGULATION_OF_TELOMERE_MAINTENANCE_VIA_TELOMERE_LENGTHENING	57	0.421698	1.38017	0.153846	0.447002	1	3735	tags=46%, list=23%, signal=59%
GOBP_POSITIVE_REGULATION_OF_MITOCHONDRION_ORGANIZATION	70	0.372522	1.37896	0.0936255	0.448999	1	1967	tags=23%, list=12%, signal=26%
GOBP_POSITIVE_REGULATION_OF_CATABOLIC_PROCESS	467	0.298762	1.3789	0.0784671	0.448497	1	3354	tags=29%, list=21%, signal=36%
GOBP_CORONARY_VASCULATURE_DEVELOPMENT	41	0.443278	1.37888	0.146667	0.447906	1	4274	tags=51%, list=27%, signal=70%
GOCC_DNA_POLYMERASE_COMPLEX	19	0.541913	1.37858	0.166	0.447924	1	2474	tags=37%, list=16%, signal=44%
GOBP_HORMONE_MEDIATED_SIGNALING_PATHWAY	138	0.343715	1.37848	0.101533	0.447503	1	1975	tags=23%, list=12%, signal=26%
GOBP_SISTER_CHROMATID_COHESION	54	0.464847	1.37847	0.167665	0.446876	1	4501	tags=54%, list=28%, signal=75%
GOBP_TELOMERASE_RNA_LOCALIZATION	19	0.609556	1.37692	0.171079	0.449724	1	3635	tags=58%, list=23%, signal=75%
GOBP_PROTEIN_LIPID_COMPLEX_ASSEMBLY	19	0.460157	1.37519	0.106589	0.452809	1	2748	tags=32%, list=17%, signal=38%
GOBP_REGULATION_OF_MEMBRANE_PERMEABILITY	61	0.359478	1.37506	0.0876494	0.452468	1	5397	tags=56%, list=34%, signal=84%
GOBP_PROTEIN_SUMOYLATION	61	0.360996	1.37411	0.073922	0.453904	1	3751	tags=39%, list=24%, signal=51%
GOBP_REGULATION_OF_EARLY_ENDOSOME_TO_LATE_ENDOSOME_TRANSPORT	19	0.518098	1.37288	0.135338	0.455839	1	1319	tags=37%, list=8%, signal=40%
GOBP_DNA_DEALKYLATION	32	0.42865	1.37265	0.117417	0.455713	1	531	tags=19%, list=3%, signal=19%
GOCC_SMALL_SUBUNIT_PROCESSOME	37	0.547474	1.37208	0.197959	0.456376	1	3831	tags=59%, list=24%, signal=78%
GOBP_REGULATION_OF_NUCLEASE_ACTIVITY	22	0.464784	1.37161	0.120155	0.45684	1	2527	tags=27%, list=16%, signal=32%
GOBP_RIBONUCLEOPROTEIN_COMPLEX_BIOGENESIS	432	0.435501	1.37136	0.199597	0.456745	1	2914	tags=34%, list=18%, signal=41%
GOBP_POSITIVE_REGULATION_OF_ERBB_SIGNALING_PATHWAY	30	0.418002	1.3706	0.104	0.457716	1	2840	tags=33%, list=18%, signal=40%
GOBP_NUCLEUS_ORGANIZATION	128	0.361746	1.37058	0.116564	0.457118	1	4258	tags=48%, list=27%, signal=64%
GOCC_COMPLEX_OF_COLLAGEN_TRIMERS	16	0.641298	1.37055	0.189135	0.456577	1	3432	tags=56%, list=22%, signal=72%
GOBP_POSITIVE_REGULATION_OF_VIRAL_PROCESS	59	0.380103	1.36943	0.121043	0.458409	1	1765	tags=22%, list=11%, signal=25%
GOBP_RNA_TEMPLATED_DNA_BIOSYNTHETIC_PROCESS	67	0.422627	1.36818	0.1625	0.460508	1	3749	tags=46%, list=24%, signal=60%
GOBP_METHYLATION	308	0.345868	1.36805	0.122568	0.460131	1	2483	tags=28%, list=16%, signal=32%
GOBP_SYNAPSE_MATURATION	23	0.460658	1.36763	0.118447	0.460448	1	2121	tags=26%, list=13%, signal=30%
GOCC_PROTEASOME_REGULATORY_PARTICLE	19	0.58788	1.36734	0.182353	0.460576	1	2350	tags=47%, list=15%, signal=55%
GOBP_POSITIVE_REGULATION_OF_UBIQUITIN_DEPENDENT_PROTEIN_CATABOLIC_PROCESS	105	0.324936	1.3656	0.0687732	0.463669	1	3354	tags=32%, list=21%, signal=41%
GOBP_REGULATION_OF_ORGANELLE_ASSEMBLY	209	0.311524	1.3656	0.0801527	0.463046	1	4022	tags=36%, list=25%, signal=47%
GOBP_PYRIMIDINE_NUCLEOSIDE_TRIPHOSPHATE_BIOSYNTHETIC_PROCESS	17	0.506399	1.36332	0.14611	0.467544	1	3802	tags=53%, list=24%, signal=69%
GOBP_POSITIVE_REGULATION_OF_MIRNA_METABOLIC_PROCESS	56	0.400877	1.35821	0.125	0.478424	1	1125	tags=18%, list=7%, signal=19%
GOBP_RESPONSE_TO_RADIATION	362	0.286149	1.35787	0.0473373	0.478586	1	3295	tags=29%, list=21%, signal=36%
GOBP_NEGATIVE_REGULATION_OF_CELLULAR_RESPONSE_TO_INSULIN_STIMULUS	33	0.423792	1.3554	0.118908	0.483521	1	3343	tags=39%, list=21%, signal=50%
GOBP_ESTABLISHMENT_OF_ORGANELLE_LOCALIZATION	389	0.293141	1.35484	0.0568182	0.484139	1	2305	tags=23%, list=14%, signal=26%
GOMF_PROTEIN_PHOSPHATASE_REGULATOR_ACTIVITY	74	0.334744	1.35415	0.0955056	0.485121	1	2218	tags=23%, list=14%, signal=27%
GOBP_PURINE_NUCLEOBASE_METABOLIC_PROCESS	17	0.53819	1.35377	0.144	0.485262	1	1722	tags=35%, list=11%, signal=40%
GOBP_VENTRICULAR_SYSTEM_DEVELOPMENT	29	0.406438	1.35353	0.0810811	0.485169	1	3427	tags=34%, list=21%, signal=44%
GOCC_EUKARYOTIC_TRANSLATION_INITIATION_FACTOR_3_COMPLEX	15	0.590719	1.35322	0.193359	0.485199	1	2076	tags=40%, list=13%, signal=46%
GOCC_TRANS_GOLGI_NETWORK_TRANSPORT_VESICLE_MEMBRANE	19	0.434165	1.35318	0.102421	0.484607	1	1079	tags=21%, list=7%, signal=23%
GOBP_ESTABLISHMENT_OF_LYMPHOCYTE_POLARITY	16	0.547835	1.35287	0.166329	0.484655	1	3528	tags=63%, list=22%, signal=80%
GOCC_PEPTIDASE_COMPLEX	112	0.393534	1.35202	0.1611	0.48589	1	2350	tags=30%, list=15%, signal=35%
GOCC_CELL_DIVISION_SITE	67	0.347737	1.35079	0.0901961	0.488161	1	1628	tags=19%, list=10%, signal=22%
GOBP_POSITIVE_REGULATION_OF_TRANSCRIPTION_BY_RNA_POLYMERASE_III	18	0.530634	1.34898	0.181263	0.491549	1	3105	tags=44%, list=19%, signal=55%
GOMF_PROTEIN_SERINE_THREONINE_TYROSINE_KINASE_ACTIVITY	42	0.369836	1.34884	0.10058	0.49122	1	3606	tags=38%, list=23%, signal=49%
GOBP_POSITIVE_REGULATION_OF_CALCINEURIN_MEDIATED_SIGNALING	16	0.453486	1.3488	0.12381	0.490655	1	2404	tags=31%, list=15%, signal=37%
GOBP_PROTEIN_LOCALIZATION_TO_CELL_CELL_JUNCTION	20	0.51256	1.34864	0.157058	0.490371	1	3675	tags=55%, list=23%, signal=71%
GOMF_TRANSLATION_REGULATOR_ACTIVITY	133	0.365623	1.34835	0.162427	0.490357	1	3354	tags=36%, list=21%, signal=45%
GOMF_SH3_DOMAIN_BINDING	108	0.360942	1.34791	0.128405	0.49069	1	3106	tags=32%, list=19%, signal=40%
GOBP_MRNA_CLEAVAGE	17	0.50055	1.34778	0.147705	0.490305	1	3858	tags=53%, list=24%, signal=70%
GOBP_VIRAL_TRANSLATION	18	0.513566	1.34729	0.176806	0.490752	1	3329	tags=61%, list=21%, signal=77%
GOMF_HISTONE_METHYLTRANSFERASE_ACTIVITY	59	0.410714	1.34723	0.145129	0.490251	1	3741	tags=41%, list=23%, signal=53%
GOCC_GOLGI_ASSOCIATED_VESICLE_MEMBRANE	49	0.368111	1.34585	0.118421	0.49273	1	1807	tags=24%, list=11%, signal=28%
GOBP_PROTEIN_LOCALIZATION_TO_POSTSYNAPSE	31	0.395098	1.34552	0.110251	0.492845	1	2313	tags=26%, list=15%, signal=30%
GOMF_SMAD_BINDING	66	0.410693	1.3453	0.158824	0.492723	1	4239	tags=47%, list=27%, signal=64%
GOBP_MISMATCH_REPAIR	28	0.490473	1.34461	0.178645	0.493644	1	2597	tags=39%, list=16%, signal=47%
GOMF_LYSINE_N_METHYLTRANSFERASE_ACTIVITY	55	0.412132	1.34441	0.144	0.493463	1	3728	tags=38%, list=23%, signal=50%
GOBP_POSITIVE_REGULATION_OF_LAMELLIPODIUM_ORGANIZATION	32	0.404279	1.34428	0.127306	0.493129	1	3144	tags=41%, list=20%, signal=50%
GOMF_CYTOSKELETAL_MOTOR_ACTIVITY	86	0.373715	1.34334	0.124016	0.49463	1	3140	tags=31%, list=20%, signal=39%
GOBP_IMP_METABOLIC_PROCESS	15	0.514285	1.34288	0.171779	0.495105	1	2955	tags=33%, list=19%, signal=41%
GOBP_INFLAMMATORY_RESPONSE_TO_WOUNDING	15	0.503249	1.34276	0.135029	0.494693	1	2212	tags=33%, list=14%, signal=39%
GOMF_PROTEIN_MACROMOLECULE_ADAPTOR_ACTIVITY	323	0.28672	1.34255	0.0676417	0.494553	1	2336	tags=22%, list=15%, signal=25%
GOBP_REGULATION_OF_SYNAPSE_MATURATION	15	0.478675	1.34229	0.115385	0.49448	1	1886	tags=20%, list=12%, signal=23%
GOMF_PROTEIN_KINASE_A_BINDING	43	0.402772	1.34166	0.151874	0.495339	1	1688	tags=26%, list=11%, signal=29%
GOBP_FORMATION_OF_PRIMARY_GERM_LAYER	97	0.408759	1.33966	0.160784	0.499325	1	4523	tags=46%, list=28%, signal=64%
GOBP_BLASTOCYST_DEVELOPMENT	98	0.33112	1.33929	0.101392	0.49958	1	2985	tags=31%, list=19%, signal=37%
GOMF_DEOXYRIBONUCLEASE_ACTIVITY	54	0.406545	1.33908	0.126761	0.499408	1	2634	tags=28%, list=17%, signal=33%
GOCC_U5_SNRNP	20	0.52138	1.33905	0.190385	0.498794	1	2201	tags=40%, list=14%, signal=46%
GOBP_REGULATION_OF_DENDRITE_DEVELOPMENT	76	0.35532	1.33866	0.0948617	0.499043	1	2945	tags=29%, list=18%, signal=35%
GOMF_HISTONE_LYSINE_N_METHYLTRANSFERASE_ACTIVITY	48	0.427799	1.3372	0.167984	0.501674	1	3728	tags=42%, list=23%, signal=54%
GOBP_CENTRIOLE_ASSEMBLY	42	0.465932	1.33609	0.194672	0.503547	1	3667	tags=45%, list=23%, signal=59%
GOBP_OSTEOBLAST_DIFFERENTIATION	185	0.349287	1.33542	0.152047	0.504443	1	4597	tags=42%, list=29%, signal=58%
GOBP_BINDING_OF_SPERM_TO_ZONA_PELLUCIDA	20	0.457571	1.33535	0.155642	0.503943	1	3726	tags=45%, list=23%, signal=59%
GOBP_VIRAL_RNA_GENOME_REPLICATION	29	0.392043	1.33469	0.126459	0.504856	1	2062	tags=31%, list=13%, signal=36%
GOBP_RESPONSE_TO_ARSENIC_CONTAINING_SUBSTANCE	30	0.38038	1.33452	0.107422	0.504548	1	2898	tags=33%, list=18%, signal=41%
GOBP_RHYTHMIC_PROCESS	228	0.326377	1.334	0.10978	0.505132	1	2945	tags=28%, list=18%, signal=34%
GOBP_HIPPOCAMPUS_DEVELOPMENT	58	0.332149	1.33351	0.0787879	0.505618	1	4046	tags=38%, list=25%, signal=51%
GOBP_HEXOSE_CATABOLIC_PROCESS	33	0.416908	1.33347	0.137725	0.505032	1	1675	tags=30%, list=11%, signal=34%
GOBP_NEUROTRANSMITTER_RECEPTOR_TRANSPORT_TO_PLASMA_MEMBRANE	16	0.442742	1.33321	0.126706	0.504971	1	2294	tags=31%, list=14%, signal=36%
GOBP_CELLULAR_RESPONSE_TO_CARBOHYDRATE_STIMULUS	102	0.316822	1.33321	0.086785	0.504327	1	3897	tags=35%, list=24%, signal=46%
GOBP_NEGATIVE_REGULATION_OF_TORC1_SIGNALING	25	0.412222	1.33252	0.127083	0.505246	1	4924	tags=52%, list=31%, signal=75%
GOCC_AP_TYPE_MEMBRANE_COAT_ADAPTOR_COMPLEX	34	0.402835	1.33194	0.136015	0.506026	1	2409	tags=26%, list=15%, signal=31%
GOBP_INCLUSION_BODY_ASSEMBLY	22	0.445614	1.33152	0.146435	0.506372	1	5649	tags=59%, list=35%, signal=91%
GOMF_HISTONE_KINASE_ACTIVITY	19	0.478928	1.33086	0.163424	0.507306	1	2061	tags=37%, list=13%, signal=42%
GOBP_POSITIVE_REGULATION_OF_CELLULAR_CATABOLIC_PROCESS	382	0.296097	1.33051	0.110487	0.507444	1	3656	tags=31%, list=23%, signal=39%
GOBP_REGULATION_OF_INTRINSIC_APOPTOTIC_SIGNALING_PATHWAY_IN_RESPONSE_TO_DNA_DAMAGE	37	0.366084	1.33044	0.105973	0.50695	1	3548	tags=38%, list=22%, signal=49%
GOBP_PROTEIN_DEMETHYLATION	28	0.485674	1.33041	0.210101	0.506384	1	2185	tags=39%, list=14%, signal=45%
GOCC_KINESIN_COMPLEX	39	0.453724	1.32905	0.170974	0.50896	1	2902	tags=31%, list=18%, signal=38%
GOBP_DNA_TEMPLATED_DNA_REPLICATION_MAINTENANCE_OF_FIDELITY	53	0.45519	1.32901	0.208171	0.508408	1	2606	tags=32%, list=16%, signal=38%
GOBP_REGULATION_OF_MIRNA_METABOLIC_PROCESS	77	0.379612	1.32889	0.132692	0.50802	1	4186	tags=38%, list=26%, signal=51%
GOBP_PEPTIDYL_LYSINE_TRIMETHYLATION	36	0.400382	1.32862	0.150579	0.50802	1	3763	tags=44%, list=24%, signal=58%
GOBP_REGULATION_OF_EXTRINSIC_APOPTOTIC_SIGNALING_PATHWAY_IN_ABSENCE_OF_LIGAND	34	0.402783	1.32853	0.142857	0.507581	1	4070	tags=44%, list=26%, signal=59%
GOBP_CYTOSKELETON_DEPENDENT_CYTOKINESIS	102	0.336178	1.32771	0.131021	0.508802	1	1398	tags=21%, list=9%, signal=22%
GOBP_POSITIVE_REGULATION_OF_BINDING	156	0.311504	1.3277	0.0831793	0.508177	1	2235	tags=23%, list=14%, signal=27%
GOBP_BIOLOGICAL_PROCESS_INVOLVED_IN_INTERACTION_WITH_SYMBIONT	85	0.341041	1.32681	0.0845865	0.509553	1	2555	tags=28%, list=16%, signal=33%
GOBP_MORPHOGENESIS_OF_A_POLARIZED_EPITHELIUM	86	0.370267	1.32646	0.131631	0.509738	1	4153	tags=41%, list=26%, signal=55%
GOBP_REGULATION_OF_PROTEIN_BINDING	177	0.31514	1.32609	0.096475	0.509935	1	3157	tags=30%, list=20%, signal=37%
GOBP_REGULATION_OF_RECEPTOR_INTERNALIZATION	47	0.373828	1.32602	0.13852	0.509457	1	3866	tags=40%, list=24%, signal=53%
GOBP_POSITIVE_REGULATION_OF_PROTEASOMAL_UBIQUITIN_DEPENDENT_PROTEIN_CATABOLIC_PROCESS	90	0.333612	1.32574	0.0907372	0.509531	1	3354	tags=32%, list=21%, signal=41%
GOCC_NUCLEAR_MEMBRANE	276	0.295817	1.3256	0.114662	0.509252	1	3894	tags=36%, list=24%, signal=46%
GOBP_PROTEIN_STABILIZATION	189	0.307229	1.32354	0.0753968	0.513372	1	3279	tags=30%, list=21%, signal=38%
GOMF_ISOMERASE_ACTIVITY	133	0.348579	1.32326	0.13745	0.513329	1	3005	tags=30%, list=19%, signal=37%
GOBP_POSITIVE_REGULATION_OF_PROTEIN_CATABOLIC_PROCESS	194	0.304744	1.32309	0.0968921	0.513074	1	3354	tags=30%, list=21%, signal=37%
GOBP_PROTEIN_LOCALIZATION_TO_NUCLEOLUS	17	0.513937	1.32266	0.186613	0.51348	1	4070	tags=53%, list=26%, signal=71%
GOBP_NUCLEUS_LOCALIZATION	25	0.491399	1.3225	0.184739	0.513225	1	2713	tags=32%, list=17%, signal=38%
GOMF_HISTONE_H3_METHYLTRANSFERASE_ACTIVITY	36	0.450974	1.32093	0.212181	0.516235	1	2226	tags=28%, list=14%, signal=32%
GOBP_REGULATION_OF_DNA_DAMAGE_CHECKPOINT	25	0.482322	1.32076	0.189409	0.515931	1	2868	tags=44%, list=18%, signal=54%
GOCC_COPI_COATED_VESICLE_MEMBRANE	18	0.542282	1.32064	0.185039	0.515594	1	1807	tags=39%, list=11%, signal=44%
GOBP_POSITIVE_REGULATION_OF_DNA_TEMPLATED_TRANSCRIPTION_ELONGATION	59	0.381849	1.32011	0.163386	0.516193	1	1182	tags=25%, list=7%, signal=27%
GOBP_REGULATION_OF_SIGNAL_TRANSDUCTION_BY_P53_CLASS_MEDIATOR	99	0.342179	1.31983	0.134	0.516162	1	1924	tags=22%, list=12%, signal=25%
GOBP_POST_TRANSLATIONAL_PROTEIN_TARGETING_TO_ENDOPLASMIC_RETICULUM_MEMBRANE	16	0.481089	1.31922	0.157599	0.516945	1	932	tags=25%, list=6%, signal=27%
GOBP_CELLULAR_RESPONSE_TO_ABIOTIC_STIMULUS	287	0.296478	1.31898	0.103113	0.51685	1	3568	tags=32%, list=22%, signal=41%
GOCC_CAJAL_BODY	57	0.432368	1.31865	0.204868	0.517028	1	2552	tags=33%, list=16%, signal=40%
GOMF_STRUCTURAL_CONSTITUENT_OF_CHROMATIN	41	0.49158	1.31822	0.211499	0.517456	1	5706	tags=66%, list=36%, signal=102%
GOCC_MICROTUBULE_ASSOCIATED_COMPLEX	132	0.31369	1.31811	0.120155	0.517052	1	2910	tags=28%, list=18%, signal=34%
GOBP_RRNA_METABOLIC_PROCESS	250	0.425476	1.31706	0.232794	0.518788	1	2471	tags=32%, list=15%, signal=37%
GOBP_CELLULAR_RESPONSE_TO_HEAT	63	0.354613	1.31705	0.11412	0.518158	1	3288	tags=33%, list=21%, signal=42%
GOBP_CYTOPLASMIC_MICROTUBULE_ORGANIZATION	55	0.361995	1.31701	0.136986	0.517628	1	2926	tags=35%, list=18%, signal=42%
GOBP_NEGATIVE_REGULATION_OF_PEPTIDE_SECRETION	31	0.404855	1.317	0.141129	0.517019	1	3570	tags=35%, list=22%, signal=46%
GOMF_ADP_BINDING	32	0.404242	1.3167	0.139048	0.517057	1	2597	tags=34%, list=16%, signal=41%
GOBP_HISTONE_H3_K4_TRIMETHYLATION	17	0.490636	1.31661	0.182903	0.516613	1	3763	tags=53%, list=24%, signal=69%
GOBP_REGULATION_OF_DEPHOSPHORYLATION	112	0.317681	1.31584	0.124046	0.517842	1	3316	tags=32%, list=21%, signal=40%
GOCC_INTEGRATOR_COMPLEX	17	0.492003	1.31573	0.167347	0.517486	1	1494	tags=29%, list=9%, signal=32%
GOBP_MODULATION_OF_EXCITATORY_POSTSYNAPTIC_POTENTIAL	27	0.434373	1.3156	0.167969	0.517161	1	2855	tags=37%, list=18%, signal=45%
GOCC_U2_TYPE_CATALYTIC_STEP_2_SPLICEOSOME	30	0.521102	1.31556	0.194969	0.516631	1	2201	tags=37%, list=14%, signal=42%
GOBP_POSITIVE_REGULATION_OF_TRANSMEMBRANE_RECEPTOR_PROTEIN_SERINE_THREONINE_KINASE_SIGNALING_PATHWAY	91	0.382717	1.31456	0.169557	0.518338	1	3383	tags=32%, list=21%, signal=40%
GOBP_MRNA_TRANSCRIPTION	48	0.364154	1.31359	0.125249	0.519929	1	2985	tags=33%, list=19%, signal=41%
GOBP_GASTRULATION	150	0.365129	1.31233	0.163188	0.522137	1	4523	tags=44%, list=28%, signal=61%
GOBP_PROTEIN_FOLDING	190	0.344056	1.31153	0.15547	0.523286	1	3320	tags=33%, list=21%, signal=41%
GOBP_PROTEIN_LOCALIZATION_TO_CHROMOSOME_CENTROMERIC_REGION	32	0.490207	1.31139	0.26	0.522981	1	1467	tags=28%, list=9%, signal=31%
GOBP_NEURAL_TUBE_PATTERNING	32	0.401343	1.31097	0.157685	0.523322	1	2223	tags=28%, list=14%, signal=33%
GOBP_POSITIVE_REGULATION_OF_MITOTIC_SISTER_CHROMATID_SEPARATION	16	0.550398	1.31035	0.23494	0.52411	1	1896	tags=38%, list=12%, signal=43%
GOBP_STEM_CELL_DIFFERENTIATION	194	0.328824	1.31007	0.15625	0.524097	1	3407	tags=32%, list=21%, signal=40%
GOBP_POSITIVE_REGULATION_OF_CELLULAR_RESPONSE_TO_TRANSFORMING_GROWTH_FACTOR_BETA_STIMULUS	30	0.445175	1.30986	0.163708	0.523947	1	2163	tags=33%, list=14%, signal=38%
GOBP_CELLULAR_RESPONSE_TO_ESTROGEN_STIMULUS	16	0.447856	1.30951	0.13447	0.524118	1	770	tags=25%, list=5%, signal=26%
GOBP_OOCYTE_DIFFERENTIATION	38	0.370577	1.30928	0.107884	0.52406	1	3383	tags=32%, list=21%, signal=40%
GOBP_MELANOSOME_ASSEMBLY	19	0.439507	1.3083	0.186792	0.525679	1	2624	tags=37%, list=16%, signal=44%
GOBP_NEGATIVE_REGULATION_OF_CELL_CYCLE_G1_S_PHASE_TRANSITION	70	0.338256	1.30824	0.101562	0.525196	1	3326	tags=31%, list=21%, signal=40%
GOBP_REGULATION_OF_CALCINEURIN_MEDIATED_SIGNALING	32	0.378624	1.30795	0.151923	0.525244	1	2529	tags=31%, list=16%, signal=37%
GOMF_TRANSLATION_REGULATOR_ACTIVITY_NUCLEIC_ACID_BINDING	100	0.389613	1.30781	0.194779	0.524974	1	3329	tags=38%, list=21%, signal=48%
GOMF_LIGASE_ACTIVITY	152	0.343273	1.30765	0.153543	0.524658	1	2919	tags=30%, list=18%, signal=36%
GOBP_DOUBLE_STRAND_BREAK_REPAIR_VIA_NONHOMOLOGOUS_END_JOINING	66	0.386225	1.30695	0.176357	0.525722	1	3735	tags=39%, list=23%, signal=51%
GOMF_DNA_BINDING_TRANSCRIPTION_ACTIVATOR_ACTIVITY	330	0.307318	1.30656	0.0984556	0.525985	1	4610	tags=39%, list=29%, signal=54%
GOBP_DNA_SYNTHESIS_INVOLVED_IN_DNA_REPAIR	34	0.452135	1.30655	0.222222	0.525399	1	2768	tags=41%, list=17%, signal=50%
GOMF_DYNEIN_COMPLEX_BINDING	21	0.44856	1.30615	0.177024	0.525648	1	2800	tags=38%, list=18%, signal=46%
GOMF_MIRNA_BINDING	32	0.431837	1.30597	0.17623	0.525428	1	1906	tags=25%, list=12%, signal=28%
GOMF_UBIQUITIN_LIKE_PROTEIN_BINDING	117	0.30676	1.30447	0.108411	0.528339	1	1593	tags=20%, list=10%, signal=22%
GOBP_REGULATION_OF_CELL_SUBSTRATE_JUNCTION_ORGANIZATION	67	0.404795	1.30428	0.185958	0.528123	1	3167	tags=28%, list=20%, signal=35%
GOBP_INTRINSIC_APOPTOTIC_SIGNALING_PATHWAY	274	0.296506	1.30427	0.0967118	0.527513	1	3354	tags=31%, list=21%, signal=39%
GOMF_ADRENERGIC_RECEPTOR_BINDING	16	0.472519	1.30344	0.167969	0.528744	1	0	tags=6%, list=0%, signal=6%
GOMF_PROTEIN_HETERODIMERIZATION_ACTIVITY	227	0.302454	1.30153	0.118474	0.532508	1	2985	tags=25%, list=19%, signal=30%
GOBP_CARBOHYDRATE_HOMEOSTASIS	166	0.303617	1.30105	0.109405	0.533011	1	3817	tags=33%, list=24%, signal=42%
GOBP_ESTABLISHMENT_OF_PROTEIN_LOCALIZATION_TO_TELOMERE	17	0.559482	1.30054	0.243408	0.533503	1	4395	tags=65%, list=28%, signal=89%
GOBP_PROTEIN_TETRAMERIZATION	69	0.314431	1.3004	0.0998043	0.533226	1	2607	tags=28%, list=16%, signal=33%
GOBP_WOUND_HEALING_SPREADING_OF_EPIDERMAL_CELLS	17	0.521569	1.29974	0.209776	0.534033	1	3476	tags=47%, list=22%, signal=60%
GOBP_REGULATION_OF_SMAD_PROTEIN_SIGNAL_TRANSDUCTION	26	0.45332	1.29967	0.198864	0.533587	1	3311	tags=35%, list=21%, signal=44%
GOBP_REGULATION_OF_HEMATOPOIETIC_STEM_CELL_DIFFERENTIATION	16	0.47934	1.29903	0.176113	0.534478	1	3286	tags=56%, list=21%, signal=71%
GOBP_RESPONSE_TO_UV_C	15	0.438174	1.29873	0.135659	0.534549	1	1335	tags=27%, list=8%, signal=29%
GOBP_POSITIVE_REGULATION_OF_SUBSTRATE_ADHESION_DEPENDENT_CELL_SPREADING	37	0.418422	1.29816	0.184158	0.535225	1	2822	tags=35%, list=18%, signal=43%
GOBP_PLATELET_DENSE_GRANULE_ORGANIZATION	24	0.420987	1.29771	0.165049	0.535801	1	3631	tags=38%, list=23%, signal=48%
GOBP_REGULATION_OF_OXIDATIVE_STRESS_INDUCED_INTRINSIC_APOPTOTIC_SIGNALING_PATHWAY	26	0.41184	1.29768	0.149712	0.535256	1	1154	tags=23%, list=7%, signal=25%
GOBP_RRNA_MODIFICATION	33	0.486798	1.29658	0.232653	0.537185	1	2073	tags=36%, list=13%, signal=42%
GOMF_4_IRON_4_SULFUR_CLUSTER_BINDING	41	0.400621	1.29615	0.196498	0.537582	1	3907	tags=46%, list=24%, signal=61%
GOMF_L_ASCORBIC_ACID_BINDING	19	0.484512	1.29553	0.239686	0.538354	1	2816	tags=42%, list=18%, signal=51%
GOBP_RESPONSE_TO_ACETYLCHOLINE	19	0.469997	1.29458	0.208748	0.539917	1	2033	tags=26%, list=13%, signal=30%
GOBP_RHYTHMIC_BEHAVIOR	28	0.435954	1.29349	0.16441	0.541761	1	4227	tags=50%, list=26%, signal=68%
GOBP_MUSCLE_CELL_APOPTOTIC_PROCESS	60	0.345338	1.29311	0.129699	0.54203	1	3295	tags=33%, list=21%, signal=42%
GOBP_REGULATION_OF_CELL_GROWTH	358	0.289438	1.2931	0.120983	0.541428	1	4376	tags=34%, list=27%, signal=46%
GOBP_MALE_GAMETE_GENERATION	363	0.268781	1.29306	0.0946746	0.54092	1	2788	tags=22%, list=17%, signal=26%
GOBP_CELL_SUBSTRATE_JUNCTION_ORGANIZATION	98	0.397393	1.29272	0.212237	0.541064	1	3198	tags=31%, list=20%, signal=38%
GOBP_NEGATIVE_REGULATION_OF_PHOSPHATASE_ACTIVITY	29	0.370419	1.29266	0.132039	0.540578	1	2944	tags=38%, list=18%, signal=46%
GOBP_AORTA_DEVELOPMENT	52	0.449798	1.2923	0.21063	0.540775	1	4210	tags=48%, list=26%, signal=65%
GOBP_REGULATION_OF_CELLULAR_SENESCENCE	40	0.356804	1.29169	0.126252	0.541601	1	2121	tags=25%, list=13%, signal=29%
GOBP_B_CELL_ACTIVATION_INVOLVED_IN_IMMUNE_RESPONSE	82	0.325388	1.29144	0.138728	0.541567	1	2897	tags=33%, list=18%, signal=40%
GOBP_PROTEIN_DEPOLYMERIZATION	99	0.343725	1.29142	0.145038	0.541009	1	2580	tags=26%, list=16%, signal=31%
GOBP_NEGATIVE_REGULATION_OF_TRANSFORMING_GROWTH_FACTOR_BETA_RECEPTOR_SIGNALING_PATHWAY	80	0.364762	1.29115	0.175649	0.540982	1	4044	tags=43%, list=25%, signal=57%
GOBP_REGULATION_OF_MUSCLE_HYPERTROPHY	47	0.369313	1.29086	0.161479	0.541	1	3076	tags=28%, list=19%, signal=34%
GOBP_BLASTOCYST_GROWTH	20	0.478915	1.29038	0.202703	0.541567	1	4088	tags=40%, list=26%, signal=54%
GOBP_PYRIMIDINE_RIBONUCLEOTIDE_BIOSYNTHETIC_PROCESS	19	0.453395	1.29029	0.184411	0.541171	1	4042	tags=53%, list=25%, signal=70%
GOBP_ENDODERMAL_CELL_DIFFERENTIATION	38	0.461341	1.29002	0.240777	0.541155	1	4406	tags=61%, list=28%, signal=83%
GOBP_MESODERM_MORPHOGENESIS	55	0.397854	1.28985	0.177515	0.54089	1	4742	tags=42%, list=30%, signal=59%
GOBP_REGULATION_OF_ERYTHROCYTE_DIFFERENTIATION	44	0.375684	1.28985	0.170455	0.540282	1	3583	tags=41%, list=22%, signal=53%
GOBP_HISTONE_UBIQUITINATION	46	0.410656	1.28963	0.191321	0.54017	1	4215	tags=43%, list=26%, signal=59%
GOBP_CARBOHYDRATE_CATABOLIC_PROCESS	126	0.337589	1.28912	0.151093	0.540686	1	1823	tags=25%, list=11%, signal=28%
GOBP_PALLIUM_DEVELOPMENT	138	0.312959	1.28905	0.123482	0.540246	1	4650	tags=41%, list=29%, signal=57%
GOBP_NUCLEAR_ENVELOPE_ORGANIZATION	55	0.348015	1.28844	0.148699	0.541072	1	2500	tags=29%, list=16%, signal=34%
GOBP_REGULATION_OF_NEURON_APOPTOTIC_PROCESS	164	0.309586	1.2876	0.111324	0.542411	1	4526	tags=38%, list=28%, signal=53%
GOBP_MITOCHONDRIAL_MEMBRANE_ORGANIZATION	110	0.361317	1.28737	0.193227	0.542384	1	2082	tags=27%, list=13%, signal=31%
GOBP_REGULATION_OF_SUBSTRATE_ADHESION_DEPENDENT_CELL_SPREADING	54	0.392421	1.28682	0.167969	0.542932	1	2822	tags=31%, list=18%, signal=38%
GOBP_MULTICELLULAR_ORGANISM_GROWTH	119	0.32301	1.28671	0.150685	0.542585	1	2553	tags=25%, list=16%, signal=30%
GOBP_SNRNA_3_END_PROCESSING	21	0.490324	1.2866	0.253138	0.542226	1	2862	tags=43%, list=18%, signal=52%
GOBP_NUCLEAR_TRANSCRIBED_MRNA_POLY_A_TAIL_SHORTENING	33	0.424026	1.28649	0.189189	0.54186	1	742	tags=18%, list=5%, signal=19%
GOBP_MATURATION_OF_SSU_RRNA	54	0.48565	1.28581	0.272165	0.542765	1	1744	tags=33%, list=11%, signal=37%
GOMF_GLUTAMATE_RECEPTOR_BINDING	31	0.391132	1.28548	0.161355	0.542929	1	4178	tags=39%, list=26%, signal=52%
GOBP_POSITIVE_REGULATION_OF_MITOTIC_NUCLEAR_DIVISION	30	0.371292	1.28522	0.148893	0.542904	1	4675	tags=53%, list=29%, signal=75%
GOBP_REGULATION_OF_LIPOPROTEIN_PARTICLE_CLEARANCE	15	0.42807	1.2851	0.175097	0.542574	1	604	tags=20%, list=4%, signal=21%
GOBP_REGULATION_OF_ERAD_PATHWAY	20	0.406601	1.28503	0.135688	0.542133	1	1741	tags=25%, list=11%, signal=28%
GOBP_TUBULIN_DEACETYLATION	22	0.397869	1.28483	0.154455	0.541982	1	1823	tags=27%, list=11%, signal=31%
GOBP_REGULATION_OF_MUSCLE_ORGAN_DEVELOPMENT	15	0.451784	1.28404	0.15625	0.543193	1	3905	tags=40%, list=24%, signal=53%
GOBP_MITOPHAGY	35	0.359976	1.28368	0.142308	0.543424	1	3243	tags=37%, list=20%, signal=47%
GOBP_MATURATION_OF_5_8S_RRNA_FROM_TRICISTRONIC_RRNA_TRANSCRIPT_SSU_RRNA_5_8S_RRNA_LSU_RRNA	25	0.505659	1.28366	0.229675	0.542859	1	4322	tags=56%, list=27%, signal=77%
GOBP_CYTOKINESIS	161	0.3104	1.28366	0.148515	0.542271	1	1987	tags=22%, list=12%, signal=25%
GOBP_POSITIVE_REGULATION_OF_NEURON_DEATH	80	0.329441	1.28357	0.119231	0.541865	1	1879	tags=21%, list=12%, signal=24%
GOBP_ESTABLISHMENT_OF_CELL_POLARITY	140	0.337438	1.28355	0.172691	0.541315	1	3965	tags=40%, list=25%, signal=53%
GOMF_DIOXYGENASE_ACTIVITY	83	0.322767	1.28324	0.130435	0.541418	1	2371	tags=28%, list=15%, signal=32%
GOBP_MITOCHONDRIAL_CALCIUM_ION_HOMEOSTASIS	23	0.432027	1.28323	0.169557	0.540834	1	1718	tags=26%, list=11%, signal=29%
GOCC_CUL4_RING_E3_UBIQUITIN_LIGASE_COMPLEX	31	0.383044	1.28308	0.16185	0.540558	1	1527	tags=26%, list=10%, signal=28%
GOMF_AMINOPEPTIDASE_ACTIVITY	35	0.373109	1.28292	0.160853	0.540283	1	1888	tags=29%, list=12%, signal=32%
GOCC_VESICLE_COAT	56	0.368302	1.28213	0.175337	0.541439	1	1929	tags=23%, list=12%, signal=26%
GOBP_MUSCLE_HYPERTROPHY	66	0.3535	1.28201	0.177143	0.541108	1	3076	tags=29%, list=19%, signal=36%
GOMF_REGULATORY_RNA_BINDING	41	0.39515	1.28101	0.184369	0.542793	1	1906	tags=24%, list=12%, signal=28%
GOBP_RNA_SURVEILLANCE	16	0.493982	1.28076	0.196281	0.542792	1	2392	tags=38%, list=15%, signal=44%
GOBP_TRICARBOXYLIC_ACID_CYCLE	30	0.469477	1.27965	0.252466	0.54474	1	1380	tags=33%, list=9%, signal=36%
GOBP_REGULATION_OF_LAMELLIPODIUM_ASSEMBLY	35	0.389032	1.27965	0.16568	0.544144	1	2777	tags=31%, list=17%, signal=38%
GOBP_REGULATION_OF_PROTEIN_STABILITY	292	0.2856	1.27918	0.119923	0.544602	1	3221	tags=29%, list=20%, signal=36%
GOBP_POSITIVE_REGULATION_OF_PROTEIN_POLYMERIZATION	78	0.332349	1.27908	0.146667	0.544216	1	2136	tags=23%, list=13%, signal=27%
GOBP_REGULATION_OF_CELLULAR_RESPONSE_TO_TRANSFORMING_GROWTH_FACTOR_BETA_STIMULUS	122	0.359528	1.2787	0.192843	0.544501	1	4057	tags=42%, list=25%, signal=56%
GOBP_INSULIN_LIKE_GROWTH_FACTOR_RECEPTOR_SIGNALING_PATHWAY	40	0.432853	1.27855	0.212724	0.544231	1	4902	tags=43%, list=31%, signal=61%
GOBP_REGULATION_OF_INCLUSION_BODY_ASSEMBLY	16	0.458321	1.27824	0.192381	0.544365	1	1095	tags=19%, list=7%, signal=20%
GOBP_HEPATICOBILIARY_SYSTEM_DEVELOPMENT	110	0.318681	1.27783	0.117417	0.544678	1	4651	tags=38%, list=29%, signal=54%
GOBP_GAMETE_GENERATION	472	0.26416	1.2777	0.0901804	0.544351	1	3481	tags=25%, list=22%, signal=32%
GOMF_EXONUCLEASE_ACTIVITY_ACTIVE_WITH_EITHER_RIBO_OR_DEOXYRIBONUCLEIC_ACIDS_AND_PRODUCING_5_PHOSPHOMONOESTERS	55	0.41242	1.2771	0.215726	0.545061	1	4441	tags=51%, list=28%, signal=70%
GOBP_NEGATIVE_REGULATION_OF_PROTEIN_BINDING	80	0.321604	1.27689	0.115596	0.54497	1	3104	tags=31%, list=19%, signal=39%
GOBP_SINGLE_STRANDED_VIRAL_RNA_REPLICATION_VIA_DOUBLE_STRANDED_DNA_INTERMEDIATE	19	0.454022	1.27668	0.200389	0.544915	1	2062	tags=32%, list=13%, signal=36%
GOBP_REGULATION_OF_ACTIN_CYTOSKELETON_REORGANIZATION	39	0.385568	1.27656	0.195695	0.544605	1	3761	tags=36%, list=24%, signal=47%
GOBP_ESTABLISHMENT_OF_PLANAR_POLARITY_OF_EMBRYONIC_EPITHELIUM	15	0.494952	1.27584	0.206628	0.545702	1	3717	tags=53%, list=23%, signal=69%
GOBP_KINETOCHORE_ORGANIZATION	22	0.499289	1.27574	0.251521	0.545369	1	3308	tags=50%, list=21%, signal=63%
GOBP_REGULATION_OF_CYTOKINESIS	77	0.352587	1.27518	0.184584	0.546132	1	1987	tags=26%, list=12%, signal=30%
GOBP_REGULATION_OF_SMOOTH_MUSCLE_CELL_DIFFERENTIATION	24	0.455247	1.27446	0.189243	0.54714	1	5135	tags=67%, list=32%, signal=98%
GOBP_REGULATION_OF_GLIAL_CELL_PROLIFERATION	29	0.402074	1.27412	0.184676	0.54737	1	1382	tags=17%, list=9%, signal=19%
GOBP_ENDODERM_FORMATION	44	0.433825	1.27347	0.246183	0.54825	1	4406	tags=57%, list=28%, signal=78%
GOBP_MONOSACCHARIDE_METABOLIC_PROCESS	218	0.287087	1.27319	0.0996094	0.548265	1	3395	tags=29%, list=21%, signal=36%
GOMF_OXIDOREDUCTASE_ACTIVITY_ACTING_ON_THE_CH_NH_GROUP_OF_DONORS_NAD_OR_NADP_AS_ACCEPTOR	16	0.426221	1.27303	0.180747	0.548014	1	3812	tags=56%, list=24%, signal=74%
GOBP_PROTEIN_HYDROXYLATION	26	0.46945	1.2725	0.241584	0.548685	1	2816	tags=42%, list=18%, signal=51%
GOBP_CELLULAR_RESPONSE_TO_STEROID_HORMONE_STIMULUS	166	0.309735	1.27227	0.150763	0.548626	1	1975	tags=20%, list=12%, signal=22%
GOBP_RESPONSE_TO_CARBOHYDRATE	157	0.292924	1.27192	0.11546	0.548875	1	3916	tags=32%, list=25%, signal=43%
GOBP_NEGATIVE_REGULATION_OF_SMOOTHENED_SIGNALING_PATHWAY	31	0.412091	1.27157	0.202869	0.549129	1	2341	tags=32%, list=15%, signal=38%
GOBP_B_CELL_DIFFERENTIATION	122	0.307805	1.271	0.131332	0.549841	1	3534	tags=36%, list=22%, signal=46%
GOBP_CELL_CELL_SIGNALING_BY_WNT	374	0.307023	1.27039	0.187984	0.550667	1	3879	tags=33%, list=24%, signal=43%
GOBP_CARBOHYDRATE_BIOSYNTHETIC_PROCESS	164	0.301731	1.27024	0.127745	0.550431	1	3934	tags=35%, list=25%, signal=46%
GOMF_3_5_DNA_HELICASE_ACTIVITY	15	0.507453	1.27007	0.235977	0.550214	1	2636	tags=40%, list=17%, signal=48%
GOCC_INCLUSION_BODY	67	0.327268	1.27002	0.156556	0.549775	1	3655	tags=36%, list=23%, signal=46%
GOMF_RIBOSOME_BINDING	72	0.384345	1.26962	0.215264	0.550133	1	1798	tags=28%, list=11%, signal=31%
GOCC_OUTER_MITOCHONDRIAL_MEMBRANE_PROTEIN_COMPLEX	21	0.495839	1.26921	0.25	0.550471	1	2024	tags=33%, list=13%, signal=38%
GOBP_PROTEIN_LOCALIZATION_TO_SYNAPSE	54	0.363674	1.26899	0.166344	0.550425	1	3362	tags=26%, list=21%, signal=33%
GOCC_CLATHRIN_COAT	42	0.347266	1.26898	0.160448	0.549854	1	1503	tags=19%, list=9%, signal=21%
GOBP_MATURATION_OF_SSU_RRNA_FROM_TRICISTRONIC_RRNA_TRANSCRIPT_SSU_RRNA_5_8S_RRNA_LSU_RRNA	38	0.480254	1.2687	0.273092	0.549942	1	1644	tags=32%, list=10%, signal=35%
GOBP_DNA_DAMAGE_RESPONSE_SIGNAL_TRANSDUCTION_BY_P53_CLASS_MEDIATOR_RESULTING_IN_CELL_CYCLE_ARREST	16	0.418528	1.2684	0.157371	0.550064	1	652	tags=19%, list=4%, signal=20%
GOBP_NEGATIVE_REGULATION_OF_CELL_SUBSTRATE_ADHESION	54	0.402455	1.26837	0.209709	0.549544	1	4193	tags=39%, list=26%, signal=53%
GOBP_EPITHELIAL_TUBE_MORPHOGENESIS	253	0.325383	1.26765	0.206349	0.550587	1	4085	tags=35%, list=26%, signal=46%
GOBP_NEGATIVE_REGULATION_OF_MICROTUBULE_POLYMERIZATION_OR_DEPOLYMERIZATION	35	0.403545	1.26731	0.175758	0.550819	1	4571	tags=46%, list=29%, signal=64%
GOBP_PROTEIN_POLYMERIZATION	245	0.283942	1.26662	0.126437	0.551757	1	2166	tags=20%, list=14%, signal=23%
GOBP_POSITIVE_REGULATION_OF_LYMPHOCYTE_DIFFERENTIATION	119	0.3168	1.26633	0.139623	0.551825	1	2303	tags=25%, list=14%, signal=29%
GOBP_ENDONUCLEOLYTIC_CLEAVAGE_INVOLVED_IN_RRNA_PROCESSING	17	0.520512	1.26569	0.215726	0.55268	1	1618	tags=29%, list=10%, signal=33%
GOBP_CYTOSKELETON_DEPENDENT_INTRACELLULAR_TRANSPORT	193	0.28734	1.26552	0.143126	0.55251	1	2399	tags=22%, list=15%, signal=25%
GOBP_CELLULAR_RESPONSE_TO_INSULIN_STIMULUS	172	0.324768	1.26519	0.177264	0.552712	1	3404	tags=32%, list=21%, signal=40%
GOBP_REGULATION_OF_PROTEIN_CATABOLIC_PROCESS	330	0.275607	1.26501	0.101083	0.552562	1	3354	tags=27%, list=21%, signal=34%
GOMF_PROTEIN_METHYLTRANSFERASE_ACTIVITY	81	0.357605	1.26429	0.192843	0.553672	1	3741	tags=36%, list=23%, signal=47%
GOBP_ERBB_SIGNALING_PATHWAY	104	0.332954	1.26424	0.164032	0.553229	1	3248	tags=29%, list=20%, signal=36%
GOBP_PYRIMIDINE_RIBONUCLEOSIDE_TRIPHOSPHATE_METABOLIC_PROCESS	16	0.453193	1.26386	0.166341	0.553501	1	4326	tags=56%, list=27%, signal=77%
GOBP_POSITIVE_REGULATION_OF_LAMELLIPODIUM_ASSEMBLY	25	0.396357	1.26348	0.176692	0.553757	1	2777	tags=36%, list=17%, signal=44%
GOMF_EXONUCLEASE_ACTIVITY	78	0.390906	1.26329	0.21875	0.553584	1	4441	tags=46%, list=28%, signal=64%
GOBP_POSITIVE_REGULATION_OF_LIPID_STORAGE	17	0.455307	1.26145	0.187621	0.557102	1	4096	tags=47%, list=26%, signal=63%
GOBP_POSITIVE_REGULATION_OF_TELOMERASE_ACTIVITY	32	0.405343	1.26087	0.204365	0.557869	1	2552	tags=34%, list=16%, signal=41%
GOBP_NEGATIVE_REGULATION_OF_TRANSFERASE_ACTIVITY	243	0.278543	1.2607	0.110266	0.557652	1	3354	tags=27%, list=21%, signal=33%
GOBP_FORMATION_OF_CYTOPLASMIC_TRANSLATION_INITIATION_COMPLEX	16	0.543953	1.26052	0.261628	0.557484	1	2076	tags=38%, list=13%, signal=43%
GOBP_EMBRYONIC_PLACENTA_MORPHOGENESIS	21	0.418412	1.26006	0.184906	0.55796	1	1867	tags=24%, list=12%, signal=27%
GOBP_HINDBRAIN_DEVELOPMENT	114	0.317219	1.26002	0.166023	0.557459	1	4091	tags=35%, list=26%, signal=47%
GOCC_DNA_REPAIR_COMPLEX	22	0.48056	1.26	0.256917	0.55694	1	4574	tags=55%, list=29%, signal=76%
GOBP_POSITIVE_REGULATION_OF_PROTEIN_LOCALIZATION	400	0.27118	1.25987	0.114878	0.556632	1	3354	tags=28%, list=21%, signal=34%
GOCC_PROTEASOME_ACCESSORY_COMPLEX	23	0.529638	1.25863	0.264822	0.558909	1	2350	tags=43%, list=15%, signal=51%
GOBP_PROTEIN_LOCALIZATION_TO_CELL_JUNCTION	81	0.354521	1.25849	0.193858	0.558665	1	3731	tags=31%, list=23%, signal=40%
GOBP_FIBROBLAST_APOPTOTIC_PROCESS	24	0.395901	1.25843	0.182927	0.558202	1	2468	tags=33%, list=15%, signal=39%
GOBP_REGULATION_OF_MITOCHONDRIAL_MEMBRANE_PERMEABILITY	53	0.344809	1.25792	0.180039	0.558773	1	3870	tags=38%, list=24%, signal=50%
GOBP_VASCULAR_ASSOCIATED_SMOOTH_MUSCLE_CELL_DIFFERENTIATION	27	0.442712	1.25741	0.216535	0.559425	1	4072	tags=48%, list=26%, signal=65%
GOCC_SITE_OF_DNA_DAMAGE	108	0.354431	1.25734	0.200795	0.558988	1	3089	tags=34%, list=19%, signal=42%
GOBP_REGULATION_OF_MICROTUBULE_DEPOLYMERIZATION	26	0.431483	1.25723	0.212355	0.558669	1	847	tags=19%, list=5%, signal=20%
GOBP_ADAPTIVE_THERMOGENESIS	127	0.299619	1.25695	0.162879	0.558722	1	3257	tags=28%, list=20%, signal=35%
GOCC_CLATHRIN_ADAPTOR_COMPLEX	23	0.399324	1.2568	0.186916	0.558467	1	424	tags=17%, list=3%, signal=18%
GOBP_T_HELPER_2_CELL_DIFFERENTIATION	17	0.419909	1.25665	0.187739	0.55822	1	2272	tags=29%, list=14%, signal=34%
GOCC_CHAPERONE_COMPLEX	39	0.457934	1.25586	0.262729	0.559435	1	3635	tags=49%, list=23%, signal=63%
GOBP_POSITIVE_REGULATION_OF_EXTRACELLULAR_MATRIX_ORGANIZATION	25	0.439866	1.25577	0.259406	0.559054	1	4633	tags=56%, list=29%, signal=79%
GOBP_ANIMAL_ORGAN_REGENERATION	54	0.339854	1.25552	0.157058	0.55903	1	4766	tags=39%, list=30%, signal=55%
GOBP_REGULATION_OF_LAMELLIPODIUM_ORGANIZATION	46	0.36524	1.25547	0.184762	0.558586	1	2777	tags=30%, list=17%, signal=37%
GOBP_VESICLE_COATING	36	0.3762	1.25543	0.194499	0.558102	1	2249	tags=33%, list=14%, signal=39%
GOBP_CELL_DIFFERENTIATION_INVOLVED_IN_EMBRYONIC_PLACENTA_DEVELOPMENT	20	0.448685	1.2553	0.196154	0.557846	1	2819	tags=35%, list=18%, signal=42%
GOBP_MITOTIC_SISTER_CHROMATID_COHESION	30	0.455978	1.2551	0.257692	0.557736	1	4367	tags=53%, list=27%, signal=73%
GOBP_CELL_SURFACE_RECEPTOR_SIGNALING_PATHWAY_INVOLVED_IN_CELL_CELL_SIGNALING	431	0.300248	1.25477	0.184825	0.557984	1	3879	tags=33%, list=24%, signal=42%
GOBP_POSITIVE_REGULATION_OF_MEMBRANE_PERMEABILITY	44	0.360211	1.25405	0.186508	0.559115	1	3870	tags=39%, list=24%, signal=51%
GOBP_FEMALE_GAMETE_GENERATION	105	0.307408	1.25403	0.145129	0.558591	1	3383	tags=26%, list=21%, signal=32%
GOBP_EMBRYONIC_PLACENTA_DEVELOPMENT	73	0.368674	1.254	0.207692	0.558083	1	4576	tags=41%, list=29%, signal=57%
GOBP_CALCINEURIN_MEDIATED_SIGNALING	38	0.359291	1.25303	0.189922	0.559757	1	2565	tags=32%, list=16%, signal=38%
GOBP_PROTEASOMAL_PROTEIN_CATABOLIC_PROCESS	476	0.278866	1.25296	0.161654	0.559348	1	3168	tags=28%, list=20%, signal=34%
GOCC_DENDRITIC_TREE	441	0.294105	1.25185	0.166667	0.561381	1	3462	tags=28%, list=22%, signal=35%
GOMF_QUATERNARY_AMMONIUM_GROUP_BINDING	30	0.384944	1.2518	0.163227	0.560937	1	2165	tags=23%, list=14%, signal=27%
GOBP_POSITIVE_REGULATION_OF_JUN_KINASE_ACTIVITY	38	0.369799	1.25111	0.180422	0.56194	1	2160	tags=26%, list=14%, signal=30%
GOBP_MATURATION_OF_LSU_RRNA	22	0.510993	1.25106	0.286299	0.561495	1	3912	tags=45%, list=25%, signal=60%
GOMF_CARBOHYDRATE_KINASE_ACTIVITY	19	0.453095	1.25096	0.231193	0.56117	1	1675	tags=26%, list=11%, signal=29%
GOBP_MODULATION_BY_HOST_OF_SYMBIONT_PROCESS	71	0.325897	1.25066	0.142045	0.561306	1	2555	tags=28%, list=16%, signal=33%
GOBP_RESPONSE_TO_NERVE_GROWTH_FACTOR	37	0.390126	1.25043	0.184971	0.561297	1	3858	tags=38%, list=24%, signal=50%
GOBP_BLASTOCYST_FORMATION	38	0.367764	1.24982	0.180527	0.562094	1	2677	tags=32%, list=17%, signal=38%
GOMF_TRANSLATION_INITIATION_FACTOR_BINDING	29	0.407654	1.24972	0.219561	0.561755	1	1999	tags=31%, list=13%, signal=35%
GOBP_RESPONSE_TO_SALT_STRESS	20	0.410331	1.2497	0.179584	0.561245	1	4422	tags=55%, list=28%, signal=76%
GOMF_L_AMINO_ACID_TRANSMEMBRANE_TRANSPORTER_ACTIVITY	42	0.354182	1.24825	0.194085	0.563996	1	4682	tags=48%, list=29%, signal=67%
GOBP_SNRNA_PROCESSING	26	0.460504	1.24741	0.261506	0.565336	1	4079	tags=50%, list=26%, signal=67%
GOBP_RESPONSE_TO_ESTRADIOL	87	0.324708	1.24726	0.172816	0.565139	1	3627	tags=33%, list=23%, signal=43%
GOCC_EXTRINSIC_COMPONENT_OF_CYTOPLASMIC_SIDE_OF_PLASMA_MEMBRANE	69	0.342431	1.24709	0.185741	0.564973	1	2389	tags=19%, list=15%, signal=22%
GOBP_CLEAVAGE_INVOLVED_IN_RRNA_PROCESSING	29	0.478297	1.24669	0.279116	0.565333	1	4322	tags=52%, list=27%, signal=71%
GOBP_EMBRYONIC_SKELETAL_SYSTEM_MORPHOGENESIS	62	0.368208	1.24643	0.205534	0.565357	1	3906	tags=39%, list=24%, signal=51%
GOBP_REGULATION_OF_PROTEIN_EXPORT_FROM_NUCLEUS	32	0.355345	1.24642	0.163107	0.56481	1	3279	tags=31%, list=21%, signal=39%
GOCC_CENTRIOLAR_SATELLITE	104	0.299416	1.24515	0.138258	0.567057	1	2680	tags=24%, list=17%, signal=29%
GOBP_NEUROMUSCULAR_JUNCTION_DEVELOPMENT	42	0.375146	1.24373	0.210736	0.569654	1	3983	tags=33%, list=25%, signal=44%
GOBP_RRNA_PROCESSING	213	0.424508	1.24364	0.289796	0.569324	1	2471	tags=32%, list=15%, signal=38%
GOBP_POSITIVE_REGULATION_OF_INTRACELLULAR_PROTEIN_TRANSPORT	140	0.281519	1.24192	0.116364	0.572642	1	3279	tags=31%, list=21%, signal=38%
GOBP_INTRACELLULAR_PROTEIN_TRANSMEMBRANE_TRANSPORT	51	0.394961	1.24118	0.258449	0.573786	1	3157	tags=41%, list=20%, signal=51%
GOBP_POSITIVE_REGULATION_OF_TELOMERE_MAINTENANCE_VIA_TELOMERE_LENGTHENING	36	0.40745	1.24085	0.244489	0.573939	1	2457	tags=33%, list=15%, signal=39%
GOMF_PROTEIN_DEMETHYLASE_ACTIVITY	27	0.476627	1.24078	0.266932	0.573534	1	5024	tags=63%, list=31%, signal=92%
GOBP_POSITIVE_REGULATION_OF_ORGANELLE_ASSEMBLY	76	0.340717	1.2404	0.184891	0.573808	1	4022	tags=37%, list=25%, signal=49%
GOBP_REGULATION_OF_TRANSCRIPTION_BY_RNA_POLYMERASE_III	30	0.397666	1.24023	0.217304	0.573645	1	1566	tags=27%, list=10%, signal=30%
GOMF_NEUTRAL_L_AMINO_ACID_TRANSMEMBRANE_TRANSPORTER_ACTIVITY	30	0.39438	1.24011	0.21165	0.573415	1	4682	tags=53%, list=29%, signal=75%
GOMF_CATALYTIC_ACTIVITY_ACTING_ON_RNA	367	0.340727	1.23959	0.258064	0.574045	1	2573	tags=27%, list=16%, signal=31%
GOBP_GLUTAMINE_METABOLIC_PROCESS	22	0.408389	1.23957	0.200811	0.573543	1	2955	tags=45%, list=19%, signal=56%
GOBP_REGULATION_OF_INTRACELLULAR_TRANSPORT	294	0.2688	1.23956	0.100372	0.573012	1	2735	tags=24%, list=17%, signal=28%
GOMF_UBIQUITIN_LIKE_PROTEIN_CONJUGATING_ENZYME_ACTIVITY	34	0.426076	1.23899	0.268627	0.573775	1	1095	tags=29%, list=7%, signal=32%
GOBP_REGULATION_OF_ATP_METABOLIC_PROCESS	61	0.331021	1.23892	0.187621	0.573363	1	3611	tags=41%, list=23%, signal=53%
GOBP_ANAPHASE_PROMOTING_COMPLEX_DEPENDENT_CATABOLIC_PROCESS	22	0.448047	1.2389	0.232	0.572863	1	2061	tags=32%, list=13%, signal=36%
GOBP_TRANSFORMING_GROWTH_FACTOR_BETA_RECEPTOR_SIGNALING_PATHWAY	178	0.342216	1.23876	0.236686	0.57258	1	4057	tags=38%, list=25%, signal=51%
GOBP_APOPTOTIC_DNA_FRAGMENTATION	15	0.406987	1.23834	0.190196	0.57302	1	1076	tags=20%, list=7%, signal=21%
GOBP_DECIDUALIZATION	22	0.430938	1.23764	0.231518	0.574099	1	2702	tags=32%, list=17%, signal=38%
GOBP_REGULATION_OF_CYTOPLASMIC_TRANSPORT	29	0.404511	1.23744	0.206439	0.574009	1	1319	tags=28%, list=8%, signal=30%
GOBP_REGULATION_OF_DOUBLE_STRAND_BREAK_REPAIR_VIA_NONHOMOLOGOUS_END_JOINING	28	0.406081	1.23732	0.183071	0.573738	1	3645	tags=43%, list=23%, signal=55%
GOBP_MATURATION_OF_5_8S_RRNA	36	0.474765	1.23718	0.280738	0.573509	1	4322	tags=56%, list=27%, signal=76%
GOBP_REGULATION_OF_ESTABLISHMENT_OF_PLANAR_POLARITY	51	0.382234	1.23708	0.219368	0.573193	1	3717	tags=37%, list=23%, signal=48%
GOBP_DNA_TEMPLATED_TRANSCRIPTION_INITIATION	130	0.335751	1.23705	0.230159	0.572717	1	4281	tags=44%, list=27%, signal=59%
GOBP_SUPEROXIDE_ANION_GENERATION	32	0.421134	1.23697	0.23384	0.572339	1	2424	tags=34%, list=15%, signal=40%
GOBP_NEGATIVE_REGULATION_OF_OSTEOBLAST_DIFFERENTIATION	34	0.399546	1.2368	0.205761	0.572166	1	5752	tags=59%, list=36%, signal=92%
GOMF_BETA_CATENIN_BINDING	76	0.361735	1.23675	0.228682	0.571739	1	4282	tags=45%, list=27%, signal=61%
GOBP_EMBRYONIC_APPENDAGE_MORPHOGENESIS	86	0.3475	1.23579	0.227273	0.573352	1	4604	tags=41%, list=29%, signal=57%
GOBP_MRNA_MODIFICATION	28	0.446127	1.23559	0.266272	0.573262	1	2728	tags=46%, list=17%, signal=56%
GOBP_CARDIAC_ATRIUM_MORPHOGENESIS	20	0.468661	1.23508	0.256048	0.573864	1	4030	tags=40%, list=25%, signal=53%
GOBP_CELL_GROWTH	414	0.279107	1.23502	0.163148	0.573448	1	4386	tags=34%, list=27%, signal=45%
GOBP_TRANSCRIPTION_BY_RNA_POLYMERASE_III	54	0.375005	1.23445	0.223577	0.574128	1	1806	tags=24%, list=11%, signal=27%
GOBP_RESPONSE_TO_ACID_CHEMICAL	107	0.320337	1.23371	0.179487	0.575299	1	2083	tags=20%, list=13%, signal=22%
GOBP_PEPTIDYL_LYSINE_DIMETHYLATION	22	0.438256	1.23367	0.243513	0.574839	1	2226	tags=27%, list=14%, signal=32%
GOBP_REGULATORY_NCRNA_3_END_PROCESSING	18	0.500528	1.23284	0.267857	0.576155	1	4079	tags=61%, list=26%, signal=82%
GOBP_RESPONSE_TO_ALKALOID	66	0.312647	1.23271	0.151093	0.575917	1	2836	tags=23%, list=18%, signal=28%
GOBP_NEURON_APOPTOTIC_PROCESS	198	0.290445	1.23211	0.151052	0.5767	1	4526	tags=38%, list=28%, signal=53%
GOBP_NEGATIVE_REGULATION_OF_INTRACELLULAR_STEROID_HORMONE_RECEPTOR_SIGNALING_PATHWAY	32	0.37809	1.23194	0.210227	0.576527	1	4514	tags=47%, list=28%, signal=65%
GOMF_PROTEIN_KINASE_A_REGULATORY_SUBUNIT_BINDING	22	0.422324	1.23163	0.227364	0.576693	1	1688	tags=27%, list=11%, signal=30%
GOBP_FOCAL_ADHESION_ASSEMBLY	82	0.384914	1.2314	0.24031	0.576664	1	3198	tags=29%, list=20%, signal=36%
GOBP_ANTERIOR_POSTERIOR_PATTERN_SPECIFICATION	136	0.330871	1.23099	0.207739	0.577013	1	4250	tags=36%, list=27%, signal=49%
GOBP_REGULATION_OF_SUPEROXIDE_ANION_GENERATION	18	0.467899	1.23016	0.243295	0.578375	1	2876	tags=44%, list=18%, signal=54%
GOBP_CENTROMERE_COMPLEX_ASSEMBLY	29	0.473528	1.23014	0.281837	0.577884	1	3308	tags=45%, list=21%, signal=56%
GOBP_RESPONSE_TO_MONOSACCHARIDE	136	0.282421	1.22991	0.148515	0.577822	1	3916	tags=32%, list=25%, signal=42%
GOBP_RESPONSE_TO_LIGHT_STIMULUS	247	0.256189	1.22932	0.124031	0.578596	1	3041	tags=25%, list=19%, signal=31%
GOBP_VESICLE_BUDDING_FROM_MEMBRANE	76	0.32488	1.2293	0.199234	0.578108	1	2249	tags=25%, list=14%, signal=29%
GOBP_EMBRYONIC_SKELETAL_SYSTEM_DEVELOPMENT	85	0.356009	1.2281	0.238748	0.58037	1	4044	tags=36%, list=25%, signal=49%
GOBP_RIBOSOME_BIOGENESIS	290	0.413207	1.22733	0.311609	0.581582	1	2914	tags=34%, list=18%, signal=41%
GOBP_POSTSYNAPTIC_SPECIALIZATION_ASSEMBLY	19	0.427243	1.22725	0.232604	0.581201	1	2122	tags=32%, list=13%, signal=36%
GOBP_MEGAKARYOCYTE_DEVELOPMENT	18	0.466264	1.22718	0.256311	0.580836	1	4817	tags=72%, list=30%, signal=103%
GOBP_BRANCHING_INVOLVED_IN_BLOOD_VESSEL_MORPHOGENESIS	26	0.430622	1.22675	0.277457	0.581267	1	4989	tags=62%, list=31%, signal=89%
GOBP_REGULATION_OF_SYNAPTIC_PLASTICITY	132	0.32524	1.22656	0.202703	0.581126	1	3938	tags=37%, list=25%, signal=49%
GOCC_SITE_OF_POLARIZED_GROWTH	142	0.311058	1.22643	0.167925	0.580857	1	2958	tags=28%, list=19%, signal=34%
GOBP_RESPONSE_TO_ANGIOTENSIN	24	0.433565	1.22636	0.231801	0.580498	1	626	tags=17%, list=4%, signal=17%
GOBP_TRANSPORT_ALONG_MICROTUBULE	160	0.282768	1.22604	0.159696	0.5807	1	2399	tags=22%, list=15%, signal=25%
GOBP_PROTEIN_DEPHOSPHORYLATION	218	0.284079	1.22567	0.177388	0.580989	1	3345	tags=30%, list=21%, signal=37%
GOBP_POSITIVE_REGULATION_OF_DNA_TEMPLATED_TRANSCRIPTION_INITIATION	65	0.336476	1.2256	0.210421	0.580587	1	2985	tags=32%, list=19%, signal=40%
GOBP_GLAND_DEVELOPMENT	324	0.296949	1.22521	0.200758	0.580916	1	4694	tags=39%, list=29%, signal=54%
GOBP_COLLAGEN_BIOSYNTHETIC_PROCESS	38	0.46349	1.22378	0.318812	0.583568	1	3523	tags=47%, list=22%, signal=61%
GOBP_PLACENTA_DEVELOPMENT	123	0.323495	1.22356	0.200389	0.583491	1	4576	tags=40%, list=29%, signal=55%
GOBP_REGULATION_OF_MITOTIC_SPINDLE_ASSEMBLY	23	0.376688	1.22328	0.186667	0.583612	1	1331	tags=22%, list=8%, signal=24%
GOMF_CELL_ADHESION_MOLECULE_BINDING	472	0.313539	1.22327	0.220273	0.583091	1	3814	tags=32%, list=24%, signal=40%
GOMF_NUCLEAR_LOCALIZATION_SEQUENCE_BINDING	21	0.488297	1.22243	0.281188	0.584404	1	2703	tags=52%, list=17%, signal=63%
GOMF_PHOSPHATASE_REGULATOR_ACTIVITY	92	0.296509	1.22236	0.189624	0.584019	1	976	tags=15%, list=6%, signal=16%
GOBP_HISTONE_H4_K16_ACETYLATION	19	0.422074	1.22188	0.233792	0.5846	1	1453	tags=37%, list=9%, signal=40%
GOBP_POSITIVE_REGULATION_OF_EMBRYONIC_DEVELOPMENT	16	0.43672	1.22187	0.220202	0.584098	1	1670	tags=19%, list=10%, signal=21%
GOBP_INTRACELLULAR_ESTROGEN_RECEPTOR_SIGNALING_PATHWAY	45	0.35665	1.22164	0.213592	0.584056	1	1351	tags=22%, list=8%, signal=24%
GOBP_CORTICAL_ACTIN_CYTOSKELETON_ORGANIZATION	39	0.376805	1.22079	0.226908	0.585493	1	3458	tags=36%, list=22%, signal=46%
GOBP_REGULATION_OF_FIBROBLAST_APOPTOTIC_PROCESS	18	0.405764	1.22065	0.204724	0.585237	1	4514	tags=44%, list=28%, signal=62%
GOBP_VASCULAR_ENDOTHELIAL_GROWTH_FACTOR_RECEPTOR_SIGNALING_PATHWAY	46	0.416673	1.22049	0.262846	0.585065	1	4813	tags=52%, list=30%, signal=75%
GOBP_POSITIVE_REGULATION_OF_POST_TRANSCRIPTIONAL_GENE_SILENCING	16	0.424536	1.22031	0.238095	0.584912	1	3871	tags=50%, list=24%, signal=66%
GOBP_BASEMENT_MEMBRANE_ORGANIZATION	29	0.505993	1.22026	0.310484	0.584476	1	3390	tags=48%, list=21%, signal=61%
GOBP_POSITIVE_REGULATION_OF_NEURON_DIFFERENTIATION	56	0.359716	1.22022	0.213439	0.584026	1	4494	tags=43%, list=28%, signal=59%
GOBP_PROTEIN_LOCALIZATION_TO_MICROTUBULE	18	0.430487	1.22021	0.237525	0.583525	1	3965	tags=50%, list=25%, signal=66%
GOBP_CELLULAR_RESPONSE_TO_VITAMIN	24	0.395736	1.21993	0.229412	0.583607	1	3729	tags=42%, list=23%, signal=54%
GOBP_CARBOHYDRATE_PHOSPHORYLATION	23	0.423689	1.21975	0.259598	0.583452	1	1690	tags=26%, list=11%, signal=29%
GOBP_MITOTIC_CYTOKINETIC_PROCESS	23	0.382423	1.21962	0.229008	0.583194	1	732	tags=22%, list=5%, signal=23%
GOCC_SNO_S_RNA_CONTAINING_RIBONUCLEOPROTEIN_COMPLEX	23	0.537311	1.21942	0.305613	0.583136	1	2889	tags=48%, list=18%, signal=58%
GOBP_REGULATION_OF_PLASMA_LIPOPROTEIN_PARTICLE_LEVELS	50	0.344096	1.2191	0.211293	0.583346	1	1389	tags=16%, list=9%, signal=17%
GOBP_REGULATION_OF_CYTOSKELETON_ORGANIZATION	453	0.276637	1.21878	0.188825	0.583552	1	3774	tags=31%, list=24%, signal=39%
GOBP_LIMBIC_SYSTEM_DEVELOPMENT	69	0.308166	1.21767	0.175403	0.585515	1	4140	tags=36%, list=26%, signal=49%
GOBP_REGULATION_OF_NUCLEOTIDE_METABOLIC_PROCESS	75	0.313809	1.21723	0.195122	0.585929	1	3611	tags=36%, list=23%, signal=46%
GOBP_NCRNA_CATABOLIC_PROCESS	44	0.367105	1.21713	0.239837	0.58561	1	2392	tags=30%, list=15%, signal=35%
GOBP_CEREBRAL_CORTEX_DEVELOPMENT	103	0.313054	1.21578	0.208661	0.588158	1	2253	tags=22%, list=14%, signal=26%
GOBP_RESPIRATORY_SYSTEM_DEVELOPMENT	162	0.320869	1.2152	0.23622	0.588928	1	4845	tags=44%, list=30%, signal=63%
GOBP_ATTACHMENT_OF_SPINDLE_MICROTUBULES_TO_KINETOCHORE	43	0.434341	1.21506	0.309859	0.588681	1	2143	tags=30%, list=13%, signal=35%
GOBP_RESPONSE_TO_INSULIN	218	0.302032	1.21479	0.217054	0.588765	1	3404	tags=30%, list=21%, signal=37%
GOBP_NEGATIVE_REGULATION_OF_WNT_SIGNALING_PATHWAY	133	0.321792	1.21439	0.217308	0.589131	1	3359	tags=32%, list=21%, signal=40%
GOBP_REGULATION_OF_MITOCHONDRIAL_MEMBRANE_PERMEABILITY_INVOLVED_IN_APOPTOTIC_PROCESS	40	0.360245	1.21437	0.224449	0.588642	1	3870	tags=40%, list=24%, signal=53%
GOBP_NEGATIVE_REGULATION_OF_CELL_GROWTH	166	0.292547	1.2143	0.196941	0.588252	1	4102	tags=30%, list=26%, signal=40%
GOBP_NEGATIVE_REGULATION_OF_PROTEIN_MODIFICATION_PROCESS	428	0.258164	1.21385	0.130841	0.588633	1	3506	tags=29%, list=22%, signal=36%
GOBP_POSITIVE_REGULATION_OF_LONG_TERM_SYNAPTIC_POTENTIATION	17	0.436146	1.21326	0.23913	0.589428	1	4534	tags=53%, list=28%, signal=74%
GOBP_FACE_DEVELOPMENT	44	0.401284	1.21224	0.256098	0.591193	1	4210	tags=48%, list=26%, signal=65%
GOBP_BONE_CELL_DEVELOPMENT	35	0.411619	1.2122	0.241107	0.590734	1	4882	tags=60%, list=31%, signal=86%
GOBP_REGULATION_OF_NUCLEAR_TRANSCRIBED_MRNA_POLY_A_TAIL_SHORTENING	15	0.4531	1.21188	0.245614	0.590921	1	3946	tags=40%, list=25%, signal=53%
GOBP_REGULATION_OF_INTRINSIC_APOPTOTIC_SIGNALING_PATHWAY_IN_RESPONSE_TO_DNA_DAMAGE_BY_P53_CLASS_MEDIATOR	16	0.425568	1.21159	0.243028	0.591086	1	707	tags=25%, list=4%, signal=26%
GOBP_RENAL_FILTRATION	29	0.447659	1.21153	0.294235	0.590668	1	4698	tags=45%, list=29%, signal=63%
GOBP_CELLULAR_RESPONSE_TO_ARSENIC_CONTAINING_SUBSTANCE	20	0.398392	1.21149	0.212598	0.590237	1	702	tags=20%, list=4%, signal=21%
GOBP_NEGATIVE_REGULATION_OF_RECEPTOR_SIGNALING_PATHWAY_VIA_JAK_STAT	18	0.387711	1.21147	0.214712	0.589755	1	1335	tags=22%, list=8%, signal=24%
GOCC_CORTICAL_CYTOSKELETON	81	0.359367	1.21146	0.25502	0.589253	1	2183	tags=27%, list=14%, signal=31%
GOBP_VESICLE_MEDIATED_TRANSPORT_BETWEEN_ENDOSOMAL_COMPARTMENTS	47	0.353388	1.21103	0.250936	0.589707	1	2291	tags=30%, list=14%, signal=35%
GOBP_REGULATION_OF_CELL_SUBSTRATE_ADHESION	189	0.353763	1.21102	0.271825	0.589179	1	4100	tags=36%, list=26%, signal=48%
GOBP_POSITIVE_REGULATION_OF_PROTEIN_MODIFICATION_BY_SMALL_PROTEIN_CONJUGATION_OR_REMOVAL	130	0.298468	1.20974	0.190669	0.591547	1	2445	tags=28%, list=15%, signal=32%
GOBP_EMBRYONIC_MORPHOGENESIS	455	0.304306	1.20973	0.222222	0.591029	1	4742	tags=39%, list=30%, signal=54%
GOBP_CRANIAL_SKELETAL_SYSTEM_DEVELOPMENT	52	0.370834	1.20885	0.244186	0.59244	1	3941	tags=40%, list=25%, signal=53%
GOBP_SPERM_EGG_RECOGNITION	22	0.404896	1.20831	0.240557	0.593187	1	3726	tags=41%, list=23%, signal=53%
GOBP_POSITIVE_REGULATION_OF_CILIUM_ASSEMBLY	25	0.380616	1.2083	0.212425	0.592675	1	2926	tags=32%, list=18%, signal=39%
GOBP_NEGATIVE_REGULATION_OF_PHOSPHORUS_METABOLIC_PROCESS	368	0.272935	1.20805	0.172608	0.592691	1	4186	tags=35%, list=26%, signal=46%
GOBP_NEGATIVE_REGULATION_OF_SIGNAL_TRANSDUCTION_IN_ABSENCE_OF_LIGAND	24	0.389078	1.20721	0.238462	0.594037	1	4070	tags=46%, list=26%, signal=61%
GOBP_ARTERY_DEVELOPMENT	85	0.401228	1.20712	0.28655	0.593721	1	4210	tags=41%, list=26%, signal=56%
GOBP_MAINTENANCE_OF_PROTEIN_LOCATION	82	0.304548	1.20671	0.189753	0.594156	1	3123	tags=29%, list=20%, signal=36%
GOBP_REGULATION_OF_DNA_TEMPLATED_TRANSCRIPTION_IN_RESPONSE_TO_STRESS	42	0.367052	1.20547	0.198459	0.596395	1	4651	tags=50%, list=29%, signal=70%
GOBP_REGULATION_OF_EXTRACELLULAR_MATRIX_ORGANIZATION	51	0.420762	1.20543	0.294821	0.595939	1	4633	tags=51%, list=29%, signal=72%
GOBP_CELLULAR_RESPONSE_TO_GLUCOSE_STARVATION	45	0.327364	1.20533	0.216061	0.595654	1	3758	tags=40%, list=24%, signal=52%
GOBP_PEPTIDYL_PROLINE_HYDROXYLATION	15	0.466816	1.20493	0.274131	0.595995	1	3671	tags=47%, list=23%, signal=61%
GOBP_REGULATION_OF_PROTEIN_SERINE_THREONINE_KINASE_ACTIVITY	301	0.265056	1.20475	0.165714	0.595863	1	2334	tags=19%, list=15%, signal=21%
GOMF_OXIDOREDUCTASE_ACTIVITY_ACTING_ON_PAIRED_DONORS_WITH_INCORPORATION_OR_REDUCTION_OF_MOLECULAR_OXYGEN	117	0.297062	1.20469	0.194118	0.595477	1	2816	tags=28%, list=18%, signal=34%
GOBP_STRESS_FIBER_ASSEMBLY	99	0.338966	1.20404	0.225933	0.596405	1	2942	tags=28%, list=18%, signal=34%
GOBP_RESPONSE_TO_MORPHINE	18	0.400901	1.20345	0.230159	0.59712	1	866	tags=17%, list=5%, signal=18%
GOMF_UBIQUITINATION_LIKE_MODIFICATION_DEPENDENT_PROTEIN_BINDING	17	0.427908	1.20311	0.227545	0.597323	1	3718	tags=53%, list=23%, signal=69%
GOBP_B_CELL_ACTIVATION	234	0.271038	1.20273	0.191489	0.597639	1	2968	tags=27%, list=19%, signal=33%
GOBP_MAINTENANCE_OF_PROTEIN_LOCATION_IN_CELL	59	0.306448	1.20244	0.194656	0.597764	1	3123	tags=31%, list=20%, signal=38%
GOBP_BODY_MORPHOGENESIS	42	0.401748	1.20213	0.271484	0.597934	1	4696	tags=52%, list=29%, signal=74%
GOMF_FATTY_ACID_DERIVATIVE_BINDING	15	0.420375	1.20165	0.243948	0.598438	1	1833	tags=27%, list=11%, signal=30%
GOBP_NEGATIVE_REGULATION_OF_PHOSPHOPROTEIN_PHOSPHATASE_ACTIVITY	21	0.37668	1.20114	0.236581	0.59908	1	4176	tags=52%, list=26%, signal=71%
GOMF_RNA_POLYMERASE_III_ACTIVITY	16	0.522647	1.20097	0.306	0.598933	1	3587	tags=50%, list=22%, signal=64%
GOBP_ESTABLISHMENT_OR_MAINTENANCE_OF_CELL_POLARITY	205	0.300727	1.20054	0.229126	0.599363	1	3750	tags=34%, list=24%, signal=44%
GOBP_CELLULAR_RESPONSE_TO_RETINOIC_ACID	45	0.344273	1.19982	0.234343	0.60047	1	3194	tags=29%, list=20%, signal=36%
GOBP_POSITIVE_REGULATION_OF_TRANSCRIPTION_ELONGATION_BY_RNA_POLYMERASE_II	48	0.348528	1.19948	0.253846	0.600635	1	1182	tags=23%, list=7%, signal=25%
GOBP_NEGATIVE_REGULATION_OF_APOPTOTIC_SIGNALING_PATHWAY	193	0.303958	1.1991	0.223507	0.600974	1	3343	tags=29%, list=21%, signal=36%
GOBP_NCRNA_PROCESSING	404	0.369139	1.19904	0.312883	0.600591	1	2917	tags=31%, list=18%, signal=37%
GOBP_POSITIVE_REGULATION_OF_BMP_SIGNALING_PATHWAY	31	0.406793	1.19903	0.247505	0.600082	1	4772	tags=42%, list=30%, signal=60%
GOCC_AGGRESOME	33	0.342254	1.1985	0.207767	0.600752	1	4344	tags=45%, list=27%, signal=62%
GOBP_SOMITOGENESIS	46	0.351212	1.19754	0.216216	0.602311	1	4231	tags=37%, list=27%, signal=50%
GOBP_POSITIVE_REGULATION_OF_CELLULAR_COMPONENT_BIOGENESIS	426	0.268941	1.19739	0.201521	0.602087	1	2822	tags=22%, list=18%, signal=26%
GOBP_PYRIDINE_CONTAINING_COMPOUND_METABOLIC_PROCESS	78	0.319655	1.19712	0.228175	0.602142	1	2479	tags=28%, list=16%, signal=33%
GOMF_EXTRACELLULAR_MATRIX_STRUCTURAL_CONSTITUENT	120	0.459053	1.19682	0.338	0.602349	1	4439	tags=48%, list=28%, signal=66%
GOBP_REGULATION_OF_EXTRACELLULAR_MATRIX_DISASSEMBLY	15	0.473498	1.19572	0.281746	0.604241	1	3127	tags=40%, list=20%, signal=50%
GOBP_POSITIVE_REGULATION_OF_CELL_DIVISION	64	0.327765	1.19552	0.229249	0.604131	1	2282	tags=22%, list=14%, signal=25%
GOBP_ORGANELLE_TRANSPORT_ALONG_MICROTUBULE	82	0.292191	1.19543	0.185958	0.603788	1	2305	tags=23%, list=14%, signal=27%
GOBP_NEGATIVE_REGULATION_OF_CILIUM_ASSEMBLY	17	0.39316	1.19485	0.245681	0.604571	1	1516	tags=29%, list=10%, signal=32%
GOBP_NEGATIVE_REGULATION_OF_RECEPTOR_SIGNALING_PATHWAY_VIA_STAT	19	0.375337	1.19436	0.248016	0.605136	1	1335	tags=21%, list=8%, signal=23%
GOBP_MESODERM_DEVELOPMENT	94	0.326364	1.19395	0.224806	0.605562	1	4742	tags=41%, list=30%, signal=59%
GOBP_RESPONSE_TO_OSMOTIC_STRESS	75	0.317754	1.19391	0.204461	0.605134	1	1780	tags=21%, list=11%, signal=24%
GOBP_RESPONSE_TO_HEPATOCYTE_GROWTH_FACTOR	16	0.468039	1.19373	0.285714	0.605016	1	3361	tags=44%, list=21%, signal=55%
GOBP_POSITIVE_REGULATION_OF_FIBROBLAST_PROLIFERATION	45	0.355542	1.19365	0.242126	0.604679	1	3247	tags=29%, list=20%, signal=36%
GOBP_REGULATION_OF_TRANSLATIONAL_INITIATION	76	0.350213	1.19362	0.25098	0.604231	1	3814	tags=38%, list=24%, signal=50%
GOBP_PROTEIN_TRANSMEMBRANE_IMPORT_INTO_INTRACELLULAR_ORGANELLE	35	0.425984	1.19342	0.308793	0.604159	1	3157	tags=43%, list=20%, signal=53%
GOBP_KERATINOCYTE_MIGRATION	15	0.447007	1.19285	0.26626	0.604888	1	3476	tags=47%, list=22%, signal=60%
GOBP_REGULATION_OF_CARBOHYDRATE_CATABOLIC_PROCESS	46	0.345958	1.19281	0.238921	0.604456	1	1823	tags=26%, list=11%, signal=29%
GOBP_REGULATION_OF_TRANSMEMBRANE_RECEPTOR_PROTEIN_SERINE_THREONINE_KINASE_SIGNALING_PATHWAY	210	0.329571	1.19167	0.272908	0.606566	1	4065	tags=37%, list=25%, signal=49%
GOBP_TRANSMEMBRANE_RECEPTOR_PROTEIN_SERINE_THREONINE_KINASE_SIGNALING_PATHWAY	289	0.316849	1.19119	0.267961	0.607104	1	3430	tags=31%, list=22%, signal=39%
GOBP_MONOSACCHARIDE_CATABOLIC_PROCESS	41	0.348446	1.19053	0.247082	0.608024	1	1675	tags=24%, list=11%, signal=27%
GOMF_DOUBLE_STRANDED_RNA_BINDING	65	0.352669	1.19033	0.279843	0.60797	1	1057	tags=17%, list=7%, signal=18%
GOBP_REGULATION_OF_INTRINSIC_APOPTOTIC_SIGNALING_PATHWAY	157	0.286539	1.18985	0.211832	0.608549	1	3354	tags=29%, list=21%, signal=37%
GOMF_PROTEIN_KINASE_C_BINDING	45	0.351173	1.18938	0.257885	0.609128	1	3493	tags=33%, list=22%, signal=43%
GOBP_NEGATIVE_REGULATION_OF_NOTCH_SIGNALING_PATHWAY	31	0.374129	1.1892	0.253359	0.609019	1	3167	tags=35%, list=20%, signal=44%
GOBP_HEMATOPOIETIC_STEM_CELL_DIFFERENTIATION	34	0.36953	1.18909	0.246032	0.608749	1	4242	tags=53%, list=27%, signal=72%
GOBP_MORPHOGENESIS_OF_AN_EPITHELIAL_SHEET	50	0.37568	1.18885	0.274549	0.608796	1	3084	tags=36%, list=19%, signal=44%
GOCC_TRANSFERASE_COMPLEX_TRANSFERRING_PHOSPHORUS_CONTAINING_GROUPS	263	0.287725	1.18884	0.235409	0.60829	1	3381	tags=31%, list=21%, signal=38%
GOBP_SIGNAL_TRANSDUCTION_IN_ABSENCE_OF_LIGAND	52	0.340752	1.18879	0.22736	0.607882	1	4070	tags=42%, list=26%, signal=57%
GOCC_TRANSLATION_PREINITIATION_COMPLEX	18	0.502156	1.18866	0.320312	0.607646	1	2076	tags=33%, list=13%, signal=38%
GOBP_NEGATIVE_REGULATION_OF_NEURON_DEATH	163	0.283257	1.18853	0.207865	0.607393	1	4526	tags=37%, list=28%, signal=51%
GOBP_REGULATION_OF_EXIT_FROM_MITOSIS	16	0.405651	1.18783	0.24898	0.608431	1	1467	tags=31%, list=9%, signal=34%
GOBP_HEART_TRABECULA_MORPHOGENESIS	24	0.437438	1.18736	0.277778	0.608934	1	4210	tags=42%, list=26%, signal=57%
GOBP_CORTICAL_CYTOSKELETON_ORGANIZATION	46	0.353447	1.18622	0.242545	0.610998	1	3458	tags=35%, list=22%, signal=44%
GOBP_NEGATIVE_REGULATION_OF_NUCLEOTIDE_METABOLIC_PROCESS	20	0.420103	1.18607	0.252874	0.610837	1	3807	tags=45%, list=24%, signal=59%
GOBP_NEGATIVE_REGULATION_OF_REPRODUCTIVE_PROCESS	47	0.336805	1.18578	0.2249	0.610969	1	3089	tags=30%, list=19%, signal=37%
GOBP_NEGATIVE_REGULATION_OF_BINDING	135	0.273446	1.18539	0.171642	0.611366	1	4065	tags=37%, list=25%, signal=49%
GOBP_NEGATIVE_REGULATION_OF_TRANSLATIONAL_INITIATION	18	0.408269	1.18441	0.257261	0.613044	1	2898	tags=33%, list=18%, signal=41%
GOBP_NEGATIVE_REGULATION_OF_DNA_RECOMBINATION	39	0.364007	1.1844	0.257937	0.612563	1	2832	tags=36%, list=18%, signal=44%
GOBP_POST_TRANSLATIONAL_PROTEIN_MODIFICATION	68	0.294943	1.18382	0.221154	0.613391	1	2250	tags=25%, list=14%, signal=29%
GOBP_NEGATIVE_REGULATION_OF_INTRINSIC_APOPTOTIC_SIGNALING_PATHWAY_IN_RESPONSE_TO_DNA_DAMAGE	29	0.34945	1.18345	0.247104	0.61369	1	4143	tags=45%, list=26%, signal=60%
GOMF_UBIQUITIN_LIKE_PROTEIN_LIGASE_BINDING	298	0.272787	1.18285	0.212008	0.614496	1	2735	tags=22%, list=17%, signal=27%
GOBP_NEGATIVE_REGULATION_OF_DEPHOSPHORYLATION	39	0.341398	1.18242	0.232465	0.614917	1	2944	tags=33%, list=18%, signal=41%
GOBP_TYPE_B_PANCREATIC_CELL_DIFFERENTIATION	22	0.386399	1.18208	0.234733	0.615164	1	4902	tags=55%, list=31%, signal=79%
GOBP_POSITIVE_REGULATION_OF_ATP_DEPENDENT_ACTIVITY	38	0.347195	1.18095	0.246212	0.617114	1	2923	tags=34%, list=18%, signal=42%
GOCC_RNA_POLYMERASE_COMPLEX	105	0.368424	1.18071	0.319838	0.617158	1	3251	tags=40%, list=20%, signal=50%
GOMF_GDP_DISSOCIATION_INHIBITOR_ACTIVITY	15	0.399267	1.1803	0.228628	0.617559	1	3615	tags=47%, list=23%, signal=60%
GOCC_ACTOMYOSIN	68	0.392077	1.17945	0.30814	0.618981	1	3716	tags=40%, list=23%, signal=52%
GOBP_CELLULAR_RESPONSE_TO_PEPTIDE_HORMONE_STIMULUS	236	0.295456	1.17933	0.261538	0.618717	1	3404	tags=28%, list=21%, signal=36%
GOBP_MICROTUBULE_BUNDLE_FORMATION	79	0.311934	1.17897	0.256566	0.619026	1	2620	tags=25%, list=16%, signal=30%
GOBP_REPLICATION_FORK_PROCESSING	43	0.416807	1.17889	0.30303	0.618698	1	2606	tags=28%, list=16%, signal=33%
GOCC_CELL_BODY	410	0.2634	1.17875	0.219101	0.618511	1	3856	tags=30%, list=24%, signal=38%
GOCC_CLEAVAGE_FURROW	50	0.31601	1.17803	0.231203	0.619595	1	1628	tags=18%, list=10%, signal=20%
GOBP_NEGATIVE_REGULATION_OF_STEM_CELL_DIFFERENTIATION	23	0.396073	1.17749	0.273267	0.620266	1	3286	tags=43%, list=21%, signal=55%
GOBP_MATURATION_OF_LSU_RRNA_FROM_TRICISTRONIC_RRNA_TRANSCRIPT_SSU_RRNA_5_8S_RRNA_LSU_RRNA	15	0.507557	1.1765	0.332657	0.621958	1	4910	tags=60%, list=31%, signal=87%
GOBP_POSITIVE_REGULATION_OF_PEPTIDYL_SERINE_PHOSPHORYLATION	77	0.301889	1.17642	0.211429	0.62161	1	2822	tags=23%, list=18%, signal=28%
GOBP_MATERNAL_PLACENTA_DEVELOPMENT	31	0.374433	1.17608	0.267823	0.621865	1	2765	tags=29%, list=17%, signal=35%
GOBP_CARTILAGE_DEVELOPMENT_INVOLVED_IN_ENDOCHONDRAL_BONE_MORPHOGENESIS	24	0.434112	1.17599	0.305389	0.621542	1	2702	tags=33%, list=17%, signal=40%
GOBP_NEGATIVE_REGULATION_OF_EXTRINSIC_APOPTOTIC_SIGNALING_PATHWAY_VIA_DEATH_DOMAIN_RECEPTORS	24	0.395886	1.17578	0.26779	0.621524	1	1933	tags=25%, list=12%, signal=28%
GOCC_ENDOPEPTIDASE_COMPLEX	80	0.376589	1.17577	0.302554	0.621018	1	2350	tags=29%, list=15%, signal=34%
GOBP_POSITIVE_REGULATION_OF_DNA_BINDING	46	0.34042	1.1756	0.250493	0.620897	1	1987	tags=22%, list=12%, signal=25%
GOCC_EXORIBONUCLEASE_COMPLEX	20	0.463763	1.17505	0.322382	0.621618	1	2392	tags=40%, list=15%, signal=47%
GOBP_POSITIVE_REGULATION_OF_T_CELL_RECEPTOR_SIGNALING_PATHWAY	16	0.420807	1.17489	0.263918	0.621473	1	1385	tags=25%, list=9%, signal=27%
GOBP_COENZYME_A_METABOLIC_PROCESS	18	0.426431	1.17483	0.285124	0.62108	1	4387	tags=61%, list=28%, signal=84%
GOBP_BRANCHING_MORPHOGENESIS_OF_AN_EPITHELIAL_TUBE	109	0.342012	1.17437	0.28655	0.62162	1	4772	tags=43%, list=30%, signal=61%
GOBP_PYRIMIDINE_CONTAINING_COMPOUND_BIOSYNTHETIC_PROCESS	32	0.368143	1.17421	0.290076	0.621459	1	2267	tags=31%, list=14%, signal=36%
GOBP_INTRA_GOLGI_VESICLE_MEDIATED_TRANSPORT	31	0.386707	1.17413	0.279383	0.621121	1	3029	tags=39%, list=19%, signal=48%
GOBP_EMBRYONIC_DIGIT_MORPHOGENESIS	43	0.356246	1.174	0.267057	0.620921	1	4604	tags=44%, list=29%, signal=62%
GOMF_3_5_EXONUCLEASE_ACTIVITY	51	0.381909	1.17345	0.297741	0.621609	1	4397	tags=47%, list=28%, signal=65%
GOBP_TRANSCRIPTION_INITIATION_AT_RNA_POLYMERASE_II_PROMOTER	92	0.338211	1.17301	0.292783	0.622026	1	2985	tags=33%, list=19%, signal=40%
GOCC_LAMELLIPODIUM_MEMBRANE	21	0.444126	1.17266	0.318091	0.622296	1	4481	tags=48%, list=28%, signal=66%
GOBP_NEGATIVE_REGULATION_OF_CARBOHYDRATE_METABOLIC_PROCESS	40	0.353956	1.17255	0.254826	0.622035	1	1823	tags=25%, list=11%, signal=28%
GOBP_REGULATION_OF_CELL_PROJECTION_ASSEMBLY	193	0.271823	1.17232	0.221135	0.622012	1	3787	tags=30%, list=24%, signal=39%
GOCC_NEURON_PROJECTION_CYTOPLASM	76	0.304483	1.17212	0.237288	0.621937	1	2336	tags=22%, list=15%, signal=26%
GOBP_DNA_DAMAGE_RESPONSE_SIGNAL_TRANSDUCTION_RESULTING_IN_TRANSCRIPTION	18	0.393414	1.1721	0.284848	0.621461	1	2802	tags=33%, list=18%, signal=40%
GOMF_PROTEIN_SERINE_THREONINE_KINASE_INHIBITOR_ACTIVITY	33	0.34641	1.17166	0.245322	0.621907	1	1569	tags=21%, list=10%, signal=23%
GOBP_REGULATION_OF_ANOIKIS	22	0.372132	1.17141	0.256917	0.621959	1	3872	tags=36%, list=24%, signal=48%
GOBP_REGULATION_OF_NEURON_DIFFERENTIATION	127	0.313484	1.17107	0.246548	0.622192	1	4494	tags=43%, list=28%, signal=60%
GOBP_REGULATION_OF_NEURONAL_SYNAPTIC_PLASTICITY	37	0.350002	1.17094	0.236641	0.621979	1	2764	tags=30%, list=17%, signal=36%
GOBP_NUCLEAR_MEMBRANE_ORGANIZATION	42	0.335499	1.1697	0.267045	0.624198	1	3621	tags=40%, list=23%, signal=52%
GOMF_CLATHRIN_BINDING	50	0.332025	1.16844	0.249501	0.626588	1	935	tags=12%, list=6%, signal=13%
GOMF_PROLINE_RICH_REGION_BINDING	17	0.42672	1.16756	0.27668	0.62805	1	2568	tags=29%, list=16%, signal=35%
GOBP_CELLULAR_RESPONSE_TO_CADMIUM_ION	27	0.389251	1.16755	0.289474	0.627571	1	1254	tags=19%, list=8%, signal=20%
GOMF_TRANSLATION_FACTOR_ACTIVITY_RNA_BINDING	82	0.360349	1.16706	0.326733	0.628076	1	3329	tags=37%, list=21%, signal=46%
GOBP_ERYTHROCYTE_HOMEOSTASIS	121	0.283373	1.16663	0.240458	0.628499	1	2231	tags=22%, list=14%, signal=26%
GOBP_RESPONSE_TO_PEPTIDE_HORMONE	325	0.277675	1.16643	0.250943	0.628418	1	3404	tags=27%, list=21%, signal=34%
GOCC_COLLAGEN_TRIMER	55	0.430981	1.16625	0.332665	0.628343	1	3905	tags=44%, list=24%, signal=58%
GOBP_RESPONSE_TO_NUTRIENT	114	0.301116	1.16592	0.230326	0.628554	1	3361	tags=28%, list=21%, signal=35%
GOCC_GLUTAMATERGIC_SYNAPSE	303	0.277822	1.16565	0.244186	0.628637	1	4552	tags=36%, list=29%, signal=50%
GOMF_E_BOX_BINDING	34	0.350294	1.1654	0.265748	0.6287	1	1459	tags=21%, list=9%, signal=23%
GOBP_COPII_COATED_VESICLE_BUDDING	40	0.349477	1.16537	0.281664	0.628248	1	2249	tags=28%, list=14%, signal=32%
GOMF_PHOSPHATIDYLINOSITOL_3_KINASE_BINDING	23	0.414985	1.16488	0.296367	0.628862	1	4934	tags=57%, list=31%, signal=82%
GOBP_POSITIVE_REGULATION_OF_TELOMERASE_RNA_LOCALIZATION_TO_CAJAL_BODY	15	0.564771	1.1643	0.401247	0.629554	1	3635	tags=53%, list=23%, signal=69%
GOBP_REGULATION_OF_CILIUM_ASSEMBLY	80	0.301934	1.16425	0.256461	0.629146	1	1516	tags=19%, list=10%, signal=21%
GOBP_MAMMARY_GLAND_EPITHELIAL_CELL_PROLIFERATION	25	0.356473	1.16399	0.25641	0.629263	1	4526	tags=48%, list=28%, signal=67%
GOBP_NEGATIVE_REGULATION_OF_CYTOSKELETON_ORGANIZATION	137	0.2885	1.16387	0.254369	0.629012	1	3566	tags=29%, list=22%, signal=37%
GOCC_PIGMENT_GRANULE	103	0.333791	1.16306	0.286252	0.63033	1	2683	tags=26%, list=17%, signal=31%
GOBP_NEGATIVE_REGULATION_OF_GLIOGENESIS	25	0.418995	1.16291	0.292829	0.630123	1	1826	tags=20%, list=11%, signal=23%
GOBP_POSITIVE_REGULATION_OF_PLASMA_MEMBRANE_BOUNDED_CELL_PROJECTION_ASSEMBLY	94	0.283214	1.16195	0.23494	0.631782	1	3058	tags=27%, list=19%, signal=33%
GOCC_DENDRITE_CYTOPLASM	25	0.387072	1.16177	0.285988	0.631645	1	1688	tags=24%, list=11%, signal=27%
GOBP_CELLULAR_RESPONSE_TO_HORMONE_STIMULUS	460	0.273376	1.16145	0.249527	0.63184	1	2749	tags=22%, list=17%, signal=26%
GOBP_MAINTENANCE_OF_CELL_POLARITY	18	0.393039	1.16116	0.266145	0.631959	1	3675	tags=39%, list=23%, signal=50%
GOBP_STEM_CELL_PROLIFERATION	87	0.323246	1.16078	0.26	0.632301	1	4576	tags=38%, list=29%, signal=53%
GOBP_PROTEIN_MODIFICATION_BY_SMALL_PROTEIN_REMOVAL	148	0.287833	1.16036	0.26494	0.632735	1	2994	tags=30%, list=19%, signal=37%
GOBP_HOMOLOGOUS_RECOMBINATION	47	0.407029	1.16027	0.315895	0.63241	1	3003	tags=34%, list=19%, signal=42%
GOBP_REGULATION_OF_MITOCHONDRION_ORGANIZATION	140	0.276648	1.15964	0.244701	0.633239	1	4985	tags=40%, list=31%, signal=58%
GOBP_NEGATIVE_REGULATION_OF_OXIDATIVE_STRESS_INDUCED_NEURON_DEATH	21	0.369656	1.15919	0.270633	0.6337	1	3354	tags=33%, list=21%, signal=42%
GOMF_GENERAL_TRANSCRIPTION_INITIATION_FACTOR_ACTIVITY	48	0.360734	1.15911	0.307071	0.633394	1	3147	tags=35%, list=20%, signal=44%
GOBP_POSITIVE_REGULATION_OF_ESTABLISHMENT_OF_PROTEIN_LOCALIZATION_TO_MITOCHONDRION	35	0.318422	1.15838	0.26145	0.634507	1	2735	tags=37%, list=17%, signal=45%
GOMF_UBIQUITIN_BINDING	98	0.279558	1.15827	0.242991	0.634251	1	1593	tags=17%, list=10%, signal=19%
GOBP_POSITIVE_REGULATION_OF_RELEASE_OF_CYTOCHROME_C_FROM_MITOCHONDRIA	26	0.371672	1.15817	0.302846	0.633968	1	4549	tags=46%, list=29%, signal=64%
GOMF_MACROMOLECULE_TRANSMEMBRANE_TRANSPORTER_ACTIVITY	29	0.361702	1.15805	0.315175	0.633737	1	1244	tags=17%, list=8%, signal=19%
GOBP_NEGATIVE_REGULATION_OF_PROTEIN_DEPHOSPHORYLATION	29	0.355449	1.15716	0.285433	0.635265	1	4176	tags=48%, list=26%, signal=65%
GOBP_REGULATION_OF_GENERATION_OF_PRECURSOR_METABOLITES_AND_ENERGY	113	0.286367	1.15679	0.244782	0.635558	1	3814	tags=31%, list=24%, signal=40%
GOBP_POSITIVE_REGULATION_OF_EXCITATORY_POSTSYNAPTIC_POTENTIAL	18	0.443419	1.15651	0.310621	0.635645	1	2855	tags=39%, list=18%, signal=47%
GOBP_REGULATION_OF_ORGAN_GROWTH	66	0.310181	1.15649	0.26177	0.635183	1	3076	tags=26%, list=19%, signal=32%
GOMF_PLUS_END_DIRECTED_MICROTUBULE_MOTOR_ACTIVITY	22	0.398264	1.15643	0.291506	0.634788	1	4046	tags=41%, list=25%, signal=55%
GOBP_ACTIVIN_RECEPTOR_SIGNALING_PATHWAY	29	0.405375	1.15633	0.299799	0.634515	1	4099	tags=45%, list=26%, signal=60%
GOMF_RNA_POLYMERASE_II_CORE_PROMOTER_SEQUENCE_SPECIFIC_DNA_BINDING	17	0.411496	1.1555	0.297131	0.635845	1	1163	tags=24%, list=7%, signal=25%
GOBP_FIBROBLAST_MIGRATION	53	0.343663	1.15539	0.277457	0.635583	1	3192	tags=26%, list=20%, signal=33%
GOBP_POSITIVE_REGULATION_OF_HEMOPOIESIS	165	0.286594	1.15531	0.252408	0.635252	1	2480	tags=22%, list=16%, signal=26%
GOMF_TAU_PROTEIN_KINASE_ACTIVITY	21	0.43437	1.15527	0.310078	0.634855	1	3942	tags=43%, list=25%, signal=57%
GOMF_FRIZZLED_BINDING	26	0.382904	1.15494	0.280808	0.635131	1	2855	tags=31%, list=18%, signal=37%
GOBP_POSITIVE_REGULATION_OF_DEPHOSPHORYLATION	57	0.318716	1.15474	0.275093	0.635067	1	2218	tags=26%, list=14%, signal=30%
GOBP_POSITIVE_REGULATION_OF_CYTOSKELETON_ORGANIZATION	167	0.277934	1.15394	0.258189	0.636386	1	3761	tags=31%, list=24%, signal=40%
GOMF_NUCLEOCYTOPLASMIC_CARRIER_ACTIVITY	28	0.420009	1.15364	0.310811	0.636559	1	1148	tags=29%, list=7%, signal=31%
GOBP_REGULATION_OF_SISTER_CHROMATID_COHESION	18	0.441079	1.15304	0.309942	0.637426	1	4231	tags=56%, list=27%, signal=76%
GOBP_RESPONSE_TO_OXYGEN_LEVELS	270	0.274138	1.15247	0.26087	0.638166	1	3363	tags=27%, list=21%, signal=34%
GOBP_REGULATION_OF_HIPPO_SIGNALING	21	0.383071	1.15218	0.287149	0.638296	1	1991	tags=29%, list=12%, signal=33%
GOBP_SMAD_PROTEIN_SIGNAL_TRANSDUCTION	59	0.350207	1.15097	0.298851	0.640529	1	4245	tags=36%, list=27%, signal=48%
GOCC_CYTOPLASMIC_EXOSOME_RNASE_COMPLEX	15	0.495266	1.15086	0.366316	0.640288	1	2392	tags=40%, list=15%, signal=47%
GOBP_CELL_JUNCTION_MAINTENANCE	33	0.373936	1.15077	0.30855	0.639993	1	3272	tags=27%, list=21%, signal=34%
GOBP_RESPONSE_TO_ACTIVITY	48	0.322984	1.15072	0.276423	0.639599	1	2840	tags=27%, list=18%, signal=33%
GOBP_REGULATION_OF_MACROPHAGE_DIFFERENTIATION	19	0.408429	1.15064	0.301741	0.639274	1	1678	tags=21%, list=11%, signal=23%
GOBP_RESPONSE_TO_CADMIUM_ION	45	0.346026	1.14976	0.300578	0.640876	1	1262	tags=18%, list=8%, signal=19%
GOMF_NOTCH_BINDING	22	0.406329	1.14905	0.289524	0.641933	1	4085	tags=55%, list=26%, signal=73%
GOMF_VITAMIN_BINDING	102	0.286891	1.14899	0.259036	0.64157	1	2919	tags=27%, list=18%, signal=33%
GOCC_RNA_POLYMERASE_III_COMPLEX	18	0.486869	1.14852	0.34879	0.642049	1	3587	tags=44%, list=22%, signal=57%
GOBP_FOLIC_ACID_CONTAINING_COMPOUND_METABOLIC_PROCESS	22	0.403634	1.14784	0.311024	0.643096	1	2900	tags=41%, list=18%, signal=50%
GOMF_ATP_DEPENDENT_CHROMATIN_REMODELER_ACTIVITY	35	0.413564	1.14761	0.336634	0.64313	1	5118	tags=57%, list=32%, signal=84%
GOCC_DISTAL_AXON	195	0.285562	1.14745	0.250478	0.643016	1	2857	tags=25%, list=18%, signal=30%
GOBP_NEGATIVE_REGULATION_OF_NUCLEOCYTOPLASMIC_TRANSPORT	21	0.382325	1.1473	0.300781	0.64285	1	3607	tags=38%, list=23%, signal=49%
GOBP_REGULATION_OF_DNA_TEMPLATED_TRANSCRIPTION_INITIATION	76	0.312982	1.14716	0.295918	0.642682	1	2985	tags=30%, list=19%, signal=37%
GOMF_TRANSLATION_REPRESSOR_ACTIVITY	28	0.34577	1.14709	0.273786	0.642327	1	2108	tags=29%, list=13%, signal=33%
GOBP_REGULATION_OF_SMOOTHENED_SIGNALING_PATHWAY	71	0.322449	1.14679	0.29703	0.642504	1	4968	tags=51%, list=31%, signal=73%
GOCC_ROUGH_ENDOPLASMIC_RETICULUM	62	0.337084	1.14567	0.302682	0.644452	1	2961	tags=32%, list=19%, signal=39%
GOBP_AMINO_ACID_BIOSYNTHETIC_PROCESS	64	0.308085	1.14562	0.275391	0.644068	1	2900	tags=28%, list=18%, signal=34%
GOBP_REGULATION_OF_DENDRITE_EXTENSION	16	0.392741	1.14534	0.295858	0.64425	1	5307	tags=56%, list=33%, signal=84%
GOBP_INTRINSIC_APOPTOTIC_SIGNALING_PATHWAY_IN_RESPONSE_TO_ENDOPLASMIC_RETICULUM_STRESS	57	0.316752	1.14531	0.290631	0.643808	1	4701	tags=49%, list=29%, signal=69%
GOMF_MONOSACCHARIDE_BINDING	62	0.349175	1.14504	0.302913	0.643964	1	3929	tags=44%, list=25%, signal=58%
GOBP_ESTABLISHMENT_OF_TISSUE_POLARITY	66	0.332099	1.14482	0.288	0.643934	1	3717	tags=35%, list=23%, signal=45%
GOBP_CANONICAL_WNT_SIGNALING_PATHWAY	254	0.289212	1.14425	0.29666	0.644678	1	4282	tags=35%, list=27%, signal=48%
GOBP_TEMPERATURE_HOMEOSTASIS	139	0.278543	1.14417	0.263359	0.644342	1	3257	tags=27%, list=20%, signal=33%
GOBP_NUCLEIC_ACID_PHOSPHODIESTER_BOND_HYDROLYSIS	209	0.301398	1.14406	0.298569	0.644078	1	4493	tags=39%, list=28%, signal=54%
GOMF_P_TYPE_TRANSMEMBRANE_TRANSPORTER_ACTIVITY	16	0.42537	1.14397	0.307692	0.643769	1	2851	tags=31%, list=18%, signal=38%
GOMF_AMINO_ACID_TRANSMEMBRANE_TRANSPORTER_ACTIVITY	52	0.325695	1.14332	0.288603	0.644697	1	4682	tags=46%, list=29%, signal=65%
GOBP_VESICLE_TARGETING_TO_FROM_OR_WITHIN_GOLGI	31	0.358832	1.1432	0.303502	0.644475	1	2249	tags=29%, list=14%, signal=34%
GOCC_POSTSYNAPSE	470	0.264596	1.14318	0.251462	0.644007	1	3608	tags=28%, list=23%, signal=35%
GOBP_MATURE_B_CELL_DIFFERENTIATION_INVOLVED_IN_IMMUNE_RESPONSE	28	0.343255	1.1431	0.271536	0.643714	1	2194	tags=32%, list=14%, signal=37%
GOCC_PROTEIN_PHOSPHATASE_TYPE_2A_COMPLEX	16	0.400346	1.14299	0.301961	0.643492	1	1803	tags=19%, list=11%, signal=21%
GOBP_B_CELL_RECEPTOR_SIGNALING_PATHWAY	71	0.30613	1.14289	0.25813	0.643231	1	4170	tags=42%, list=26%, signal=57%
GOBP_RNA_PHOSPHODIESTER_BOND_HYDROLYSIS_ENDONUCLEOLYTIC	70	0.314764	1.14237	0.293763	0.643891	1	1951	tags=20%, list=12%, signal=23%
GOBP_TRANSLATIONAL_TERMINATION	17	0.440986	1.14229	0.340681	0.643573	1	2378	tags=35%, list=15%, signal=41%
GOBP_NEURON_DEATH	296	0.261633	1.14212	0.267552	0.643473	1	4549	tags=35%, list=29%, signal=49%
GOBP_NUCLEOSIDE_MONOPHOSPHATE_METABOLIC_PROCESS	66	0.323337	1.14191	0.305284	0.643475	1	1722	tags=20%, list=11%, signal=22%
GOBP_NEGATIVE_REGULATION_OF_INTRACELLULAR_SIGNAL_TRANSDUCTION	442	0.244555	1.14188	0.221805	0.643038	1	3942	tags=32%, list=25%, signal=41%
GOBP_REGULATION_OF_T_CELL_DIFFERENTIATION	155	0.278256	1.14188	0.262646	0.642566	1	2859	tags=25%, list=18%, signal=30%
GOBP_PEPTIDYL_TYROSINE_AUTOPHOSPHORYLATION	20	0.403984	1.14179	0.304015	0.642263	1	4772	tags=45%, list=30%, signal=64%
GOBP_REGULATION_OF_EXTRINSIC_APOPTOTIC_SIGNALING_PATHWAY_VIA_DEATH_DOMAIN_RECEPTORS	41	0.339595	1.14139	0.286517	0.642686	1	2121	tags=24%, list=13%, signal=28%
GOBP_NON_CANONICAL_WNT_SIGNALING_PATHWAY	64	0.343046	1.14132	0.298805	0.642352	1	3717	tags=34%, list=23%, signal=45%
GOBP_RIBOSOME_ASSEMBLY	57	0.414002	1.14128	0.379722	0.641966	1	2782	tags=30%, list=17%, signal=36%
GOBP_NEGATIVE_REGULATION_OF_CELL_DIFFERENTIATION	491	0.269358	1.1406	0.273973	0.642951	1	4610	tags=37%, list=29%, signal=50%
GOBP_RESPONSE_TO_TRANSFORMING_GROWTH_FACTOR_BETA	228	0.314091	1.14043	0.336634	0.642838	1	4057	tags=36%, list=25%, signal=47%
GOBP_AMINO_ACID_METABOLIC_PROCESS	234	0.272722	1.14025	0.288201	0.64271	1	2977	tags=25%, list=19%, signal=31%
GOMF_AMINO_ACID_BINDING	39	0.309651	1.13897	0.270793	0.644979	1	1723	tags=21%, list=11%, signal=23%
GOBP_PEPTIDYL_SERINE_DEPHOSPHORYLATION	15	0.430507	1.13846	0.335938	0.645639	1	4101	tags=53%, list=26%, signal=72%
GOBP_REGULATION_OF_RESPIRATORY_BURST	15	0.425136	1.1384	0.328767	0.645261	1	1438	tags=27%, list=9%, signal=29%
GOBP_NEGATIVE_REGULATION_OF_PROTEIN_CATABOLIC_PROCESS	98	0.27072	1.13812	0.236364	0.645369	1	4032	tags=31%, list=25%, signal=41%
GOBP_NEGATIVE_REGULATION_OF_SIGNAL_TRANSDUCTION_BY_P53_CLASS_MEDIATOR	32	0.3477	1.13803	0.311195	0.645085	1	707	tags=16%, list=4%, signal=16%
GOBP_INOSITOL_PHOSPHATE_MEDIATED_SIGNALING	44	0.326211	1.13762	0.276803	0.645446	1	2565	tags=27%, list=16%, signal=32%
GOMF_ADENYLYLTRANSFERASE_ACTIVITY	28	0.350269	1.13739	0.302846	0.645477	1	1418	tags=18%, list=9%, signal=20%
GOMF_MICROTUBULE_PLUS_END_BINDING	21	0.40204	1.13703	0.312992	0.64579	1	3148	tags=43%, list=20%, signal=53%
GOCC_LAMELLIPODIUM	189	0.304615	1.13639	0.296296	0.646724	1	3184	tags=27%, list=20%, signal=33%
GOCC_AZUROPHIL_GRANULE_LUMEN	72	0.346614	1.13615	0.333952	0.646758	1	2713	tags=29%, list=17%, signal=35%
GOBP_EXECUTION_PHASE_OF_APOPTOSIS	60	0.284298	1.13611	0.264368	0.646361	1	2330	tags=25%, list=15%, signal=29%
GOBP_POSITIVE_REGULATION_OF_PROTEIN_IMPORT_INTO_NUCLEUS	34	0.322926	1.13594	0.285996	0.64622	1	2200	tags=21%, list=14%, signal=24%
GOBP_POSTSYNAPSE_ASSEMBLY	28	0.378218	1.13586	0.318091	0.645932	1	4534	tags=46%, list=28%, signal=65%
GOBP_TRANSCRIPTION_PREINITIATION_COMPLEX_ASSEMBLY	67	0.326824	1.13574	0.325301	0.645722	1	781	tags=18%, list=5%, signal=19%
GOMF_CERAMIDE_BINDING	17	0.406593	1.13572	0.317121	0.64528	1	2177	tags=29%, list=14%, signal=34%
GOBP_PROTEIN_LOCALIZATION_TO_MITOCHONDRION	123	0.324976	1.13549	0.315151	0.645312	1	3279	tags=33%, list=21%, signal=42%
GOBP_REGULATION_OF_LYMPHOCYTE_DIFFERENTIATION	182	0.270459	1.13511	0.268714	0.645688	1	2859	tags=25%, list=18%, signal=30%
GOMF_ATPASE_REGULATOR_ACTIVITY	43	0.337224	1.13506	0.306043	0.645311	1	1798	tags=21%, list=11%, signal=24%
GOBP_ACTIN_CYTOSKELETON_REORGANIZATION	98	0.325798	1.1345	0.313492	0.646032	1	3761	tags=33%, list=24%, signal=42%
GOBP_REGULATION_OF_PROTEIN_CONTAINING_COMPLEX_ASSEMBLY	361	0.246167	1.13417	0.227969	0.646354	1	3400	tags=27%, list=21%, signal=34%
GOBP_DENDRITE_EXTENSION	25	0.353598	1.13413	0.291585	0.645975	1	5307	tags=52%, list=33%, signal=78%
GOMF_MHC_CLASS_I_PROTEIN_BINDING	17	0.435145	1.13393	0.312377	0.64593	1	965	tags=18%, list=6%, signal=19%
GOMF_OXIDOREDUCTASE_ACTIVITY_ACTING_ON_THE_CH_NH_GROUP_OF_DONORS	23	0.334023	1.13378	0.282353	0.645768	1	1868	tags=30%, list=12%, signal=34%
GOBP_NEGATIVE_REGULATION_OF_PHOSPHORYLATION	319	0.260356	1.13364	0.252874	0.645578	1	3506	tags=28%, list=22%, signal=35%
GOBP_RESPONSE_TO_STARVATION	173	0.260931	1.1335	0.266925	0.64542	1	4217	tags=37%, list=26%, signal=50%
GOBP_PROTEIN_TRANSMEMBRANE_TRANSPORT	61	0.339939	1.13346	0.327416	0.645035	1	3187	tags=38%, list=20%, signal=47%
GOBP_NEGATIVE_REGULATION_OF_PROTEIN_CONTAINING_COMPLEX_ASSEMBLY	126	0.274662	1.13332	0.252964	0.644854	1	3566	tags=33%, list=22%, signal=42%
GOBP_POSITIVE_REGULATION_OF_TRANSLATIONAL_INITIATION	26	0.362619	1.13294	0.320388	0.645257	1	4050	tags=42%, list=25%, signal=57%
GOBP_REGULATION_OF_MITOCHONDRIAL_OUTER_MEMBRANE_PERMEABILIZATION_INVOLVED_IN_APOPTOTIC_SIGNALING_PATHWAY	23	0.36899	1.13172	0.308738	0.647457	1	2318	tags=26%, list=15%, signal=30%
GOBP_REGULATION_OF_WNT_SIGNALING_PATHWAY	269	0.275626	1.13117	0.311069	0.648183	1	3359	tags=28%, list=21%, signal=35%
GOBP_HISTONE_H2A_UBIQUITINATION	28	0.365914	1.13073	0.344064	0.648682	1	2897	tags=29%, list=18%, signal=35%
GOBP_POSITIVE_REGULATION_OF_PROTEIN_CONTAINING_COMPLEX_ASSEMBLY	179	0.257557	1.13057	0.23855	0.648526	1	2160	tags=18%, list=14%, signal=21%
GOBP_RIBONUCLEOSIDE_MONOPHOSPHATE_METABOLIC_PROCESS	52	0.321907	1.13055	0.331337	0.648096	1	1722	tags=21%, list=11%, signal=24%
GOBP_PROTEIN_TARGETING	298	0.26564	1.13048	0.28327	0.647763	1	3375	tags=31%, list=21%, signal=39%
GOBP_REGULATION_OF_APOPTOTIC_SIGNALING_PATHWAY	325	0.265735	1.13033	0.277154	0.647599	1	3383	tags=27%, list=21%, signal=34%
GOBP_FILOPODIUM_ASSEMBLY	60	0.324987	1.13033	0.305668	0.647129	1	4534	tags=42%, list=28%, signal=58%
GOBP_RESPONSE_TO_AXON_INJURY	61	0.316135	1.13003	0.300766	0.647318	1	5068	tags=49%, list=32%, signal=72%
GOBP_POSITIVE_REGULATION_OF_PROTEOLYSIS	322	0.244424	1.12986	0.239927	0.647245	1	3491	tags=28%, list=22%, signal=35%
GOBP_PLATELET_AGGREGATION	63	0.333636	1.12963	0.310277	0.647277	1	4481	tags=41%, list=28%, signal=57%
GOBP_POSITIVE_REGULATION_OF_TELOMERE_CAPPING	16	0.381085	1.12949	0.284024	0.647118	1	2687	tags=38%, list=17%, signal=45%
GOMF_PHOSPHATASE_BINDING	171	0.265204	1.12945	0.256121	0.646751	1	4294	tags=33%, list=27%, signal=44%
[truncated: 1,775 more rows]

## Sheet: SU-DHL-4 (GNASKO2)
GSEA: GO for LacZ_DMSO versus GNASKO2_DMSO (SU-DHL-4)
[truncated: 1,680 more rows]

[truncated: 1 more sheets: SU-DHL-4 (GNASKO3)]
